# Supplementary material for: Analysis of mRNA and lncRNA Expression Profiles of Breast Muscle during Pigeon (Columba livia) Development
Source: Genes (Basel). 2022 Dec 8;13(12):2314. doi: 10.3390/genes13122314 (PMC9777807; doi:10.3390/genes13122314)
Supplement: Supplementary file 1 [file genes-13-02314-s001.zip]

Archive with 8 entries (8 files):
- Figure S1.pdf
- Figure S2.pdf
- Figure S3.pdf
- Table. S3 Differentially expressed mRNAs.xlsx
- Table. S4 Differentially expressed lncRNAs.xlsx
- Table. S5 LncRNA-mRNA pairs of of DE-lncRNAs and DE-mRNAs.xlsx
- Table.S1 Expressed mRNAs.xlsx
- Table.S2 Expressed lncRNAs.xlsx
