# Supplementary material for: Analysis of mRNA and lncRNA Expression Profiles of Breast Muscle during Pigeon (Columba livia) Development
Source: Genes (Basel). 2022 Dec 8;13(12):2314. doi: 10.3390/genes13122314 (PMC9777807; doi:10.3390/genes13122314)
Supplement: Supplementary file 1 [file genes-13-02314-s001.zip › Table. S3 Differentially expressed mRNAs.xlsx]

## Sheet: Sheet1
1D VS 14D			1D VS 28D			1D VS 2Y			14D VS 28D			14D VS 2Y			28D VS 2Y
Gene ID	log2FoldChange	FDR	Gene ID	log2FoldChange	FDR	Gene ID	log2FoldChange	FDR	Gene ID	log2FoldChange	FDR	Gene ID	log2FoldChange	FDR	Gene ID	log2FoldChange	FDR
GeneID:102083405	-4.95159	1.06048e-06	GeneID:110366350	1.22762	0.0132073	GeneID:110366350	1.27478	0.0147075	GeneID:110360892	-1.68183	1.20027e-06	GeneID:102089708	9.19522	8.59301e-19	GeneID:110366164	1.52628	0.000873759
GeneID:102083408	1.15963	1.74458e-08	GeneID:110366335	1.9076	0.000415819	GeneID:110366324	-4.18653	1.47705e-08	GeneID:110360731	1.47541	0.0441526	GeneID:102096645	-9.03487	1.31263e-14	GeneID:110365754	1.8227	0.0171014
GeneID:102083409	-1.90396	1.28052e-08	GeneID:110366324	-4.24239	8.78233e-12	GeneID:110366164	1.33688	0.000161577	GeneID:110360371	1.91506	0.00804764	GeneID:102094803	8.74105	6.57638e-09	GeneID:110365528	1.01931	0.00190994
GeneID:102083424	1.58366	1.43092e-13	GeneID:110366026	-2.64014	5.49451e-05	GeneID:110366026	-3.33166	1.45986e-06	GeneID:110358167	-1.76006	0.00384425	GeneID:110355874	8.62592	1.72076e-07	GeneID:110365121	-1.04571	0.000139685
GeneID:102083433	-1.73178	0.00523631	GeneID:110365896	-1.1208	0.00888731	GeneID:110365754	1.74967	0.00619626	GeneID:110357782	-1.34291	0.00422502	GeneID:110359441	8.47912	3.43275e-17	GeneID:110365053	4.23198	0.000323033
GeneID:102083435	1.99366	5.30661e-08	GeneID:110365830	-1.25971	0.00272419	GeneID:110365735	1.64382	0.00719488	GeneID:110357222	2.47534	0.00620525	GeneID:102090822	8.16001	2.9805e-15	GeneID:110364407	1.01689	0.0176309
GeneID:102083438	-1.13713	9.79881e-07	GeneID:110365612	-1.54961	0.00256491	GeneID:110365547	-2.58412	9.01578e-07	GeneID:110356657	3.63307	3.7613e-17	GeneID:102091928	7.64261	1.13123e-10	GeneID:110364100	1.48456	5.63958e-05
GeneID:102083441	-1.87814	1.06531e-05	GeneID:110365547	-2.86201	2.02783e-07	GeneID:110365528	1.74206	8.35392e-07	GeneID:110356513	2.93757	0.00262617	GeneID:102090756	7.58	2.33715e-07	GeneID:110364051	1.01049	0.027368
GeneID:102083452	-1.0735	3.235e-06	GeneID:110365200	2.31643	2.77079e-05	GeneID:110365504	2.53987	8.48996e-05	GeneID:110356179	1.39264	0.0183692	GeneID:102096311	7.51621	1.5129e-38	GeneID:110363932	2.41308	1.15033e-08
GeneID:102083453	-1.73909	0.00383297	GeneID:110365194	-1.08736	0.000267168	GeneID:110365214	1.0534	5.99916e-08	GeneID:110356178	2.12298	0.00585442	GeneID:102094617	7.41422	5.00231e-13	GeneID:110363827	4.2731	4.36335e-05
GeneID:102083454	-3.30717	4.18691e-47	GeneID:110365146	-2.5045	1.08727e-08	GeneID:110365200	2.89307	4.6708e-06	GeneID:110355874	3.68021	0.00363915	GeneID:102089053	-7.13983	6.15688e-51	GeneID:110363640	2.85883	5.2248e-11
GeneID:102083456	-1.14148	1.25733e-05	GeneID:110365121	-4.47386	2.18871e-71	GeneID:110365194	-1.13245	0.000114475	GeneID:110355850	-1.27197	0.0124269	GeneID:102089575	6.73069	1.23855e-32	GeneID:110363198	-1.84447	5.86683e-08
GeneID:102083465	-1.01227	7.14146e-06	GeneID:110365004	-1.60461	0.000515268	GeneID:110365173	1.76919	0.000218543	GeneID:110355437	1.42108	0.000139547	GeneID:110356680	-6.55728	0.000255084	GeneID:110362966	2.05523	0.00443929
GeneID:102083467	-1.30066	0.000215508	GeneID:110364899	-3.85687	1.49703e-10	GeneID:110365146	-2.22718	4.57427e-08	GeneID:106146069	3.60002	3.03289e-05	GeneID:102097849	6.52043	8.7943e-23	GeneID:110362786	1.47632	4.34963e-11
GeneID:102083471	-1.0821	9.24284e-05	GeneID:110364865	3.00612	5.154e-11	GeneID:110365121	-5.56559	3.68581e-71	GeneID:106145988	2.54932	0.0254319	GeneID:102090214	-6.44851	9.77076e-11	GeneID:110362310	1.2956	0.00189958
GeneID:102083473	-1.08877	2.65165e-06	GeneID:110364667	1.79013	0.00819283	GeneID:110365053	3.00148	0.000217299	GeneID:106145987	1.15775	0.0165661	GeneID:102096197	-6.44454	6.64219e-05	GeneID:110362271	2.7351	0.00997808
GeneID:102083479	-2.37718	7.36732e-11	GeneID:110364644	-1.77786	2.03926e-08	GeneID:110364899	-3.36224	4.94644e-08	GeneID:106145861	-1.29579	7.62168e-07	GeneID:102090921	-6.4442	1.3074e-44	GeneID:110360991	1.59896	0.00252667
GeneID:102083480	-2.53183	1.52565e-06	GeneID:110364592	-1.60322	8.62894e-06	GeneID:110364865	3.66687	6.67466e-13	GeneID:106145842	1.05316	0.035126	GeneID:102092177	6.43245	6.98473e-09	GeneID:110360946	1.60415	0.000283223
GeneID:102083482	-1.01962	2.11681e-06	GeneID:110364446	2.80926	4.87914e-07	GeneID:110364644	-1.40908	0.000155355	GeneID:106145806	2.34968	2.48957e-05	GeneID:102092218	6.40329	1.31667e-124	GeneID:110360930	1.15636	0.0303818
GeneID:102083484	1.14802	1.11281e-09	GeneID:110364407	-2.04946	8.40621e-16	GeneID:110364630	2.185	0.0134985	GeneID:106145671	-3.00097	0.00310727	GeneID:102086272	6.35915	6.84601e-06	GeneID:110360860	3.11715	0.000468833
GeneID:102083496	1.05514	7.62443e-05	GeneID:110364354	1.1002	0.0211355	GeneID:110364592	-2.23529	4.53926e-12	GeneID:102098935	-1.15101	0.0144438	GeneID:102083949	6.30978	3.11242e-09	GeneID:110360797	2.19634	0.00396319
GeneID:102083498	-1.38279	6.82389e-10	GeneID:110364231	-1.75624	5.74461e-21	GeneID:110364487	2.03263	0.000668405	GeneID:102098887	1.1121	0.00219984	GeneID:102086393	6.24461	9.72272e-42	GeneID:110360191	4.31812	1.35398e-14
GeneID:102083505	-1.14166	1.79822e-07	GeneID:110364178	-2.40839	5.26909e-06	GeneID:110364407	-1.07854	0.00847995	GeneID:102098875	-2.7894	0.000279117	GeneID:102086422	6.23541	3.237e-21	GeneID:110360043	3.15504	1.12809e-06
GeneID:102083511	1.52819	9.60639e-09	GeneID:110364100	-1.1295	0.00103089	GeneID:110364354	1.87793	7.7304e-09	GeneID:102098872	2.37923	0.00128133	GeneID:102094945	6.16472	1.27163e-50	GeneID:110360036	2.40557	0.000262585
GeneID:102083526	-3.04531	9.64604e-06	GeneID:110364088	-1.19955	0.000362778	GeneID:110364231	-2.00301	5.60775e-29	GeneID:102098839	1.21048	0.0270431	GeneID:110363827	6.14152	4.63629e-11	GeneID:110359695	1.98478	1.42145e-10
GeneID:102083530	1.31365	0.000451161	GeneID:110364051	-1.00934	0.00732863	GeneID:110364178	-2.16334	8.72464e-05	GeneID:102098788	-1.14597	0.0236211	GeneID:102085311	6.14066	6.89295e-24	GeneID:110359685	-1.13839	0.0184979
GeneID:102083534	-1.5585	9.71379e-16	GeneID:110363877	2.95535	1.03626e-05	GeneID:110364088	-1.43687	3.8847e-08	GeneID:102098711	1.76264	0.0123304	GeneID:102096306	6.13061	4.71309e-22	GeneID:110359662	1.91113	0.00244114
GeneID:102083543	-1.78297	1.06318e-07	GeneID:110363876	1.64674	0.00945629	GeneID:110363932	1.64021	5.37293e-06	GeneID:102098648	-5.40088	0.000699727	GeneID:102085585	6.09395	6.41082e-16	GeneID:110359441	7.44664	2.62275e-10
GeneID:102083548	-1.85441	5.76801e-14	GeneID:110363775	-3.56513	0.00121037	GeneID:110363918	-1.18575	0.00046746	GeneID:102098592	1.94861	0.000143427	GeneID:102087601	6.08476	5.63789e-09	GeneID:110359345	1.32542	0.0283173
GeneID:102083549	1.59763	2.97292e-10	GeneID:110363640	-1.32954	6.60122e-07	GeneID:110363877	6.96373	4.19687e-09	GeneID:102098512	1.0919	0.021308	GeneID:102095460	6.06935	1.29237e-61	GeneID:110359343	1.01798	0.0379634
GeneID:102083550	1.32506	0.0305537	GeneID:110363310	3.30001	5.47588e-06	GeneID:110363827	5.72225	1.89152e-11	GeneID:102098499	1.81235	0.0284522	GeneID:102088704	6.06381	1.3375e-20	GeneID:110358734	2.55533	0.00189165
GeneID:102083555	-1.33819	5.01322e-07	GeneID:110363156	11.3857	4.13521e-54	GeneID:110363777	-2.60532	4.96298e-05	GeneID:102098416	-1.5226	0.00811883	GeneID:102090983	5.96436	6.28991e-17	GeneID:110358557	-2.86057	0.000480982
GeneID:102083562	-1.10965	4.25116e-07	GeneID:110362967	1.06744	0.0186346	GeneID:110363775	-3.19108	0.00580176	GeneID:102098406	-1.88665	0.03672	GeneID:102090872	5.96413	1.0703e-10	GeneID:110358492	-1.23955	0.000486338
GeneID:102083563	-1.99767	3.44449e-08	GeneID:110362900	2.91353	1.40946e-05	GeneID:110363640	1.48352	1.76741e-05	GeneID:102098214	1.82521	0.00176541	GeneID:102089007	5.95589	9.61474e-07	GeneID:110358485	-1.40896	2.60368e-05
GeneID:102083572	1.63504	2.31888e-13	GeneID:110362786	-1.48481	7.20241e-11	GeneID:110363310	2.81241	6.92892e-05	GeneID:102098160	1.69822	0.00908842	GeneID:102084805	5.90635	1.07193e-50	GeneID:110358167	-1.29851	0.00762112
GeneID:102083574	1.53559	0.00692544	GeneID:110362715	2.86384	7.05682e-09	GeneID:110363198	-1.60879	3.90767e-05	GeneID:102098130	1.12683	0.0272902	GeneID:102094914	5.90577	5.48788e-15	GeneID:110357568	-1.58882	0.00121613
GeneID:102083576	-1.57981	0.00500749	GeneID:110362651	-2.13471	3.13987e-05	GeneID:110363156	11.1946	7.472e-47	GeneID:102097983	-1.07901	0.0209567	GeneID:102085970	5.90529	1.10438e-17	GeneID:110357563	-1.73769	0.000832408
GeneID:102083590	3.00624	2.69064e-13	GeneID:110362585	-1.26383	0.000125263	GeneID:110363053	-1.45443	2.95344e-10	GeneID:102097970	-1.36762	1.0308e-06	GeneID:102091012	5.8828	3.237e-21	GeneID:110356883	-4.54504	1.58797e-29
GeneID:102083593	-1.43908	0.000796513	GeneID:110362221	1.64681	0.00732071	GeneID:110363037	-4.55357	0.0135889	GeneID:102097920	1.30836	0.0148941	GeneID:102092983	5.86919	5.21867e-07	GeneID:110356707	-1.49076	0.0171271
GeneID:102083595	-1.10206	4.40493e-05	GeneID:110361909	-2.75918	3.03906e-08	GeneID:110362966	2.88155	1.31927e-06	GeneID:102097858	2.15894	2.03037e-06	GeneID:102086799	5.7546	1.32453e-17	GeneID:110356657	-1.76888	0.0162848
GeneID:102083598	1.53308	0.000232656	GeneID:110361849	1.22233	0.0022329	GeneID:110362900	3.43182	4.80671e-06	GeneID:102097857	1.31391	0.00273027	GeneID:102087138	5.73698	3.94039e-31	GeneID:110356601	2.09135	0.000212353
GeneID:102083606	-3.00245	0.00075038	GeneID:110361750	-1.73391	0.0400903	GeneID:110362715	3.93673	5.61895e-12	GeneID:102097847	-1.6406	0.0329507	GeneID:102093609	5.71644	3.05108e-09	GeneID:110356586	1.6975	0.0284127
GeneID:102083617	-1.43364	0.0082148	GeneID:110361239	2.80619	2.38668e-08	GeneID:110362651	-2.18509	0.000633215	GeneID:102097816	2.13803	0.0180461	GeneID:102086579	5.70976	2.40286e-09	GeneID:110356575	1.9528	0.00063494
GeneID:102083618	-1.72224	4.45796e-07	GeneID:110361000	-1.82789	0.000157036	GeneID:110362585	-1.64429	1.07331e-10	GeneID:102097777	-1.08348	0.0294967	GeneID:102088569	-5.67882	1.58448e-06	GeneID:110356541	2.19689	0.00275794
GeneID:102083622	-1.09408	1.72058e-08	GeneID:110360991	-2.19292	9.61692e-06	GeneID:110362310	1.97817	6.77746e-09	GeneID:102097762	1.06781	0.00210531	GeneID:102096480	5.66545	5.46079e-17	GeneID:110356526	1.44547	0.00130791
GeneID:102083624	-4.83437	1.7041e-10	GeneID:110360946	-3.00184	5.02625e-10	GeneID:110362221	4.77013	2.08344e-07	GeneID:102097620	-1.13943	0.00579457	GeneID:102095441	5.65944	2.22691e-22	GeneID:110356200	-1.1889	0.0158289
GeneID:102083627	1.03179	0.0281447	GeneID:110360945	1.11143	6.15132e-07	GeneID:110361909	-2.83416	1.44573e-08	GeneID:102097592	2.75516	0.0483971	GeneID:102090705	5.63816	7.37245e-16	GeneID:110356179	2.08242	3.87117e-10
GeneID:102083630	-1.18051	0.000420599	GeneID:110360892	-1.54585	1.27754e-10	GeneID:110361239	2.6025	3.5217e-07	GeneID:102097503	1.54795	0.00423474	GeneID:102086703	5.60562	4.31506e-23	GeneID:110356070	1.10717	0.00357396
GeneID:102083631	1.20144	2.13912e-10	GeneID:110360864	-1.28422	4.19888e-07	GeneID:110361000	-1.58219	0.00032958	GeneID:102097268	-1.24319	0.0461167	GeneID:102083765	-5.58774	0.000475443	GeneID:110355864	2.00512	0.000215255
GeneID:102083632	2.09337	0.0027061	GeneID:110360860	-1.45702	0.0279315	GeneID:110360946	-1.44079	0.00647847	GeneID:102097251	1.58144	0.0136304	GeneID:102094268	-5.55174	7.87351e-43	GeneID:110355850	1.40533	0.00304378
GeneID:102083633	1.48442	8.71905e-18	GeneID:110360797	1.34448	0.00228994	GeneID:110360945	2.05076	3.72879e-24	GeneID:102097142	1.02463	0.0360065	GeneID:102086922	5.55094	4.50771e-07	GeneID:110355713	-1.06023	7.52637e-05
GeneID:102083634	-1.228	0.00014025	GeneID:110360734	1.82077	0.00945188	GeneID:110360864	-1.24797	2.74115e-05	GeneID:102097115	1.80962	0.00821169	GeneID:102091898	5.52979	1.04412e-61	GeneID:110355552	1.30097	0.0216451
GeneID:102083641	-1.09358	6.19489e-09	GeneID:110360731	3.41308	7.23982e-17	GeneID:110360797	3.50509	7.90916e-09	GeneID:102097108	1.80185	8.78903e-05	GeneID:102086984	5.51535	3.6297e-07	GeneID:110355468	1.16923	0.0343035
GeneID:102083644	-1.07697	5.49671e-05	GeneID:110360609	-1.17654	0.0233707	GeneID:110360734	1.57921	0.0221769	GeneID:102097034	1.35349	0.000139388	GeneID:102088525	5.49169	1.71313e-32	GeneID:110355437	3.20725	7.19975e-18
GeneID:102083648	-4.32333	8.57549e-05	GeneID:110360540	1.56942	0.000107185	GeneID:110360731	6.10137	3.4247e-24	GeneID:102096978	1.48049	1.63648e-05	GeneID:102083762	5.45656	3.06766e-26	GeneID:110355377	-1.72685	0.000483295
GeneID:102083651	-2.08138	3.80929e-24	GeneID:110360417	-3.81894	6.07542e-16	GeneID:110360572	1.50253	8.52257e-12	GeneID:102096927	-1.03385	0.0285531	GeneID:102083921	-5.42684	6.30598e-08	GeneID:110355183	-2.02582	0.00872865
GeneID:102083661	-1.14075	8.3237e-10	GeneID:110360371	3.2754	8.27179e-12	GeneID:110360540	1.16864	0.00229687	GeneID:102096919	-1.031	6.86476e-05	GeneID:102097309	5.42222	1.02957e-07	GeneID:110355164	-1.51673	5.75119e-06
GeneID:102083664	1.23996	0.00012965	GeneID:110360243	-2.10248	0.00122656	GeneID:110360417	-4.66734	1.02425e-28	GeneID:102096894	-1.62995	0.0285855	GeneID:102088558	5.41811	1.51549e-94	GeneID:110354946	1.82056	4.29185e-08
GeneID:102083672	-1.47005	4.784e-08	GeneID:110360036	-1.01975	0.0369626	GeneID:110360371	5.66771	6.36485e-18	GeneID:102096743	-1.10117	0.00206946	GeneID:102092956	-5.40301	9.76695e-07	GeneID:110354865	-1.307	1.60206e-06
GeneID:102083674	1.19315	2.10339e-09	GeneID:110360034	1.08922	4.10051e-05	GeneID:110360191	3.572	1.38471e-09	GeneID:102096729	-2.35649	0.00468457	GeneID:102098900	5.38858	1.88646e-25	GeneID:106146134	-4.36401	2.06559e-06
GeneID:102083677	1.73728	3.73015e-05	GeneID:110359843	-4.28286	7.69722e-14	GeneID:110360101	-1.81602	0.000373318	GeneID:102096508	2.36559	0.0209567	GeneID:102093275	5.3033	1.91522e-13	GeneID:106146129	2.78669	0.000150406
GeneID:102083681	1.69171	1.13398e-11	GeneID:110359822	-2.41639	0.0106126	GeneID:110360043	3.30387	6.36742e-11	GeneID:102096498	1.66986	0.0139209	GeneID:102095617	5.29318	7.92409e-12	GeneID:106146126	1.15188	0.0129543
GeneID:102083685	-1.16314	0.0279807	GeneID:110359662	1.18236	0.0344941	GeneID:110360036	1.34858	0.0271546	GeneID:102096306	1.04401	0.0471188	GeneID:102085223	5.26772	1.55416e-26	GeneID:106146097	1.6899	0.0230506
GeneID:102083687	1.18554	9.52191e-05	GeneID:110359610	-1.50607	0.00276242	GeneID:110360034	1.7065	1.68252e-15	GeneID:102096263	1.48408	3.03289e-05	GeneID:102088057	5.24566	1.17408e-30	GeneID:106146089	-1.4974	0.000753465
GeneID:102083691	-1.53456	7.70463e-11	GeneID:110359456	-1.92609	4.39662e-14	GeneID:110359849	-1.03272	0.00630428	GeneID:102096215	-2.52483	0.0167645	GeneID:110363037	-5.19278	0.00643181	GeneID:106146053	5.8237	1.2044e-17
GeneID:102083695	1.24169	7.2457e-05	GeneID:110359451	-2.94697	0.00265402	GeneID:110359843	-4.59749	2.42093e-10	GeneID:102096105	1.06414	0.0420588	GeneID:102096040	5.19151	6.1643e-29	GeneID:106146021	2.92306	1.81584e-05
GeneID:102083700	-2.77746	3.83046e-05	GeneID:110359444	-1.59947	1.36983e-15	GeneID:110359822	-2.84903	0.00787386	GeneID:102096078	2.82011	0.0219779	GeneID:102094807	5.19148	2.83814e-09	GeneID:106146008	-1.08035	0.0392737
GeneID:102083704	1.37918	1.78508e-08	GeneID:110359441	2.4789	3.04329e-12	GeneID:110359685	-1.91811	3.60838e-05	GeneID:102096069	1.35412	0.0256488	GeneID:102084195	5.18525	2.94748e-12	GeneID:106146001	2.83778	2.48288e-05
GeneID:102083715	1.84452	2.6798e-05	GeneID:110359392	-1.38446	0.00183567	GeneID:110359665	1.05287	1.60234e-07	GeneID:102095991	-2.13135	2.12889e-08	GeneID:102083942	5.17799	1.28859e-18	GeneID:106145994	1.04265	0.0499257
GeneID:102083717	-1.07552	0.00788461	GeneID:110359368	-1.03805	0.0331571	GeneID:110359662	3.05312	1.18826e-06	GeneID:102095919	-1.3216	0.0420588	GeneID:102091159	5.1714	2.03098e-23	GeneID:106145983	1.86126	5.30688e-10
GeneID:102083720	-1.16044	9.26406e-05	GeneID:110359345	-1.92792	0.00305185	GeneID:110359610	-1.53546	0.000439727	GeneID:102095894	-1.09573	0.0423972	GeneID:102087062	5.16122	7.22531e-22	GeneID:106145967	1.55659	2.10213e-06
GeneID:102083724	2.37652	2.15135e-08	GeneID:110359344	-1.01495	0.0213439	GeneID:110359456	-1.49094	5.0327e-07	GeneID:102095840	-1.05088	0.0330493	GeneID:102092022	5.16073	7.1543e-54	GeneID:106145962	2.78789	0.000638515
GeneID:102083727	2.01992	1.06205e-19	GeneID:110359155	1.98835	1.40474e-05	GeneID:110359451	-2.9829	0.000153328	GeneID:102095806	2.79741	0.000139547	GeneID:102093287	5.14345	1.29994e-20	GeneID:106145955	1.10581	0.0316644
GeneID:102083734	1.69499	8.8454e-19	GeneID:110359142	1.04583	0.00591784	GeneID:110359444	-1.95848	5.91398e-15	GeneID:102095780	-3.51983	1.7512e-11	GeneID:102089532	5.14155	4.57891e-27	GeneID:106145945	-2.21605	1.52551e-16
GeneID:102083736	1.04207	0.00859459	GeneID:110359065	-3.34367	2.84732e-05	GeneID:110359441	10.1657	2.8001e-35	GeneID:102095740	1.27602	4.28034e-06	GeneID:102085746	5.13902	9.41985e-33	GeneID:106145935	1.15274	0.0343731
GeneID:102083739	2.05305	4.60976e-10	GeneID:110358860	-2.2117	4.587e-15	GeneID:110359155	2.27024	0.000115543	GeneID:102095721	-2.03683	0.0328597	GeneID:102083453	5.1367	2.09827e-38	GeneID:106145884	1.29531	0.0355515
GeneID:102083741	-1.42476	1.2661e-11	GeneID:110358716	-1.74954	0.000757026	GeneID:110358860	-1.6348	2.73806e-08	GeneID:102095494	-1.45904	0.00904402	GeneID:110356883	-5.13412	1.58174e-19	GeneID:106145881	-1.51877	0.000873019
GeneID:102083745	-1.75735	0.000929086	GeneID:110358167	-1.55342	0.00196444	GeneID:110358716	-1.18425	0.0129859	GeneID:102095482	1.45325	0.000190522	GeneID:102096648	5.12248	1.26922e-07	GeneID:106145856	1.53192	0.0099695
GeneID:102083746	-2.3182	8.60637e-14	GeneID:110357987	1.92847	9.39976e-05	GeneID:110358557	-2.50265	0.000206823	GeneID:102095460	1.35343	9.12281e-08	GeneID:102089169	-5.07985	0.00600521	GeneID:106145854	1.68059	0.000125789
GeneID:102083751	5.66712	2.76456e-09	GeneID:110357876	-2.46089	8.91535e-05	GeneID:110358492	-1.92833	2.52692e-10	GeneID:102095340	3.26069	0.000699727	GeneID:102095861	5.05776	2.74389e-42	GeneID:106145853	2.20143	2.34419e-10
GeneID:102083756	2.89587	2.70035e-11	GeneID:110357836	1.78381	0.00502805	GeneID:110358485	-1.35396	4.82961e-05	GeneID:102095245	-1.37178	0.00161771	GeneID:106146053	5.02684	2.87644e-09	GeneID:106145849	1.76402	0.0138678
GeneID:102083758	1.53489	0.000240792	GeneID:110357782	-3.00892	3.44319e-16	GeneID:110358284	-1.31345	0.0484441	GeneID:102095205	1.8443	0.00120512	GeneID:102088433	4.99714	5.0566e-13	GeneID:106145840	1.18778	0.0427779
GeneID:102083762	2.35592	9.14757e-26	GeneID:110357681	1.1407	0.000252884	GeneID:110358167	-2.89591	1.86804e-07	GeneID:102095197	1.71168	9.81867e-06	GeneID:102091803	4.96108	5.71773e-17	GeneID:106145806	2.45052	0.000987931
GeneID:102083764	1.55231	3.44449e-08	GeneID:110357664	1.8949	3.97393e-07	GeneID:110358055	1.13918	0.00370307	GeneID:102095104	-1.42521	0.000402788	GeneID:102087940	4.9544	2.19631e-27	GeneID:106145797	1.0744	0.00335522
GeneID:102083773	-1.35666	1.75936e-06	GeneID:110357568	-2.43579	1.00314e-07	GeneID:110357987	1.98996	3.74335e-06	GeneID:102094994	-1.90507	4.6686e-05	GeneID:102091599	4.94074	1.75286e-10	GeneID:106145796	-3.98244	6.5564e-08
GeneID:102083775	-4.88446	1.06143e-73	GeneID:110357563	-1.53839	0.000146871	GeneID:110357876	-3.01139	3.20341e-10	GeneID:102094947	1.95105	0.0012675	GeneID:102097545	4.92893	1.58715e-12	GeneID:106145792	-1.72969	0.000181136
GeneID:102083798	-2.71136	1.2878e-08	GeneID:110357300	-1.97899	5.4546e-07	GeneID:110357836	2.93395	0.00015919	GeneID:102094945	1.21857	0.000139754	GeneID:102095329	4.91024	1.52476e-15	GeneID:106145780	3.00666	2.69478e-14
GeneID:102083804	-1.87425	3.9677e-13	GeneID:110357244	1.37021	0.00235342	GeneID:110357782	-2.48082	5.09039e-12	GeneID:102094883	-1.31161	0.00487534	GeneID:102088743	4.89035	9.66187e-29	GeneID:106145776	2.66542	2.77397e-06
GeneID:102083807	2.67388	1.50313e-07	GeneID:110357222	4.23742	9.9042e-11	GeneID:110357568	-4.07289	4.65474e-22	GeneID:102094843	1.55399	0.00474944	GeneID:102084135	4.87558	0.000225145	GeneID:106145774	1.98176	0.0129968
GeneID:102083808	1.37049	1.09726e-08	GeneID:110357018	1.3654	0.00121054	GeneID:110357563	-3.32441	1.13149e-15	GeneID:102094826	2.68835	0.00538872	GeneID:110357222	4.85804	2.45139e-06	GeneID:106145760	2.99204	6.46637e-05
GeneID:102083810	-2.52401	8.77898e-12	GeneID:110356933	1.13883	5.31973e-05	GeneID:110357483	2.67751	0.00284424	GeneID:102094792	-1.40186	0.00963856	GeneID:102098839	4.85178	5.58621e-17	GeneID:106145751	-1.49682	1.55643e-08
GeneID:102083813	1.45465	4.71643e-07	GeneID:110356883	-4.53151	3.17373e-11	GeneID:110357300	-1.56761	0.0123811	GeneID:102094693	1.68769	0.00876957	GeneID:102098229	4.84625	8.02309e-47	GeneID:106145719	-1.93108	0.026624
GeneID:102083817	1.8381	0.000980902	GeneID:110356862	1.3129	0.0195896	GeneID:110357244	1.84974	2.18408e-12	GeneID:102094691	-1.09722	0.000255817	GeneID:102096082	4.81231	3.56948e-07	GeneID:106145715	1.61651	0.00930978
GeneID:102083818	-1.45967	1.78311e-12	GeneID:110356779	-1.29945	0.0286806	GeneID:110357222	6.62281	2.34937e-13	GeneID:102094530	-1.11239	0.0196162	GeneID:102090878	4.80276	2.29222e-15	GeneID:106145677	1.16786	0.00218885
GeneID:102083821	-1.32409	2.4322e-05	GeneID:110356763	-2.54377	2.33509e-06	GeneID:110356933	2.02723	6.23057e-17	GeneID:102094525	1.56412	0.00813134	GeneID:102094947	4.79382	8.68409e-11	GeneID:106145672	3.04664	1.11167e-17
GeneID:102083822	-1.05349	0.016251	GeneID:110356698	3.22642	9.93811e-08	GeneID:110356883	-9.1336	4.84911e-175	GeneID:102094520	-1.18629	0.00192852	GeneID:106145806	4.78658	2.98214e-11	GeneID:106145671	3.99935	5.09834e-05
GeneID:102083830	-3.58315	7.53303e-11	GeneID:110356671	-2.21493	8.91291e-05	GeneID:110356842	-1.24168	4.75153e-12	GeneID:102094410	1.29786	0.000902033	GeneID:102094826	4.78429	3.09532e-06	GeneID:106145645	1.61652	2.21386e-05
GeneID:102083832	-1.58975	2.06018e-05	GeneID:110356657	5.62716	8.66931e-61	GeneID:110356763	-2.92116	1.26806e-10	GeneID:102094366	-1.6657	0.00638215	GeneID:102094265	4.74338	2.02103e-56	GeneID:106145640	1.24847	3.33293e-06
GeneID:102083834	1.18156	0.0222238	GeneID:110356609	1.22582	0.00442104	GeneID:110356742	1.08668	0.013663	GeneID:102094268	-3.10882	1.41794e-05	GeneID:102092481	4.73127	2.36309e-15	GeneID:106145639	-1.04771	0.00493937
GeneID:102083839	-1.35347	1.58124e-06	GeneID:110356601	3.2497	5.48338e-28	GeneID:110356719	-1.19554	3.86451e-06	GeneID:102094265	1.10018	0.000781786	GeneID:102087260	4.69639	2.82533e-21	GeneID:106145636	-1.26593	9.23008e-06
GeneID:102083846	-1.43029	5.09343e-06	GeneID:110356522	3.45726	7.12539e-10	GeneID:110356707	-1.40804	0.00667395	GeneID:102094188	-1.38269	0.000609157	GeneID:110360191	4.68877	2.71386e-18	GeneID:102099049	2.63547	3.07151e-08
GeneID:102083849	-1.86446	0.000312346	GeneID:110356517	-1.01413	0.0271651	GeneID:110356698	4.51408	2.88607e-09	GeneID:102094155	2.27172	0.0231936	GeneID:102089280	4.67614	4.44576e-08	GeneID:102099044	1.66417	0.000706273
GeneID:102083855	-5.19987	5.29283e-07	GeneID:110356514	4.70711	8.89415e-10	GeneID:110356680	-6.76875	3.18064e-05	GeneID:102094153	-1.45776	3.90338e-12	GeneID:106146073	4.66025	3.95216e-05	GeneID:102099040	-1.05347	0.00148786
GeneID:102083856	-1.03755	4.87768e-07	GeneID:110356477	-2.21215	0.000101086	GeneID:110356671	-2.05169	0.000366012	GeneID:102094121	-1.47885	0.0226706	GeneID:102084279	4.63207	6.17647e-12	GeneID:102099025	2.26733	5.34537e-12
GeneID:102083868	-1.25997	1.31906e-08	GeneID:110356448	1.11783	0.00026497	GeneID:110356657	3.81001	9.38184e-10	GeneID:102094103	-1.06425	5.77642e-05	GeneID:102091663	4.62844	3.59965e-24	GeneID:102099014	1.73356	3.00346e-06
GeneID:102083869	-1.60247	9.65119e-08	GeneID:110356375	2.77158	7.04241e-07	GeneID:110356609	1.25228	0.00776049	GeneID:102094087	-1.00097	0.00348537	GeneID:102085370	-4.62742	2.65359e-11	GeneID:102099005	-1.0667	3.24592e-05
GeneID:102083872	2.27643	3.46096e-15	GeneID:110356341	2.37714	1.76648e-11	GeneID:110356601	5.30047	1.20607e-41	GeneID:102094052	-1.14536	1.40743e-06	GeneID:110355437	4.61669	3.77134e-35	GeneID:102099003	2.77593	5.63903e-07
GeneID:102083880	-2.01601	7.12447e-07	GeneID:110356229	-2.98878	1.85698e-08	GeneID:110356587	1.55617	0.0295697	GeneID:102094010	1.11258	0.00589505	GeneID:102095740	4.61011	2.33803e-45	GeneID:102098994	1.09655	0.00541182
GeneID:102083883	-4.80636	1.09148e-20	GeneID:110356179	3.55653	5.93913e-33	GeneID:110356575	1.49279	0.00401983	GeneID:102094009	-1.07604	0.00688471	GeneID:102097774	4.60695	3.36753e-07	GeneID:102098987	5.32764	3.99706e-05
GeneID:102083885	-1.835	1.38563e-07	GeneID:110356167	-4.36861	3.26359e-10	GeneID:110356541	1.63558	0.0147075	GeneID:102093886	-2.4333	0.000777767	GeneID:102098130	4.56168	2.77776e-15	GeneID:102098983	1.06002	0.000333382
GeneID:102083899	1.25735	4.27862e-08	GeneID:110356164	1.80006	0.00320944	GeneID:110356526	1.75312	3.09511e-09	GeneID:102093865	-1.1108	0.0238833	GeneID:102087953	4.50405	5.14658e-50	GeneID:102098978	-1.8436	7.04535e-11
GeneID:102083912	1.10982	3.31535e-10	GeneID:110356158	-1.55731	0.00564243	GeneID:110356522	4.65688	1.06264e-13	GeneID:102093846	1.56082	2.9168e-07	GeneID:102090744	-4.48381	0.00216024	GeneID:102098972	-1.09487	2.79236e-05
GeneID:102083919	1.05586	8.17285e-07	GeneID:110356122	-1.54511	9.31422e-09	GeneID:110356516	-1.01132	1.27432e-06	GeneID:102093704	-1.074	0.00534806	GeneID:102091673	4.48317	5.44262e-08	GeneID:102098967	-1.0005	0.00188692
GeneID:102083922	2.87604	5.7711e-08	GeneID:110356078	-1.03728	0.00178214	GeneID:110356514	7.3459	1.13674e-10	GeneID:102093638	-1.64159	0.0117614	GeneID:102095531	4.47918	6.08927e-05	GeneID:102098965	1.27249	8.55661e-05
GeneID:102083923	-1.77303	0.0202431	GeneID:110356061	-1.88313	0.00333487	GeneID:110356477	-2.36246	7.41399e-05	GeneID:102093624	1.65061	4.71871e-05	GeneID:110356178	4.47418	1.76575e-07	GeneID:102098959	1.82395	0.000294468
GeneID:102083924	2.24096	0.000117698	GeneID:110356055	-1.23597	4.8537e-06	GeneID:110356453	-4.05185	1.86657e-10	GeneID:102093609	2.08875	0.0124269	GeneID:102087256	4.47007	1.53873e-22	GeneID:102098950	-1.26477	1.29544e-06
GeneID:102083930	2.23357	3.79136e-24	GeneID:110356018	-2.30479	6.51862e-10	GeneID:110356448	1.26019	1.3996e-06	GeneID:102093599	1.64164	0.0295588	GeneID:102098987	4.43962	9.60594e-09	GeneID:102098948	-1.45322	0.00434759
GeneID:102083941	-2.32181	9.24185e-30	GeneID:110355925	-1.02626	5.95313e-08	GeneID:110356375	2.66315	1.63364e-05	GeneID:102093529	-1.47703	2.39442e-05	GeneID:102090803	4.4373	4.79399e-15	GeneID:102098936	-1.12921	0.000545534
GeneID:102083942	2.47365	1.82115e-27	GeneID:110355921	1.85657	1.45691e-05	GeneID:110356341	3.17929	3.45105e-26	GeneID:102093522	-3.20365	0.00208684	GeneID:102088146	4.43277	8.1873e-15	GeneID:102098933	1.43123	0.000394711
GeneID:102083944	1.23882	8.95908e-05	GeneID:110355908	-3.14302	1.92501e-08	GeneID:110356229	-3.49068	6.41908e-11	GeneID:102093370	2.47967	4.59438e-05	GeneID:102087546	4.42967	6.21912e-28	GeneID:102098926	-1.06592	9.51295e-07
GeneID:102083948	3.76489	3.27047e-10	GeneID:110355882	1.17894	0.0188879	GeneID:110356226	1.72092	0.000213676	GeneID:102093355	2.63379	0.00229612	GeneID:102093599	4.42262	2.33428e-14	GeneID:102098920	2.349	6.04826e-06
GeneID:102083949	-3.10781	0.00567228	GeneID:110355881	-4.71056	1.49284e-10	GeneID:110356179	5.59504	5.29238e-60	GeneID:102093274	1.45138	0.021972	GeneID:102096225	4.40153	1.8157e-26	GeneID:102098907	2.35526	0.000134134
GeneID:102083950	-2.34512	4.5075e-09	GeneID:110355864	1.50142	7.72038e-06	GeneID:110356164	1.93376	0.0026958	GeneID:102093185	-2.67708	5.94071e-05	GeneID:102088749	4.38159	2.4714e-10	GeneID:102098902	3.18839	5.1785e-08
GeneID:102083951	2.96237	5.66633e-07	GeneID:110355850	-2.97475	1.36696e-14	GeneID:110356122	-1.80694	3.23712e-10	GeneID:102093169	2.33512	0.00162353	GeneID:102088828	4.37296	1.9606e-14	GeneID:102098900	4.59239	3.02706e-16
GeneID:102083953	1.82321	1.19398e-07	GeneID:110355816	1.09552	0.00892747	GeneID:110356055	-1.60873	9.60258e-13	GeneID:102093146	1.67672	0.000429817	GeneID:102091392	4.35887	1.73548e-13	GeneID:102098899	-1.21733	0.000206154
GeneID:102083956	-2.72539	1.39916e-07	GeneID:110355725	-1.11317	0.000111591	GeneID:110356018	-1.45176	0.000133812	GeneID:102093128	3.70849	0.000502463	GeneID:102088703	4.35151	3.11942e-13	GeneID:102098890	1.27806	0.00210316
GeneID:102083957	-1.75649	9.43073e-07	GeneID:110355713	-1.04028	0.000348056	GeneID:110355925	-1.4034	5.93488e-14	GeneID:102093101	-1.482	0.00083578	GeneID:102096617	4.34823	5.56949e-21	GeneID:102098887	2.41176	1.20973e-07
GeneID:102083965	2.80065	4.00296e-08	GeneID:110355544	1.19733	0.00986287	GeneID:110355922	-1.20364	0.000178597	GeneID:102093002	1.10807	0.000902033	GeneID:102087624	-4.34105	7.08018e-14	GeneID:102098885	1.75318	0.0019634
GeneID:102083966	1.97649	9.11926e-23	GeneID:110355514	4.00319	2.37653e-11	GeneID:110355921	2.86981	1.15312e-11	GeneID:102092858	1.10405	0.0111627	GeneID:102098164	4.34094	4.17022e-18	GeneID:102098883	2.10172	1.18396e-10
GeneID:102083969	-1.41003	0.00150876	GeneID:110355495	4.50626	3.87749e-15	GeneID:110355908	-3.90118	1.07421e-17	GeneID:102092838	1.20275	0.0473405	GeneID:102084936	4.33725	0.00259188	GeneID:102098860	-1.21026	0.000202355
GeneID:102083970	1.06634	8.4097e-06	GeneID:110355492	-3.16009	2.76969e-11	GeneID:110355881	-4.10573	1.02058e-08	GeneID:102092813	-1.7672	0.03672	GeneID:102090131	4.33479	2.72372e-30	GeneID:102098850	2.6971	2.20357e-09
GeneID:102083971	1.1948	2.71199e-06	GeneID:110355445	1.03171	0.0181432	GeneID:110355864	3.46489	8.29761e-19	GeneID:102092762	-1.33484	0.0209961	GeneID:102091219	4.33215	7.04579e-14	GeneID:102098841	1.42229	6.29221e-06
GeneID:102083980	2.47308	4.60457e-20	GeneID:110355437	3.65441	9.36359e-56	GeneID:110355850	-1.61229	0.00102953	GeneID:102092730	2.54231	8.44663e-06	GeneID:102086035	4.32961	9.80562e-07	GeneID:102098840	-1.25232	8.72601e-05
GeneID:102083985	1.05646	0.000463223	GeneID:110355344	-2.07369	7.45936e-05	GeneID:110355771	1.42866	0.0121402	GeneID:102092703	2.27376	0.00673459	GeneID:110360371	4.32848	4.92783e-08	GeneID:102098839	3.64635	7.33589e-07
GeneID:102083987	-1.44119	1.02158e-09	GeneID:110355199	-1.64948	0.00117678	GeneID:110355743	1.07585	0.00971101	GeneID:102092641	-2.31136	0.000143427	GeneID:102085801	4.32576	2.13815e-07	GeneID:102098833	1.04303	0.000616311
GeneID:102083988	1.29373	9.60766e-11	GeneID:110355096	-1.0294	0.00442717	GeneID:110355725	-1.71467	7.31944e-11	GeneID:102092630	-1.14886	0.00704751	GeneID:102087481	4.32333	3.35539e-10	GeneID:102098824	1.97155	4.12646e-16
GeneID:102083995	1.10253	6.39556e-05	GeneID:110354959	-1.25587	9.54845e-06	GeneID:110355713	-2.14591	3.49168e-17	GeneID:102092493	2.15028	4.28034e-06	GeneID:102088272	4.31375	5.31975e-26	GeneID:102098816	3.3682	1.74706e-06
GeneID:102083999	1.25314	1.47303e-06	GeneID:110354865	1.05947	2.93675e-07	GeneID:110355544	1.66992	0.0103674	GeneID:102092482	-1.25443	0.029063	GeneID:102085837	4.30679	6.64935e-08	GeneID:102098815	1.39675	0.000494046
GeneID:102084000	2.42679	0.00111448	GeneID:106146138	-2.12151	4.64584e-15	GeneID:110355514	5.23055	1.00388e-12	GeneID:102092463	1.42045	0.00124356	GeneID:102089220	4.3038	5.54813e-13	GeneID:102098814	-1.79717	0.000190759
GeneID:102084004	-1.622	2.90558e-09	GeneID:106146106	-3.48446	1.41889e-08	GeneID:110355495	3.26	1.3685e-08	GeneID:102092410	1.2614	0.0416703	GeneID:102090392	4.28729	1.1e-28	GeneID:102098802	1.49644	0.0159052
GeneID:102084006	-3.01377	9.25583e-38	GeneID:106146102	-3.11659	8.04448e-05	GeneID:110355492	-3.49124	3.51149e-13	GeneID:102092409	1.22914	0.00166947	GeneID:102086420	4.28148	2.91917e-07	GeneID:102098796	3.3517	8.71405e-37
GeneID:102084010	-7.45687	4.49765e-11	GeneID:106146097	-1.08477	0.0465308	GeneID:110355445	1.0261	0.00161278	GeneID:102092361	1.09155	0.0295588	GeneID:102087179	4.26024	3.19723e-27	GeneID:102098791	1.25348	0.000705738
GeneID:102084014	-2.65861	0.000413982	GeneID:106146089	-2.42622	0.000454378	GeneID:110355437	6.81944	2.52612e-141	GeneID:102092269	1.05825	0.0071356	GeneID:102088061	-4.25491	1.82334e-06	GeneID:102098789	1.84596	5.71356e-15
GeneID:102084015	-1.14831	0.00883775	GeneID:106146087	-2.64308	7.44238e-05	GeneID:110355377	-1.49494	3.86837e-08	GeneID:102092253	-1.05657	0.000684819	GeneID:102094322	4.25147	3.54955e-05	GeneID:102098779	1.74323	5.30975e-06
GeneID:102084022	-1.91344	2.80563e-05	GeneID:106146077	-1.25856	2.84993e-07	GeneID:110355344	-2.3522	9.54717e-06	GeneID:102092209	-2.75374	1.78017e-08	GeneID:102091776	4.24137	7.26774e-06	GeneID:102098776	-1.27783	0.0278098
GeneID:102084023	-1.97741	6.40301e-09	GeneID:106146073	3.12393	1.45345e-09	GeneID:110355199	-1.18475	0.0148118	GeneID:102092022	1.45537	4.5475e-06	GeneID:102085595	4.24071	7.70242e-23	GeneID:102098774	3.01161	4.98567e-13
GeneID:102084024	1.05577	3.97641e-10	GeneID:106146069	3.77661	1.02797e-07	GeneID:110355183	-2.45412	0.00038401	GeneID:102091918	1.77486	0.021799	GeneID:102083811	4.23568	1.95368e-13	GeneID:102098770	1.86359	0.0187346
GeneID:102084030	-1.41636	1.06648e-13	GeneID:106146067	1.53434	0.00234121	GeneID:110355164	-2.19093	6.95543e-19	GeneID:102091911	1.30454	3.56028e-06	GeneID:102096741	4.21477	3.82258e-08	GeneID:102098756	2.51951	7.0636e-11
GeneID:102084035	3.216	4.53319e-06	GeneID:106146065	-1.71545	0.00121054	GeneID:110355063	-1.07602	1.02335e-06	GeneID:102091900	2.58901	8.73816e-07	GeneID:102085379	4.21454	7.58881e-05	GeneID:102098752	1.74791	0.00216585
GeneID:102084036	1.34665	6.95001e-17	GeneID:106146056	1.40765	5.44907e-10	GeneID:110354959	-1.65051	9.53096e-15	GeneID:102091898	1.10496	0.000102549	GeneID:110360731	4.18892	1.2968e-07	GeneID:102098747	-1.17905	4.23055e-07
GeneID:102084039	-3.34634	1.06728e-08	GeneID:106146054	-1.07206	2.61816e-07	GeneID:106146138	-1.26932	0.000536348	GeneID:102091848	1.28532	0.00420433	GeneID:102091655	4.18814	2.19388e-06	GeneID:102098743	-1.46701	0.00159442
GeneID:102084046	1.38413	8.67669e-07	GeneID:106146012	-1.39385	0.000181626	GeneID:106146134	-1.43038	0.0308606	GeneID:102091826	-2.3499	0.0285855	GeneID:102085024	4.1757	1.85374e-09	GeneID:102098742	3.31926	1.68081e-17
GeneID:102084047	2.58803	4.88488e-09	GeneID:106146008	-4.35671	6.14462e-10	GeneID:106146129	3.3325	4.26157e-09	GeneID:102091803	1.41622	0.00373312	GeneID:102098125	4.1616	3.15165e-06	GeneID:102098738	1.2462	1.08748e-06
GeneID:102084048	-1.01473	0.0085381	GeneID:106146001	2.74741	2.3808e-16	GeneID:106146126	1.38441	0.000499708	GeneID:102091723	2.0962	0.00625928	GeneID:102098816	4.15951	2.56184e-12	GeneID:102098735	1.2528	0.000594323
GeneID:102084056	1.80665	6.76076e-17	GeneID:106145994	-3.49526	4.52524e-14	GeneID:106146106	-3.65499	2.43833e-14	GeneID:102091655	2.79989	0.00244356	GeneID:102096069	4.15789	2.2606e-12	GeneID:102098733	2.33679	1.83455e-11
GeneID:102084057	1.16187	8.10535e-08	GeneID:106145993	-1.13178	1.53386e-06	GeneID:106146102	-3.64686	4.54249e-12	GeneID:102091622	-1.00346	0.0407716	GeneID:102097503	4.14266	2.74977e-16	GeneID:102098730	1.09357	0.0111795
GeneID:102084058	1.39616	7.58683e-11	GeneID:106145991	1.31543	0.000465963	GeneID:106146101	-3.04487	3.44623e-06	GeneID:102091607	-1.15144	0.000751371	GeneID:102090396	4.13681	4.52829e-48	GeneID:102098727	-1.61149	0.000584563
GeneID:102084061	3.23369	9.02768e-05	GeneID:106145987	1.68547	1.27054e-06	GeneID:106146099	-3.2013	1.3761e-07	GeneID:102091603	-1.30738	4.00296e-06	GeneID:102091900	4.13329	3.04315e-12	GeneID:102098725	-2.00231	0.00731385
GeneID:102084063	-1.85358	0.00506911	GeneID:106145983	-1.03753	2.72639e-05	GeneID:106146092	1.21166	0.0133731	GeneID:102091596	1.39717	0.00935529	GeneID:102095341	4.1285	0.0029405	GeneID:102098724	1.06732	0.000467107
GeneID:102084074	-2.7043	9.58084e-05	GeneID:106145982	-1.60019	0.0030633	GeneID:106146090	-1.3539	1.13745e-08	GeneID:102091547	1.4893	0.0468605	GeneID:102097592	4.12792	0.00036454	GeneID:102098715	-1.25373	4.29246e-06
GeneID:102084075	1.78305	2.98762e-07	GeneID:106145978	-1.81476	1.69586e-09	GeneID:106146089	-3.97278	1.25901e-11	GeneID:102091183	-1.20229	2.19074e-05	GeneID:110357839	-4.11955	0.00768196	GeneID:102098711	-2.351	1.01957e-06
GeneID:102084076	1.01281	2.13215e-07	GeneID:106145976	-1.11709	5.23073e-05	GeneID:106146087	-3.35168	5.63995e-11	GeneID:102091159	1.0818	0.0212888	GeneID:102087938	-4.11837	0.00128719	GeneID:102098705	2.96881	5.57945e-09
GeneID:102084077	4.15343	3.31982e-15	GeneID:106145975	1.37754	7.49892e-08	GeneID:106146081	-1.59363	3.65747e-07	GeneID:102091084	-1.00502	0.0305004	GeneID:102088890	4.11432	1.23613e-18	GeneID:102098703	-2.81035	4.10197e-11
GeneID:102084080	-1.78437	0.000516845	GeneID:106145973	1.02814	0.00891171	GeneID:106146077	-1.56149	1.19647e-09	GeneID:102091069	-2.17263	0.0105132	GeneID:102096149	4.10613	7.63067e-10	GeneID:102098702	2.39774	5.36729e-08
GeneID:102084082	-2.21641	2.12871e-17	GeneID:106145971	2.73413	1.25882e-14	GeneID:106146073	6.01796	2.42795e-14	GeneID:102090983	1.76077	0.0488958	GeneID:102088318	4.09686	1.93824e-23	GeneID:102098701	1.22182	0.000755702
GeneID:102084086	-2.14057	8.89841e-06	GeneID:106145970	1.06556	7.49995e-05	GeneID:106146069	3.77723	3.00795e-06	GeneID:102090970	1.84527	0.00146856	GeneID:102094526	4.08931	3.50964e-06	GeneID:102098700	1.22672	0.00111501
GeneID:102084088	-2.68969	4.70977e-05	GeneID:106145967	-2.24918	4.50019e-12	GeneID:106146067	1.16229	0.0364758	GeneID:102090965	1.71574	0.0338952	GeneID:102096127	4.08897	4.91365e-05	GeneID:102098681	1.67718	1.04694e-07
GeneID:102084100	-1.64777	0.0164235	GeneID:106145959	1.14189	6.78788e-07	GeneID:106146065	-1.36636	0.0264365	GeneID:102090921	-2.54053	5.66586e-05	GeneID:102085347	-4.08045	2.34298e-07	GeneID:102098680	1.03801	0.00272493
GeneID:102084103	-3.4549	2.00694e-06	GeneID:106145958	1.42774	2.96395e-13	GeneID:106146056	1.42965	7.81208e-08	GeneID:102090878	2.18358	1.0308e-06	GeneID:102097949	4.07344	3.54181e-15	GeneID:102098668	-1.09515	0.0195289
GeneID:102084109	-1.17323	6.797e-07	GeneID:106145955	-1.40726	0.00066459	GeneID:106146054	-1.50221	2.0955e-14	GeneID:102090872	2.79798	0.000487374	GeneID:102092858	4.06497	5.79298e-10	GeneID:102098667	1.0866	7.76779e-05
GeneID:102084111	2.81315	5.78844e-27	GeneID:106145948	2.31844	6.86155e-05	GeneID:106146053	5.19745	3.22491e-23	GeneID:102090756	4.60807	0.00308039	GeneID:102087561	4.06387	5.69659e-25	GeneID:102098665	-1.42355	4.72068e-09
GeneID:102084117	-1.15918	8.05849e-07	GeneID:106145941	-1.20019	5.82859e-06	GeneID:106146052	-1.52304	6.98107e-16	GeneID:102090613	-1.791	0.0447898	GeneID:102083700	4.05757	6.24014e-07	GeneID:102098660	1.36475	0.0135672
GeneID:102084119	-2.73372	1.65391e-14	GeneID:106145928	2.82498	1.76545e-05	GeneID:106146025	-1.82452	0.00889101	GeneID:102090509	-1.35318	0.00206946	GeneID:110360043	4.05245	0.000605788	GeneID:102098654	1.621	0.000465
GeneID:102084125	-1.31664	9.18742e-16	GeneID:106145906	1.80676	1.47208e-09	GeneID:106146021	2.06976	0.000369763	GeneID:102090493	-2.53148	8.41874e-07	GeneID:102098312	4.02743	2.4714e-10	GeneID:102098653	-1.01214	0.00786487
GeneID:102084127	3.42614	1.36853e-07	GeneID:106145902	-1.48476	1.32543e-07	GeneID:106146008	-5.47241	2.17061e-21	GeneID:102090449	1.12919	0.0176267	GeneID:102091848	4.0198	2.47431e-14	GeneID:102098648	2.80361	6.70188e-05
GeneID:102084137	1.13521	4.39877e-09	GeneID:106145884	-1.95245	0.000571618	GeneID:106146001	5.54182	2.66942e-44	GeneID:102090436	1.01258	0.0284522	GeneID:102085395	4.01844	3.41136e-13	GeneID:102098639	1.20292	0.000153971
GeneID:102084138	-1.41137	0.000218125	GeneID:106145875	-3.0016	3.05589e-08	GeneID:106145998	1.04239	3.78261e-09	GeneID:102090392	2.22577	5.04844e-08	GeneID:102084553	4.00913	9.32707e-09	GeneID:102098634	1.31663	0.00758125
GeneID:102084146	1.61021	3.039e-05	GeneID:106145861	-2.99279	7.88026e-28	GeneID:106145994	-2.49161	1.55518e-05	GeneID:102090256	1.59904	7.62168e-07	GeneID:102097920	4.00598	1.8056e-15	GeneID:102098631	1.0735	1.17412e-06
GeneID:102084147	-2.84064	0.0353185	GeneID:106145856	-2.44749	0.00251125	GeneID:106145993	-1.81763	3.77223e-19	GeneID:102090242	1.14271	0.0010149	GeneID:110358557	-4.00263	4.90396e-07	GeneID:102098629	1.13987	0.0235546
GeneID:102084165	-1.24534	0.025544	GeneID:106145853	2.42793	2.26224e-23	GeneID:106145991	1.0954	0.00250935	GeneID:102090237	-1.22186	0.00157018	GeneID:102091120	-3.99279	5.2356e-05	GeneID:102098622	-1.06756	0.000505
GeneID:102084168	-2.12876	0.0231641	GeneID:106145849	-1.19184	0.00458945	GeneID:106145987	1.1631	0.000361645	GeneID:102090223	1.31783	0.00577887	GeneID:102088172	3.98926	2.64298e-07	GeneID:102098609	1.03394	0.00771687
GeneID:102084179	1.54233	0.004541	GeneID:106145844	1.03382	2.45895e-06	GeneID:106145982	-2.30116	0.00160344	GeneID:102090093	-2.17333	0.0303469	GeneID:102085795	3.97543	5.69659e-25	GeneID:102098608	1.74632	0.00014221
GeneID:102084184	-1.37853	8.3426e-06	GeneID:106145843	-1.14776	4.27844e-06	GeneID:106145978	-2.25027	3.05266e-17	GeneID:102090084	1.41118	0.0100392	GeneID:102088504	3.97369	3.0505e-05	GeneID:102098592	-1.08558	0.0498377
GeneID:102084185	1.17712	3.87027e-12	GeneID:106145806	2.14616	1.89228e-05	GeneID:106145975	1.47842	8.84354e-09	GeneID:102090080	-1.00046	0.00393047	GeneID:102084076	3.97276	2.85047e-32	GeneID:102098590	1.61353	5.21492e-06
GeneID:102084189	4.67596	1.96795e-09	GeneID:106145796	1.1386	4.79559e-05	GeneID:106145971	2.27653	3.1157e-07	GeneID:102090064	1.07708	0.0314739	GeneID:102085682	3.97032	1.46793e-15	GeneID:102098585	2.56655	1.5117e-08
GeneID:102084190	4.78024	1.38976e-20	GeneID:106145794	-2.15911	8.24881e-05	GeneID:106145970	1.66526	1.43001e-10	GeneID:102089905	1.26034	0.0284522	GeneID:102084745	-3.96589	0.000417029	GeneID:102098584	-1.13394	0.000317938
GeneID:102084195	1.83345	3.30735e-09	GeneID:106145792	4.53603	7.19493e-32	GeneID:106145962	2.24111	0.00490876	GeneID:102089867	-2.31777	0.0002712	GeneID:102098214	3.96494	2.74898e-10	GeneID:102098576	1.34138	4.57885e-05
GeneID:102084198	-1.04845	0.000290691	GeneID:106145790	1.16564	0.000625601	GeneID:106145959	1.16869	3.27911e-09	GeneID:102089781	-2.43559	0.000570329	GeneID:102087998	3.96046	2.75805e-24	GeneID:102098574	-1.53725	4.3316e-08
GeneID:102084199	-4.09427	5.42569e-10	GeneID:106145780	-2.04255	2.84504e-08	GeneID:106145958	1.36525	5.41716e-08	GeneID:102089708	4.56476	2.20863e-08	GeneID:102087465	3.95122	2.51496e-23	GeneID:102098561	2.34559	1.57036e-06
GeneID:102084202	1.32693	0.000854418	GeneID:106145774	-1.23639	0.0278884	GeneID:106145948	1.79614	0.00453464	GeneID:102089673	-1.52408	3.90338e-12	GeneID:102095624	3.94857	7.18259e-09	GeneID:102098553	-1.69237	0.000182574
GeneID:102084203	1.49796	0.00442503	GeneID:106145766	-2.15713	1.34901e-24	GeneID:106145945	-1.34967	1.11847e-06	GeneID:102089582	1.25725	0.0259943	GeneID:102085132	-3.94714	1.2909e-06	GeneID:102098551	1.28307	0.0170172
GeneID:102084204	-2.7414	7.96399e-44	GeneID:106145760	1.13963	0.0130551	GeneID:106145941	-1.59478	2.84201e-10	GeneID:102089575	1.10953	0.00306245	GeneID:102089435	3.94395	5.18544e-07	GeneID:102098542	1.71332	2.6073e-13
GeneID:102084211	-1.16399	5.47766e-06	GeneID:106145753	1.50309	0.0063313	GeneID:106145928	5.04924	1.71158e-08	GeneID:102089566	2.3287	0.000134782	GeneID:102090985	-3.94063	3.1576e-05	GeneID:102098538	1.38042	0.00583944
GeneID:102084219	-1.05419	0.0112345	GeneID:106145751	2.24493	1.73571e-21	GeneID:106145906	1.42344	2.57404e-06	GeneID:102089553	-1.91265	0.00957627	GeneID:102087110	3.92684	2.41259e-20	GeneID:102098532	-2.10755	1.78436e-05
GeneID:102084221	-1.02662	9.72784e-06	GeneID:106145749	1.34139	3.14571e-06	GeneID:106145902	-1.86563	3.06515e-14	GeneID:102089405	-1.73046	0.00282999	GeneID:102092883	3.92618	5.79136e-08	GeneID:102098523	1.78964	0.0176587
GeneID:102084222	1.3389	0.0116856	GeneID:106145746	-1.02587	0.000178909	GeneID:106145897	-1.42133	2.77817e-05	GeneID:102089376	1.05651	0.00468457	GeneID:102093888	-3.92251	8.86386e-08	GeneID:102098519	1.31511	0.0268127
GeneID:102084227	1.06724	8.82134e-05	GeneID:106145737	-1.15814	0.0241958	GeneID:106145881	-2.19687	2.76456e-08	GeneID:102089325	1.80255	0.00184982	GeneID:102083624	3.91325	8.7303e-05	GeneID:102098513	-1.47714	0.000109909
GeneID:102084233	-2.58343	1.54655e-08	GeneID:106145708	-1.02061	9.03339e-06	GeneID:106145875	-2.68847	4.73463e-09	GeneID:102089316	-3.66225	0.0268173	GeneID:102092757	3.90502	1.75854e-10	GeneID:102098512	1.95309	7.40246e-05
GeneID:102084235	-1.11714	0.0129907	GeneID:106145702	-1.80803	1.17948e-09	GeneID:106145861	-2.87657	4.75917e-20	GeneID:102089263	-3.27271	7.35556e-05	GeneID:102094410	3.89748	2.82533e-21	GeneID:102098497	1.40052	1.29544e-06
GeneID:102084237	-1.71171	9.12988e-09	GeneID:106145698	1.07803	5.2807e-06	GeneID:106145853	4.5865	5.31402e-89	GeneID:102089210	1.11798	0.049757	GeneID:102098203	3.89217	2.76125e-11	GeneID:102098490	1.0027	0.00320397
GeneID:102084242	1.67155	3.1476e-12	GeneID:106145697	1.36887	7.19109e-10	GeneID:106145844	1.23865	8.68578e-09	GeneID:102089069	1.7313	0.000264512	GeneID:102092548	3.86888	4.43877e-07	GeneID:102098488	-2.81166	0.014555
GeneID:102084243	1.31195	0.000844484	GeneID:106145674	-3.35475	3.36631e-23	GeneID:106145843	-1.72944	7.27296e-08	GeneID:102089053	-3.86214	6.20201e-06	GeneID:102084165	3.85948	2.02291e-05	GeneID:102098485	1.33428	5.45161e-06
GeneID:102084244	-1.02061	0.00438479	GeneID:106145671	-4.22078	6.19656e-06	GeneID:106145840	1.54996	0.000364596	GeneID:102089025	1.60807	0.000143427	GeneID:102090056	3.85583	1.08692e-06	GeneID:102098461	1.51758	6.28081e-06
GeneID:102084246	2.02304	6.87922e-07	GeneID:106145669	-1.56768	0.00186852	GeneID:106145831	1.31272	0.0160398	GeneID:102089007	3.19054	0.0236211	GeneID:102098370	-3.8535	1.57295e-07	GeneID:102098456	1.2632	0.000190278
GeneID:102084256	-1.65966	6.82692e-06	GeneID:106145667	1.62145	1.59743e-09	GeneID:106145825	-1.04124	1.63308e-05	GeneID:102088890	1.0214	0.00579457	GeneID:102088969	3.85346	6.17659e-06	GeneID:102098453	1.14253	0.0454304
GeneID:102084257	1.36537	5.10982e-07	GeneID:106145661	-1.659	0.0132282	GeneID:106145807	-1.17684	0.000657043	GeneID:102088828	1.3075	0.00845431	GeneID:102098796	3.85266	3.36312e-46	GeneID:102098448	1.49032	2.8258e-07
GeneID:102084260	-1.34538	4.09387e-05	GeneID:106145652	-1.24438	0.0219506	GeneID:106145806	4.55291	8.52385e-10	GeneID:102088780	1.4504	0.000609157	GeneID:102085992	3.8428	5.19182e-12	GeneID:102098439	2.02369	2.18689e-10
GeneID:102084261	1.43188	0.000285477	GeneID:106145650	-2.51653	2.83635e-05	GeneID:106145796	-2.88757	1.46919e-05	GeneID:102088751	-1.81216	0.000721831	GeneID:102097378	-3.83616	1.52036e-05	GeneID:102098437	1.01934	0.00244933
GeneID:102084266	5.00187	1.05522e-16	GeneID:106145641	-1.33304	0.0101383	GeneID:106145794	-2.80002	9.88393e-06	GeneID:102088749	4.32106	7.92533e-08	GeneID:102084168	-3.83137	1.53359e-07	GeneID:102098433	-1.85789	9.87707e-10
GeneID:102084267	4.77734	8.4973e-07	GeneID:106145637	-3.66248	5.48261e-06	GeneID:106145792	2.76062	1.50838e-14	GeneID:102088736	-1.0338	0.000267432	GeneID:102085885	3.82231	3.38219e-09	GeneID:102098420	2.01114	0.000251319
GeneID:102084268	1.23173	5.1006e-10	GeneID:106145636	-1.64831	8.98106e-15	GeneID:106145790	2.00116	1.07897e-10	GeneID:102088704	1.17533	0.0185212	GeneID:102085364	3.82042	7.47339e-09	GeneID:102098406	-1.76386	0.0250394
GeneID:102084269	-2.34663	0.000158978	GeneID:106145634	2.48713	1.34678e-14	GeneID:106145788	-1.37906	1.22584e-07	GeneID:102088703	1.17763	0.03672	GeneID:102088632	3.81884	2.32052e-07	GeneID:102098404	1.26454	0.000176118
GeneID:102084275	-1.11177	1.09941e-06	GeneID:102099049	-2.20378	2.47253e-14	GeneID:106145776	1.69486	0.000355457	GeneID:102088631	-1.27632	0.00506125	GeneID:102085648	3.81805	7.21137e-07	GeneID:102098403	2.92673	5.45392e-19
GeneID:102084279	3.04689	3.53985e-25	GeneID:102099047	-2.89831	8.27732e-10	GeneID:106145766	-2.3193	2.89884e-26	GeneID:102088601	1.34771	0.00184982	GeneID:102091936	3.811	1.0206e-09	GeneID:102098394	-1.03292	7.42247e-05
GeneID:102084283	-1.5523	2.16869e-05	GeneID:102099044	1.35961	6.93251e-05	GeneID:106145760	4.10129	1.09968e-10	GeneID:102088572	-2.22666	0.00482497	GeneID:102088881	3.80223	3.35361e-38	GeneID:102098370	-1.99358	0.0272837
GeneID:102084284	-1.3722	0.0149526	GeneID:102099039	1.44415	9.84076e-07	GeneID:106145753	2.04189	0.00122771	GeneID:102088569	-3.02009	0.000259476	GeneID:102093799	3.80182	2.73769e-21	GeneID:102098364	1.70071	0.00719066
GeneID:102084288	-1.46892	2.30283e-06	GeneID:102099037	-1.64884	5.06332e-07	GeneID:106145752	-1.17268	0.024146	GeneID:102088550	1.06522	0.00147821	GeneID:102090256	3.80025	3.97755e-24	GeneID:102098354	-1.20973	0.0150276
GeneID:102084295	-1.2024	1.78013e-07	GeneID:102099033	-1.32494	0.00138791	GeneID:106145749	1.22993	4.58782e-09	GeneID:102088525	1.35745	0.000143427	GeneID:102094613	-3.78818	8.44588e-19	GeneID:102098351	-2.08021	0.000333382
GeneID:102084296	-1.71041	0.0022541	GeneID:102099031	-1.01916	1.41283e-05	GeneID:106145746	-1.52574	5.03047e-08	GeneID:102088403	1.05851	0.00371824	GeneID:102093614	3.77678	1.02726e-29	GeneID:102098341	2.28336	8.04718e-09
GeneID:102084301	-1.17359	0.0363923	GeneID:102099029	-2.00453	0.000314212	GeneID:106145719	-2.75235	6.08161e-06	GeneID:102088172	1.93909	0.00397509	GeneID:102087018	3.77677	1.37465e-12	GeneID:102098336	-1.9851	0.00244659
GeneID:102084305	-1.03851	0.00132276	GeneID:102099021	-1.14296	0.0003939	GeneID:106145715	1.26748	0.0293352	GeneID:102088061	-3.77052	0.000171327	GeneID:102093846	3.76913	3.52762e-26	GeneID:102098332	1.20317	2.02967e-06
GeneID:102084308	-1.58029	4.38249e-08	GeneID:102099015	1.89597	0.000434024	GeneID:106145712	1.43724	0.0286872	GeneID:102087990	1.86349	0.0423972	GeneID:102092482	-3.76865	1.39047e-10	GeneID:102098330	1.5101	7.87466e-08
GeneID:102084314	-1.40914	0.00307111	GeneID:102099014	-1.20734	1.78578e-06	GeneID:106145708	-1.00938	3.26294e-05	GeneID:102087965	1.07399	0.00164097	GeneID:102093185	-3.76539	5.74094e-08	GeneID:102098319	-1.29655	3.81605e-05
GeneID:102084317	-1.8463	2.78067e-19	GeneID:102099011	-1.05706	2.41304e-05	GeneID:106145702	-2.19309	1.20017e-15	GeneID:102087953	1.10474	0.00184982	GeneID:102085203	-3.75583	1.3254e-06	GeneID:102098315	1.43555	2.35471e-10
GeneID:102084319	-1.16118	0.00729498	GeneID:102099006	-1.19357	0.000563648	GeneID:106145697	2.16539	2.84666e-32	GeneID:102087938	-2.50526	0.0197683	GeneID:102089069	3.7548	2.37096e-09	GeneID:102098312	3.06206	1.52419e-07
GeneID:102084322	-1.66322	6.5561e-06	GeneID:102099003	2.99366	5.55494e-32	GeneID:106145674	-3.85826	3.16501e-29	GeneID:102087844	2.06383	0.0353383	GeneID:102092921	-3.74724	0.000628565	GeneID:102098305	-1.29924	4.0138e-07
GeneID:102084324	-2.27088	4.54789e-09	GeneID:102098997	-1.56508	0.0111185	GeneID:106145672	2.39452	1.2972e-10	GeneID:102087831	-1.01287	0.0276271	GeneID:102087697	3.74541	1.00706e-18	GeneID:102098298	2.35148	0.00130918
GeneID:102084329	1.82835	3.79551e-17	GeneID:102098993	-1.97451	2.84648e-26	GeneID:106145669	-1.62213	0.00210851	GeneID:102087695	-1.77627	6.80153e-09	GeneID:102085400	3.74335	0.000207512	GeneID:102098287	-1.43365	1.59173e-09
GeneID:102084338	1.05137	0.00243411	GeneID:102098988	2.00125	1.87313e-08	GeneID:106145667	1.01998	0.000984292	GeneID:102087597	1.86571	0.0411899	GeneID:102083450	3.74204	9.87005e-13	GeneID:102098272	1.48618	3.07164e-05
GeneID:102084343	1.80469	8.8454e-19	GeneID:102098985	-1.40644	0.000144817	GeneID:106145661	-2.125	0.0094846	GeneID:102087561	2.05266	2.5811e-05	GeneID:102090449	3.73936	1.21476e-14	GeneID:102098265	3.19595	1.81058e-15
GeneID:102084352	2.65209	0.000124543	GeneID:102098978	-1.32934	5.66295e-09	GeneID:106145658	1.30684	2.22111e-05	GeneID:102087546	1.18096	5.17898e-06	GeneID:102085683	3.736	0.000330514	GeneID:102098261	1.22008	1.35583e-07
GeneID:102084356	-2.83887	0.00025428	GeneID:102098975	2.13257	2.6363e-16	GeneID:106145652	-1.25268	0.00201398	GeneID:102087541	-1.84184	0.00655569	GeneID:102086232	3.73487	3.21668e-23	GeneID:102098258	2.39667	0.00224572
GeneID:102084366	-1.83307	6.56045e-12	GeneID:102098974	1.15922	1.05923e-06	GeneID:106145637	-2.70312	4.44156e-07	GeneID:102087532	-2.40961	0.00427334	GeneID:102089423	3.71654	1.97146e-19	GeneID:102098246	1.5054	1.69234e-06
GeneID:102084380	1.91079	0.00207607	GeneID:102098970	-1.3028	1.95205e-06	GeneID:106145636	-2.9586	7.12426e-29	GeneID:102087531	1.01475	0.00146856	GeneID:102093146	3.70728	1.14426e-20	GeneID:102098243	-2.15528	1.73047e-06
GeneID:102084390	1.04154	1.31773e-07	GeneID:102098962	1.80807	3.03445e-17	GeneID:106145634	3.37653	6.88819e-21	GeneID:102087530	1.30902	8.73816e-07	GeneID:110356420	3.70283	0.0161956	GeneID:102098241	2.20152	8.20915e-06
GeneID:102084406	1.2473	7.21002e-06	GeneID:102098959	3.00159	5.97711e-30	GeneID:102099057	-2.49466	0.00753938	GeneID:102087519	-1.50295	1.90842e-09	GeneID:102096660	3.69632	1.38211e-06	GeneID:102098232	-1.38504	0.0141315
GeneID:102084408	2.87422	7.2172e-27	GeneID:102098950	2.58778	1.1257e-34	GeneID:102099053	1.11733	8.56353e-06	GeneID:102087465	1.42741	0.000426577	GeneID:102085985	-3.69464	1.24599e-09	GeneID:102098229	4.7468	6.5828e-55
GeneID:102084418	-2.31382	6.63466e-12	GeneID:102098947	1.55828	4.33227e-07	GeneID:102099047	-3.53419	9.62768e-15	GeneID:102087464	1.17791	0.00094848	GeneID:102094450	3.68754	1.3225e-07	GeneID:102098226	1.80228	0.000321421
GeneID:102084443	-3.10383	1.60422e-36	GeneID:102098945	1.34807	1.14994e-07	GeneID:102099044	2.98001	6.75762e-14	GeneID:102087439	-2.67642	0.000133623	GeneID:102093590	3.68532	5.59231e-06	GeneID:102098225	2.11223	1.84466e-17
GeneID:102084459	-1.53064	7.10705e-17	GeneID:102098944	-1.82434	1.69857e-10	GeneID:102099043	-1.16437	0.0263779	GeneID:102087338	-2.59055	0.0399069	GeneID:102092730	3.68507	2.70794e-11	GeneID:102098218	1.85797	1.65943e-05
GeneID:102084468	3.50116	2.37184e-50	GeneID:102098936	1.34931	9.6375e-05	GeneID:102099040	-1.73119	1.08359e-13	GeneID:102087324	2.78958	0.00467912	GeneID:102097857	3.67957	5.93378e-15	GeneID:102098208	1.01779	3.94453e-05
GeneID:102084470	-1.31223	1.60676e-05	GeneID:102098935	-1.25725	1.04877e-05	GeneID:102099039	1.32254	1.86762e-06	GeneID:102087260	1.15597	0.0263328	GeneID:102088338	3.67459	3.44864e-20	GeneID:102098203	3.91497	9.59876e-10
GeneID:102084471	-2.09259	1.88964e-10	GeneID:102098934	-1.78059	1.98748e-14	GeneID:102099033	-1.61337	5.07712e-06	GeneID:102087233	1.05057	0.00176541	GeneID:102087338	-3.67218	8.41216e-05	GeneID:102098202	2.42383	1.48928e-05
GeneID:102084472	-1.34495	1.38316e-05	GeneID:102098932	1.45525	6.87452e-06	GeneID:102099030	-1.05981	6.50749e-05	GeneID:102087188	-2.10654	0.00265172	GeneID:102098406	-3.66693	8.73826e-10	GeneID:102098199	2.65174	3.57255e-07
GeneID:102084476	1.21456	9.89607e-09	GeneID:102098920	2.54953	4.35667e-27	GeneID:102099029	-2.22469	5.42336e-05	GeneID:102087134	-1.01957	0.0385362	GeneID:102085271	3.66646	4.61673e-07	GeneID:102098187	1.21009	0.00169909
GeneID:102084482	-1.34297	5.36465e-07	GeneID:102098918	4.28156	4.90425e-09	GeneID:102099025	1.75838	2.43664e-09	GeneID:102087065	-1.02165	0.00487534	GeneID:102094700	3.65665	2.12141e-07	GeneID:102098181	2.13824	3.28076e-17
GeneID:102084486	-1.19529	4.8496e-10	GeneID:102098914	1.50874	1.85855e-05	GeneID:102099022	1.05696	0.00279231	GeneID:102086979	1.11636	0.0276177	GeneID:102093128	3.65589	0.00015073	GeneID:102098180	2.12817	9.65368e-07
GeneID:102084487	-1.20718	0.00138698	GeneID:102098902	-2.58856	5.33186e-07	GeneID:102099021	-1.09639	1.81392e-05	GeneID:102086963	1.36115	0.021858	GeneID:102092163	3.65242	0.024139	GeneID:102098175	-1.38339	3.16345e-06
GeneID:102084489	-3.07598	8.06895e-06	GeneID:102098900	3.74286	6.25631e-48	GeneID:102099015	2.26582	1.92561e-05	GeneID:102086922	3.50595	0.000258663	GeneID:102086094	3.64564	1.85682e-05	GeneID:102098172	-2.0929	0.00241223
GeneID:102084494	-1.3878	3.10755e-12	GeneID:102098888	-1.26376	0.00518994	GeneID:102099011	-1.73913	2.88763e-14	GeneID:102086909	-3.87819	6.89258e-05	GeneID:102095895	3.64416	4.25887e-08	GeneID:102098170	1.41485	0.000103467
GeneID:102084499	-1.15914	0.0448498	GeneID:102098887	2.98051	1.40287e-36	GeneID:102099009	1.11946	2.01292e-08	GeneID:102086834	1.79374	0.00186602	GeneID:106146069	3.63924	3.11917e-05	GeneID:102098165	1.04795	1.32673e-05
GeneID:102084501	-1.05402	0.000263024	GeneID:102098885	3.73335	1.3059e-25	GeneID:102099006	-1.09088	0.00135602	GeneID:102086833	1.00595	0.0071356	GeneID:102085335	3.63342	9.13039e-36	GeneID:102098164	3.38571	5.91965e-10
GeneID:102084504	-1.96436	1.72948e-14	GeneID:102098883	-1.71327	2.07939e-14	GeneID:102099005	-1.57412	1.90597e-18	GeneID:102086801	2.07771	0.0276757	GeneID:102094170	3.62609	2.1051e-13	GeneID:102098160	-3.18783	2.25355e-07
GeneID:102084507	-1.40781	0.00119976	GeneID:102098879	-1.40875	1.0788e-05	GeneID:102099003	5.7324	7.18829e-55	GeneID:102086749	-4.57772	0.0041045	GeneID:102097606	3.61815	1.0127e-08	GeneID:102098159	1.83936	0.00718857
GeneID:102084508	1.62288	7.56725e-09	GeneID:102098878	-1.33574	7.85224e-13	GeneID:102098996	1.34532	0.000185245	GeneID:102086738	1.22587	0.00146856	GeneID:102087989	3.61489	2.73949e-06	GeneID:102098158	1.45922	1.41493e-05
GeneID:102084509	1.12006	2.04826e-07	GeneID:102098875	-3.03218	4.61953e-06	GeneID:102098993	-2.27675	8.38098e-28	GeneID:102086570	-2.74062	1.01636e-17	GeneID:102094809	3.60536	7.48399e-09	GeneID:102098135	-1.21089	2.94656e-05
GeneID:102084518	-2.20665	0.00938096	GeneID:102098872	2.76408	2.08765e-06	GeneID:102098988	3.06187	0.000186923	GeneID:102086431	1.46583	0.021308	GeneID:102085728	-3.59867	1.15583e-08	GeneID:102098130	3.44102	3.94698e-10
GeneID:102084528	-2.31199	4.29424e-16	GeneID:102098868	1.59897	2.80739e-10	GeneID:102098987	5.11157	7.36024e-17	GeneID:102086422	1.45606	0.0015441	GeneID:102090242	3.59534	2.05207e-31	GeneID:102098125	3.78914	3.30971e-24
GeneID:102084531	-4.62453	6.75315e-20	GeneID:102098867	-2.92945	1.16512e-09	GeneID:102098985	-1.03787	7.00773e-06	GeneID:102086420	1.85469	0.00326939	GeneID:102086535	3.59303	5.96024e-14	GeneID:102098113	-1.27084	1.98256e-05
GeneID:102084538	-2.01772	3.88099e-10	GeneID:102098866	1.83845	2.95294e-17	GeneID:102098980	1.22726	9.44471e-08	GeneID:102086393	1.20429	0.0173574	GeneID:102086573	3.59274	1.53119e-05	GeneID:102098099	2.65107	3.339e-25
GeneID:102084542	-1.00049	1.46432e-05	GeneID:102098865	-1.53476	5.63593e-05	GeneID:102098978	-3.21824	2.2502e-42	GeneID:102086380	-1.30701	0.0125175	GeneID:102098872	3.58741	6.09358e-08	GeneID:102098097	2.07271	0.000150548
GeneID:102084545	1.78731	0.000194346	GeneID:102098854	1.45837	4.25641e-05	GeneID:102098975	2.33092	2.99599e-22	GeneID:102086324	1.62844	5.0436e-05	GeneID:102094343	3.57881	3.89099e-08	GeneID:102098095	-1.03619	0.00113742
GeneID:102084549	1.19969	9.23608e-07	GeneID:102098846	1.49333	1.09758e-11	GeneID:102098970	-1.18396	8.11939e-06	GeneID:102086226	1.6454	2.73517e-05	GeneID:102092089	3.57252	1.10827e-28	GeneID:102098072	1.79128	0.0172934
GeneID:102084553	1.88563	6.64538e-08	GeneID:102098840	-3.51655	1.01677e-34	GeneID:102098969	-1.11372	5.42976e-07	GeneID:102086189	1.12803	0.00722299	GeneID:102086226	3.56233	1.27326e-20	GeneID:102098069	-1.96152	1.46907e-08
GeneID:102084559	1.17472	1.60865e-09	GeneID:102098839	4.2811	2.105e-46	GeneID:102098965	1.93302	2.09336e-12	GeneID:102086173	-1.88133	0.00704751	GeneID:102087439	-3.55689	3.45849e-07	GeneID:102098063	2.61892	5.30659e-06
GeneID:102084568	-1.27523	1.4634e-15	GeneID:102098838	-3.15087	1.05183e-34	GeneID:102098963	-2.5992	1.10783e-05	GeneID:102086138	-1.00078	0.00468457	GeneID:102085794	3.55333	0.000566847	GeneID:102098053	-1.48257	0.000794175
GeneID:102084571	-1.55625	5.25892e-05	GeneID:102098836	1.02244	1.15906e-06	GeneID:102098962	1.09074	5.94433e-09	GeneID:102086094	3.20161	0.00124356	GeneID:102095205	3.54856	1.35529e-09	GeneID:102098042	1.88699	0.000826485
GeneID:102084577	-1.93585	0.00134728	GeneID:102098835	-1.34056	1.17705e-11	GeneID:102098959	4.78449	4.61676e-53	GeneID:102086035	2.45809	0.00217458	GeneID:102094712	3.53535	2.09534e-17	GeneID:102098041	1.49837	1.06586e-06
GeneID:102084591	2.30845	3.88099e-10	GeneID:102098826	-2.85105	3.95169e-12	GeneID:102098950	1.2783	2.91742e-11	GeneID:102085985	-3.11237	0.00206946	GeneID:102089325	3.53221	8.11366e-09	GeneID:102098040	1.74814	0.000850258
GeneID:102084595	1.31827	6.97585e-07	GeneID:102098824	1.27298	5.8013e-10	GeneID:102098945	1.35985	1.87243e-05	GeneID:102085871	1.50737	3.9161e-06	GeneID:102098887	3.52229	9.34059e-22	GeneID:102098039	-1.67951	0.00041523
GeneID:102084597	-2.54134	7.61582e-09	GeneID:102098822	1.812	0.000709464	GeneID:102098944	-2.29553	1.83369e-21	GeneID:102085801	4.72331	8.25838e-09	GeneID:102097301	3.51291	5.46902e-18	GeneID:102098036	2.37418	1.15392e-09
GeneID:102084603	1.97581	0.00027165	GeneID:102098816	2.29762	3.35015e-11	GeneID:102098934	-2.60904	9.0674e-33	GeneID:102085795	1.9641	3.71637e-07	GeneID:102095312	-3.50637	5.62283e-13	GeneID:102098035	1.63096	7.45205e-09
GeneID:102084605	1.27504	0.00621281	GeneID:102098815	-2.05244	2.40883e-14	GeneID:102098933	1.60691	3.83121e-08	GeneID:102085746	1.28074	0.00252624	GeneID:106146001	3.50039	2.4636e-08	GeneID:102098022	1.3699	0.000178263
GeneID:102084628	2.21038	5.31799e-18	GeneID:102098810	-1.87947	1.37337e-17	GeneID:102098924	-1.51342	0.0340822	GeneID:102085683	2.68935	0.0107697	GeneID:102094010	3.49888	3.07611e-16	GeneID:102098016	1.61467	0.0347785
GeneID:102084630	1.31882	4.88666e-08	GeneID:102098809	-2.15004	0.00185482	GeneID:102098920	4.85415	2.46514e-38	GeneID:102085682	1.14728	0.0314739	GeneID:102094008	3.4964	4.19767e-15	GeneID:102098015	-1.01471	0.000522597
GeneID:102084633	-1.14782	0.00770346	GeneID:102098807	-4.66504	2.49668e-16	GeneID:102098918	3.78515	7.74124e-06	GeneID:102085665	-1.59687	0.0331716	GeneID:102092893	3.48504	4.22612e-40	GeneID:102098010	1.02817	0.000163542
GeneID:102084635	-1.44692	3.08534e-08	GeneID:102098804	-1.17809	3.82494e-05	GeneID:102098914	1.59981	0.000502595	GeneID:102085659	1.3799	0.041465	GeneID:102094906	3.4784	1.88009e-06	GeneID:102097984	3.05037	4.84241e-13
GeneID:102084646	2.25712	1.62998e-18	GeneID:102098802	-1.84423	0.000458118	GeneID:102098907	2.65665	7.90854e-10	GeneID:102085628	-1.7143	0.0219779	GeneID:102091722	3.47191	1.1935e-24	GeneID:102097973	1.76109	1.85789e-07
GeneID:102084648	-2.12509	0.00306102	GeneID:102098797	-1.38255	0.000293917	GeneID:102098900	8.30165	3.21262e-89	GeneID:102085557	1.09493	0.00365648	GeneID:102083543	3.47123	3.38137e-10	GeneID:102097965	1.20428	1.31268e-06
GeneID:102084652	1.05862	3.53091e-07	GeneID:102098796	2.36224	5.34918e-32	GeneID:102098899	-1.16741	3.73102e-06	GeneID:102085540	1.87634	0.00607737	GeneID:102088734	3.4699	2.99136e-11	GeneID:102097962	1.10754	0.00363522
GeneID:102084659	-1.29472	1.45623e-12	GeneID:102098790	-1.11694	0.00979717	GeneID:102098890	1.38727	0.0023562	GeneID:102085453	-3.07962	0.000835793	GeneID:110356179	3.46457	2.6555e-12	GeneID:102097956	1.08706	0.00484431
GeneID:102084668	1.92713	7.28225e-11	GeneID:102098789	-1.35147	0.0261227	GeneID:102098887	5.35502	7.39267e-79	GeneID:102085393	2.32035	0.00418764	GeneID:102098265	3.46211	4.88501e-08	GeneID:102097950	1.42906	1.47337e-05
GeneID:102084679	-1.24793	2.11199e-10	GeneID:102098788	-1.13017	0.000127525	GeneID:102098885	5.44028	2.01313e-86	GeneID:102085370	-5.4032	0.000159024	GeneID:102092470	3.4517	8.28309e-17	GeneID:102097949	4.53913	1.64066e-33
GeneID:102084680	2.89843	3.93725e-11	GeneID:102098777	1.50836	7.00802e-17	GeneID:102098884	1.43412	3.72199e-15	GeneID:102085311	2.16853	0.0364933	GeneID:102092385	3.43805	3.77226e-07	GeneID:102097939	-1.53373	0.0162531
GeneID:102084686	-3.40795	1.02363e-16	GeneID:102098776	-1.54529	0.0100916	GeneID:102098878	-1.11842	4.10286e-06	GeneID:102085272	1.15765	0.0242772	GeneID:102092474	-3.4364	6.92776e-07	GeneID:102097929	1.60039	1.39932e-05
GeneID:102084687	-1.14401	0.00996124	GeneID:102098774	1.04897	0.000465667	GeneID:102098875	-3.29927	3.27892e-07	GeneID:102085223	1.14569	0.00363915	GeneID:102098774	3.43228	4.55139e-15	GeneID:102097920	2.69983	3.70788e-06
GeneID:102084688	1.41364	3.10674e-11	GeneID:102098773	-1.45182	1.31158e-09	GeneID:102098872	3.94359	9.4706e-10	GeneID:102085171	-1.06821	0.0326925	GeneID:102096498	3.42411	3.51795e-13	GeneID:102097901	1.92103	0.00752234
GeneID:102084695	1.03513	8.9845e-08	GeneID:102098772	1.22848	1.57756e-09	GeneID:102098868	2.34203	3.60836e-13	GeneID:102085162	-1.58842	6.00298e-09	GeneID:102085871	3.42066	1.04525e-15	GeneID:102097881	1.70331	0.0208002
GeneID:102084696	1.19259	7.94782e-10	GeneID:102098770	-3.47608	3.67203e-06	GeneID:102098867	-3.78066	1.39045e-10	GeneID:102085138	-1.64961	0.000565388	GeneID:102097462	3.41776	1.23855e-32	GeneID:102097861	1.46976	0.0115428
GeneID:102084700	2.01405	0.000189296	GeneID:102098769	-2.27524	1.42343e-13	GeneID:102098866	2.30419	4.21329e-13	GeneID:102085131	1.57675	0.000609157	GeneID:102089261	3.41497	3.06463e-35	GeneID:102097859	-1.02001	0.0179925
GeneID:102084703	-1.00937	3.8562e-07	GeneID:102098754	-3.85783	2.39665e-18	GeneID:102098865	-1.08167	0.0214331	GeneID:102085024	2.6759	3.56028e-06	GeneID:106146129	3.41083	3.8784e-06	GeneID:102097857	2.37139	1.83816e-06
GeneID:102084706	-1.28175	5.85173e-15	GeneID:102098753	6.18819	3.53034e-10	GeneID:102098863	-1.11589	1.98487e-05	GeneID:102084960	-5.23287	3.03289e-05	GeneID:102092422	3.40048	3.2739e-07	GeneID:102097856	1.24399	0.0197709
GeneID:102084707	1.52258	0.00111275	GeneID:102098752	-2.79829	1.75753e-05	GeneID:102098860	-1.24573	9.47084e-09	GeneID:102084956	-2.10432	0.00423474	GeneID:102083935	-3.39705	2.87177e-09	GeneID:102097851	-1.96112	0.000258432
GeneID:102084709	1.25262	2.4829e-06	GeneID:102098749	-3.28902	1.12217e-06	GeneID:102098858	1.32127	0.00114856	GeneID:102084882	3.15911	0.00282999	GeneID:102097777	3.39612	2.60825e-10	GeneID:102097849	5.84671	1.14648e-60
GeneID:102084710	2.0043	0.00190908	GeneID:102098745	1.26168	0.00113606	GeneID:102098854	1.55301	0.000278476	GeneID:102084860	-1.16772	0.0423972	GeneID:102093854	3.39242	9.05078e-09	GeneID:102097847	-1.31117	0.0029661
GeneID:102084711	1.17278	1.93833e-06	GeneID:102098744	2.07601	0.00286241	GeneID:102098850	2.71635	7.03019e-12	GeneID:102084847	-1.44936	5.77642e-05	GeneID:102090468	3.39207	5.80638e-34	GeneID:102097824	1.11784	0.00395109
GeneID:102084715	-1.19003	5.9484e-10	GeneID:102098742	-1.68333	2.61501e-10	GeneID:102098846	1.39528	3.14806e-07	GeneID:102084735	-1.04095	0.000264512	GeneID:102093383	3.39026	1.8817e-10	GeneID:102097819	1.62319	2.89313e-10
GeneID:102084719	-1.27954	3.28295e-05	GeneID:102098738	-1.87353	1.09281e-11	GeneID:102098844	-1.27577	5.50903e-08	GeneID:102084697	1.24193	0.0015441	GeneID:102093370	3.38838	4.006e-07	GeneID:102097812	1.74627	7.91374e-08
GeneID:102084725	-1.21317	0.00434159	GeneID:102098735	-1.64234	1.89808e-05	GeneID:102098840	-4.81504	5.01936e-78	GeneID:102084668	1.37737	0.0184273	GeneID:102087406	3.38784	3.70422e-05	GeneID:102097801	2.66968	0.000127671
GeneID:102084731	-1.21349	9.24035e-08	GeneID:102098727	-1.92836	8.14435e-10	GeneID:102098839	7.88122	1.18896e-97	GeneID:102084581	1.32055	0.0236211	GeneID:102098702	3.38742	2.21652e-09	GeneID:102097795	-2.17232	0.000531201
GeneID:102084733	-2.61011	8.73554e-16	GeneID:102098725	2.07008	8.94344e-08	GeneID:102098838	-3.06815	1.48745e-19	GeneID:102084468	1.36037	0.00146856	GeneID:102090560	-3.38675	4.44576e-08	GeneID:102097794	-1.05812	6.84205e-05
GeneID:102084734	1.05123	0.00268779	GeneID:102098721	-1.72442	0.00076738	GeneID:102098836	1.60126	4.10821e-10	GeneID:102084434	-1.21583	0.0192494	GeneID:102096358	-3.38538	6.14316e-08	GeneID:102097792	1.87489	2.17796e-06
GeneID:102084735	-1.2201	1.05089e-11	GeneID:102098719	-2.07244	2.06066e-18	GeneID:102098835	-1.86295	5.89522e-15	GeneID:102084418	-1.47245	6.7655e-05	GeneID:102096284	3.38416	3.80928e-24	GeneID:102097783	1.32489	0.0377128
GeneID:102084736	-2.72017	2.23228e-13	GeneID:102098716	-2.33096	0.000326529	GeneID:102098826	-3.09984	7.81838e-15	GeneID:102084338	-1.64609	0.000294042	GeneID:102089436	3.38077	1.09651e-10	GeneID:102097782	1.82453	0.0282437
GeneID:102084742	-1.76689	4.75292e-17	GeneID:102098713	-1.85957	1.37829e-11	GeneID:102098824	3.19966	1.92267e-55	GeneID:102084279	2.32873	0.00146856	GeneID:102084757	3.37821	1.39377e-17	GeneID:102097781	1.61576	0.0150276
GeneID:102084744	-1.17388	4.73946e-08	GeneID:102098712	-1.10077	0.000564032	GeneID:102098822	1.81258	0.0062715	GeneID:102084245	1.04504	0.000688242	GeneID:102087464	3.37714	6.25525e-26	GeneID:102097777	4.48486	1.33373e-24
GeneID:102084753	-1.46676	1.08124e-09	GeneID:102098711	2.29962	4.73184e-06	GeneID:102098816	5.62884	1.25484e-43	GeneID:102084004	-1.06838	0.000886296	GeneID:102087247	3.37079	1.40256e-06	GeneID:102097771	-1.20967	0.000112927
GeneID:102084762	1.51116	9.54158e-10	GeneID:102098710	1.55283	1.77046e-13	GeneID:102098814	-2.0488	2.19732e-05	GeneID:102083977	1.89982	7.1253e-15	GeneID:102086324	3.36826	1.44122e-16	GeneID:102097763	-2.09766	1.38951e-07
GeneID:102084763	-1.7564	2.8311e-08	GeneID:102098709	1.5257	6.36936e-08	GeneID:102098812	1.04017	0.000163677	GeneID:102083966	1.11565	0.00400411	GeneID:102086024	3.368	3.9882e-16	GeneID:102097752	1.60651	0.00388076
GeneID:102084784	1.33599	2.52814e-15	GeneID:102098707	1.86938	3.23437e-07	GeneID:102098810	-2.72202	4.82611e-16	GeneID:102083922	-2.17459	0.0132919	GeneID:102084882	3.3583	0.000290361	GeneID:102097749	2.83624	1.95651e-26
GeneID:102084786	-1.81337	0.00733575	GeneID:102098702	1.463	7.69317e-08	GeneID:102098807	-3.82604	9.59262e-11	GeneID:102083921	-5.22198	3.84545e-22	GeneID:102089781	-3.35541	1.94598e-12	GeneID:102097744	1.11688	2.73173e-05
GeneID:102084797	-1.57832	1.71269e-09	GeneID:102098698	1.40935	4.00421e-08	GeneID:102098804	-1.35466	7.10247e-06	GeneID:102083894	1.16707	0.00308039	GeneID:102094315	3.35513	1.47839e-06	GeneID:102097738	1.42874	0.0088313
GeneID:102084799	3.14996	1.83135e-06	GeneID:102098693	2.94652	9.64351e-17	GeneID:102098800	-1.34279	1.27501e-08	GeneID:102083819	-1.33553	2.16126e-07	GeneID:102089121	3.35451	1.25664e-07	GeneID:102097736	-2.65039	0.00207662
GeneID:102084800	-1.05832	3.47672e-07	GeneID:102098687	1.47297	1.0238e-11	GeneID:102098797	-1.2719	0.00135731	GeneID:102083811	1.52691	0.0165987	GeneID:102086833	3.34813	1.83771e-06	GeneID:102097733	1.61486	1.12868e-07
GeneID:102084803	-1.31901	8.93658e-09	GeneID:102098686	-1.64384	3.60426e-20	GeneID:102098796	5.66909	1.09177e-86	GeneID:102083797	-1.53771	0.00162353	GeneID:102091644	3.33688	5.72415e-08	GeneID:102097722	1.85196	0.0126538
GeneID:102084805	1.73483	1.04953e-18	GeneID:102098685	-1.70029	0.00193221	GeneID:102098791	1.47274	4.08617e-07	GeneID:102083762	1.07569	0.0083591	GeneID:102084138	3.33255	6.04932e-10	GeneID:102097713	-1.46348	4.52e-07
GeneID:102084807	1.25394	0.0020311	GeneID:102098674	-1.31494	0.00452213	GeneID:102098790	-2.04048	1.64777e-08	GeneID:102083690	1.8062	0.0184547	GeneID:106145988	3.32545	0.00178262	GeneID:102097708	2.94044	8.31488e-06
GeneID:102084818	-1.79393	2.75701e-08	GeneID:102098673	-1.6449	1.71169e-16	GeneID:102098788	-1.49134	0.00024995	GeneID:102083617	-2.23204	0.00572689	GeneID:102084700	3.32444	0.000150901	GeneID:102097694	-1.72387	0.000123678
GeneID:102084819	1.23899	4.91168e-05	GeneID:102098671	1.31471	4.05517e-05	GeneID:102098783	-1.0177	0.00760125	GeneID:102083558	1.1127	8.85037e-05	GeneID:102088081	3.32429	7.25692e-07	GeneID:102097691	1.9506	4.63803e-07
GeneID:102084823	2.89726	1.70478e-05	GeneID:102098663	1.95852	0.00153921	GeneID:102098779	2.64687	6.70191e-11	GeneID:102083550	1.92659	0.00282999	GeneID:110357568	-3.32183	1.59923e-05	GeneID:102097686	2.95167	0.000182574
GeneID:102084827	-1.99977	4.16096e-16	GeneID:102098659	1.99656	1.38337e-10	GeneID:102098777	2.30427	1.38855e-14	GeneID:102083481	-1.976	0.00173906	GeneID:102095313	3.32117	5.63152e-05	GeneID:102097680	1.26958	0.00257956
GeneID:102084830	-1.01036	3.82763e-06	GeneID:102098654	2.00786	1.4168e-12	GeneID:102098776	-2.87225	1.86564e-08	GeneID:102083453	2.39873	6.00298e-09	GeneID:110360797	3.31973	8.17778e-07	GeneID:102097679	1.48323	0.0469244
GeneID:102084832	-6.33973	1.85386e-07	GeneID:102098648	-6.26169	1.55825e-15	GeneID:102098774	4.0178	1.81053e-24				GeneID:102089210	3.31768	3.54256e-09	GeneID:102097678	2.21157	3.45682e-12
GeneID:102084833	-1.36046	1.45286e-06	GeneID:102098644	-1.08781	8.31311e-07	GeneID:102098773	-1.20118	7.31145e-08				GeneID:106145672	3.31225	5.45214e-13	GeneID:102097675	1.19401	0.000885583
GeneID:102084834	1.04304	4.65741e-09	GeneID:102098639	2.86726	1.4839e-49	GeneID:102098772	1.30418	1.72192e-09				GeneID:102093116	3.31207	6.65921e-08	GeneID:102097672	2.43548	0.00331259
GeneID:102084838	-2.5983	1.01811e-27	GeneID:102098635	1.25053	3.09014e-07	GeneID:102098769	-1.3279	0.000165334				GeneID:102083966	3.31137	4.73794e-17	GeneID:102097670	-1.01931	0.000383014
GeneID:102084840	-3.01474	1.04794e-06	GeneID:102098633	2.39303	0.00159561	GeneID:102098767	-1.24465	1.31243e-09				GeneID:102085665	3.30572	7.02209e-09	GeneID:102097665	1.06192	0.000669902
GeneID:102084845	1.94916	0.00209776	GeneID:102098631	-4.84447	4.51907e-34	GeneID:102098762	-1.146	0.000122716				GeneID:102092836	3.3044	6.63332e-10	GeneID:102097659	-1.33732	4.03173e-08
GeneID:102084846	-2.36676	2.40269e-08	GeneID:102098629	2.12775	7.68646e-10	GeneID:102098756	3.25711	1.8226e-21				GeneID:102090831	3.30399	1.20348e-05	GeneID:102097653	-2.32303	4.14968e-12
GeneID:102084857	3.57628	0.000298616	GeneID:102098627	1.14982	3.26968e-08	GeneID:102098754	-3.87306	5.39637e-06				GeneID:102089385	-3.30234	3.82579e-07	GeneID:102097652	-1.36494	0.000468972
GeneID:102084858	-1.30684	1.56387e-06	GeneID:102098615	-1.9903	3.44717e-16	GeneID:102098753	3.37433	5.42336e-05				GeneID:102088684	3.29754	0.000149663	GeneID:102097651	-1.27422	3.32095e-06
GeneID:102084863	3.9634	2.02654e-07	GeneID:102098603	-1.91969	7.31987e-11	GeneID:102098749	-3.06156	0.000109599				GeneID:102084832	3.29585	0.00128893	GeneID:102097634	1.93736	0.000162594
GeneID:102084872	-1.16351	7.76949e-06	GeneID:102098602	1.67249	7.41032e-11	GeneID:102098746	-1.77657	0.000162836				GeneID:102098073	3.29172	2.13767e-05	GeneID:102097631	1.0456	0.000324678
GeneID:102084874	-1.06049	1.47158e-07	GeneID:102098593	-1.92442	0.00050638	GeneID:102098744	6.87885	1.16988e-07				GeneID:102091583	3.28427	6.68927e-26	GeneID:102097630	2.41776	8.70553e-07
GeneID:102084877	-1.68011	2.60843e-05	GeneID:102098592	-2.31854	5.34091e-05	GeneID:102098743	-1.03396	0.0152947				GeneID:102093790	3.27823	4.14846e-09	GeneID:102097627	2.22655	0.0014591
GeneID:102084878	-3.55035	3.3695e-08	GeneID:102098586	-2.93877	3.94329e-30	GeneID:102098742	1.59152	3.73002e-06				GeneID:102093805	3.27245	2.29276e-08	GeneID:102097622	1.1986	0.0152414
GeneID:102084880	-2.2836	5.08512e-08	GeneID:102098584	-1.50616	2.0951e-09	GeneID:102098733	2.65988	7.25298e-19				GeneID:102096750	-3.27072	1.2835e-09	GeneID:102097617	2.16062	0.000127137
GeneID:102084881	1.02277	0.00876778	GeneID:102098581	2.61434	3.14078e-09	GeneID:102098731	1.21105	1.86989e-05				GeneID:102083724	-3.26858	5.75306e-14	GeneID:102097607	1.08101	0.0219095
GeneID:102084883	-1.11983	1.69232e-10	GeneID:102098576	-3.26561	1.27336e-19	GeneID:102098730	1.49616	4.33909e-07				GeneID:102097185	3.26638	2.93124e-13	GeneID:102097606	2.57676	0.00072844
GeneID:102084885	1.11322	7.023e-05	GeneID:102098575	-2.64119	4.46782e-27	GeneID:102098727	-3.58708	2.68731e-14				GeneID:102091951	3.26358	6.48549e-17	GeneID:102097605	1.34715	2.96496e-05
GeneID:102084907	1.84663	0.00567175	GeneID:102098574	-2.49621	2.26953e-15	GeneID:102098721	-1.18844	0.0107083				GeneID:102095136	3.26303	0.00992538	GeneID:102097598	1.93322	1.40812e-11
GeneID:102084921	-2.99608	5.7711e-08	GeneID:102098572	1.90519	7.28219e-05	GeneID:102098719	-2.59637	1.82416e-23				GeneID:102086518	3.26197	1.38262e-13	GeneID:102097592	1.37314	0.0219798
GeneID:102084927	1.23911	3.70629e-06	GeneID:102098566	-3.13814	2.74996e-09	GeneID:102098716	-1.82342	1.38526e-05				GeneID:102088825	3.25202	1.79308e-11	GeneID:102097583	-2.54377	0.000191612
GeneID:102084928	1.5458	1.04898e-09	GeneID:102098565	1.11994	5.60462e-10	GeneID:102098715	-2.1946	1.77171e-18				GeneID:102086824	3.25126	9.27478e-10	GeneID:102097563	1.17133	0.0239497
GeneID:102084930	-3.51284	2.21718e-10	GeneID:102098564	-1.83396	3.15549e-13	GeneID:102098713	-1.84327	4.37382e-12				GeneID:102090995	3.24933	1.32421e-10	GeneID:102097561	1.48242	7.80779e-07
GeneID:102084934	1.03906	3.0207e-08	GeneID:102098563	-3.62777	2.37423e-28	GeneID:102098712	-1.3081	8.43482e-07				GeneID:102086604	3.24682	0.000505608	GeneID:102097545	3.89926	1.09515e-06
GeneID:102084937	-1.03728	9.96108e-06	GeneID:102098560	-1.54744	0.00173408	GeneID:102098709	1.8932	2.41373e-11				GeneID:102095405	3.24527	4.74929e-07	GeneID:102097535	-1.01085	0.00613512
GeneID:102084938	-1.50028	0.0102445	GeneID:102098556	-2.23748	2.16439e-15	GeneID:102098707	1.26931	0.00307268				GeneID:110356702	3.23175	0.0304199	GeneID:102097532	2.1961	8.44058e-10
GeneID:102084942	-2.39299	2.83513e-30	GeneID:102098555	7.22135	1.60617e-10	GeneID:102098705	2.99341	1.97376e-11				GeneID:102089867	-3.23037	4.68977e-08	GeneID:102097516	-1.77399	1.41955e-10
GeneID:102084945	1.12346	0.0126762	GeneID:102098553	-1.36247	2.05206e-05	GeneID:102098703	-2.13826	2.35496e-06				GeneID:102088282	3.2229	3.63413e-15	GeneID:102097515	-1.28156	0.00105555
GeneID:102084950	4.80394	1.20837e-30	GeneID:102098545	2.49344	1.21121e-19	GeneID:102098702	3.81893	6.99812e-26				GeneID:102095336	3.21804	1.36899e-09	GeneID:102097508	-1.02089	0.000143236
GeneID:102084955	5.67991	1.4875e-54	GeneID:102098542	-1.54079	3.7795e-15	GeneID:102098701	1.03911	0.000929362				GeneID:110357563	-3.21177	1.13646e-05	GeneID:102097507	-2.62402	0.00950417
GeneID:102084962	-1.29448	3.59842e-05	GeneID:102098541	-1.43014	0.0106316	GeneID:102098700	1.18806	8.81643e-05				GeneID:102092844	3.204	1.68159e-16	GeneID:102097503	2.60397	2.17359e-09
GeneID:102084963	-1.05962	0.0135136	GeneID:102098538	1.66118	2.81393e-05	GeneID:102098695	1.06414	3.90066e-06				GeneID:102088575	3.19926	4.94769e-14	GeneID:102097492	2.17468	0.00108418
GeneID:102084984	1.90567	1.85676e-13	GeneID:102098532	2.22987	3.33981e-06	GeneID:102098693	2.58546	5.95137e-20				GeneID:102084507	-3.19787	5.20505e-16	GeneID:102097486	-1.70505	3.68765e-06
GeneID:102084988	1.95493	4.19335e-11	GeneID:102098523	-1.50518	0.000882643	GeneID:102098687	1.60652	7.78087e-14				GeneID:102089518	3.19602	2.07242e-41	GeneID:102097474	1.69441	0.000458477
GeneID:102084990	1.94937	0.0341689	GeneID:102098522	1.4224	2.60799e-13	GeneID:102098686	-1.04668	3.35879e-08				GeneID:102083922	-3.19502	0.00135792	GeneID:102097466	1.76504	9.09017e-12
GeneID:102084996	1.3497	8.5504e-16	GeneID:102098513	-1.01515	0.00144986	GeneID:102098681	2.43803	8.8705e-19				GeneID:102096849	3.19492	2.86273e-11	GeneID:102097462	3.19134	4.68636e-26
GeneID:102085001	-1.13381	8.91714e-05	GeneID:102098512	3.31596	8.54534e-46	GeneID:102098676	1.308	1.87588e-13				GeneID:102088522	3.1938	2.06889e-05	GeneID:102097460	1.27573	0.00547433
GeneID:102085012	1.50394	3.05715e-10	GeneID:102098502	-1.04191	9.34094e-06	GeneID:102098674	-1.89915	5.13742e-07				GeneID:102086455	3.1929	1.46423e-06	GeneID:102097457	1.82653	5.68426e-05
GeneID:102085015	1.3663	6.33936e-09	GeneID:102098499	1.13685	0.0193717	GeneID:102098673	-2.47898	7.41e-29				GeneID:102084424	3.19168	1.17493e-21	GeneID:102097444	-2.41553	0.0012609
GeneID:102085027	-1.08692	4.44504e-10	GeneID:102098497	-1.71637	4.31161e-11	GeneID:102098668	-1.09846	0.00804997				GeneID:102096078	3.18459	0.00101723	GeneID:102097433	1.5402	0.000431393
GeneID:102085035	-1.22787	0.0246973	GeneID:102098495	-1.37387	1.18364e-05	GeneID:102098665	-1.80885	5.41602e-18				GeneID:102083786	3.1827	6.77944e-07	GeneID:102097412	1.4042	8.53334e-06
GeneID:102085062	-1.39745	1.5237e-09	GeneID:102098494	-1.05566	6.21141e-08	GeneID:102098663	1.95869	0.00354787				GeneID:102096936	3.18049	7.48857e-15	GeneID:102097398	-1.76451	0.00380868
GeneID:102085069	-2.60731	0.00102386	GeneID:102098491	-1.75906	4.54004e-09	GeneID:102098659	1.82412	2.16864e-09				GeneID:102085272	3.17825	2.73739e-08	GeneID:102097387	1.55435	7.45205e-09
GeneID:102085070	-2.57538	2.77807e-09	GeneID:102098488	7.84089	3.49032e-72	GeneID:102098657	1.31211	4.83683e-07				GeneID:102089582	3.17329	4.98202e-11	GeneID:102097378	-1.92106	1.63631e-08
GeneID:102085078	1.0496	2.46329e-07	GeneID:102098486	1.2449	3.49223e-05	GeneID:102098654	3.58286	2.29267e-30				GeneID:102095778	3.16168	0.00164176	GeneID:102097375	1.65969	9.14823e-06
GeneID:102085080	-1.36845	1.09726e-08	GeneID:102098467	-1.04407	2.29773e-08	GeneID:102098653	-1.05319	0.000613155				GeneID:102088871	3.15834	7.08687e-09	GeneID:102097366	2.13617	7.20999e-22
GeneID:102085083	1.6186	9.03725e-12	GeneID:102098463	-1.15123	0.000195135	GeneID:102098649	-1.05346	8.88864e-07				GeneID:102094598	3.15624	1.9583e-30	GeneID:102097353	-1.29368	4.80291e-06
GeneID:102085087	1.10834	1.00956e-06	GeneID:102098455	1.27872	3.62452e-09	GeneID:102098648	-3.50739	3.85451e-11				GeneID:102085095	3.15563	2.5929e-05	GeneID:102097351	2.22835	1.25005e-06
GeneID:102085088	1.12622	0.0390485	GeneID:102098454	1.76639	3.22981e-18	GeneID:102098644	-1.24344	1.30019e-07				GeneID:102097901	3.15193	2.51987e-05	GeneID:102097348	2.37231	8.33547e-08
GeneID:102085094	1.5501	2.83015e-05	GeneID:102098451	-1.20642	7.46386e-09	GeneID:102098639	4.0266	8.00314e-62				GeneID:102087699	3.14999	1.24263e-13	GeneID:102097346	-1.08131	0.0244957
GeneID:102085095	3.19173	6.74979e-22	GeneID:102098445	-1.22862	3.8487e-06	GeneID:102098636	-1.31956	1.35784e-10				GeneID:102093422	-3.1494	2.71709e-05	GeneID:102097344	1.28349	0.000417112
GeneID:102085099	-1.71752	0.00498821	GeneID:102098443	1.32866	2.25734e-12	GeneID:102098635	2.17068	2.20595e-12				GeneID:102084601	-3.14534	1.25391e-08	GeneID:102097335	1.73182	9.03812e-06
GeneID:102085103	-1.00846	4.23793e-07	GeneID:102098440	1.29819	0.00116637	GeneID:102098634	1.68122	5.12118e-05				GeneID:102096624	3.14519	8.84553e-14	GeneID:102097328	2.58826	1.51789e-13
GeneID:102085108	1.56754	3.27405e-16	GeneID:102098439	-1.01018	0.000118273	GeneID:102098633	2.99604	0.000249061				GeneID:102097722	3.14464	5.6864e-07	GeneID:102097326	1.40385	1.16875e-05
GeneID:102085114	-1.1732	4.85691e-07	GeneID:102098436	-1.87554	0.000125487	GeneID:102098631	-3.81458	5.73845e-22				GeneID:102093104	3.14255	3.65115e-09	GeneID:102097315	-1.55657	3.64526e-10
GeneID:102085115	-1.35429	3.40497e-07	GeneID:102098433	-1.37704	1.21563e-06	GeneID:102098629	3.22437	9.01072e-27				GeneID:102094141	3.12464	1.78447e-16	GeneID:102097307	1.79382	5.79237e-09
GeneID:102085119	1.51086	5.67732e-12	GeneID:102098428	2.1031	2.90018e-20	GeneID:102098627	1.53019	4.9451e-13				GeneID:102098902	3.11481	1.08801e-06	GeneID:102097301	2.54347	1.26662e-08
GeneID:102085128	1.11833	3.25488e-06	GeneID:102098423	1.00851	2.19831e-05	GeneID:102098622	-1.26404	2.33702e-06				GeneID:102097708	3.10891	2.13307e-08	GeneID:102097281	-1.55187	0.0194174
GeneID:102085131	-1.30335	0.00473487	GeneID:102098417	1.03242	1.3717e-07	GeneID:102098621	-1.39122	2.99782e-11				GeneID:106145760	3.10688	6.40953e-05	GeneID:102097274	1.43163	0.00221046
GeneID:102085134	1.13191	0.00639248	GeneID:102098416	-1.93335	2.79541e-06	GeneID:102098615	-1.08271	1.6298e-08				GeneID:102090278	-3.1064	3.24975e-07	GeneID:102097267	2.0557	0.00640422
GeneID:102085136	-2.01698	5.24898e-26	GeneID:102098410	-1.62609	2.61985e-15	GeneID:102098608	1.03859	0.000406398				GeneID:102088792	3.10486	4.91184e-30	GeneID:102097264	-1.52046	0.0337887
GeneID:102085138	1.1683	0.00156689	GeneID:102098408	-1.00476	0.00149811	GeneID:102098605	1.01648	4.77016e-07				GeneID:102083900	-3.10422	1.37033e-05	GeneID:102097253	1.38863	0.0139048
GeneID:102085141	1.29813	1.07621e-10	GeneID:102098406	-1.87205	0.00147016	GeneID:102098603	-1.81852	1.49709e-10				GeneID:102088771	3.10005	0.00455151	GeneID:102097249	2.45249	4.44589e-14
GeneID:102085146	2.0426	3.69336e-15	GeneID:102098405	-1.23084	1.73033e-10	GeneID:102098602	2.1388	4.94783e-18				GeneID:110362271	3.09152	5.99209e-05	GeneID:102097241	1.01348	0.000705738
GeneID:102085153	4.53937	9.69369e-12	GeneID:102098404	-2.42235	3.50801e-13	GeneID:102098601	-1.20563	0.00158742				GeneID:102090730	3.09074	2.6958e-05	GeneID:102097230	2.47782	3.70339e-07
GeneID:102085158	-1.01147	0.0115408	GeneID:102098400	-1.13698	2.92312e-05	GeneID:102098595	3.55341	4.43588e-07				GeneID:102087856	3.08852	2.09003e-07	GeneID:102097228	-1.22001	0.000110982
GeneID:102085163	1.22565	1.57144e-14	GeneID:102098394	-1.62837	3.82347e-19	GeneID:102098592	-3.44609	1.26627e-08				GeneID:102083997	-3.08826	0.00146751	GeneID:102097219	1.03885	0.00571132
GeneID:102085172	-1.25475	0.00716674	GeneID:102098391	3.08634	5.20855e-08	GeneID:102098590	1.06886	0.000172183				GeneID:102097492	3.08534	2.62499e-05	GeneID:102097216	-1.07571	0.00014486
GeneID:102085178	-1.61719	1.19603e-18	GeneID:102098389	-1.51671	8.78058e-13	GeneID:102098586	-3.54568	1.0526e-60				GeneID:102098742	3.08494	8.8682e-10	GeneID:102097213	1.35483	2.02223e-07
GeneID:102085184	2.6013	2.53152e-10	GeneID:102098379	-1.5698	1.82128e-06	GeneID:102098585	2.9387	3.47188e-17				GeneID:102086137	3.08407	0.00031196	GeneID:102097211	1.036	0.00594155
GeneID:102085187	-1.79873	0.00516961	GeneID:102098378	1.92543	0.00068641	GeneID:102098584	-2.68528	5.73232e-26				GeneID:102092658	3.08375	4.52832e-19	GeneID:102097195	1.28553	0.0133281
GeneID:102085190	-1.26472	0.00660933	GeneID:102098373	1.83108	7.53924e-06	GeneID:102098581	4.0248	1.85905e-14				GeneID:102085171	-3.08172	6.11736e-13	GeneID:102097188	-1.03707	0.000403474
GeneID:102085203	1.41217	0.0445293	GeneID:102098372	7.19933	4.27061e-49	GeneID:102098576	-1.96701	6.30015e-07				GeneID:102089890	3.0796	3.63413e-15	GeneID:102097187	1.23174	0.00410726
GeneID:102085209	1.80337	4.11637e-20	GeneID:102098367	1.05838	0.000130654	GeneID:102098575	-1.83238	2.01249e-07				GeneID:102084277	3.07941	2.44363e-09	GeneID:102097186	1.79833	1.2593e-09
GeneID:102085213	2.06805	0.00017052	GeneID:102098364	2.98719	4.83866e-20	GeneID:102098574	-4.07778	6.68637e-59				GeneID:102093529	-3.07759	5.91716e-40	GeneID:102097185	2.94468	3.07029e-10
GeneID:102085215	2.77408	0.00116611	GeneID:102098362	2.20107	1.12202e-18	GeneID:102098567	1.92184	6.78852e-05				GeneID:102094551	3.07134	3.20191e-07	GeneID:102097183	2.11013	5.58152e-05
GeneID:102085218	2.95358	1.80498e-09	GeneID:102098359	1.86041	0.000394063	GeneID:102098566	-2.22476	4.3279e-08				GeneID:102091970	3.07101	1.08208e-22	GeneID:102097176	-1.36509	2.25447e-08
GeneID:102085220	2.24871	1.84471e-11	GeneID:102098354	-2.11981	0.00153913	GeneID:102098565	1.42826	1.18185e-14				GeneID:102084523	3.06392	0.00186187	GeneID:102097170	-1.11038	0.000174093
GeneID:102085222	-1.72089	4.64396e-13	GeneID:102098353	-3.19668	3.2874e-07	GeneID:102098564	-1.18098	7.12211e-06				GeneID:106145962	3.06236	2.15556e-05	GeneID:102097158	-1.04224	0.00035658
GeneID:102085223	1.61637	3.88618e-14	GeneID:102098349	1.85068	8.72831e-08	GeneID:102098563	-4.23554	3.29489e-17				GeneID:110358167	-3.06174	5.16541e-08	GeneID:102097143	1.70464	6.14603e-09
GeneID:102085229	-3.80177	7.84841e-10	GeneID:102098338	-1.27379	3.23686e-07	GeneID:102098562	-1.4116	1.66657e-07				GeneID:110365053	3.06103	7.86148e-05	GeneID:102097127	1.33389	7.72073e-05
GeneID:102085235	1.49883	8.21657e-15	GeneID:102098336	2.59689	9.90966e-06	GeneID:102098561	3.26734	3.02372e-14				GeneID:110355864	3.05649	5.29095e-08	GeneID:102097119	1.22909	0.00621656
GeneID:102085245	-1.50235	0.00581512	GeneID:102098333	-2.38701	1.02684e-06	GeneID:102098560	-1.52987	2.16693e-05				GeneID:102087532	-3.05615	1.39768e-07	GeneID:102097110	1.31129	9.38047e-08
GeneID:102085249	-1.8973	0.00299389	GeneID:102098332	-2.27236	3.41635e-36	GeneID:102098556	-2.13023	1.47979e-10				GeneID:102094860	3.05324	0.000630525	GeneID:102097099	1.81894	1.42397e-06
GeneID:102085250	-1.2015	7.80629e-06	GeneID:102098322	-1.42433	3.38955e-12	GeneID:102098555	7.03219	4.5195e-09				GeneID:102097634	3.05237	2.25541e-09	GeneID:102097093	-1.01541	6.08264e-05
GeneID:102085258	-1.00791	4.67994e-08	GeneID:102098319	1.28571	4.51499e-05	GeneID:102098553	-3.10195	2.08758e-17				GeneID:102098850	3.05228	1.95398e-12	GeneID:102097092	-2.57098	1.35917e-06
GeneID:102085261	1.3094	0.00169165	GeneID:102098318	-1.95573	9.78707e-09	GeneID:102098545	3.00569	7.40026e-41				GeneID:102095494	-3.05008	8.91133e-13	GeneID:102097088	1.2717	0.00019858
GeneID:102085262	-1.30179	4.49827e-06	GeneID:102098315	-1.66864	1.32166e-17	GeneID:102098541	-1.46033	0.00813521				GeneID:102087475	3.0492	1.60949e-07	GeneID:102097077	1.35926	6.28054e-05
GeneID:102085267	1.14129	7.41863e-12	GeneID:102098311	1.25355	8.23724e-06	GeneID:102098539	1.46727	0.0118507				GeneID:102086493	3.04734	3.17031e-09	GeneID:102097074	2.84543	2.80024e-08
GeneID:102085275	-1.35636	0.00538084	GeneID:102098307	-1.65608	4.5989e-06	GeneID:102098538	2.9987	1.08413e-09				GeneID:102090641	3.04476	2.56232e-23	GeneID:102097067	-1.52169	0.000143128
GeneID:102085291	-1.54952	0.000621238	GeneID:102098304	1.54148	0.00130767	GeneID:102098535	-1.72333	4.52884e-22				GeneID:102098512	3.04208	2.60881e-10	GeneID:102097065	1.68854	1.24145e-06
GeneID:102085301	1.25496	0.0203429	GeneID:102098299	-1.0081	0.00150506	GeneID:102098521	1.28053	6.38853e-13				GeneID:102085437	3.03074	6.30441e-28	GeneID:102097055	-1.24302	3.01379e-07
GeneID:102085308	-1.3155	0.00512339	GeneID:102098297	-1.96855	1.09722e-12	GeneID:102098519	1.90377	7.0412e-08				GeneID:102087354	3.02228	5.56197e-10	GeneID:102097050	-1.01746	0.000554661
GeneID:102085310	-1.37585	8.39978e-12	GeneID:102098292	1.39401	0.000312189	GeneID:102098513	-2.53734	2.81381e-20				GeneID:102092977	-3.02119	2.47575e-08	GeneID:102097045	-1.01852	0.000913018
GeneID:102085311	-2.87377	3.40755e-11	GeneID:102098288	2.84093	1.15182e-27	GeneID:102098512	5.22924	8.2169e-59				GeneID:102090491	3.01549	4.63164e-19	GeneID:102097042	1.21627	0.0417134
GeneID:102085314	1.21815	2.7978e-13	GeneID:102098285	2.35347	1.64845e-05	GeneID:102098507	-1.46037	9.29595e-06				GeneID:102098875	-3.01372	1.66211e-06	GeneID:102097030	1.98111	2.89313e-10
GeneID:102085319	1.38171	7.99198e-05	GeneID:102098281	2.3054	2.45645e-31	GeneID:102098505	-1.18177	1.23493e-09				GeneID:102085796	3.01229	1.4164e-05	GeneID:102097012	1.55315	0.000690495
GeneID:102085321	1.06631	1.09804e-09	GeneID:102098278	2.23829	6.92089e-15	GeneID:102098504	1.61088	0.0087945				GeneID:102089665	3.01108	2.66193e-05	GeneID:102097002	-1.75051	3.36667e-05
GeneID:102085323	4.5632	1.71863e-07	GeneID:102098277	-5.78782	3.99709e-15	GeneID:102098502	-1.30452	1.19472e-10				GeneID:102086958	3.0069	0.00136826	GeneID:102096997	1.05962	0.00574887
GeneID:102085335	1.21552	2.55549e-08	GeneID:102098273	1.69116	0.000648497	GeneID:102098495	-1.76593	2.41583e-10				GeneID:102095218	3.00609	6.83688e-11	GeneID:102096995	-1.4469	0.000102173
GeneID:102085336	2.96825	2.98253e-07	GeneID:102098272	-1.96672	4.79559e-05	GeneID:102098491	-1.64071	1.88483e-07				GeneID:102098703	-3.00036	1.14594e-05	GeneID:102096990	1.14348	0.00875616
GeneID:102085340	-1.76943	2.98871e-19	GeneID:102098269	-2.7395	1.5644e-05	GeneID:102098489	1.25052	2.44188e-11				GeneID:102096375	2.99316	0.000111719	GeneID:102096970	1.13693	0.0213563
GeneID:102085346	-1.83954	6.51139e-06	GeneID:102098267	2.0769	9.88863e-09	GeneID:102098488	4.95875	5.76017e-15				GeneID:102090647	2.98961	0.0129675	GeneID:102096961	1.23103	0.0265883
GeneID:102085348	-1.54769	1.09726e-08	GeneID:102098266	-1.98542	6.33825e-17	GeneID:102098482	-1.00834	0.000187376				GeneID:102095497	2.98899	0.00310931	GeneID:102096960	2.04132	0.000173495
GeneID:102085351	1.41528	0.0099444	GeneID:102098265	2.65123	6.49494e-09	GeneID:102098479	-1.68537	0.000433764				GeneID:102091826	-2.98814	0.000638531	GeneID:102096957	3.78618	3.00512e-05
GeneID:102085369	-1.1945	9.83618e-09	GeneID:102098261	-1.75369	3.53381e-21	GeneID:102098471	-1.21454	2.11222e-09				GeneID:102087890	2.98075	0.00016234	GeneID:102096942	1.25836	1.41493e-05
GeneID:102085372	1.09389	0.000112033	GeneID:102098258	-3.2896	2.17981e-07	GeneID:102098467	-1.44979	1.87135e-09				GeneID:106145853	2.97926	6.61938e-30	GeneID:102096938	1.4632	0.0138678
GeneID:102085374	-1.05799	3.35711e-06	GeneID:102098251	3.75014	1.59054e-63	GeneID:102098466	-1.10734	0.00996895				GeneID:102097984	2.97477	3.90409e-10	GeneID:102096936	2.49443	3.97989e-22
GeneID:102085379	1.88861	0.0270376	GeneID:102098250	1.0173	1.41889e-08	GeneID:102098463	-1.56723	3.17213e-15				GeneID:110356601	2.97243	1.95028e-08	GeneID:102096932	2.52236	9.24748e-22
GeneID:102085380	-2.44372	5.92367e-26	GeneID:102098242	-2.05976	1.86721e-05	GeneID:102098461	2.39015	2.01677e-20				GeneID:102085980	2.97189	5.39952e-05	GeneID:102096927	1.75939	5.2239e-06
GeneID:102085384	1.19841	0.0340514	GeneID:102098241	-1.26956	7.4886e-06	GeneID:102098460	-1.26577	0.000482544				GeneID:102084482	2.97153	1.25213e-16	GeneID:102096922	-1.30763	0.00377142
GeneID:102085390	1.57669	5.3052e-05	GeneID:102098240	-4.46708	2.44255e-65	GeneID:102098459	-1.03496	1.04052e-06				GeneID:102086737	2.96811	2.00223e-17	GeneID:102096917	1.18482	1.14419e-05
GeneID:102085393	2.56913	1.76232e-10	GeneID:102098239	-1.98851	7.07858e-08	GeneID:102098456	1.89222	2.70432e-06				GeneID:102097249	2.95912	5.76457e-26	GeneID:102096916	2.3766	9.86167e-24
GeneID:102085394	1.40002	0.00667304	GeneID:102098238	-1.31898	4.15995e-07	GeneID:102098455	2.0471	1.28776e-21				GeneID:102097847	-2.95549	5.16467e-09	GeneID:102096909	1.2702	0.0221436
GeneID:102085395	-1.1388	0.00959398	GeneID:102098234	-2.05906	4.1696e-21	GeneID:102098454	1.52706	1.88671e-12				GeneID:102083633	2.94863	1.45755e-26	GeneID:102096908	2.53133	1.92763e-13
GeneID:102085397	-2.74982	3.06593e-16	GeneID:102098230	-1.0083	8.07756e-06	GeneID:102098451	-1.54321	2.88069e-13				GeneID:102093135	2.94597	0.0026433	GeneID:102096899	3.36763	2.73868e-10
GeneID:102085399	1.14404	0.000389525	GeneID:102098226	-1.27287	0.000772741	GeneID:102098447	-1.53997	2.87414e-06				GeneID:110355183	-2.94269	0.000397565	GeneID:102096896	1.17881	0.000512524
GeneID:102085400	2.80071	9.61127e-08	GeneID:102098225	-1.14516	3.94339e-06	GeneID:102098443	1.84906	2.74292e-16				GeneID:106146021	2.94022	1.36022e-08	GeneID:102096892	1.07647	0.00167952
GeneID:102085411	1.65978	3.19531e-09	GeneID:102098214	4.79379	3.82099e-33	GeneID:102098440	1.32776	0.000982543				GeneID:102096263	2.93684	7.06755e-14	GeneID:102096879	1.12042	0.000356466
GeneID:102085412	2.29187	4.60476e-09	GeneID:102098213	1.07665	2.19674e-09	GeneID:102098436	-2.44369	4.77488e-07				GeneID:102085198	2.93416	3.46306e-07	GeneID:102096877	1.16171	0.0366272
GeneID:102085420	-1.21902	1.69758e-08	GeneID:102098210	-1.24765	2.08165e-08	GeneID:102098433	-3.28006	5.3757e-29				GeneID:102097328	2.92864	4.13816e-14	GeneID:102096872	2.23549	8.1603e-05
GeneID:102085423	1.3232	7.12585e-09	GeneID:102098207	1.05591	2.35731e-05	GeneID:102098428	2.18437	3.53166e-15				GeneID:102098036	2.92801	1.96073e-21	GeneID:102096856	2.03041	3.0885e-05
GeneID:102085429	-1.0639	0.00601044	GeneID:102098204	3.54079	7.23334e-08	GeneID:102098426	-1.03125	3.41882e-06				GeneID:102094438	-2.91438	9.5616e-06	GeneID:102096849	2.9673	9.86167e-24
GeneID:102085450	1.90601	3.40508e-13	GeneID:102098203	-1.21117	0.00272419	GeneID:102098423	1.70432	1.07721e-19				GeneID:102098907	2.91106	1.29419e-07	GeneID:102096844	1.81629	6.11668e-05
GeneID:102085461	-1.08364	1.4461e-06	GeneID:102098202	-1.28625	0.00394713	GeneID:102098421	-1.24958	0.0198841				GeneID:102084984	2.90502	1.70416e-13	GeneID:102096842	-2.00421	2.81989e-11
GeneID:102085465	-1.13074	0.000181851	GeneID:102098199	-1.51241	3.12074e-06	GeneID:102098420	1.84787	7.78061e-09				GeneID:102084245	-2.90447	0.00229324	GeneID:102096820	-1.16702	0.00772746
GeneID:102085477	1.89343	2.04395e-12	GeneID:102098193	6.37808	8.44516e-74	GeneID:102098416	-2.14695	4.68947e-10				GeneID:102091108	-2.90227	5.51783e-10	GeneID:102096810	-2.86373	0.000447375
GeneID:102085479	2.48238	8.49695e-08	GeneID:102098189	2.25205	0.00480585	GeneID:102098412	1.33997	8.51253e-07				GeneID:102094568	2.90136	3.20267e-06	GeneID:102096809	1.7526	6.09409e-07
GeneID:102085488	1.07896	8.286e-05	GeneID:102098188	1.00647	0.000151855	GeneID:102098411	-1.30607	2.2907e-13				GeneID:102090940	2.89795	2.15904e-11	GeneID:102096805	1.8076	7.14818e-11
GeneID:102085513	-1.73037	0.00493532	GeneID:102098184	1.47384	0.00537548	GeneID:102098410	-1.92275	1.1939e-14				GeneID:102083584	2.89527	5.30966e-17	GeneID:102096795	-1.35064	7.46421e-05
GeneID:102085518	-1.35983	5.15744e-09	GeneID:102098182	-2.7107	0.00210314	GeneID:102098408	-1.59	6.09436e-06				GeneID:102096686	2.89297	1.74904e-07	GeneID:102096794	1.51567	3.29481e-11
GeneID:102085519	-2.53852	8.76099e-10	GeneID:102098181	-2.15585	1.15937e-20	GeneID:102098407	-1.06955	7.202e-05				GeneID:102094528	-2.89258	0.00190459	GeneID:102096791	1.48387	0.0225069
GeneID:102085520	-2.15121	1.6801e-09	GeneID:102098180	1.98904	1.99611e-18	GeneID:102098406	-3.68426	2.51282e-12				GeneID:102093381	2.87769	0.000329119	GeneID:102096790	2.39897	2.44796e-19
GeneID:102085540	3.20785	2.91679e-21	GeneID:102098176	1.04688	0.0026296	GeneID:102098405	-1.14578	2.08944e-08				GeneID:110363640	2.87755	4.44599e-10	GeneID:102096780	2.72429	1.1637e-14
GeneID:102085543	1.1827	0.00432875	GeneID:102098175	-2.67228	9.75588e-16	GeneID:102098404	-1.20213	9.76118e-05				GeneID:102087720	2.87692	5.09556e-33	GeneID:102096776	1.89479	0.000676348
GeneID:102085554	-1.62861	7.31073e-13	GeneID:102098170	-2.0879	2.44179e-06	GeneID:102098403	2.0643	8.1093e-16				GeneID:102093476	2.87686	0.00010891	GeneID:102096775	2.47117	1.28564e-21
GeneID:102085555	1.03426	3.37202e-08	GeneID:102098164	2.52371	3.19297e-25	GeneID:102098399	-1.40466	2.59956e-14				GeneID:102085408	-2.85927	0.0253113	GeneID:102096770	-2.23494	0.00549784
GeneID:102085562	-1.12666	0.00974435	GeneID:102098163	-1.46968	0.0115162	GeneID:102098398	-1.61662	1.59506e-09				GeneID:106145776	2.85873	1.82925e-05	GeneID:102096768	1.68653	8.05384e-08
GeneID:102085565	1.59992	0.000342409	GeneID:102098160	4.62429	1.28379e-47	GeneID:102098397	1.10848	2.16505e-06				GeneID:102088255	2.85857	1.15183e-11	GeneID:102096763	2.66928	3.38855e-10
GeneID:102085575	4.77641	1.91683e-35	GeneID:102098158	-1.65773	1.03108e-09	GeneID:102098394	-2.70626	1.11674e-30				GeneID:102086870	2.84956	6.00903e-06	GeneID:102096762	1.47191	1.02952e-05
GeneID:102085595	-1.14273	0.0012829	GeneID:102098152	-2.90781	0.000118499	GeneID:102098393	-1.53233	1.36949e-08				GeneID:102088667	-2.84514	2.76419e-37	GeneID:102096755	1.27132	0.0215504
GeneID:102085598	-1.16152	0.0165623	GeneID:102098146	-2.30919	2.74978e-20	GeneID:102098391	4.01648	4.12997e-10				GeneID:102086497	2.84513	3.51913e-08	GeneID:102096753	1.64932	3.33293e-06
GeneID:102085602	-2.23657	5.82347e-05	GeneID:102098145	-1.34202	0.000766409	GeneID:102098389	-1.48196	2.88967e-12				GeneID:102087575	2.84365	2.36969e-09	GeneID:102096750	-3.37576	2.21493e-30
GeneID:102085604	1.42801	1.54537e-07	GeneID:102098138	1.33045	1.84154e-08	GeneID:102098379	-1.32395	4.74611e-05				GeneID:102089701	2.84325	0.000292114	GeneID:102096742	1.4561	0.00066676
GeneID:102085607	1.79491	0.00263924	GeneID:102098137	1.62857	2.05587e-06	GeneID:102098378	1.48266	0.00495436				GeneID:102091204	2.83841	0.00334395	GeneID:102096741	3.58232	0.000163297
GeneID:102085612	1.5045	0.0201716	GeneID:102098132	-1.43113	1.69831e-09	GeneID:102098372	7.39749	7.50283e-44				GeneID:102087965	2.83819	5.61611e-17	GeneID:102096740	1.68691	1.53985e-05
GeneID:102085617	-1.1899	6.63576e-12	GeneID:102098130	3.02915	2.50126e-39	GeneID:102098370	-2.618	2.46495e-05				GeneID:102088518	2.83539	1.15957e-11	GeneID:102096733	1.6857	4.23452e-11
GeneID:102085619	-1.54099	2.39467e-10	GeneID:102098129	1.72963	0.0056831	GeneID:102098366	-1.27724	0.000196064				GeneID:106145796	-2.83495	0.000208955	GeneID:102096731	1.73304	8.57697e-08
GeneID:102085620	-1.59279	0.00248105	GeneID:102098125	-2.11377	2.68174e-12	GeneID:102098364	4.64777	1.27413e-30				GeneID:102091379	2.83466	6.53709e-18	GeneID:102096724	1.62503	7.94218e-05
GeneID:102085628	-1.7179	7.54769e-08	GeneID:102098118	-1.36107	9.23936e-05	GeneID:102098362	2.78786	5.71699e-10				GeneID:102087010	2.83463	2.42088e-30	GeneID:102096722	-1.94439	0.000471374
GeneID:102085629	-1.62456	1.89068e-17	GeneID:102098117	-1.28588	1.66512e-07	GeneID:102098359	2.48739	2.41138e-05				GeneID:102084518	2.83347	0.00315838	GeneID:102096718	1.02723	0.000196003
GeneID:102085630	-1.02578	5.57773e-06	GeneID:102098113	1.41891	4.44618e-10	GeneID:102098354	-3.36937	9.51377e-09				GeneID:102088993	2.82553	3.95262e-08	GeneID:102096711	1.6283	2.91622e-07
GeneID:102085634	1.90975	1.81461e-20	GeneID:102098107	-1.35215	0.0438207	GeneID:102098353	-4.4221	1.56939e-10				GeneID:102098705	2.82216	6.00903e-06	GeneID:102096694	1.54948	5.82895e-07
GeneID:102085638	1.34057	2.72816e-10	GeneID:102098103	2.76103	9.81156e-32	GeneID:102098352	1.52775	1.35428e-09				GeneID:102088994	2.82204	0.00678192	GeneID:102096689	2.09052	0.000886518
GeneID:102085639	1.40044	4.13093e-09	GeneID:102098099	-1.27791	5.8766e-08	GeneID:102098351	-1.35856	0.01269				GeneID:102093245	2.8218	0.011162	GeneID:102096686	2.42498	4.23097e-05
GeneID:102085640	1.17179	5.40486e-09	GeneID:102098097	-3.34287	1.86707e-08	GeneID:102098349	2.44168	1.61526e-17				GeneID:102092319	2.82166	0.00112277	GeneID:102096682	1.365	7.6895e-05
GeneID:102085641	-1.07429	0.00255876	GeneID:102098092	1.51443	7.12549e-14	GeneID:102098341	2.41929	1.80543e-11				GeneID:102084715	2.82146	1.70702e-20	GeneID:102096680	-1.52289	0.020451
GeneID:102085644	-1.31058	1.39652e-07	GeneID:102098085	-1.11787	4.86904e-05	GeneID:102098334	-1.80431	0.0276125				GeneID:102088177	2.8192	2.16036e-08	GeneID:102096670	2.03143	4.71489e-05
GeneID:102085653	-1.22825	8.78976e-07	GeneID:102098078	1.1039	1.99043e-06	GeneID:102098333	-1.94304	5.67605e-05				GeneID:102095344	2.81603	4.44133e-05	GeneID:102096660	2.235	2.59979e-05
GeneID:102085663	-1.02051	0.00559717	GeneID:102098073	1.19374	0.0271651	GeneID:102098332	-1.11426	7.48255e-08				GeneID:102092055	2.81035	7.18259e-09	GeneID:102096656	1.82103	3.77085e-08
GeneID:102085667	1.39433	3.14808e-11	GeneID:102098072	-1.31018	0.0311989	GeneID:102098330	2.14783	4.4889e-18				GeneID:102092437	2.81	1.23731e-13	GeneID:102096646	-1.02759	0.00272493
GeneID:102085674	-1.20184	2.27716e-07	GeneID:102098066	-3.14476	1.10575e-51	GeneID:102098322	-1.24208	3.03635e-10				GeneID:102086655	2.8094	0.00168217	GeneID:102096645	-6.48268	6.93296e-12
GeneID:102085676	-1.01461	1.00107e-06	GeneID:102098063	-2.60632	3.19451e-07	GeneID:102098318	-1.75964	6.4175e-14				GeneID:102092519	2.80875	1.38178e-12	GeneID:102096641	-1.86357	4.6214e-08
GeneID:102085677	1.29731	0.00476659	GeneID:102098059	2.9688	4.14816e-12	GeneID:102098312	2.35465	6.5424e-09				GeneID:102093168	2.80634	0.00442668	GeneID:102096624	2.76276	6.50452e-11
GeneID:102085682	2.31004	1.17497e-16	GeneID:102098055	-1.04494	0.00170714	GeneID:102098311	2.12457	4.75891e-12				GeneID:102094857	2.80604	2.48896e-15	GeneID:102096621	1.72407	0.000773497
GeneID:102085683	2.7208	1.91379e-05	GeneID:102098054	1.27673	5.05262e-05	GeneID:102098307	-2.44947	5.44937e-14				GeneID:102093612	2.80591	6.79702e-13	GeneID:102096618	1.65089	1.15354e-05
GeneID:102085687	-3.29377	1.3305e-11	GeneID:102098051	-1.07136	2.05757e-08	GeneID:102098305	-2.03672	5.22924e-27				GeneID:102094565	-2.80535	3.58233e-23	GeneID:102096617	4.20961	5.61838e-35
GeneID:102085697	-1.20039	0.00104791	GeneID:102098042	-2.05904	9.47871e-06	GeneID:102098304	2.266	2.85602e-05				GeneID:102096770	-2.80469	0.000413451	GeneID:102096611	1.68808	0.000276681
GeneID:102085698	-1.71055	0.00480763	GeneID:102098040	2.55832	1.9437e-19	GeneID:102098298	1.8462	0.000701733				GeneID:102094352	2.79927	0.000142162	GeneID:102096607	-1.05181	1.99249e-05
GeneID:102085699	1.04678	1.11075e-09	GeneID:102098036	2.4638	8.36003e-19	GeneID:102098297	-2.13361	3.9187e-28				GeneID:102095906	2.79776	2.19631e-27	GeneID:102096591	1.12269	0.0271004
GeneID:102085707	1.14079	1.90039e-08	GeneID:102098034	-1.30887	5.08194e-07	GeneID:102098296	1.72338	7.30004e-12				GeneID:102090763	2.79475	0.00542201	GeneID:102096590	-1.10538	0.0168065
GeneID:102085715	6.32525	3.342e-20	GeneID:102098033	-1.41969	2.83043e-12	GeneID:102098292	1.76435	3.91175e-05				GeneID:102085088	2.79023	1.14549e-16	GeneID:102096589	-1.3927	0.0283152
GeneID:102085721	-2.36512	3.88035e-22	GeneID:102098032	-3.22924	1.37183e-51	GeneID:102098290	-1.3453	1.02262e-15				GeneID:102088010	2.78698	4.87694e-13	GeneID:102096570	1.3439	9.21302e-09
GeneID:102085731	1.63907	7.19296e-19	GeneID:102098023	-2.36367	1.35538e-15	GeneID:102098288	3.43001	8.98214e-35				GeneID:102096810	-2.78486	0.00103937	GeneID:102096567	-1.24625	0.00973071
GeneID:102085741	-1.4607	1.31551e-05	GeneID:102098019	5.44336	0.000101016	GeneID:102098287	-1.15915	1.70543e-07				GeneID:102085188	2.78226	3.95214e-05	GeneID:102096558	1.29071	2.30756e-05
GeneID:102085746	1.10095	2.44939e-05	GeneID:102098018	7.36937	2.73378e-10	GeneID:102098281	1.5294	1.34925e-14				GeneID:102097858	2.77346	4.09747e-09	GeneID:102096553	1.17391	0.00706106
GeneID:102085747	1.00035	6.59116e-10	GeneID:102098017	-1.0236	0.00135142	GeneID:102098278	3.25999	7.6997e-22				GeneID:102095375	2.77071	8.81296e-08	GeneID:102096542	-1.56418	7.55829e-05
GeneID:102085748	-2.15378	0.000167404	GeneID:102098016	-8.83679	4.85213e-14	GeneID:102098277	-6.13638	7.37552e-11				GeneID:102099003	2.76979	0.000640786	GeneID:102096539	1.80817	0.0107746
GeneID:102085749	3.21141	1.11803e-11	GeneID:102098010	-1.76972	2.26224e-23	GeneID:102098274	-1.66975	0.00361304				GeneID:102093496	2.7657	1.7024e-05	GeneID:102096538	1.00324	0.00621448
GeneID:102085750	-1.09125	0.0102226	GeneID:102098005	1.01098	7.82471e-08	GeneID:102098273	2.1573	6.85723e-07				GeneID:102086068	2.76563	4.79114e-05	GeneID:102096537	1.76315	1.56464e-08
GeneID:102085760	-1.66613	2.2494e-13	GeneID:102098002	1.96711	0.0155921	GeneID:102098271	-1.21661	2.45078e-10				GeneID:102088751	-2.75911	1.01622e-05	GeneID:102096533	-1.33039	3.23355e-09
GeneID:102085767	-1.09499	0.00758464	GeneID:102098001	-1.42159	1.30562e-11	GeneID:102098269	-3.4102	4.23436e-06				GeneID:102086794	2.75728	2.11029e-06	GeneID:102096528	-1.36901	0.00409558
GeneID:102085770	-1.02871	5.54173e-06	GeneID:102097984	-1.05063	0.0016789	GeneID:102098267	2.12455	1.95992e-08				GeneID:102088416	-2.75619	6.22315e-10	GeneID:102096508	-4.04538	3.04556e-07
GeneID:102085777	1.23206	0.0413035	GeneID:102097983	-1.521	6.23122e-07	GeneID:102098266	-2.11042	1.22045e-23				GeneID:102093637	2.75424	6.94553e-08	GeneID:102096504	-2.31674	9.768e-06
GeneID:102085778	-1.93794	3.2729e-08	GeneID:102097970	-1.95503	6.35227e-23	GeneID:102098265	5.80523	8.23087e-23				GeneID:102085915	2.74375	3.19622e-06	GeneID:102096498	1.77203	0.00560499
GeneID:102085785	1.07185	6.62903e-06	GeneID:102097968	8.28569	3.16328e-119	GeneID:102098263	1.38284	1.74141e-15				GeneID:102086570	-2.74355	2.22087e-06	GeneID:102096480	4.24797	1.20639e-06
GeneID:102085788	1.28185	1.17662e-05	GeneID:102097967	2.45121	0.000363751	GeneID:102098260	1.69917	1.78205e-14				GeneID:102095780	-2.74023	0.00537579	GeneID:102096478	1.32769	0.00474898
GeneID:102085793	-4.98581	5.10017e-14	GeneID:102097964	-1.24298	0.000112958	GeneID:102098251	3.26489	3.2421e-35				GeneID:102093886	-2.73954	6.73859e-05	GeneID:102096472	-1.44518	0.000897922
GeneID:102085795	-1.37106	2.01412e-07	GeneID:102097963	-1.11917	2.33415e-06	GeneID:102098246	1.72919	6.49913e-21				GeneID:102084886	-2.73504	0.0103099	GeneID:102096462	2.18683	0.000605418
GeneID:102085796	1.23425	0.00415186	GeneID:102097959	-1.48616	8.97014e-13	GeneID:102098243	-2.76998	1.50778e-13				GeneID:102089726	-2.73452	1.03385e-05	GeneID:102096457	-1.17501	6.1855e-06
GeneID:102085801	-2.18502	0.000187001	GeneID:102097955	1.21373	3.89103e-10	GeneID:102098242	-2.18779	5.32756e-06				GeneID:102088847	2.73307	2.07089e-07	GeneID:102096440	-1.33897	0.00132936
GeneID:102085803	2.47659	5.25446e-27	GeneID:102097953	-2.86742	6.75251e-19	GeneID:102098240	-5.3881	5.71525e-70				GeneID:102084418	-2.73141	1.4603e-05	GeneID:102096438	1.52429	1.06711e-05
GeneID:102085805	1.99108	8.58206e-15	GeneID:102097950	-2.29094	3.49163e-15	GeneID:102098239	-1.57055	5.64629e-11				GeneID:102092525	2.73088	1.82808e-12	GeneID:102096437	-1.20494	1.13579e-05
GeneID:102085807	-2.43549	0.00105162	GeneID:102097949	-2.52294	7.60261e-19	GeneID:102098238	-2.05375	1.76077e-26				GeneID:102098920	2.73016	1.71521e-07	GeneID:102096434	-1.08211	0.000405297
GeneID:102085809	-1.38596	1.23131e-12	GeneID:102097948	-1.14008	0.00378007	GeneID:102098237	1.21556	1.08868e-05				GeneID:102093222	2.72669	5.65467e-08	GeneID:102096430	1.46316	1.46393e-06
GeneID:102085810	1.11066	0.000135465	GeneID:102097945	1.58209	4.83871e-14	GeneID:102098234	-2.80352	1.26409e-53				GeneID:102091694	2.72562	6.59992e-17	GeneID:102096409	-1.07248	2.39142e-05
GeneID:102085815	1.45316	5.41743e-16	GeneID:102097944	3.8733	1.88128e-14	GeneID:102098229	4.46015	4.656e-39				GeneID:110363198	-2.72371	2.07238e-10	GeneID:102096403	2.00577	8.4299e-14
GeneID:102085822	-1.01719	0.0079993	GeneID:102097942	-2.55651	8.06152e-10	GeneID:102098224	1.01076	4.08095e-06				GeneID:102086929	-2.72358	5.50791e-08	GeneID:102096399	2.20595	0.00297637
GeneID:102085834	1.09471	0.025682	GeneID:102097941	1.40641	0.0252318	GeneID:102098214	6.90694	7.81399e-39				GeneID:102086278	2.72337	8.49883e-14	GeneID:102096398	-1.06508	1.40747e-06
GeneID:102085835	1.67249	4.13018e-16	GeneID:102097939	-1.77225	0.000834693	GeneID:102098208	1.49003	7.74279e-15				GeneID:102089916	2.72056	2.90462e-11	GeneID:102096390	1.37999	0.041581
GeneID:102085836	1.33287	0.0421677	GeneID:102097937	1.10458	6.36344e-07	GeneID:102098205	1.38666	8.59129e-05				GeneID:102090996	2.7186	4.23264e-24	GeneID:102096385	1.64926	6.30599e-08
GeneID:102085837	2.00259	4.72949e-06	GeneID:102097931	-1.25385	2.18414e-10	GeneID:102098204	3.53386	9.88254e-08				GeneID:102094799	2.71719	2.42934e-18	GeneID:102096384	1.45999	0.000311773
GeneID:102085839	-1.14021	7.24219e-08	GeneID:102097930	2.02101	0.000210056	GeneID:102098203	2.66699	8.55068e-06				GeneID:102086504	2.71603	2.20971e-05	GeneID:102096358	-3.2422	3.05767e-08
GeneID:102085846	1.15103	4.93749e-08	GeneID:102097927	-1.4676	0.000182317	GeneID:102098200	-1.00929	4.37439e-08				GeneID:102083687	2.71457	4.67464e-08	GeneID:102096319	1.68408	2.73173e-05
GeneID:102085848	1.04373	3.29581e-05	GeneID:102097920	3.22685	1.12035e-28	GeneID:102098199	1.09663	0.0318855				GeneID:102095522	2.71278	2.42856e-08	GeneID:102096317	2.30111	3.14905e-12
GeneID:102085849	2.24168	3.36007e-35	GeneID:102097917	-1.33742	2.49443e-07	GeneID:102098197	-1.24494	4.11028e-06				GeneID:102090613	-2.71246	0.0013601	GeneID:102096315	1.56153	7.11629e-07
GeneID:102085859	1.0985	2.93711e-05	GeneID:102097916	1.04632	6.97824e-08	GeneID:102098193	7.32723	2.94043e-61				GeneID:102088882	2.70287	2.11329e-08	GeneID:102096311	7.00304	2.47612e-37
GeneID:102085861	-1.13187	3.97641e-10	GeneID:102097904	-1.13515	0.0263664	GeneID:102098189	6.42481	7.7645e-15				GeneID:102091396	2.70214	5.00147e-13	GeneID:102096306	5.08465	2.93176e-12
GeneID:102085862	-1.34704	4.16294e-06	GeneID:102097901	4.10552	1.88988e-42	GeneID:102098188	1.10615	0.000145845				GeneID:102091582	-2.70155	0.0319093	GeneID:102096293	-1.70074	2.71983e-07
GeneID:102085868	-1.66604	0.001049	GeneID:102097893	1.76604	2.37452e-16	GeneID:102098187	1.32373	7.43311e-07				GeneID:102086070	2.701	3.36753e-07	GeneID:102096291	1.18945	0.00169607
GeneID:102085871	1.86802	3.69343e-12	GeneID:102097889	-2.16633	5.23399e-08	GeneID:102098184	2.47183	0.000456836				GeneID:102097672	2.69974	3.73115e-05	GeneID:102096288	1.06292	0.000188785
GeneID:102085873	2.19582	3.21202e-08	GeneID:102097887	1.42868	2.68605e-08	GeneID:102098182	-1.72633	0.0132058				GeneID:102091654	2.69955	3.28152e-12	GeneID:102096287	-1.20889	0.00262682
GeneID:102085875	2.62137	3.27743e-08	GeneID:102097879	1.40913	5.6526e-10	GeneID:102098180	4.07536	2.69742e-31				GeneID:102092049	-2.69872	7.74647e-07	GeneID:102096285	1.09874	0.00856923
GeneID:102085885	1.47542	1.60414e-06	GeneID:102097863	3.31046	4.47667e-13	GeneID:102098177	1.77183	7.59467e-14				GeneID:102087471	2.69765	6.23491e-09	GeneID:102096284	3.04765	4.07174e-29
GeneID:102085886	2.6495	2.24073e-08	GeneID:102097858	4.6838	4.94652e-48	GeneID:102098176	1.71054	1.896e-05				GeneID:102083409	2.6941	4.51258e-16	GeneID:102096269	1.44931	8.81674e-06
GeneID:102085894	1.52307	1.39924e-12	GeneID:102097857	3.09346	3.34039e-37	GeneID:102098175	-4.10034	1.8897e-40				GeneID:102093540	-2.68975	1.90564e-05	GeneID:102096266	-1.48335	2.74443e-05
GeneID:102085897	1.65272	2.57195e-20	GeneID:102097848	4.4297	1.52353e-27	GeneID:102098174	1.28194	0.00159197				GeneID:102083696	2.68839	1.09869e-05	GeneID:102096263	1.46188	0.00153993
GeneID:102085901	-2.2253	1.05606e-05	GeneID:102097839	1.17992	0.000126787	GeneID:102098172	-3.10602	4.93978e-05				GeneID:102095924	2.68602	3.32093e-17	GeneID:102096261	-1.96552	0.000515849
GeneID:102085909	1.57803	1.2568e-12	GeneID:102097836	1.61241	7.16888e-12	GeneID:102098164	5.87546	1.40427e-63				GeneID:102093246	2.68598	0.00271844	GeneID:102096258	1.2315	7.47252e-07
GeneID:102085913	1.71339	7.18252e-23	GeneID:102097833	2.27322	0.000103611	GeneID:102098160	1.39068	0.0024341				GeneID:102089576	2.68485	0.00692992	GeneID:102096256	-1.88835	0.0330879
GeneID:102085916	1.28273	1.18744e-09	GeneID:102097824	-4.01517	1.42695e-34	GeneID:102098159	2.06314	0.000425237				GeneID:102086304	-2.68408	0.0190763	GeneID:102096255	-1.89756	0.000931807
GeneID:102085921	-1.02975	3.256e-09	GeneID:102097816	3.81212	1.25377e-37	GeneID:102098151	1.60326	0.00137527				GeneID:102094243	-2.68317	3.14391e-11	GeneID:102096252	1.01606	7.40369e-06
GeneID:102085923	-1.43844	7.55015e-06	GeneID:102097811	-1.31874	5.56679e-07	GeneID:102098146	-3.09266	5.46071e-32				GeneID:102088702	-2.6831	2.46276e-10	GeneID:102096248	-1.65647	1.40747e-06
GeneID:102085925	3.68704	5.63456e-15	GeneID:102097804	1.76261	0.00234674	GeneID:102098145	-1.5508	0.000308768				GeneID:102094184	2.68161	0.000384443	GeneID:102096245	-1.51695	0.00194915
GeneID:102085940	-1.44747	8.04708e-08	GeneID:102097801	-1.33038	0.000284971	GeneID:102098141	-1.34618	3.55609e-07				GeneID:102094682	2.68039	1.84742e-16	GeneID:102096240	-1.32146	0.000379033
GeneID:102085941	1.61343	5.70637e-11	GeneID:102097800	-1.07797	3.02103e-06	GeneID:102098138	2.08157	2.98137e-23				GeneID:102083944	2.68026	1.42765e-05	GeneID:102096237	1.56621	0.000113851
GeneID:102085944	-3.53445	1.4269e-09	GeneID:102097797	1.12908	1.0969e-08	GeneID:102098137	1.76711	2.44867e-05				GeneID:102090095	2.67188	1.27618e-08	GeneID:102096235	1.76978	0.000250914
GeneID:102085948	1.25705	0.00109305	GeneID:102097796	-1.27229	0.000107455	GeneID:102098135	-1.7427	9.03792e-16				GeneID:102085687	-2.67055	2.47097e-05	GeneID:102096233	1.34788	0.0041344
GeneID:102085950	-1.99114	0.000780201	GeneID:102097792	-1.13382	1.36864e-05	GeneID:102098133	1.18274	3.96271e-11				GeneID:102086501	2.66802	0.00187691	GeneID:102096232	2.33676	4.4682e-12
GeneID:102085951	1.25112	0.000159076	GeneID:102097787	2.44098	3.96092e-07	GeneID:102098132	-2.13141	8.19396e-19				GeneID:102085609	2.66405	2.02833e-08	GeneID:102096230	1.89362	0.00503741
GeneID:102085953	2.17618	6.63005e-20	GeneID:102097786	2.9903	8.60491e-05	GeneID:102098131	1.60185	4.53026e-05				GeneID:102083550	2.66164	7.41422e-05	GeneID:102096225	3.74602	6.8674e-17
GeneID:102085954	-1.51093	0.000726802	GeneID:102097785	-1.55584	2.53664e-14	GeneID:102098130	6.43606	3.62598e-73				GeneID:102090924	-2.65843	2.18896e-05	GeneID:102096215	2.33246	0.00183903
GeneID:102085963	-1.11443	2.25412e-05	GeneID:102097783	2.46331	1.23039e-11	GeneID:102098129	4.51095	9.90737e-07				GeneID:102086865	2.65758	1.59629e-09	GeneID:102096201	-1.11518	1.79974e-06
GeneID:102085968	1.9784	1.29282e-13	GeneID:102097782	-1.71631	0.0128127	GeneID:102098125	1.63024	0.000865807				GeneID:102098341	2.65218	1.13671e-08	GeneID:102096200	1.69053	1.08387e-05
GeneID:102085971	-2.2027	1.78439e-25	GeneID:102097781	1.54003	0.000105104	GeneID:102098117	-1.67969	2.06824e-11				GeneID:102086855	2.65068	5.94364e-25	GeneID:102096197	-4.35253	0.00124002
GeneID:102085976	-1.40394	1.17597e-09	GeneID:102097777	-2.67444	7.98373e-19	GeneID:102098116	-1.39479	1.19538e-12				GeneID:102095765	2.64962	1.48392e-08	GeneID:102096189	2.0339	0.00501889
GeneID:102085982	1.87937	5.79953e-19	GeneID:102097774	3.99242	2.61439e-23	GeneID:102098103	3.26858	1.8168e-37				GeneID:102094259	2.64943	0.0229452	GeneID:102096173	2.45844	3.47975e-21
GeneID:102085990	-1.22728	0.0444722	GeneID:102097773	-1.63488	2.4741e-13	GeneID:102098100	-1.49672	4.30743e-12				GeneID:102097686	2.64801	0.0018157	GeneID:102096169	1.83216	1.02175e-11
GeneID:102086000	-1.15351	2.66766e-09	GeneID:102097772	-1.58475	0.000233438	GeneID:102098099	1.32978	2.23474e-06				GeneID:102085092	2.64741	3.7027e-16	GeneID:102096167	1.99051	0.0363877
GeneID:102086010	3.59898	1.54513e-11	GeneID:102097761	8.89273	5.37693e-99	GeneID:102098092	1.35107	1.9483e-12				GeneID:102097348	2.64207	7.30807e-05	GeneID:102096164	1.54932	0.00409665
GeneID:102086016	-1.03792	4.52152e-09	GeneID:102097752	-2.14412	1.9969e-05	GeneID:102098089	-1.484	3.86708e-07				GeneID:106145780	2.64157	2.06849e-09	GeneID:102096158	1.11803	0.0133292
GeneID:102086018	1.09173	1.26957e-05	GeneID:102097750	1.29188	0.0024327	GeneID:102098085	-1.52663	9.08247e-10				GeneID:102083798	-2.6408	8.36074e-16	GeneID:102096149	4.6887	2.53627e-14
GeneID:102086019	-1.16094	0.00870568	GeneID:102097739	-1.50094	0.0160021	GeneID:102098080	-1.11924	2.73469e-06				GeneID:102098364	2.63875	4.16837e-06	GeneID:102096144	1.09353	7.05953e-05
GeneID:102086022	2.0859	9.20775e-06	GeneID:102097738	1.48053	1.95322e-05	GeneID:102098073	3.42966	2.98448e-06				GeneID:102093199	2.63782	1.14367e-08	GeneID:102096136	1.28923	5.102e-06
GeneID:102086026	-1.59629	9.55491e-15	GeneID:102097737	-1.9064	3.86511e-17	GeneID:102098069	-1.91306	2.65874e-13				GeneID:102083496	2.6372	7.83037e-08	GeneID:102096128	-1.09953	3.79442e-05
GeneID:102086028	-1.43109	1.55677e-05	GeneID:102097734	2.33612	0.000123308	GeneID:102098066	-3.41309	7.7711e-44				GeneID:102083984	2.63706	1.42563e-11	GeneID:102096127	4.3327	4.79806e-08
GeneID:102086029	-1.81152	0.000214074	GeneID:102097733	-1.16891	5.0766e-06	GeneID:102098059	4.04441	3.22619e-15				GeneID:102098885	2.6335	3.3196e-11	GeneID:102096116	-1.89261	0.0122362
GeneID:102086040	2.02431	0.024696	GeneID:102097729	1.14655	1.04775e-09	GeneID:102098058	-1.08894	1.22903e-07				GeneID:102091209	2.63299	2.67231e-07	GeneID:102096108	-1.53062	7.62226e-08
GeneID:102086050	1.60888	0.00242951	GeneID:102097723	1.65623	5.97373e-11	GeneID:102098054	1.63858	4.89866e-07				GeneID:102094051	2.63245	8.42175e-11	GeneID:102096100	1.66977	0.000211522
GeneID:102086070	1.35472	9.03206e-06	GeneID:102097722	4.29576	7.53761e-29	GeneID:102098053	-1.59413	0.000145567				GeneID:102092059	2.63206	0.000349281	GeneID:102096094	1.97128	8.9502e-12
GeneID:102086074	-2.26134	0.00279893	GeneID:102097720	-1.17057	3.943e-07	GeneID:102098051	-1.43058	4.2492e-15				GeneID:102091492	2.63197	0.000113076	GeneID:102096088	1.0505	0.0438607
GeneID:102086080	-1.40161	0.0494268	GeneID:102097717	1.74257	7.44532e-15	GeneID:102098044	-1.16129	0.0114086				GeneID:102095540	2.63137	0.00119159	GeneID:102096086	1.45098	0.0115428
GeneID:102086086	1.44473	6.38e-15	GeneID:102097713	-1.57754	9.76823e-10	GeneID:102098043	-1.56368	6.95578e-17				GeneID:102090431	2.63032	1.03602e-10	GeneID:102096083	1.84771	1.77804e-08
GeneID:102086093	-1.66564	2.13205e-14	GeneID:102097697	-2.32772	1.30719e-05	GeneID:102098041	1.50431	6.65966e-10				GeneID:102097507	-2.63023	5.96187e-05	GeneID:102096081	-1.503	1.12531e-06
GeneID:102086094	-1.40365	0.0387878	GeneID:102097691	-1.09874	5.95118e-05	GeneID:102098040	4.26517	3.45043e-33				GeneID:102095338	2.62996	1.68374e-17	GeneID:102096080	-1.58694	0.0453117
GeneID:102086099	1.32081	0.00336131	GeneID:102097690	3.40816	2.24331e-05	GeneID:102098039	-1.60688	1.24318e-06				GeneID:102098040	2.62755	1.05438e-07	GeneID:102096075	1.3923	0.000379545
GeneID:102086101	-1.58474	6.07162e-06	GeneID:102097687	-1.28082	1.51411e-05	GeneID:102098036	4.79251	3.48015e-55				GeneID:102087421	2.62698	0.000366393	GeneID:102096073	1.26754	8.00319e-05
GeneID:102086108	1.70999	5.89582e-15	GeneID:102097684	1.86698	7.39729e-15	GeneID:102098035	2.19027	1.16234e-21				GeneID:102091547	2.62574	9.15488e-06	GeneID:102096069	2.81535	2.29618e-06
GeneID:102086112	-1.232	0.000114605	GeneID:102097681	-1.97035	1.6552e-06	GeneID:102098034	-2.05831	3.15678e-17				GeneID:102093532	2.62462	3.96363e-10	GeneID:102096063	-1.31606	1.21629e-07
GeneID:102086119	-2.06922	1.19865e-12	GeneID:102097680	-1.06029	0.00170213	GeneID:102098033	-2.04921	3.98769e-26				GeneID:102093328	2.6244	0.00271883	GeneID:102096050	1.76052	7.18873e-05
GeneID:102086125	5.42876	8.1381e-48	GeneID:102097679	3.39958	5.58962e-22	GeneID:102098032	-3.97958	9.67991e-45				GeneID:102084591	2.62422	0.000503554	GeneID:102096049	-1.2345	1.66607e-05
GeneID:102086129	-1.72889	0.000687221	GeneID:102097678	2.25011	3.66488e-24	GeneID:102098030	1.99661	0.034094				GeneID:102088250	2.62261	1.49724e-14	GeneID:102096040	4.89327	6.91617e-18
GeneID:102086134	-1.36296	3.74789e-05	GeneID:102097676	2.58728	0.00198294	GeneID:102098029	2.39644	7.54309e-06				GeneID:102088443	2.61942	4.83687e-05	GeneID:102096035	1.48954	7.11629e-07
GeneID:102086139	-1.38181	2.16824e-10	GeneID:102097675	1.87259	4.19493e-19	GeneID:102098028	-1.67486	5.68164e-11				GeneID:102087816	2.61165	4.39781e-06	GeneID:102096031	-1.53314	0.0339576
GeneID:102086143	-1.18551	0.0109176	GeneID:102097667	1.29506	1.72159e-10	GeneID:102098023	-1.43211	1.7064e-05				GeneID:102083676	-2.61142	9.08548e-26	GeneID:102096028	1.21961	0.00611952
GeneID:102086145	-1.19424	3.23675e-05	GeneID:102097653	-2.20193	1.63598e-07	GeneID:102098022	1.06187	9.5033e-05				GeneID:102089821	2.61002	6.24096e-10	GeneID:102096015	-1.05179	0.007466
GeneID:102086149	-1.15456	1.06539e-09	GeneID:102097649	-1.73023	1.2229e-08	GeneID:102098019	4.28068	1.7446e-05				GeneID:102091049	2.60922	1.12123e-06	GeneID:102096014	-1.28211	4.61851e-06
GeneID:102086151	1.58504	4.91701e-10	GeneID:102097647	-1.10148	0.00348402	GeneID:102098018	7.18035	8.00724e-09				GeneID:102098403	2.6083	1.07271e-05	GeneID:102096010	-1.33274	6.04449e-06
GeneID:102086155	-2.71718	5.43237e-08	GeneID:102097641	1.69461	7.06672e-05	GeneID:102098015	-1.22432	2.12416e-06				GeneID:102095696	2.60824	0.0044138	GeneID:102096001	2.07323	1.49373e-15
GeneID:102086164	-1.21696	2.27621e-11	GeneID:102097639	5.11732	1.83558e-15	GeneID:102098013	-1.21702	2.50248e-06				GeneID:102097749	2.60698	3.00007e-23	GeneID:102095990	-2.01532	1.04417e-06
GeneID:102086175	-1.59102	1.62746e-13	GeneID:102097627	-3.67261	2.04533e-08	GeneID:102098002	2.39606	0.000407251				GeneID:102088965	2.60571	1.95448e-09	GeneID:102095988	1.32294	4.07456e-06
GeneID:102086177	-1.14056	2.28163e-06	GeneID:102097624	1.45181	0.0188025	GeneID:102098001	-2.03558	1.53761e-20				GeneID:102098648	-2.60465	0.0282107	GeneID:102095985	1.97817	3.7189e-05
GeneID:102086183	-2.02275	0.000214645	GeneID:102097622	-1.69099	2.9291e-06	GeneID:102097991	1.33623	1.29265e-09				GeneID:102089957	2.60107	1.14947e-08	GeneID:102095980	-1.07629	1.35917e-06
GeneID:102086185	1.49516	0.0238715	GeneID:102097620	-2.17857	1.77344e-14	GeneID:102097984	1.95645	9.73084e-06				GeneID:102094196	2.59671	2.16036e-08	GeneID:102095969	-1.22818	0.00272323
GeneID:102086194	-1.61824	6.96849e-12	GeneID:102097617	1.44319	0.000307034	GeneID:102097983	-2.05739	1.2334e-12				GeneID:102089574	2.59624	2.41259e-20	GeneID:102095955	-1.511	0.000184406
GeneID:102086195	-1.61755	7.04832e-15	GeneID:102097613	-2.45906	0.000399258	GeneID:102097973	1.2148	9.85686e-05				GeneID:102089442	-2.59565	9.90441e-06	GeneID:102095954	-1.31383	0.000163122
GeneID:102086202	2.61961	2.85399e-12	GeneID:102097607	1.73339	8.31458e-12	GeneID:102097971	-1.34435	8.06388e-08				GeneID:102093984	2.59274	1.18117e-19	GeneID:102095936	2.32436	1.33242e-07
GeneID:102086207	1.65623	8.55238e-12	GeneID:102097606	2.29726	1.69296e-08	GeneID:102097970	-2.56077	3.4071e-36				GeneID:102097030	2.59104	5.06168e-16	GeneID:102095933	2.18687	1.37834e-13
GeneID:102086209	-2.43465	8.5102e-35	GeneID:102097603	-1.67908	2.10642e-13	GeneID:102097968	8.78873	3.01692e-98				GeneID:102096899	2.59101	8.82015e-12	GeneID:102095930	1.30195	0.000705738
GeneID:102086210	1.66164	0.0183998	GeneID:102097592	4.1317	2.93876e-32	GeneID:102097967	3.16277	4.89052e-05				GeneID:102087195	2.59069	1.30091e-23	GeneID:102095924	1.80928	9.68014e-07
GeneID:102086213	-1.14283	5.8302e-11	GeneID:102097591	2.24305	3.99134e-08	GeneID:102097963	-1.49798	5.55397e-14				GeneID:102092980	-2.58937	4.11921e-22	GeneID:102095920	-1.99978	0.000188785
GeneID:102086223	1.51959	3.65754e-09	GeneID:102097579	1.8268	0.00364543	GeneID:102097962	1.72557	1.3076e-09				GeneID:102098959	2.58834	5.49404e-08	GeneID:102095918	-1.44919	0.000562664
GeneID:102086226	1.66341	1.28932e-06	GeneID:102097573	-1.26788	3.57932e-09	GeneID:102097959	-1.79706	3.38114e-14				GeneID:102090701	2.58573	0.000612797	GeneID:102095910	1.08594	0.00486082
GeneID:102086232	-1.44128	2.85627e-07	GeneID:102097568	-1.07274	2.54374e-07	GeneID:102097956	1.44513	0.000115166				GeneID:102097267	2.58527	4.66534e-07	GeneID:102095906	2.72415	8.06323e-31
GeneID:102086240	-2.7762	5.42606e-10	GeneID:102097565	1.19207	0.00229946	GeneID:102097955	1.35632	6.24516e-14				GeneID:102098172	-2.58101	0.000292186	GeneID:102095895	2.54264	0.000119942
GeneID:102086243	1.13707	6.51542e-07	GeneID:102097564	-1.08673	6.23166e-06	GeneID:102097953	-3.79919	1.30478e-16				GeneID:102097678	2.58005	1.73557e-12	GeneID:102095894	2.46134	1.17428e-09
GeneID:102086244	1.18723	0.0400328	GeneID:102097562	1.31601	1.38602e-06	GeneID:102097952	5.52837	2.32251e-08				GeneID:102086306	2.57836	1.10482e-10	GeneID:102095892	1.43363	4.3172e-08
GeneID:102086249	2.0395	6.36564e-20	GeneID:102097561	1.64061	1.07677e-17	GeneID:102097949	1.97454	6.70938e-06				GeneID:102089735	2.57571	1.32759e-14	GeneID:102095883	-1.36646	0.000201403
GeneID:102086251	-1.33768	1.18416e-12	GeneID:102097548	-2.01988	8.59805e-17	GeneID:102097948	-1.58932	1.73648e-05				GeneID:102092196	2.57538	1.30864e-15	GeneID:102095869	1.62044	0.000513143
GeneID:102086256	1.18648	5.6624e-12	GeneID:102097546	1.34724	2.13368e-05	GeneID:102097945	1.89145	2.59925e-09				GeneID:102092808	2.5747	0.0011005	GeneID:102095867	-1.40126	3.74368e-07
GeneID:102086258	-1.28038	2.59262e-05	GeneID:102097545	3.03633	5.08029e-20	GeneID:102097944	3.00578	1.3417e-11				GeneID:102095534	2.57198	1.70127e-10	GeneID:102095861	4.87193	6.49294e-37
GeneID:102086269	1.0941	6.20081e-06	GeneID:102097542	1.38806	1.36472e-07	GeneID:102097942	-3.48141	5.27776e-10				GeneID:102098180	2.56869	5.13864e-09	GeneID:102095856	1.63012	2.81942e-07
GeneID:102086272	4.29468	5.61114e-13	GeneID:102097527	1.44253	9.72677e-09	GeneID:102097941	1.74362	0.0215031				GeneID:102083807	2.56766	0.00076353	GeneID:102095850	2.07905	2.11925e-08
GeneID:102086276	2.34489	4.7362e-30	GeneID:102097521	1.27496	1.29565e-08	GeneID:102097939	-3.35283	3.30446e-10				GeneID:102086161	2.56099	1.00157e-15	GeneID:102095848	1.04813	0.000252784
GeneID:102086286	1.1028	1.14598e-08	GeneID:102097520	1.79645	7.42929e-17	GeneID:102097937	1.04245	2.35408e-05				GeneID:102088403	2.56015	2.45568e-11	GeneID:102095843	1.53859	0.0126275
GeneID:102086290	-5.97716	9.64533e-162	GeneID:102097519	-1.70467	1.4908e-14	GeneID:102097936	1.12374	1.54925e-10				GeneID:102089949	2.55532	1.1547e-06	GeneID:102095840	1.06807	0.00336764
GeneID:102086304	4.04279	3.97878e-06	GeneID:102097517	1.40207	0.00109226	GeneID:102097931	-2.14976	3.64001e-20				GeneID:102083491	2.54896	5.11645e-08	GeneID:102095831	1.42799	1.20327e-08
GeneID:102086307	-1.95698	5.24118e-08	GeneID:102097516	-2.27875	1.22411e-16	GeneID:102097930	1.86639	0.000165379				GeneID:102092951	2.54561	6.20222e-11	GeneID:102095829	-2.09507	0.000800963
GeneID:102086315	-1.12169	9.3991e-05	GeneID:102097510	2.98036	2.47296e-08	GeneID:102097929	1.30794	0.000260933				GeneID:102091886	2.54313	6.98128e-11	GeneID:102095821	1.22259	4.58209e-07
GeneID:102086320	-1.81213	7.27003e-06	GeneID:102097504	3.95334	6.53238e-35	GeneID:102097927	-1.26146	0.000963362				GeneID:102086687	2.54102	1.32173e-11	GeneID:102095800	1.01516	0.00181213
GeneID:102086323	1.81561	0.00959848	GeneID:102097503	2.27081	1.97082e-05	GeneID:102097925	-1.49421	1.86486e-14				GeneID:102092242	2.5402	2.83122e-18	GeneID:102095778	2.78982	0.0058709
GeneID:102086330	1.9674	1.55924e-30	GeneID:102097502	2.50591	4.85523e-33	GeneID:102097920	5.88432	4.26786e-64				GeneID:102085759	-2.53987	6.08041e-16	GeneID:102095775	-1.6071	0.0416578
GeneID:102086335	-1.10061	3.1949e-07	GeneID:102097501	1.15339	2.7093e-07	GeneID:102097916	1.09906	1.3092e-08				GeneID:102088631	-2.53918	4.17311e-05	GeneID:102095769	1.27575	0.000548589
GeneID:102086345	1.44055	2.55062e-05	GeneID:102097500	1.18038	4.52494e-08	GeneID:102097904	-1.25168	0.00905282				GeneID:102089452	-2.53806	0.00206908	GeneID:102095765	2.32656	1.66607e-05
GeneID:102086346	-1.20524	4.58772e-08	GeneID:102097499	2.14607	1.34781e-10	GeneID:102097902	-1.19304	5.75848e-09				GeneID:110362966	2.53778	0.000398367	GeneID:102095747	-1.52579	3.64653e-05
GeneID:102086351	1.60836	6.79867e-19	GeneID:102097498	-1.07656	6.70256e-06	GeneID:102097901	5.98867	1.37874e-55				GeneID:102087599	2.53566	3.84994e-15	GeneID:102095745	1.08295	2.06267e-06
GeneID:102086356	-1.07615	4.04596e-06	GeneID:102097492	1.3362	0.00128276	GeneID:102097893	1.51346	2.92964e-13				GeneID:102089475	2.53493	1.78399e-05	GeneID:102095742	1.399	1.99251e-06
GeneID:102086360	1.07621	0.000131599	GeneID:102097486	-1.45286	2.19117e-05	GeneID:102097889	-1.41066	0.000537017				GeneID:102095829	-2.53326	3.28856e-05	GeneID:102095740	3.33866	2.20128e-21
GeneID:102086361	2.20978	4.77502e-13	GeneID:102097477	-1.82981	1.68318e-10	GeneID:102097887	1.03934	0.00158546				GeneID:102090970	2.53265	1.76396e-06	GeneID:102095738	-1.23665	5.29645e-05
GeneID:102086381	2.52135	1.15947e-23	GeneID:102097476	-1.74824	7.0906e-07	GeneID:102097881	2.52156	0.000211806				GeneID:102086856	-2.5315	1.18288e-19	GeneID:102095737	-1.4197	6.95679e-08
GeneID:102086382	-1.48209	5.16152e-11	GeneID:102097475	7.40131	3.87308e-57	GeneID:102097879	1.45787	2.22244e-16				GeneID:102088665	2.53021	2.21207e-11	GeneID:102095714	-1.20332	0.000823367
GeneID:102086387	1.42039	0.000284245	GeneID:102097473	-1.02731	1.48187e-08	GeneID:102097864	-1.5464	6.13223e-11				GeneID:102089621	2.5265	8.54171e-11	GeneID:102095713	1.95463	3.26599e-06
GeneID:102086393	2.28574	2.00836e-17	GeneID:102097472	5.7594	1.5208e-16	GeneID:102097863	3.13549	3.11294e-11				GeneID:102094388	2.52562	8.82844e-06	GeneID:102095712	1.43665	1.76232e-10
GeneID:102086395	4.54591	3.88618e-14	GeneID:102097470	3.10961	3.5875e-39	GeneID:102097861	1.70752	0.0296269				GeneID:102089974	2.52378	3.29753e-26	GeneID:102095624	4.33582	4.52217e-15
GeneID:102086411	-2.01465	7.81946e-11	GeneID:102097469	-1.4989	5.93602e-05	GeneID:102097859	-1.86733	5.43435e-16				GeneID:102088185	-2.52221	3.91063e-09	GeneID:102095623	-1.26784	4.223e-08
GeneID:102086422	2.1998	7.40579e-20	GeneID:102097467	-1.19055	1.70041e-05	GeneID:102097858	5.26819	1.88696e-43				GeneID:102098733	2.5221	7.98918e-08	GeneID:102095620	1.04315	0.000307869
GeneID:102086424	-2.45998	0.00014907	GeneID:102097463	-1.11943	3.32037e-05	GeneID:102097857	5.42156	5.17974e-62				GeneID:102097736	-2.51951	0.00991021	GeneID:102095617	4.54879	2.0853e-20
GeneID:102086425	-1.8771	2.81493e-06	GeneID:102097462	1.59921	4.68286e-12	GeneID:102097856	1.06157	0.00350017				GeneID:102099025	2.51218	2.17595e-14	GeneID:102095612	-1.14514	3.95386e-05
GeneID:102086431	2.54514	8.15708e-15	GeneID:102097460	2.13011	1.57217e-12	GeneID:102097851	-2.35285	1.73703e-07				GeneID:102089012	2.51205	4.86725e-31	GeneID:102095609	1.60347	1.24698e-07
GeneID:102086432	1.47106	8.84059e-14	GeneID:102097457	1.05429	0.0028058	GeneID:102097849	5.30878	4.16881e-69				GeneID:102093056	2.511	1.63411e-05	GeneID:102095593	-1.7903	1.63595e-06
GeneID:102086434	2.89532	1.69883e-11	GeneID:102097456	1.16161	4.48795e-09	GeneID:102097848	3.53852	1.35287e-11				GeneID:102094693	2.51018	1.36967e-05	GeneID:102095582	1.54752	1.58923e-06
GeneID:102086436	-2.08231	6.71941e-09	GeneID:102097452	1.56255	0.0240954	GeneID:102097843	-1.31554	0.000881711				GeneID:102087647	-2.50956	2.4531e-08	GeneID:102095581	2.22369	0.00120483
GeneID:102086449	-1.90439	0.00311076	GeneID:102097443	-1.24659	1.39363e-05	GeneID:102097839	1.22102	0.000322305				GeneID:102087556	2.50702	6.41082e-16	GeneID:102095551	1.83148	1.94226e-06
GeneID:102086456	1.26348	5.31721e-12	GeneID:102097441	-1.58484	1.71753e-11	GeneID:102097836	1.14571	2.18516e-08				GeneID:102096790	2.507	2.41259e-20	GeneID:102095550	1.1543	0.00191785
GeneID:102086469	-1.51252	1.93833e-06	GeneID:102097438	1.04765	2.54094e-08	GeneID:102097835	-1.19304	1.63497e-08				GeneID:102083699	2.50684	3.27519e-20	GeneID:102095544	1.26177	3.0484e-09
GeneID:102086472	-1.03523	2.10273e-05	GeneID:102097437	1.79683	0.000357568	GeneID:102097829	-1.80565	2.21504e-18				GeneID:102089895	2.5043	2.8828e-09	GeneID:102095542	-1.74276	0.00742892
GeneID:102086476	-1.43333	2.59251e-10	GeneID:102097433	-2.83503	5.26808e-12	GeneID:102097824	-2.94206	1.00982e-13				GeneID:102090332	2.50399	0.000438551	GeneID:102095534	2.59849	6.05434e-12
GeneID:102086478	1.86775	4.45528e-27	GeneID:102097426	-1.86307	3.03372e-10	GeneID:102097822	1.34234	0.00172499				GeneID:102098029	2.50299	0.0053976	GeneID:102095532	1.95701	1.98457e-06
GeneID:102086480	-2.30218	2.99666e-24	GeneID:102097423	-1.13687	0.00198094	GeneID:102097819	1.41663	5.72112e-11				GeneID:102089397	2.50273	0.000133768	GeneID:102095522	3.22748	8.83232e-15
GeneID:102086484	1.71312	0.00283228	GeneID:102097422	2.21683	0.00015891	GeneID:102097816	3.18291	0.00300571				GeneID:102093271	-2.49935	2.33544e-19	GeneID:102095514	1.81183	0.00446005
GeneID:102086485	1.28294	2.67116e-13	GeneID:102097415	2.25185	1.53517e-07	GeneID:102097814	1.01748	0.00351056				GeneID:102094522	2.49827	1.90742e-09	GeneID:102095499	2.14925	1.16271e-13
GeneID:102086492	-2.45839	5.99342e-31	GeneID:102097414	2.16207	9.51199e-05	GeneID:102097812	2.04281	4.1079e-12				GeneID:102093385	2.49704	2.28546e-07	GeneID:102095497	3.87077	3.82564e-06
GeneID:102086496	-1.21841	4.79018e-05	GeneID:102097412	1.08787	0.000140077	GeneID:102097804	2.34968	0.000103733				GeneID:102088480	2.49557	7.04579e-14	GeneID:102095494	-1.58804	1.13562e-10
GeneID:102086497	-1.73738	4.94172e-05	GeneID:102097410	-2.13636	4.0903e-27	GeneID:102097800	-2.11389	9.06255e-33				GeneID:102089732	2.49139	1.05974e-06	GeneID:102095493	1.80174	0.00547558
GeneID:102086501	2.30245	2.74677e-07	GeneID:102097404	1.55769	5.47147e-06	GeneID:102097797	1.33304	6.59381e-12				GeneID:102089673	-2.48845	2.73288e-28	GeneID:102095469	2.21338	0.00185307
GeneID:102086502	1.97729	3.29834e-27	GeneID:102097401	1.35973	0.0106374	GeneID:102097796	-2.12704	6.86337e-13				GeneID:102088087	2.484	8.51257e-19	GeneID:102095466	1.43826	1.21587e-08
GeneID:102086503	1.96779	3.1617e-08	GeneID:102097399	-1.23169	1.20558e-05	GeneID:102097795	-6.31967	1.66532e-13				GeneID:102091353	2.48239	7.14358e-23	GeneID:102095460	4.72159	6.63378e-38
GeneID:102086504	2.11799	6.59335e-10	GeneID:102097389	-1.64341	3.08287e-13	GeneID:102097794	-1.10289	9.35026e-07				GeneID:102083822	2.48101	2.8008e-06	GeneID:102095455	1.6045	3.11241e-07
GeneID:102086528	1.32723	5.82064e-08	GeneID:102097388	1.35313	0.0114361	GeneID:102097793	-1.46797	1.08236e-10				GeneID:102089372	2.47935	5.71932e-05	GeneID:102095451	1.29215	0.0416877
GeneID:102086530	2.38672	4.42915e-06	GeneID:102097382	1.25428	1.85246e-08	GeneID:102097787	4.48482	1.65674e-12				GeneID:102090093	-2.47788	0.0157047	GeneID:102095450	-1.02606	0.000204641
GeneID:102086531	-4.11593	2.14213e-29	GeneID:102097377	-1.34031	0.00030185	GeneID:102097786	3.64752	1.71782e-05				GeneID:102098433	-2.47559	4.65544e-15	GeneID:102095441	4.7093	1.77884e-12
GeneID:102086535	2.1688	5.74292e-22	GeneID:102097373	1.59343	3.29713e-05	GeneID:102097783	3.74491	3.68549e-15				GeneID:102087706	2.47489	2.66921e-08	GeneID:102095434	1.62891	0.000162522
GeneID:102086540	-1.5923	4.05214e-10	GeneID:102097372	4.22308	2.29088e-16	GeneID:102097781	3.10714	5.12171e-14				GeneID:102084415	2.47476	1.58956e-05	GeneID:102095405	3.73079	0.000143128
GeneID:102086541	2.46396	4.96498e-05	GeneID:102097364	1.20423	1.91485e-05	GeneID:102097780	1.41069	3.26907e-11				GeneID:102095461	2.47433	0.00271844	GeneID:102095404	2.42376	0.000367984
GeneID:102086544	-1.74116	8.1642e-15	GeneID:102097360	1.19994	1.85398e-07	GeneID:102097777	1.76694	0.000323889				GeneID:102096957	2.47327	3.53934e-07	GeneID:102095403	1.7695	2.91552e-13
GeneID:102086547	-1.07536	3.47743e-07	GeneID:102097357	-1.57509	8.81869e-20	GeneID:102097774	7.35431	1.52293e-31				GeneID:102096230	2.47248	2.99707e-05	GeneID:102095401	2.28917	7.16294e-10
GeneID:102086548	1.02808	4.89628e-06	GeneID:102097356	1.60853	8.52854e-09	GeneID:102097773	-2.58834	2.72868e-17				GeneID:102089670	2.47182	2.85865e-15	GeneID:102095398	2.21723	4.31455e-11
GeneID:102086558	1.36188	4.99585e-11	GeneID:102097355	-1.24079	1.20073e-05	GeneID:102097771	-1.71428	4.13291e-11				GeneID:102083516	-2.47138	1.31191e-12	GeneID:102095384	1.97564	7.48256e-09
GeneID:102086559	3.4062	0.0100187	GeneID:102097349	1.50951	1.42965e-05	GeneID:102097763	-1.66856	8.15252e-11				GeneID:102088277	2.4702	3.58843e-13	GeneID:102095376	1.43091	6.56487e-10
GeneID:102086570	-1.70929	3.49458e-05	GeneID:102097348	-1.01329	0.01825	GeneID:102097761	10.4321	1.35207e-100				GeneID:102084711	2.46978	3.83913e-12	GeneID:102095375	2.44103	7.89795e-07
GeneID:102086573	2.44553	7.30803e-06	GeneID:102097340	1.14502	1.09649e-05	GeneID:102097750	1.5292	0.00364187				GeneID:102086525	2.46926	4.65973e-18	GeneID:102095373	-1.55395	0.00532512
GeneID:102086575	1.46775	0.000294162	GeneID:102097330	-1.32479	0.00530627	GeneID:102097749	2.31324	1.38386e-23				GeneID:102095404	2.46506	3.13707e-05	GeneID:102095369	-2.20839	0.000148191
GeneID:102086577	1.12673	3.01381e-09	GeneID:102097319	1.47315	3.22296e-09	GeneID:102097746	1.22558	0.00333287				GeneID:102096894	-2.46493	3.42658e-05	GeneID:102095357	2.81017	5.69333e-06
GeneID:102086579	3.73483	2.38437e-32	GeneID:102097315	-3.40764	1.67552e-11	GeneID:102097740	-1.32602	2.02279e-07				GeneID:102086298	-2.46274	1.98437e-17	GeneID:102095350	-1.80516	1.35851e-05
GeneID:102086583	-2.57149	4.90895e-05	GeneID:102097313	1.62453	0.043975	GeneID:102097739	-2.09853	0.00651001				GeneID:102091750	2.46178	1.66781e-09	GeneID:102095345	2.0099	0.001189
GeneID:102086587	-1.60545	7.20912e-08	GeneID:102097306	1.81438	4.5832e-05	GeneID:102097738	2.86545	3.98935e-19				GeneID:102096978	2.45842	4.20795e-18	GeneID:102095344	1.45529	0.0121878
GeneID:102086588	-1.95247	0.0115516	GeneID:102097301	-2.65529	7.83932e-19	GeneID:102097737	-2.28482	3.2086e-22				GeneID:102087534	2.45625	1.19125e-11	GeneID:102095341	2.81984	0.0176309
GeneID:102086590	-1.09239	0.048439	GeneID:102097300	1.60846	2.85946e-06	GeneID:102097736	-3.16218	0.000162349				GeneID:102096670	2.45353	5.26695e-09	GeneID:102095338	2.41469	6.10774e-14
GeneID:102086593	1.63759	1.2127e-07	GeneID:102097298	-1.09568	2.50829e-06	GeneID:102097734	2.34314	7.83636e-15				GeneID:102089892	2.45243	8.30458e-08	GeneID:102095336	3.26402	1.37128e-09
GeneID:102086596	-1.67167	3.86312e-07	GeneID:102097296	-1.68099	8.28239e-13	GeneID:102097729	1.11626	2.72587e-10				GeneID:102090223	2.45153	1.06628e-07	GeneID:102095329	4.6187	4.01527e-55
GeneID:102086597	-2.64454	2.39522e-13	GeneID:102097293	-1.47409	0.0181625	GeneID:102097725	-1.42689	3.99674e-13				GeneID:102096072	2.44879	6.15006e-06	GeneID:102095318	1.00202	0.00105393
GeneID:102086600	1.30749	2.7222e-12	GeneID:102097292	-1.48393	4.75019e-12	GeneID:102097723	2.10421	2.45807e-21				GeneID:102097074	2.44785	1.01213e-06	GeneID:102095313	2.47103	0.000109505
GeneID:102086608	2.20596	8.30072e-13	GeneID:102097288	3.86209	2.22841e-18	GeneID:102097722	6.09691	1.35578e-45				GeneID:102089238	-2.44667	0.00437786	GeneID:102095312	-3.51475	7.42569e-13
GeneID:102086618	1.20562	0.00397462	GeneID:102097281	-2.21073	0.000602839	GeneID:102097717	2.67844	2.63415e-23				GeneID:102089376	2.44657	7.89505e-08	GeneID:102095285	-1.6588	1.19525e-10
GeneID:102086619	-1.64365	5.59024e-20	GeneID:102097273	1.28044	7.41672e-08	GeneID:102097713	-3.08575	1.42011e-23				GeneID:102086995	-2.44569	3.37968e-06	GeneID:102095282	-1.25195	0.00818772
GeneID:102086622	-1.20558	0.0183998	GeneID:102097268	-2.13852	4.94962e-07	GeneID:102097708	3.4915	7.29485e-15				GeneID:102089704	2.44561	2.74162e-14	GeneID:102095273	1.39703	2.2391e-06
GeneID:102086625	-1.01198	0.00285279	GeneID:102097266	1.1824	9.84228e-06	GeneID:102097704	-1.18899	7.82488e-08				GeneID:102086347	2.44357	0.00617643	GeneID:102095272	-1.71235	7.40303e-10
GeneID:102086628	-1.07645	5.48836e-10	GeneID:102097264	-3.89313	8.90481e-14	GeneID:102097697	-3.26817	2.26566e-10				GeneID:102092699	2.44331	9.70304e-07	GeneID:102095271	1.35915	0.00772802
GeneID:102086644	2.84051	7.96846e-05	GeneID:102097263	3.14919	1.92597e-37	GeneID:102097694	-2.36459	3.76404e-09				GeneID:102098298	2.44054	2.21166e-05	GeneID:102095263	1.10903	0.000109755
GeneID:102086650	2.91491	7.94561e-08	GeneID:102097260	5.46185	9.52174e-11	GeneID:102097690	3.11639	3.62824e-05				GeneID:102088767	2.4396	1.61705e-08	GeneID:102095256	-1.31673	4.27172e-08
GeneID:102086654	1.02442	4.62159e-08	GeneID:102097258	-1.57944	0.00166371	GeneID:102097687	-1.55432	5.30779e-05				GeneID:102088163	-2.43852	4.27328e-17	GeneID:102095234	1.09181	0.000207591
GeneID:102086655	3.07738	4.69205e-11	GeneID:102097253	-1.72903	2.86545e-07	GeneID:102097686	2.59806	0.00514903				GeneID:102085555	2.43769	3.237e-21	GeneID:102095231	1.83372	9.11523e-07
GeneID:102086660	-1.37981	6.32849e-05	GeneID:102097252	1.1163	7.74484e-09	GeneID:102097684	1.41398	8.56488e-11				GeneID:102086469	2.43671	2.8085e-11	GeneID:102095224	1.91613	0.00171697
GeneID:102086669	-1.73931	1.38998e-14	GeneID:102097251	1.68072	1.9513e-10	GeneID:102097681	-2.72203	1.48536e-10				GeneID:102088566	2.42991	0.000291344	GeneID:102095218	2.22216	2.04298e-06
GeneID:102086679	-1.00616	7.82498e-07	GeneID:102097245	1.1384	1.45833e-09	GeneID:102097679	4.83906	9.06277e-25				GeneID:102085195	2.42825	1.38573e-18	GeneID:102095205	1.71035	0.0108096
GeneID:102086684	2.87694	4.0739e-16	GeneID:102097244	-1.92027	2.2875e-11	GeneID:102097678	4.41555	5.91727e-73				GeneID:102090891	2.42814	0.000114522	GeneID:102095197	-2.43263	0.000797636
GeneID:102086690	-1.15019	0.000971137	GeneID:102097234	-3.45386	9.84376e-32	GeneID:102097676	2.34964	0.0058069				GeneID:102086127	-2.42692	0.000654127	GeneID:102095194	1.09454	1.00823e-06
GeneID:102086695	1.82884	1.44747e-17	GeneID:102097231	-1.44921	0.000157685	GeneID:102097675	3.02066	7.84544e-34				GeneID:102094567	-2.42526	1.43446e-06	GeneID:102095192	1.17615	0.000146748
GeneID:102086703	2.46415	4.89883e-08	GeneID:102097230	-1.07193	1.63875e-05	GeneID:102097670	-1.26473	1.60237e-07				GeneID:102084697	2.42387	7.38561e-05	GeneID:102095184	2.76235	5.80443e-12
GeneID:102086705	-1.67266	0.00103531	GeneID:102097226	-1.02503	1.42109e-05	GeneID:102097669	-1.19917	3.49925e-09				GeneID:102085393	2.42273	0.00407591	GeneID:102095181	-1.23324	1.15142e-07
GeneID:102086710	-1.02584	0.00484593	GeneID:102097213	1.78503	9.92121e-17	GeneID:102097665	1.00803	0.0002541				GeneID:102088949	2.42056	0.000388718	GeneID:102095176	1.22813	0.0002682
GeneID:102086719	-1.04071	2.09889e-06	GeneID:102097201	9.86072	4.88786e-30	GeneID:102097660	1.73338	2.91872e-08				GeneID:102087413	-2.41884	0.0352201	GeneID:102095160	-1.02968	0.00329343
GeneID:102086722	-1.05467	0.036602	GeneID:102097197	-2.10614	4.89972e-19	GeneID:102097659	-2.20788	1.56205e-22				GeneID:102086438	2.4181	1.18089e-06	GeneID:102095144	-1.58544	2.67778e-06
GeneID:102086731	1.1635	1.79069e-09	GeneID:102097195	-1.02243	0.0302782	GeneID:102097658	1.38968	0.0138089				GeneID:102090084	2.41583	3.20511e-07	GeneID:102095142	1.35745	0.00422175
GeneID:102086733	-1.55189	0.000561288	GeneID:102097190	-1.50961	9.16937e-15	GeneID:102097657	-1.05488	0.00502598				GeneID:102092637	2.41462	8.90134e-05	GeneID:102095139	2.96725	0.000108345
GeneID:102086738	1.82438	5.18785e-13	GeneID:102097183	1.21788	0.000515431	GeneID:102097656	-1.18918	1.36765e-08				GeneID:102087530	2.41264	7.48183e-21	GeneID:102095135	-1.20579	2.58239e-05
GeneID:102086744	1.51259	0.00372361	GeneID:102097178	1.05594	1.55803e-07	GeneID:102097655	-1.02788	2.21821e-05				GeneID:110360036	2.41145	4.18114e-05	GeneID:102095112	1.23042	1.39309e-07
GeneID:102086745	-1.09009	8.0397e-09	GeneID:102097174	-1.55347	6.15135e-15	GeneID:102097653	-4.57206	3.6153e-30				GeneID:102084360	-2.4107	0.00654106	GeneID:102095111	1.00052	0.013857
GeneID:102086755	-1.23864	0.00639946	GeneID:102097173	1.15748	0.0411284	GeneID:102097651	-1.603	8.77069e-13				GeneID:102093406	2.40951	0.00445364	GeneID:102095104	1.93238	0.00966295
GeneID:102086760	1.76951	9.64165e-15	GeneID:102097170	-1.35458	8.66017e-11	GeneID:102097647	-1.31425	0.000347862				GeneID:102098585	2.40883	2.53336e-06	GeneID:102095103	1.30365	0.0146008
GeneID:102086774	1.57451	2.05191e-05	GeneID:102097169	-1.175	0.00411378	GeneID:102097643	-1.56767	5.79265e-09				GeneID:102087375	2.40679	1.37208e-16	GeneID:102095096	1.88442	6.31346e-14
GeneID:102086779	1.29388	5.76471e-16	GeneID:102097159	4.80821	3.24844e-10	GeneID:102097639	4.22865	1.23086e-11				GeneID:102088826	2.4065	2.06849e-09	GeneID:102095094	1.60103	1.72975e-05
GeneID:102086781	1.29637	3.25589e-06	GeneID:102097153	1.20444	1.04732e-07	GeneID:102097634	2.52059	4.82514e-08				GeneID:102092947	2.40514	0.00726112	GeneID:102095075	2.05502	0.000347421
GeneID:102086786	-1.63804	0.00195727	GeneID:102097150	-1.21957	1.62201e-11	GeneID:102097630	2.42523	1.07246e-08				GeneID:102089232	2.40258	6.95258e-22	GeneID:102095074	1.33157	0.027209
GeneID:102086788	-2.52314	2.68851e-26	GeneID:102097144	1.26502	1.6986e-07	GeneID:102097624	2.9588	9.21797e-07				GeneID:102086760	2.39942	5.9921e-12	GeneID:102095056	-1.57573	4.81867e-12
GeneID:102086791	1.81809	0.000490706	GeneID:102097143	-1.31648	0.000189587	GeneID:102097620	-2.14333	1.37054e-16				GeneID:102090436	2.39491	2.17285e-10	GeneID:102095052	1.50033	0.000847367
GeneID:102086793	1.20842	3.31351e-07	GeneID:102097135	-1.55883	5.76501e-17	GeneID:102097619	-1.88807	3.08704e-12				GeneID:102084041	-2.39363	1.58909e-09	GeneID:102095027	1.45033	0.00129734
GeneID:102086796	1.89464	7.13485e-12	GeneID:102097128	-1.08787	0.0264532	GeneID:102097617	3.56341	3.57561e-12				GeneID:102084480	2.39121	1.03689e-08	GeneID:102095026	1.14161	0.000876907
GeneID:102086799	2.23632	2.99426e-15	GeneID:102097127	1.10292	1.61217e-05	GeneID:102097613	-1.624	0.0361074				GeneID:102088084	2.39047	9.78642e-07	GeneID:102095010	2.6761	3.42042e-13
GeneID:102086806	3.35543	1.71782e-06	GeneID:102097119	-2.56642	1.33645e-09	GeneID:102097607	2.77096	5.39274e-13				GeneID:102089628	2.38795	3.7817e-10	GeneID:102095004	1.91508	1.76674e-11
GeneID:102086807	-2.83051	5.80432e-26	GeneID:102097116	1.42887	6.86079e-06	GeneID:102097606	4.84197	5.41511e-23				GeneID:102083634	2.38501	4.67592e-09	GeneID:102094989	-2.38432	3.85166e-05
GeneID:102086813	-1.65805	1.68201e-15	GeneID:102097115	2.87259	8.46461e-15	GeneID:102097605	1.27177	1.73331e-08				GeneID:102091218	2.38154	9.76616e-11	GeneID:102094984	1.17217	1.35917e-06
GeneID:102086814	1.42975	4.62159e-08	GeneID:102097110	1.4656	1.04411e-13	GeneID:102097603	-1.24182	4.60678e-08				GeneID:102094293	2.37984	0.0193134	GeneID:102094983	-1.79611	0.00818881
GeneID:102086824	2.58107	2.06074e-20	GeneID:102097108	2.04038	2.14951e-12	GeneID:102097598	1.33117	3.20131e-07				GeneID:102097183	2.37839	2.78845e-08	GeneID:102094974	1.27512	0.000124612
GeneID:102086825	-2.85686	1.04325e-32	GeneID:102097092	2.64574	3.28287e-07	GeneID:102097597	-1.00442	1.20622e-07				GeneID:102088427	2.37829	2.45506e-05	GeneID:102094965	1.93608	2.3535e-09
GeneID:102086830	-1.07302	3.6064e-06	GeneID:102097091	-1.24304	2.7561e-07	GeneID:102097592	5.46213	1.22274e-38				GeneID:102091685	2.3781	8.91251e-09	GeneID:102094964	-1.37412	0.00080136
GeneID:102086832	-1.02115	4.72794e-08	GeneID:102097088	1.40142	8.34078e-10	GeneID:102097591	2.72644	6.7992e-10				GeneID:102096763	2.37585	6.59455e-09	GeneID:102094962	1.35084	0.0110635
GeneID:102086833	1.90183	2.45001e-11	GeneID:102097079	-1.20138	7.78646e-06	GeneID:102097583	-2.26236	6.7864e-05				GeneID:102096844	2.37573	3.29315e-10	GeneID:102094945	4.94992	1.44937e-26
GeneID:102086842	-1.34924	0.000195588	GeneID:102097077	1.96299	6.02527e-18	GeneID:102097579	2.17742	0.000444219				GeneID:102090142	-2.3751	0.00033514	GeneID:102094914	5.08948	1.73591e-49
GeneID:102086845	1.12779	1.07551e-10	GeneID:102097072	2.12533	1.49703e-10	GeneID:102097574	-1.13127	0.000400041				GeneID:102085292	2.37323	1.01238e-20	GeneID:102094906	3.82616	6.76492e-07
GeneID:102086854	-2.18932	5.13685e-06	GeneID:102097068	1.05876	1.5324e-08	GeneID:102097573	-2.09388	3.11846e-27				GeneID:102092477	-2.36928	0.00187832	GeneID:102094899	1.70686	0.00325936
GeneID:102086856	-1.22099	5.48158e-08	GeneID:102097067	1.61094	0.00318641	GeneID:102097571	1.65016	8.20457e-10				GeneID:102092409	2.3679	0.00543701	GeneID:102094895	1.14737	7.28423e-06
GeneID:102086859	1.96421	6.58664e-16	GeneID:102097065	1.1596	0.00027046	GeneID:102097568	-1.2628	6.71835e-08				GeneID:102096731	2.36711	8.60309e-08	GeneID:102094886	1.63715	3.34747e-08
GeneID:102086861	1.18792	6.78784e-12	GeneID:102097061	-3.41287	7.25561e-31	GeneID:102097567	-1.19273	1.63223e-11				GeneID:102090050	2.36574	1.00308e-07	GeneID:102094883	2.64645	6.73184e-12
GeneID:102086865	1.4333	5.50974e-09	GeneID:102097055	-3.18542	5.88652e-52	GeneID:102097565	1.18953	3.80354e-11				GeneID:102089489	2.36486	2.93179e-06	GeneID:102094875	1.24575	0.00145427
GeneID:102086867	1.02153	0.00337247	GeneID:102097044	-1.05187	1.65016e-08	GeneID:102097564	-1.61491	8.91405e-14				GeneID:102088674	2.36482	1.01753e-05	GeneID:102094874	1.6027	1.29417e-08
GeneID:102086879	-1.50001	0.0005493	GeneID:102097043	2.95015	4.44586e-05	GeneID:102097563	1.86144	7.94416e-10				GeneID:102083985	2.36237	0.00201419	GeneID:102094872	1.78371	1.1111e-08
GeneID:102086884	-1.18451	1.94991e-06	GeneID:102097042	1.12525	3.84149e-05	GeneID:102097561	3.07858	3.17349e-28				GeneID:102092345	2.36125	1.27633e-17	GeneID:102094866	-1.04749	0.00272164
GeneID:102086889	-1.02826	2.68241e-05	GeneID:102097036	3.63685	8.43303e-09	GeneID:102097556	-1.07483	5.11659e-06				GeneID:102086065	2.36092	1.28923e-08	GeneID:102094860	3.02597	0.000165693
GeneID:102086893	4.05756	2.12983e-14	GeneID:102097034	3.39419	1.20567e-70	GeneID:102097548	-2.42518	2.19354e-21				GeneID:102087152	2.35835	2.05321e-10	GeneID:102094857	2.70372	4.02006e-12
GeneID:102086895	1.28715	0.0144037	GeneID:102097031	3.87539	6.98272e-59	GeneID:102097546	1.18083	7.84473e-08				GeneID:102091205	2.35583	8.02225e-08	GeneID:102094844	1.29751	3.92485e-07
GeneID:102086896	-1.27541	1.11042e-06	GeneID:102097030	1.43752	5.75553e-07	GeneID:102097545	6.91787	2.40569e-38				GeneID:102086963	2.35569	4.15047e-08	GeneID:102094843	-1.44975	0.00301495
GeneID:102086901	1.52045	2.39269e-05	GeneID:102097027	-1.26336	7.87217e-11	GeneID:102097544	1.39109	1.21727e-08				GeneID:102093097	2.3496	0.00027238	GeneID:102094834	1.06116	0.00168995
GeneID:102086912	-1.31009	1.10025e-05	GeneID:102097023	1.54792	0.000720677	GeneID:102097542	1.3522	2.21907e-13				GeneID:102087844	2.34956	1.11293e-07	GeneID:102094826	2.11748	0.00119137
GeneID:102086915	-1.69441	6.10677e-21	GeneID:102097021	1.6252	1.62588e-07	GeneID:102097532	2.02992	1.37375e-14				GeneID:102086431	2.34936	7.10309e-05	GeneID:102094809	2.54885	3.70788e-06
GeneID:102086917	-1.7192	3.81638e-16	GeneID:102097009	1.43903	0.00368607	GeneID:102097527	1.47365	3.01378e-05				GeneID:102097881	2.34881	0.0123634	GeneID:102094808	1.36034	0.00036125
GeneID:102086918	-2.16536	0.00121901	GeneID:102097006	-1.55803	2.23508e-12	GeneID:102097526	1.13569	0.00199879				GeneID:102095918	-2.34648	8.2823e-10	GeneID:102094807	4.46531	1.99205e-13
GeneID:102086922	3.49979	1.63513e-10	GeneID:102097005	1.27083	9.53023e-12	GeneID:102097524	-1.4691	2.53534e-08				GeneID:102093167	2.34501	0.0033185	GeneID:102094806	-1.42885	3.61465e-08
GeneID:102086925	1.09957	4.80433e-08	GeneID:102097001	-1.3651	4.33454e-13	GeneID:102097522	1.55189	7.88838e-07				GeneID:102098042	2.34184	0.000183095	GeneID:102094803	7.38675	1.46672e-06
GeneID:102086930	1.14069	4.25931e-07	GeneID:102096990	1.27187	4.54339e-06	GeneID:102097521	1.57764	2.7417e-10				GeneID:102092859	2.34082	0.000200027	GeneID:102094799	2.38174	1.052e-13
GeneID:102086931	-2.80418	3.52684e-06	GeneID:102096981	2.16329	1.07028e-17	GeneID:102097520	1.84548	2.41376e-07				GeneID:102092442	2.33754	0.00420467	GeneID:102094792	1.09875	0.00356821
GeneID:102086935	1.53876	9.69387e-18	GeneID:102096978	1.34341	0.000179478	GeneID:102097519	-2.02941	1.54917e-25				GeneID:102097763	-2.33719	2.56232e-23	GeneID:102094788	1.02261	1.86989e-05
GeneID:102086940	1.15736	7.12904e-06	GeneID:102096973	1.79745	3.02216e-23	GeneID:102097517	1.52252	2.87414e-06				GeneID:110358828	2.33571	0.00125291	GeneID:102094785	1.59454	4.99876e-05
GeneID:102086941	-1.29437	4.17157e-12	GeneID:102096971	1.33498	3.12026e-11	GeneID:102097516	-4.09811	1.50397e-43				GeneID:102089202	2.3295	1.53638e-05	GeneID:102094783	-1.11068	0.000519679
GeneID:102086947	1.82887	4.42967e-05	GeneID:102096970	-2.8615	4.40288e-08	GeneID:102097515	-1.84281	1.20341e-05				GeneID:102095004	2.32886	2.61274e-19	GeneID:102094780	1.88896	1.59924e-09
GeneID:102086948	-3.20843	6.16879e-05	GeneID:102096965	1.84529	0.000203825	GeneID:102097510	2.54488	0.000669433				GeneID:102093894	2.32435	1.05438e-07	GeneID:102094777	-1.48048	0.000101902
GeneID:102086949	3.47844	8.89931e-09	GeneID:102096964	1.00779	0.00183327	GeneID:102097507	-2.51496	0.000109116				GeneID:102091596	2.3225	0.0190008	GeneID:102094764	1.82253	7.11089e-09
GeneID:102086950	-3.45119	1.51386e-64	GeneID:102096961	1.81233	2.70335e-12	GeneID:102097506	1.10066	1.49162e-08				GeneID:102094417	-2.32001	8.12795e-26	GeneID:102094759	2.15515	0.00241537
GeneID:102086952	-1.4433	0.0204885	GeneID:102096960	-3.52002	1.42819e-12	GeneID:102097504	3.61387	6.68585e-30				GeneID:102084265	2.31365	0.00917729	GeneID:102094757	-1.43282	0.00912413
GeneID:102086958	1.64848	0.00464745	GeneID:102096957	-1.53326	0.0482517	GeneID:102097503	4.83311	4.47935e-14				GeneID:102086940	2.3113	5.51363e-13	GeneID:102094735	1.0166	0.0448091
GeneID:102086962	1.20185	0.00762322	GeneID:102096956	1.65745	1.17673e-06	GeneID:102097502	2.74204	2.94606e-17				GeneID:102086353	-2.3092	9.37651e-12	GeneID:102094731	-1.13717	2.40275e-05
GeneID:102086963	2.27688	1.09702e-07	GeneID:102096950	1.00416	2.97835e-06	GeneID:102097499	2.49223	5.68043e-07				GeneID:102095285	-2.30857	5.47979e-08	GeneID:102094728	-1.57239	2.51973e-12
GeneID:102086967	1.15349	0.000261011	GeneID:102096948	-1.063	3.62471e-07	GeneID:102097498	-2.05146	5.94118e-20				GeneID:102088127	2.30591	0.000226196	GeneID:102094715	-1.08268	1.13391e-06
GeneID:102086968	-1.41168	2.33244e-12	GeneID:102096937	2.36272	1.85246e-08	GeneID:102097495	1.85188	1.29482e-10				GeneID:102097230	2.30528	0.00157335	GeneID:102094712	3.02829	2.18696e-14
GeneID:102086978	-3.38014	8.79706e-18	GeneID:102096932	-1.23451	1.89802e-07	GeneID:102097494	1.13604	1.13268e-08				GeneID:102085275	-2.29999	0.00124266	GeneID:102094707	1.32413	2.84942e-05
GeneID:102086986	2.89138	1.97284e-05	GeneID:102096928	1.05686	0.0110681	GeneID:102097492	3.47033	1.16802e-13				GeneID:102089926	2.29737	6.73897e-14	GeneID:102094704	-1.60545	1.67286e-07
GeneID:102086989	1.2965	0.000818082	GeneID:102096925	-1.07751	0.00492259	GeneID:102097486	-3.20191	4.11359e-32				GeneID:102094666	2.29173	0.000225205	GeneID:102094700	2.49085	0.00189405
GeneID:102086992	-1.78306	4.89072e-06	GeneID:102096924	-1.24394	1.21073e-10	GeneID:102097477	-1.31413	0.000495404				GeneID:102086599	2.29078	6.24096e-10	GeneID:102094685	1.98894	0.00786298
GeneID:102086993	1.78559	2.62466e-09	GeneID:102096919	-1.92477	1.16626e-21	GeneID:102097476	-1.8317	3.30702e-08				GeneID:102096255	-2.28856	0.00084661	GeneID:102094682	2.86261	2.90833e-14
GeneID:102086995	-2.57069	0.00295791	GeneID:102096918	1.35867	0.0141567	GeneID:102097475	5.41453	3.71394e-33				GeneID:102095139	2.28813	0.00161256	GeneID:102094676	-1.13152	9.5011e-07
GeneID:102087008	1.78852	5.45405e-22	GeneID:102096916	-2.45647	9.62228e-32	GeneID:102097474	2.42439	4.61797e-11				GeneID:102091060	-2.28764	8.81576e-05	GeneID:102094666	2.32962	0.000764952
GeneID:102087012	-1.01461	0.0235976	GeneID:102096914	2.34147	4.76528e-28	GeneID:102097473	-1.13354	1.15259e-09				GeneID:102089006	2.28729	2.2099e-23	GeneID:102094664	-1.62166	2.18431e-05
GeneID:102087014	-1.15407	8.47053e-06	GeneID:102096912	-1.15588	0.000247802	GeneID:102097472	4.59279	2.0314e-12				GeneID:102097630	2.28363	3.35814e-06	GeneID:102094655	2.10236	0.0061779
GeneID:102087015	-2.1257	0.0321463	GeneID:102096910	-1.2389	5.80086e-05	GeneID:102097470	2.45488	8.30909e-32				GeneID:102086669	2.28091	7.1006e-14	GeneID:102094650	1.54053	2.74126e-08
GeneID:102087021	1.41864	2.22908e-06	GeneID:102096909	1.15677	0.00590966	GeneID:102097469	-1.5461	0.00837939				GeneID:102097679	2.2804	0.000488588	GeneID:102094642	-1.03963	0.000108345
GeneID:102087026	-1.44308	2.03084e-14	GeneID:102096908	-1.64348	1.53883e-07	GeneID:102097467	-1.16395	6.14527e-06				GeneID:102092463	2.2779	2.09463e-08	GeneID:102094627	1.38276	0.0283924
GeneID:102087027	1.2038	5.84043e-08	GeneID:102096905	4.68439	6.55626e-10	GeneID:102097466	2.2351	2.16612e-29				GeneID:102095369	-2.27652	0.000132518	GeneID:102094617	5.73741	1.23714e-17
GeneID:102087029	-1.6535	3.36185e-07	GeneID:102096904	-1.80057	1.45491e-05	GeneID:102097463	-1.85496	9.18075e-09				GeneID:102095499	2.27411	4.26191e-08	GeneID:102094616	1.8183	0.00463047
GeneID:102087035	-1.1118	3.53091e-07	GeneID:102096902	1.48018	0.0153883	GeneID:102097462	4.74688	1.08996e-76				GeneID:102094777	-2.27186	6.57598e-11	GeneID:102094613	-2.25617	0.000418952
GeneID:102087037	1.00535	1.03783e-06	GeneID:102096899	-3.26911	4.04162e-13	GeneID:102097460	3.36371	9.17328e-26				GeneID:102089791	2.2707	0.000379532	GeneID:102094609	-1.01758	0.00022385
GeneID:102087040	1.47934	1.40329e-14	GeneID:102096897	1.32834	2.10409e-12	GeneID:102097457	2.83731	5.92327e-10				GeneID:102085388	2.27036	8.90134e-05	GeneID:102094605	-1.96912	0.000196408
GeneID:102087048	-1.56881	4.80468e-08	GeneID:102096896	-2.67474	1.58115e-18	GeneID:102097454	1.35327	4.05413e-09				GeneID:102085968	2.26909	1.48711e-05	GeneID:102094599	1.13093	0.000126321
GeneID:102087049	-1.41494	1.93294e-05	GeneID:102096892	-5.52377	1.40282e-08	GeneID:102097452	1.8042	0.0115127				GeneID:102084350	2.26731	1.07184e-17	GeneID:102094598	2.59998	6.25981e-19
GeneID:102087058	2.90737	2.77146e-07	GeneID:102096884	-2.73084	6.34531e-11	GeneID:102097444	-2.8567	2.30678e-06				GeneID:102084111	2.2668	6.27e-10	GeneID:102094594	-1.28134	6.81932e-05
GeneID:102087062	1.80082	1.47158e-07	GeneID:102096883	1.31551	2.68098e-08	GeneID:102097443	-1.59182	2.11759e-07				GeneID:102095184	2.26506	2.76977e-06	GeneID:102094580	-1.01906	2.78206e-05
GeneID:102087064	1.40933	4.54881e-08	GeneID:102096879	1.85713	1.16656e-19	GeneID:102097441	-2.18069	3.92128e-27				GeneID:102098756	2.26432	7.45714e-10	GeneID:102094576	-2.1566	5.12603e-09
GeneID:102087068	2.94095	9.76242e-07	GeneID:102096874	-2.14503	9.85933e-05	GeneID:102097438	1.09461	2.16677e-09				GeneID:102085501	2.26418	8.05149e-08	GeneID:102094571	1.0475	0.00540631
GeneID:102087083	-1.9473	8.49972e-08	GeneID:102096868	1.3742	1.59751e-12	GeneID:102097437	1.51306	0.0245483				GeneID:102091733	2.26298	2.36114e-14	GeneID:102094568	2.53162	3.95137e-05
GeneID:102087085	-2.09256	7.70822e-06	GeneID:102096862	1.26064	8.25966e-11	GeneID:102097436	2.44978	2.29416e-06				GeneID:102089549	2.26292	0.0098089	GeneID:102094565	-2.17897	9.76527e-17
GeneID:102087086	-1.35091	0.00298423	GeneID:102096856	-1.02814	0.00062999	GeneID:102097433	-1.3377	0.00421923				GeneID:102087327	2.26217	1.37489e-06	GeneID:102094563	1.19838	0.012897
GeneID:102087099	1.29018	7.3616e-09	GeneID:102096855	-5.51875	8.79488e-15	GeneID:102097426	-1.22251	1.53607e-05				GeneID:102090493	-2.26103	6.02495e-09	GeneID:102094556	-1.39807	3.16019e-05
GeneID:102087101	1.20416	5.18523e-05	GeneID:102096849	-1.86534	5.40884e-19	GeneID:102097423	-1.9042	9.54362e-12				GeneID:102089108	2.25956	6.64991e-10	GeneID:102094551	1.96419	0.00293065
GeneID:102087105	-1.61649	1.93987e-13	GeneID:102096848	-1.6494	0.00180257	GeneID:102097422	3.34665	1.04729e-05				GeneID:102086022	2.25882	0.00719403	GeneID:102094539	-1.06655	0.000348729
GeneID:102087106	-1.19394	3.40125e-08	GeneID:102096835	-1.07124	9.00925e-05	GeneID:102097415	2.31926	3.31814e-06				GeneID:102085135	-2.25716	2.77005e-18	GeneID:102094538	2.83576	4.36986e-05
GeneID:102087107	1.58914	4.24686e-10	GeneID:102096833	-1.06017	0.0323735	GeneID:102097412	2.44846	1.31719e-14				GeneID:102088829	2.25699	0.00108044	GeneID:102094533	2.49879	1.82235e-16
GeneID:102087109	-1.018	1.79867e-07	GeneID:102096827	5.30373	2.91837e-35	GeneID:102097410	-3.07181	1.89994e-22				GeneID:102083874	-2.2566	0.000102181	GeneID:102094531	1.68487	2.23286e-05
GeneID:102087110	1.94918	5.99495e-19	GeneID:102096823	-1.19025	0.000133041	GeneID:102097405	-1.2101	1.91259e-06				GeneID:102092707	2.25615	0.00716917	GeneID:102094530	1.7286	1.52316e-06
GeneID:102087113	-4.6652	3.17199e-07	GeneID:102096819	2.84665	2.40572e-07	GeneID:102097398	-1.35226	0.00477363				GeneID:102090855	2.2558	3.10665e-20	GeneID:102094528	-1.98031	4.07523e-05
GeneID:102087120	1.56827	2.65074e-21	GeneID:102096817	-1.42858	4.59118e-05	GeneID:102097388	1.74398	0.00264565				GeneID:102092065	-2.25567	8.57449e-05	GeneID:102094526	4.4003	2.85683e-09
GeneID:102087122	-1.77216	1.78656e-11	GeneID:102096814	1.95457	1.05766e-12	GeneID:102097387	1.82581	4.0104e-14				GeneID:102094452	2.25543	5.57118e-06	GeneID:102094522	1.56746	0.00113378
GeneID:102087123	1.43061	0.0204969	GeneID:102096811	2.33197	7.35059e-08	GeneID:102097378	-2.166	4.8935e-19				GeneID:102097281	-2.25307	0.00323808	GeneID:102094519	1.35302	2.39571e-08
GeneID:102087138	1.61628	3.54469e-07	GeneID:102096809	-3.09402	1.18572e-21	GeneID:102097377	-1.13003	0.00210784				GeneID:102086744	2.25286	0.0110931	GeneID:102094514	2.23411	2.43808e-10
GeneID:102087139	-2.4999	4.71146e-10	GeneID:102096807	1.41389	0.00550994	GeneID:102097376	-1.19859	5.50688e-12				GeneID:102090950	2.25213	0.000136094	GeneID:102094512	-1.18033	0.000638167
GeneID:102087142	1.0772	8.90093e-07	GeneID:102096799	-1.01633	1.3639e-07	GeneID:102097373	1.91167	2.57993e-15				GeneID:102085543	2.25097	0.00108754	GeneID:102094496	1.52991	0.0114578
GeneID:102087147	-1.28356	1.16872e-08	GeneID:102096796	-1.33728	3.72193e-08	GeneID:102097372	5.75906	1.99255e-14				GeneID:102083598	2.24978	0.00107807	GeneID:102094475	1.62906	3.59919e-10
GeneID:102087156	1.5288	1.52524e-14	GeneID:102096794	-2.29889	5.11901e-29	GeneID:102097369	1.23413	0.0472285				GeneID:102095345	2.2485	0.0105932	GeneID:102094463	-1.89684	0.000411444
GeneID:102087167	-1.5136	6.71599e-15	GeneID:102096791	1.98394	3.5737e-07	GeneID:102097366	1.30587	1.94133e-11				GeneID:102096780	2.24434	1.38164e-18	GeneID:102094452	1.72606	0.00145139
GeneID:102087172	-4.40387	1.09806e-32	GeneID:102096784	1.71126	0.000179248	GeneID:102097365	-1.10674	1.35667e-09				GeneID:102095052	2.24431	1.38399e-05	GeneID:102094450	3.05009	0.000117497
GeneID:102087174	-1.21933	0.00405705	GeneID:102096782	-3.0999	4.64369e-05	GeneID:102097363	-1.1159	9.1798e-11				GeneID:102096812	2.2433	0.00105406	GeneID:102094449	-1.354	0.000820103
GeneID:102087176	-3.42905	1.89264e-75	GeneID:102096781	1.82977	2.00453e-06	GeneID:102097360	1.33578	9.47139e-13				GeneID:102085068	2.24068	1.04912e-06	GeneID:102094447	1.10563	4.43669e-06
GeneID:102087179	1.47024	7.06438e-09	GeneID:102096776	-1.73466	0.000413947	GeneID:102097357	-1.55391	2.49231e-12				GeneID:102096269	2.23861	1.24304e-15	GeneID:102094438	-4.43958	8.88149e-09
GeneID:102087180	-1.26919	6.85711e-09	GeneID:102096770	-2.5012	4.45867e-17	GeneID:102097356	1.15656	6.28993e-06				GeneID:102088910	2.23545	0.00136473	GeneID:102094434	1.37824	1.49111e-07
GeneID:102087185	2.2911	1.42102e-14	GeneID:102096768	-1.5688	9.9496e-12	GeneID:102097355	-1.90678	2.20798e-20				GeneID:102084255	2.23537	1.7245e-06	GeneID:102094428	1.44689	0.00468846
GeneID:102087189	-1.00339	3.73938e-06	GeneID:102096765	-1.59107	2.94456e-05	GeneID:102097353	-1.5956	4.4905e-11				GeneID:102085953	2.23373	6.49505e-07	GeneID:102094417	-2.01615	7.17836e-15
GeneID:102087193	1.54952	0.00027697	GeneID:102096764	1.10964	0.00342992	GeneID:102097352	-1.09663	0.00357554				GeneID:102095713	2.22909	0.000465558	GeneID:102094411	1.03661	0.000564253
GeneID:102087212	2.07382	0.0027381	GeneID:102096762	-1.01472	4.04288e-07	GeneID:102097351	1.97096	1.97763e-06				GeneID:102090314	2.22858	1.90525e-15	GeneID:102094410	2.60412	2.29168e-08
GeneID:102087216	2.51416	0.000576645	GeneID:102096760	1.27224	0.00935758	GeneID:102097350	6.28986	0.000289432				GeneID:102098199	2.22833	0.00014163	GeneID:102094409	1.23715	0.0423573
GeneID:102087222	-1.29902	1.62842e-13	GeneID:102096755	-1.06258	0.0361302	GeneID:102097349	1.95822	0.00027428				GeneID:110363932	2.22814	1.67719e-08	GeneID:102094398	1.10311	0.045798
GeneID:102087223	-1.78926	8.87797e-08	GeneID:102096754	-1.52174	4.18781e-16	GeneID:102097348	1.31515	0.003				GeneID:102086590	2.22775	0.00084661	GeneID:102094388	2.09688	9.89601e-05
GeneID:102087233	2.9546	9.79123e-42	GeneID:102096752	1.06645	3.17271e-08	GeneID:102097347	-1.01814	1.87864e-07				GeneID:102089303	2.22563	2.93247e-17	GeneID:102094383	-1.49322	3.33624e-05
GeneID:102087251	2.16874	1.5971e-06	GeneID:102096750	-1.8604	2.00476e-09	GeneID:102097346	-2.09066	2.17236e-07				GeneID:102084461	2.22459	6.15006e-06	GeneID:102094371	1.18212	0.012897
GeneID:102087256	1.58827	2.90524e-12	GeneID:102096749	2.15683	1.57631e-08	GeneID:102097344	1.83427	7.93078e-12				GeneID:102086076	2.22386	5.28299e-14	GeneID:102094362	2.10857	1.15312e-12
GeneID:102087258	1.31217	0.00599628	GeneID:102096746	1.07504	1.80451e-06	GeneID:102097343	-1.29455	2.95264e-13				GeneID:102093388	2.22082	0.000782925	GeneID:102094357	1.18358	4.3172e-08
GeneID:102087260	1.3599	2.51582e-09	GeneID:102096744	-3.36331	6.76246e-07	GeneID:102097340	1.95646	7.15033e-10				GeneID:102098373	-2.21928	0.000330751	GeneID:102094352	2.64343	0.000371142
GeneID:102087270	1.32873	0.00297203	GeneID:102096743	-2.51324	6.2846e-31	GeneID:102097335	2.43032	2.61624e-14				GeneID:102093436	2.21646	0.0458436	GeneID:102094343	3.55994	3.44107e-10
GeneID:102087277	3.08735	7.90841e-05	GeneID:102096741	2.44266	2.13472e-07	GeneID:102097328	1.8652	2.34754e-08				GeneID:102091884	-2.21386	1.43717e-05	GeneID:102094337	1.21462	0.000247534
GeneID:102087281	1.58664	5.8108e-16	GeneID:102096734	1.50607	1.61223e-08	GeneID:102097326	1.65493	3.38342e-13				GeneID:102097486	-2.21346	8.92458e-15	GeneID:102094334	1.37282	1.56783e-09
GeneID:102087284	-1.6764	2.21045e-10	GeneID:102096732	1.09081	0.00294087	GeneID:102097324	-1.11953	0.0209342				GeneID:102084691	2.21183	4.43877e-07	GeneID:102094330	1.39279	2.2577e-06
GeneID:102087285	-1.8208	2.71934e-09	GeneID:102096729	-2.15783	0.00174928	GeneID:102097319	1.91956	7.93078e-12				GeneID:102088160	2.21169	9.46916e-05	GeneID:102094324	1.1241	2.12472e-06
GeneID:102087287	3.28712	4.27157e-16	GeneID:102096727	-1.31832	8.18804e-13	GeneID:102097317	-1.25535	2.73226e-09				GeneID:102088943	2.21138	2.94077e-06	GeneID:102094315	2.45519	0.0014893
GeneID:102087290	-2.44831	2.14087e-14	GeneID:102096722	3.15383	1.85567e-13	GeneID:102097315	-5.0093	2.36572e-20				GeneID:102083880	2.21121	1.32202e-06	GeneID:102094312	2.57543	1.21898e-06
GeneID:102087292	1.47068	7.45229e-05	GeneID:102096721	1.26705	4.58601e-08	GeneID:102097313	2.62738	0.0128646				GeneID:102097651	-2.21028	4.97728e-06	GeneID:102094304	1.67439	0.0170277
GeneID:102087293	-1.7018	8.8454e-19	GeneID:102096717	1.79829	1.57619e-19	GeneID:102097307	2.62638	1.63952e-26				GeneID:102096266	-2.20889	4.44132e-07	GeneID:102094298	-1.15144	0.000722783
GeneID:102087296	-1.63593	5.53238e-06	GeneID:102096716	1.34154	2.74824e-12	GeneID:102097306	1.58276	2.40849e-14				GeneID:102096932	2.20866	2.68099e-05	GeneID:102094291	-1.16578	0.00431451
GeneID:102087298	-1.21654	0.0260091	GeneID:102096712	1.91453	2.77247e-05	GeneID:102097300	2.39003	2.29261e-11				GeneID:102088444	-2.20732	0.00368606	GeneID:102094288	-1.0354	0.00338761
GeneID:102087321	1.45541	0.000284832	GeneID:102096708	1.48989	7.9071e-14	GeneID:102097298	-1.23601	2.33245e-07				GeneID:102087694	2.20397	0.00391343	GeneID:102094283	-1.72076	0.00112757
GeneID:102087333	1.05355	4.67211e-05	GeneID:102096706	1.72437	5.85869e-11	GeneID:102097296	-2.0912	3.22091e-20				GeneID:102093387	2.20324	0.00060811	GeneID:102094268	-2.45321	4.12301e-14
GeneID:102087334	1.21811	7.1049e-06	GeneID:102096699	-2.3162	8.20034e-36	GeneID:102097292	-1.62099	3.45395e-13				GeneID:102098538	2.199	4.32104e-07	GeneID:102094265	3.6522	1.43005e-23
GeneID:102087335	2.74177	2.9239e-08	GeneID:102096697	-1.65589	9.2757e-07	GeneID:102097288	3.88052	4.06927e-16				GeneID:102091310	2.19823	2.68725e-07	GeneID:102094261	-1.0845	0.000371504
GeneID:102087338	-4.13022	0.000102361	GeneID:102096694	-1.20236	4.98957e-08	GeneID:102097281	-3.81165	1.15044e-06				GeneID:102092970	2.1951	3.50446e-12	GeneID:102094259	3.25569	0.000908919
GeneID:102087344	-1.02825	2.70032e-05	GeneID:102096692	-1.06777	8.11676e-07	GeneID:102097278	-1.08423	2.7691e-05				GeneID:102097335	2.19457	2.21601e-06	GeneID:102094258	-1.16434	0.000540507
GeneID:102087349	2.19658	1.1262e-10	GeneID:102096691	-1.0271	0.0249067	GeneID:102097274	2.1958	1.49173e-06				GeneID:102090151	2.19445	8.26111e-05	GeneID:102094255	-1.56286	1.51391e-08
GeneID:102087353	-1.31694	2.76581e-07	GeneID:102096690	2.63663	3.46717e-05	GeneID:102097273	1.89154	1.18363e-13				GeneID:102093002	2.19382	2.45568e-11	GeneID:102094243	-2.38751	1.55616e-11
GeneID:102087354	1.41654	1.71568e-07	GeneID:102096689	-3.15858	3.15084e-07	GeneID:102097271	-1.45951	4.4673e-09				GeneID:102098727	-2.19379	3.9078e-07	GeneID:102094231	2.09505	0.00660857
GeneID:102087356	-1.74653	0.000345457	GeneID:102096686	-1.03655	0.028735	GeneID:102097268	-1.34042	0.0107791				GeneID:102089805	2.19364	1.17988e-06	GeneID:102094226	1.4982	0.00122954
GeneID:102087360	1.61308	3.76715e-18	GeneID:102096684	-1.14571	0.0050223	GeneID:102097267	1.66932	0.00188762				GeneID:102083833	2.19353	5.69837e-10	GeneID:102094217	1.51456	4.08676e-06
GeneID:102087361	2.66469	2.14915e-14	GeneID:102096683	1.14353	2.11447e-07	GeneID:102097266	1.78455	1.73269e-12				GeneID:102093297	-2.1934	4.89553e-13	GeneID:102094196	2.14061	1.23877e-05
GeneID:102087363	-1.31451	0.000618118	GeneID:102096682	1.96314	1.30449e-22	GeneID:102097264	-5.46148	1.54475e-27				GeneID:102096248	-2.18909	7.14888e-08	GeneID:102094194	2.20899	4.08282e-12
GeneID:102087365	-1.06022	4.92602e-07	GeneID:102096675	-1.8502	0.000177161	GeneID:102097263	3.84011	4.7125e-49				GeneID:102086473	2.18665	0.000166443	GeneID:102094188	1.05609	0.00187523
GeneID:102087366	1.32802	7.73885e-09	GeneID:102096670	1.49441	1.10857e-06	GeneID:102097260	5.06395	3.40228e-09				GeneID:102086954	2.18631	3.57327e-22	GeneID:102094187	1.30604	0.00120089
GeneID:102087367	-1.39052	6.52414e-12	GeneID:102096669	1.55106	3.08911e-16	GeneID:102097258	-1.78231	0.000153543				GeneID:102093394	2.18548	0.00258618	GeneID:102094184	2.19141	0.00288449
GeneID:102087373	-1.5143	1.89909e-15	GeneID:102096668	1.31953	4.38306e-10	GeneID:102097251	1.06625	0.000997234				GeneID:102094935	2.18363	0.00255279	GeneID:102094179	-1.07392	5.07224e-05
GeneID:102087381	1.20994	5.23937e-05	GeneID:102096661	1.67165	3.74561e-08	GeneID:102097249	3.17509	3.46697e-47				GeneID:102098779	2.18341	3.93909e-09	GeneID:102094170	2.63733	9.08788e-08
GeneID:102087388	-1.47016	9.44407e-19	GeneID:102096660	-1.62772	0.00716781	GeneID:102097244	-2.92289	8.54279e-22				GeneID:102096100	2.18311	4.17625e-05	GeneID:102094159	-1.08739	4.66168e-05
GeneID:102087389	2.34607	0.00106887	GeneID:102096659	-1.69588	0.000424728	GeneID:102097243	1.54404	0.000321347				GeneID:102098099	2.18301	3.61449e-16	GeneID:102094157	1.70567	1.6296e-09
GeneID:102087394	-2.26582	5.8083e-08	GeneID:102096658	1.17844	4.61953e-06	GeneID:102097242	-1.0628	0.00126505				GeneID:102086387	2.1824	0.000632137	GeneID:102094153	2.39788	4.42695e-19
GeneID:102087399	-2.28097	3.35048e-07	GeneID:102096653	-1.59804	8.46484e-08	GeneID:102097234	-3.59184	2.54785e-22				GeneID:102090696	2.18236	2.81542e-05	GeneID:102094148	1.0413	0.0266134
GeneID:102087409	1.49848	2.78175e-16	GeneID:102096648	3.35905	3.48912e-13	GeneID:102097231	-1.21026	0.000512199				GeneID:102086173	-2.18214	0.0141646	GeneID:102094141	2.87211	1.0631e-24
GeneID:102087413	2.08859	5.64015e-06	GeneID:102096646	-1.05789	0.000108991	GeneID:102097230	1.36162	0.00423463				GeneID:102086308	2.18124	3.93909e-09	GeneID:102094138	1.16854	2.49313e-07
GeneID:102087417	2.49374	1.23273e-11	GeneID:102096644	1.53417	5.09063e-07	GeneID:102097219	1.01827	0.00175403				GeneID:102098561	2.18076	0.000653374	GeneID:102094137	1.27195	0.000282402
GeneID:102087421	1.71951	5.82347e-05	GeneID:102096641	1.81458	1.26375e-10	GeneID:102097213	3.09432	3.62046e-39				GeneID:102086373	2.17902	2.93124e-13	GeneID:102094125	-1.00903	0.0189986
GeneID:102087426	1.10515	0.00801088	GeneID:102096636	-2.51094	1.90937e-15	GeneID:102097211	1.1719	3.01936e-05				GeneID:102095401	2.17897	9.15601e-12	GeneID:102094123	-1.0862	0.0446026
GeneID:102087428	-1.1164	7.59591e-07	GeneID:102096635	-2.53874	3.60535e-28	GeneID:102097201	9.67032	1.13902e-26				GeneID:102089469	2.17587	0.0119065	GeneID:102094121	1.12858	0.0249948
GeneID:102087435	1.46499	1.95617e-08	GeneID:102096634	-1.87242	2.95875e-08	GeneID:102097197	-2.41138	8.59202e-20				GeneID:102086159	-2.1737	4.58384e-07	GeneID:102094108	1.02814	0.000205445
GeneID:102087439	-6.02643	9.90531e-10	GeneID:102096629	1.7569	5.99993e-06	GeneID:102097190	-1.14191	8.7292e-10				GeneID:102090291	2.17309	6.1592e-07	GeneID:102094096	1.2131	7.87571e-05
GeneID:102087443	1.24189	1.23661e-05	GeneID:102096628	-1.11594	8.57444e-10	GeneID:102097188	-1.24496	7.52682e-07				GeneID:102093806	-2.17247	0.0463223	GeneID:102094085	1.49698	0.0299742
GeneID:102087444	1.21521	8.9211e-12	GeneID:102096623	1.02197	0.0112952	GeneID:102097186	1.28693	1.5896e-07				GeneID:102089263	-2.17071	0.000162937	GeneID:102094081	-1.08675	8.40501e-06
GeneID:102087447	-1.46825	7.4278e-07	GeneID:102096618	-2.77603	5.3788e-18	GeneID:102097185	2.65063	6.70729e-13				GeneID:102097055	-2.16924	8.1873e-15	GeneID:102094077	-1.381	7.48114e-08
GeneID:102087451	-3.63885	1.44276e-08	GeneID:102096615	-1.45901	2.43417e-12	GeneID:102097183	3.28152	1.66593e-19				GeneID:102085908	-2.16784	0.000442131	GeneID:102094071	-1.44618	0.00849342
GeneID:102087456	1.24245	0.000975619	GeneID:102096614	-1.0682	6.10056e-06	GeneID:102097178	1.50266	2.09799e-13				GeneID:102084391	2.16618	1.76294e-10	GeneID:102094070	3.53853	1.46399e-08
GeneID:102087457	-1.1774	1.01878e-11	GeneID:102096611	-1.40091	0.00053612	GeneID:102097176	-1.28923	4.17303e-08				GeneID:102091070	2.16606	5.23669e-05	GeneID:102094063	-1.15148	1.09269e-06
GeneID:102087461	-2.22866	1.63213e-12	GeneID:102096596	1.98042	1.1061e-09	GeneID:102097174	-1.61188	4.311e-15				GeneID:102092161	2.16561	0.0133719	GeneID:102094062	1.21181	1.64263e-05
GeneID:102087464	2.23922	2.18066e-28	GeneID:102096593	-1.50375	1.24875e-12	GeneID:102097170	-2.5105	1.38656e-21				GeneID:102091831	-2.16534	8.8603e-06	GeneID:102094052	2.25492	2.04539e-17
GeneID:102087465	4.01703	1.10684e-62	GeneID:102096591	1.88085	1.24994e-12	GeneID:102097169	-1.15727	0.00160364				GeneID:102091736	2.1634	5.11471e-14	GeneID:102094051	2.82942	1.62001e-13
GeneID:102087471	2.70639	3.01497e-15	GeneID:102096589	-2.16575	7.89519e-15	GeneID:102097162	1.19409	0.0145126				GeneID:102083978	-2.16157	0.000208955	GeneID:102094050	-1.29216	8.9892e-08
GeneID:102087472	1.19062	0.00968675	GeneID:102096572	1.69308	2.0787e-12	GeneID:102097161	-1.8143	2.34496e-13				GeneID:102093358	2.15422	1.73548e-13	GeneID:102094037	1.15918	0.03121
GeneID:102087473	3.89378	7.03512e-06	GeneID:102096569	1.2667	3.02093e-08	GeneID:102097159	3.43296	4.14945e-07				GeneID:102091150	2.15375	6.17849e-07	GeneID:102094031	-1.07665	1.06003e-05
GeneID:102087474	2.18496	1.96571e-06	GeneID:102096566	3.10384	3.27398e-18	GeneID:102097150	-1.44017	5.16526e-09				GeneID:102090233	2.15219	0.00693483	GeneID:102094024	-1.34917	1.56766e-07
GeneID:102087475	2.2297	2.22142e-12	GeneID:102096565	-1.37293	5.16579e-09	GeneID:102097146	-1.06122	1.73014e-05				GeneID:102094362	2.15211	2.12063e-12	GeneID:102094021	1.13827	0.0370407
GeneID:102087478	-2.03243	8.11203e-08	GeneID:102096562	2.25792	5.48118e-05	GeneID:102097145	-1.03539	1.01701e-06				GeneID:102096908	2.15197	9.9852e-12	GeneID:102094017	1.06345	0.000202476
GeneID:102087481	2.4215	1.60702e-08	GeneID:102096559	1.24085	1.29167e-11	GeneID:102097140	1.13826	0.00140594				GeneID:102089478	2.15167	0.000393659	GeneID:102094010	2.39528	4.5365e-09
GeneID:102087485	-1.63835	1.99298e-06	GeneID:102096549	1.0983	1.52768e-05	GeneID:102097127	2.39216	1.85589e-30				GeneID:102088789	2.14998	4.24321e-10	GeneID:102094009	1.29222	2.00628e-05
GeneID:102087486	-1.51712	1.03876e-14	GeneID:102096545	1.37272	0.000118648	GeneID:102097125	-1.40738	1.2124e-14				GeneID:102087083	2.14936	1.5037e-07	GeneID:102094008	2.97312	1.19372e-09
GeneID:102087495	-1.05503	0.00364432	GeneID:102096544	-1.20385	0.00325968	GeneID:102097119	-1.38268	0.00600617				GeneID:102094925	2.14761	2.03235e-05	GeneID:102094007	-2.91302	6.46599e-05
GeneID:102087497	-1.05784	0.000211875	GeneID:102096540	1.14756	8.60491e-05	GeneID:102097116	1.48561	2.72911e-10				GeneID:102084231	-2.14754	5.96187e-05	GeneID:102094005	1.57105	3.93118e-07
GeneID:102087500	2.1778	0.00170562	GeneID:102096539	-1.82589	1.08448e-05	GeneID:102097115	1.69848	5.10126e-06				GeneID:102093865	-2.14735	1.05909e-11	GeneID:102094001	1.31908	0.0177457
GeneID:102087503	-1.6067	0.00909935	GeneID:102096538	2.61261	2.43141e-19	GeneID:102097110	2.73217	4.08499e-36				GeneID:102097516	-2.14688	2.06987e-12	GeneID:102093984	2.28847	3.4401e-21
GeneID:102087510	1.02079	1.73837e-07	GeneID:102096537	-1.82612	2.0683e-11	GeneID:102097108	1.4759	3.65823e-06				GeneID:102094005	2.14528	8.16204e-13	GeneID:102093983	1.84711	6.78659e-11
GeneID:102087519	-1.5729	1.90345e-13	GeneID:102096534	2.15977	2.50399e-21	GeneID:102097106	-1.02056	1.22664e-08				GeneID:102090180	2.14432	7.11889e-05	GeneID:102093968	1.76715	0.00113353
GeneID:102087524	1.59462	4.20647e-09	GeneID:102096528	-1.62047	2.89726e-09	GeneID:102097099	2.49417	2.11718e-14				GeneID:102087281	2.14266	1.88619e-12	GeneID:102093967	-1.13817	0.00226112
GeneID:102087534	1.6879	1.17127e-17	GeneID:102096523	-3.11614	0.000109031	GeneID:102097093	-1.83964	2.36104e-18				GeneID:102083746	2.14052	4.21872e-06	GeneID:102093963	1.23704	0.000288849
GeneID:102087539	-1.64123	1.7684e-07	GeneID:102096522	1.13978	3.15141e-07	GeneID:102097090	-1.3529	4.94925e-14				GeneID:102092208	-2.13984	1.46511e-06	GeneID:102093962	-1.74577	2.1975e-05
GeneID:102087540	1.35224	1.63152e-16	GeneID:102096519	-1.8765	4.58622e-21	GeneID:102097088	2.62942	9.47352e-26				GeneID:102092704	2.1398	8.246e-06	GeneID:102093954	1.22506	1.64961e-05
GeneID:102087541	-1.7736	0.000652728	GeneID:102096518	-1.91497	3.20294e-16	GeneID:102097086	-1.19312	7.8095e-08				GeneID:102086053	2.1374	4.47896e-10	GeneID:102093953	1.8349	1.18335e-08
GeneID:102087548	-2.33565	0.00375025	GeneID:102096513	-1.57257	7.33948e-10	GeneID:102097077	3.27709	2.45046e-38				GeneID:102097264	-2.1366	0.000257438	GeneID:102093951	1.06172	0.00397938
GeneID:102087550	1.29224	9.30296e-14	GeneID:102096508	3.7075	1.79169e-22	GeneID:102097074	2.00832	9.11749e-06				GeneID:102088654	2.13611	6.40276e-22	GeneID:102093936	1.1437	0.0193763
GeneID:102087551	-1.17506	4.98472e-07	GeneID:102096505	-1.05507	1.26983e-08	GeneID:102097072	2.89211	1.68252e-15				GeneID:106145831	2.13509	0.00130531	GeneID:102093918	1.52883	0.00367198
GeneID:102087554	-2.36754	1.26758e-09	GeneID:102096498	2.95766	6.7783e-07	GeneID:102097068	1.10026	5.38635e-09				GeneID:102098725	-2.13446	0.0110498	GeneID:102093917	1.31996	0.0165806
GeneID:102087562	-2.24181	2.87836e-10	GeneID:102096488	1.21545	0.0355112	GeneID:102097065	2.80424	2.7644e-13				GeneID:102085572	-2.13316	8.24913e-08	GeneID:102093898	1.2181	0.0295116
GeneID:102087565	1.80192	4.2057e-25	GeneID:102096486	1.17995	0.0131796	GeneID:102097061	-3.19136	1.39174e-09				GeneID:102090575	2.13243	0.00178262	GeneID:102093894	1.99879	1.63876e-05
GeneID:102087571	-1.34383	7.19306e-08	GeneID:102096480	3.49353	2.75902e-19	GeneID:102097055	-4.47345	1.36588e-69				GeneID:102096542	-2.13239	7.79255e-11	GeneID:102093890	1.70142	0.0343944
GeneID:102087575	2.2357	2.18934e-23	GeneID:102096479	1.43967	0.000898209	GeneID:102097050	-1.76082	6.70871e-12				GeneID:102098814	-2.13141	2.0197e-05	GeneID:102093888	-3.59334	1.19825e-06
GeneID:102087583	1.55974	6.58617e-13	GeneID:102096475	-1.78908	1.64501e-20	GeneID:102097048	1.00136	0.0102639				GeneID:102091113	2.13078	4.01149e-11	GeneID:102093880	-1.18586	0.0168176
GeneID:102087589	1.04746	3.01969e-06	GeneID:102096471	1.13188	6.55254e-09	GeneID:102097044	-1.06178	5.19119e-07				GeneID:102096315	2.13054	6.37398e-09	GeneID:102093865	-1.02634	0.00492276
GeneID:102087597	1.32533	0.0114306	GeneID:102096462	-2.18606	1.93742e-05	GeneID:102097043	1.70752	0.0098605				GeneID:106146008	-2.12839	2.55903e-06	GeneID:102093862	-1.53139	2.28821e-05
GeneID:102087600	2.33046	1.1913e-07	GeneID:102096457	-1.19497	1.50259e-08	GeneID:102097042	2.29872	9.16271e-07				GeneID:102092410	2.12819	2.32853e-06	GeneID:102093854	3.30394	2.33294e-08
GeneID:102087602	1.23227	0.000218105	GeneID:102096456	2.03041	1.3272e-13	GeneID:102097036	3.81123	8.81407e-09				GeneID:102084329	2.12808	7.06755e-14	GeneID:102093850	-1.15631	6.66551e-05
GeneID:102087605	-1.61017	0.00616134	GeneID:102096452	-1.56208	3.94489e-14	GeneID:102097034	3.72444	2.50775e-22				GeneID:102094312	2.12628	0.000552043	GeneID:102093846	2.21712	2.95454e-08
GeneID:102087613	2.05252	2.23262e-08	GeneID:102096449	-2.19359	1.60558e-07	GeneID:102097031	4.7485	3.62466e-67				GeneID:102091202	2.12291	5.9078e-06	GeneID:102093841	-1.93185	0.000667197
GeneID:102087618	3.30653	3.49108e-05	GeneID:102096448	-1.55979	9.99741e-10	GeneID:102097030	3.37309	6.98845e-27				GeneID:102091880	2.11747	1.38493e-11	GeneID:102093840	-1.11147	0.00126837
GeneID:102087623	-1.12784	3.01969e-06	GeneID:102096442	1.51389	4.2477e-14	GeneID:102097027	-1.06317	7.07426e-09				GeneID:102083727	2.11688	9.09425e-06	GeneID:102093838	-1.27491	1.81603e-07
GeneID:102087625	1.26055	2.07715e-10	GeneID:102096440	1.57217	5.33369e-12	GeneID:102097025	-1.28135	1.28499e-10				GeneID:102088193	2.11649	7.42432e-06	GeneID:102093836	1.58178	2.27912e-11
GeneID:102087631	-1.26969	7.55518e-11	GeneID:102096439	1.08797	0.0172145	GeneID:102097023	1.0863	0.0105607				GeneID:102093503	-2.11438	8.63803e-05	GeneID:102093814	1.49417	0.000655526
GeneID:102087633	-1.3385	0.0331487	GeneID:102096434	-1.05883	2.2205e-05	GeneID:102097021	2.92479	7.30721e-05				GeneID:102083451	2.11384	2.61385e-05	GeneID:102093807	1.34974	1.09924e-06
GeneID:102087634	2.0767	1.54307e-09	GeneID:102096424	-1.14395	1.5045e-08	GeneID:102097010	1.47535	8.25202e-12				GeneID:102090702	2.11189	8.8688e-05	GeneID:102093806	-2.02633	0.0453631
GeneID:102087642	2.02423	9.89955e-06	GeneID:102096419	1.3003	4.68094e-11	GeneID:102097009	1.24132	4.75052e-09				GeneID:102088899	2.10968	0.00843301	GeneID:102093805	2.47586	4.46332e-05
GeneID:102087645	1.41473	1.23123e-14	GeneID:102096409	-2.11993	1.31681e-17	GeneID:102097006	-1.90663	3.06074e-16				GeneID:102085562	2.10862	0.000259337	GeneID:102093799	3.75974	2.24873e-18
GeneID:102087647	1.31838	0.00662374	GeneID:102096408	1.12343	0.0032359	GeneID:102097005	2.10448	4.24099e-23				GeneID:102089474	2.10741	1.56392e-15	GeneID:102093795	2.18806	3.17063e-07
GeneID:102087653	-3.54819	3.38375e-07	GeneID:102096402	1.11694	1.50148e-05	GeneID:102097002	-2.09368	1.31524e-10				GeneID:102089284	2.10664	3.90534e-06	GeneID:102093794	1.72749	0.000108355
GeneID:102087654	1.3931	0.00690915	GeneID:102096400	-1.39146	1.36598e-14	GeneID:102096997	1.01057	0.00167459				GeneID:102094780	2.1019	1.15225e-05	GeneID:102093792	1.52827	0.00183878
GeneID:102087658	1.52322	2.05187e-10	GeneID:102096399	-1.40258	0.014437	GeneID:102096990	2.37055	6.0004e-17				GeneID:102092628	2.10109	4.00749e-17	GeneID:102093790	3.95714	7.81379e-26
GeneID:102087662	-1.83263	1.75986e-09	GeneID:102096398	1.0027	1.46525e-06	GeneID:102096982	1.44758	3.23671e-15				GeneID:102089825	2.09818	0.00290908	GeneID:102093776	1.03542	0.00333095
GeneID:102087665	-2.27271	6.54089e-31	GeneID:102096395	-1.16922	6.4474e-06	GeneID:102096981	2.92656	9.68342e-22				GeneID:102090890	2.09789	0.000142399	GeneID:102093773	1.61845	0.0337611
GeneID:102087680	-1.05014	0.0197044	GeneID:102096390	1.7042	0.000110159	GeneID:102096980	-1.02601	0.000149014				GeneID:102085001	-2.0978	6.96796e-11	GeneID:102093758	-1.15046	6.30879e-05
GeneID:102087682	-1.00539	1.29554e-07	GeneID:102096384	1.92364	2.13025e-13	GeneID:102096978	2.28805	1.92633e-10				GeneID:102093095	2.09571	0.000486009	GeneID:102093738	-1.00615	0.00318048
GeneID:102087684	-2.10845	1.13706e-17	GeneID:102096382	1.82324	1.60347e-13	GeneID:102096973	1.93219	5.0012e-23				GeneID:102096317	2.09436	1.88899e-08	GeneID:102093737	-1.59012	1.02904e-05
GeneID:102087689	-6.9191	1.58746e-05	GeneID:102096379	-1.5685	0.000180132	GeneID:102096970	-1.76714	0.0003516				GeneID:102095933	2.09368	1.0682e-11	GeneID:102093732	1.46143	1.65345e-05
GeneID:102087695	-1.22975	0.000232656	GeneID:102096376	1.56847	1.69524e-12	GeneID:102096965	1.25783	0.00214819				GeneID:102087349	2.09349	1.15885e-07	GeneID:102093717	1.41716	6.60188e-05
GeneID:102087699	-1.32093	8.67043e-05	GeneID:102096375	1.59266	0.0003939	GeneID:102096964	1.37013	2.00749e-06				GeneID:102096960	2.09272	3.41388e-10	GeneID:102093710	-1.36639	5.17844e-08
GeneID:102087705	-1.61386	8.94797e-06	GeneID:102096373	-1.09224	0.0321037	GeneID:102096961	3.00255	5.25407e-14				GeneID:102095712	2.09207	9.4225e-21	GeneID:102093704	1.77947	4.52234e-08
GeneID:102087716	1.34382	7.02388e-06	GeneID:102096355	2.78591	4.29902e-21	GeneID:102096960	-1.52058	5.14251e-06				GeneID:102092151	2.09203	0.00285381	GeneID:102093701	2.04963	3.04684e-17
GeneID:102087720	1.26624	8.81279e-12	GeneID:102096348	1.38959	9.9095e-14	GeneID:102096957	2.21679	1.02627e-06				GeneID:102088329	-2.08975	3.60376e-05	GeneID:102093686	-1.05891	0.000996377
GeneID:102087726	-1.58658	0.00169763	GeneID:102096347	1.97889	0.00199881	GeneID:102096956	1.18051	9.70716e-07				GeneID:102090525	2.08805	6.31616e-11	GeneID:102093683	-1.50352	2.04469e-09
GeneID:102087733	-1.23034	0.00134728	GeneID:102096345	-2.08968	5.34944e-11	GeneID:102096948	-1.28918	1.57363e-11				GeneID:102092641	-2.08735	4.53696e-05	GeneID:102093667	2.61851	0.00408534
GeneID:102087737	-1.85369	3.09362e-08	GeneID:102096343	1.35595	2.54544e-06	GeneID:102096947	-1.61892	0.000910385				GeneID:102087925	2.08604	2.18277e-09	GeneID:102093666	1.39004	5.79357e-05
GeneID:102087749	-1.38243	6.25794e-07	GeneID:102096339	1.07256	3.70774e-06	GeneID:102096942	1.10238	1.80467e-08				GeneID:102085793	-2.08374	0.0294486	GeneID:102093664	1.42974	1.83165e-09
GeneID:102087752	-1.28493	0.00689155	GeneID:102096333	-1.22186	1.75259e-07	GeneID:102096938	1.45392	0.000982543				GeneID:102084963	2.08225	2.94077e-06	GeneID:102093651	1.08847	0.0138059
GeneID:102087765	-1.26885	3.56572e-08	GeneID:102096327	-1.11665	1.37682e-07	GeneID:102096937	2.29539	3.3147e-08				GeneID:102083893	-2.08223	2.941e-08	GeneID:102093639	1.17562	2.26206e-05
GeneID:102087767	-2.08989	2.53295e-06	GeneID:102096324	-1.5767	0.0492249	GeneID:102096936	2.98101	1.5202e-33				GeneID:102096722	-2.08115	0.00356972	GeneID:102093638	1.93818	0.000434648
GeneID:102087773	-1.68763	1.78801e-15	GeneID:102096322	1.21949	0.000404886	GeneID:102096932	1.24439	7.48446e-06				GeneID:102086122	2.08047	0.000789246	GeneID:102093637	1.621	0.00549173
GeneID:102087776	-1.47188	0.00676708	GeneID:102096321	2.34711	2.79548e-28	GeneID:102096929	1.55433	5.96408e-06				GeneID:102085835	2.08025	2.80642e-14	GeneID:102093634	1.49038	4.14093e-09
GeneID:102087787	-1.15746	1.15601e-08	GeneID:102096319	-1.92522	1.00266e-10	GeneID:102096928	1.31898	8.36167e-12				GeneID:102095936	2.07557	7.82332e-06	GeneID:102093633	1.23711	2.50621e-05
GeneID:102087805	1.50284	3.48938e-13	GeneID:102096316	2.25878	7.72326e-10	GeneID:102096924	-1.01132	4.57626e-06				GeneID:102097092	-2.07529	3.7392e-05	GeneID:102093625	1.50091	3.33293e-06
GeneID:102087816	1.08145	0.00269061	GeneID:102096315	1.22498	1.32629e-08	GeneID:102096919	-2.45359	3.40195e-34				GeneID:102092935	-2.07355	3.60301e-06	GeneID:102093618	-1.63635	7.60642e-05
GeneID:102087820	1.32333	7.03288e-06	GeneID:102096311	1.7426	1.92501e-08	GeneID:102096914	2.80069	4.76373e-21				GeneID:102097366	2.07272	2.52274e-07	GeneID:102093614	3.87752	1.90818e-32
GeneID:102087825	-1.5395	4.11055e-09	GeneID:102096307	-1.98619	0.000475054	GeneID:102096912	-1.44124	2.7527e-06				GeneID:102096065	-2.07191	0.00488062	GeneID:102093612	3.02523	7.97486e-14
GeneID:102087826	2.10608	0.00130587	GeneID:102096306	3.95465	2.40018e-53	GeneID:102096910	-1.72299	1.63597e-05				GeneID:102091030	2.06944	8.19374e-06	GeneID:102093609	3.63163	6.28081e-06
GeneID:102087829	-1.31207	0.0198939	GeneID:102096301	1.98982	2.94461e-11	GeneID:102096909	2.38317	1.16688e-08				GeneID:102096261	-2.0691	0.000222872	GeneID:102093599	2.77676	0.000203277
GeneID:102087832	1.66665	2.10435e-09	GeneID:102096299	-1.11377	8.36939e-07	GeneID:102096905	2.51679	6.46204e-05				GeneID:102084114	2.06885	3.17929e-16	GeneID:102093574	-2.42589	0.00275794
GeneID:102087835	1.18552	0.00266381	GeneID:102096294	1.27259	2.50917e-11	GeneID:102096904	-1.42212	0.000448069				GeneID:102087013	-2.06667	4.17078e-23	GeneID:102093572	1.19594	0.00139376
GeneID:102087841	-1.51321	5.82041e-11	GeneID:102096293	1.54956	1.26086e-07	GeneID:102096902	1.87832	0.00536009				GeneID:102096291	2.06596	3.80671e-08	GeneID:102093570	1.16892	6.00696e-05
GeneID:102087845	1.17534	3.24671e-06	GeneID:102096292	-1.62001	1.35688e-05	GeneID:102096896	-1.53951	1.3683e-05				GeneID:102094007	-2.06212	0.0154723	GeneID:102093541	-1.03241	0.00552217
GeneID:102087851	-1.51867	4.23089e-15	GeneID:102096285	-2.62003	4.99976e-14	GeneID:102096892	-4.48742	4.46788e-06				GeneID:102087215	2.06105	0.00123384	GeneID:102093540	-2.8468	7.91165e-06
GeneID:102087852	-1.38408	3.33444e-05	GeneID:102096284	1.75297	7.12196e-21	GeneID:102096884	-3.05656	6.46737e-14				GeneID:102092887	2.0593	1.7737e-08	GeneID:102093532	2.17971	7.44872e-06
GeneID:102087854	-1.5121	6.33526e-08	GeneID:102096283	1.12812	2.00547e-07	GeneID:102096883	1.87439	1.03154e-13				GeneID:102097617	2.0581	0.000287059	GeneID:102093530	1.226	3.25335e-05
GeneID:102087859	1.74561	1.59448e-09	GeneID:102096278	-1.22036	1.51771e-05	GeneID:102096882	-1.82551	7.69352e-05				GeneID:102088342	2.05787	0.00387708	GeneID:102093529	-1.59473	3.03408e-10
GeneID:102087862	1.26549	4.64956e-05	GeneID:102096272	1.64382	1.2507e-15	GeneID:102096879	2.93291	4.2551e-37				GeneID:102094989	-2.05679	1.43446e-06	GeneID:102093521	1.64464	9.36001e-10
GeneID:102087864	-1.36491	2.62936e-07	GeneID:102096271	-1.69579	0.000319699	GeneID:102096872	2.17202	8.72943e-08				GeneID:102098883	2.05455	2.15864e-09	GeneID:102093511	1.21	8.18987e-06
GeneID:102087872	2.05568	4.34646e-05	GeneID:102096269	1.9367	5.38826e-19	GeneID:102096868	1.00262	2.33702e-06				GeneID:102089859	2.05234	0.000544232	GeneID:102093503	-2.62569	3.31744e-07
GeneID:102087873	-1.28188	5.54831e-10	GeneID:102096267	2.34619	0.000862593	GeneID:102096867	1.23592	0.000161012				GeneID:102086395	2.05014	0.00590532	GeneID:102093501	-1.0187	0.000586159
GeneID:102087875	1.20733	0.0448127	GeneID:102096265	1.27289	0.0438502	GeneID:102096864	-1.67737	2.01199e-14				GeneID:102094983	-2.04898	0.00218893	GeneID:102093498	1.83013	4.20194e-06
GeneID:102087876	-1.15307	1.09535e-05	GeneID:102096263	3.2403	1.4645e-29	GeneID:102096863	1.69824	1.55773e-05				GeneID:102088831	2.04763	0.0005713	GeneID:102093496	2.12877	0.000755702
GeneID:102087877	2.15787	1.5077e-05	GeneID:102096261	-1.23301	4.52495e-08	GeneID:102096855	-5.19107	3.79986e-13				GeneID:102093502	2.04544	0.00752349	GeneID:102093491	-1.40265	8.55661e-05
GeneID:102087890	1.74641	0.0010857	GeneID:102096254	-1.42955	0.000374603	GeneID:102096849	1.05734	0.00062938				GeneID:102088451	2.04407	5.6794e-16	GeneID:102093476	2.93461	4.92423e-07
GeneID:102087901	-1.4058	0.00121081	GeneID:102096246	-1.43693	2.90415e-14	GeneID:102096848	-2.11856	2.17236e-07				GeneID:102094496	2.04259	0.000732765	GeneID:102093466	1.26946	0.00249768
GeneID:102087903	-2.07429	9.09044e-05	GeneID:102096244	3.30289	1.35214e-07	GeneID:102096844	1.47905	8.40806e-07				GeneID:102096001	2.04049	4.64299e-09	GeneID:102093464	1.27504	0.00466503
GeneID:102087906	2.09082	4.27409e-11	GeneID:102096243	2.5527	1.93285e-09	GeneID:102096842	-1.24389	1.68696e-05				GeneID:102084928	2.03821	2.49964e-10	GeneID:102093460	1.24621	0.0147901
GeneID:102087913	1.15734	1.34988e-11	GeneID:102096236	-1.28204	0.0196955	GeneID:102096836	-1.50608	1.60324e-12				GeneID:102097127	2.03675	5.51363e-13	GeneID:102093458	1.0244	0.00116001
GeneID:102087925	-1.61121	2.24148e-13	GeneID:102096235	-2.03167	2.52918e-06	GeneID:102096835	-1.41428	2.41563e-07				GeneID:102096533	-2.03572	1.3004e-18	GeneID:102093449	2.10318	3.91227e-08
GeneID:102087934	-1.14305	1.55206e-11	GeneID:102096233	1.95744	2.99014e-13	GeneID:102096834	-1.24682	0.013213				GeneID:102083877	2.03572	1.32488e-06	GeneID:102093446	1.40911	0.00249756
GeneID:102087937	-1.1938	9.83233e-06	GeneID:102096230	1.60373	0.000374355	GeneID:102096827	2.7613	0.00415361				GeneID:102088618	-2.03565	0.00628039	GeneID:102093437	-1.24445	4.57886e-07
GeneID:102087940	1.56003	4.43504e-12	GeneID:102096222	1.09904	0.00145855	GeneID:102096825	-1.55668	4.72111e-10				GeneID:102093355	2.03518	0.0138535	GeneID:102093432	-1.78337	2.45968e-07
GeneID:102087947	2.51776	0.000504753	GeneID:102096215	-1.99287	0.00188941	GeneID:102096823	-1.60503	5.65217e-08				GeneID:102090583	2.03119	2.01296e-15	GeneID:102093431	-1.03031	4.56184e-05
GeneID:102087949	1.54617	0.000149411	GeneID:102096209	2.60997	2.0153e-16	GeneID:102096819	2.06962	0.000119649				GeneID:102087090	2.03096	2.96763e-12	GeneID:102093425	-2.08146	2.70895e-06
GeneID:102087953	1.0819	2.02473e-07	GeneID:102096201	-1.91166	1.80183e-20	GeneID:102096817	-1.82774	4.75799e-07				GeneID:102092703	2.0298	0.00653536	GeneID:102093422	-1.69539	0.0273655
GeneID:102087961	1.46529	4.79598e-05	GeneID:102096196	1.46704	2.16844e-12	GeneID:102096814	2.21784	6.69639e-15				GeneID:102092713	2.02832	1.47197e-08	GeneID:102093420	1.46985	1.95189e-06
GeneID:102087968	-2.93447	6.13581e-10	GeneID:102096190	-2.066	7.55174e-07	GeneID:102096812	1.38783	0.00973308				GeneID:102083672	2.02795	5.05798e-08	GeneID:102093394	2.17601	0.00917776
GeneID:102087973	-2.64967	6.32217e-09	GeneID:102096189	2.24587	4.74129e-05	GeneID:102096811	4.22164	1.62161e-13				GeneID:102089324	-2.02706	1.67243e-06	GeneID:102093388	2.0997	7.26455e-05
GeneID:102087985	2.2232	1.68796e-08	GeneID:102096186	1.22948	0.00060614	GeneID:102096810	-3.2001	4.42299e-05				GeneID:102095164	-2.02519	0.00176161	GeneID:102093387	2.45941	5.75979e-05
GeneID:102087986	1.17357	1.36968e-09	GeneID:102096184	6.04099	8.66795e-07	GeneID:102096809	-1.38465	5.70383e-06				GeneID:102095357	2.02506	0.000250917	GeneID:102093385	2.18195	4.29246e-06
GeneID:102087988	-1.14406	0.00491386	GeneID:102096182	4.37898	5.02827e-16	GeneID:102096807	2.2137	0.000188901				GeneID:102085180	2.02426	0.0116245	GeneID:102093383	2.44794	3.80157e-06
GeneID:102087989	1.60187	0.00252419	GeneID:102096181	1.03357	5.79854e-07	GeneID:102096805	1.03996	6.74475e-05				GeneID:102094155	2.02413	0.0285606	GeneID:102093381	2.15121	0.0225159
GeneID:102087994	-2.87509	8.05151e-09	GeneID:102096180	2.726	0.000397491	GeneID:102096799	-1.20433	2.52952e-09				GeneID:102092159	-2.02382	4.61291e-06	GeneID:102093374	1.58008	5.39444e-11
GeneID:102087995	1.2005	5.64359e-13	GeneID:102096173	-1.02713	2.88281e-07	GeneID:102096796	-2.29995	8.6701e-18				GeneID:102091859	2.02244	1.37751e-09	GeneID:102093358	2.83358	5.7906e-30
GeneID:102087999	-1.42969	1.02919e-08	GeneID:102096170	1.72583	5.56783e-17	GeneID:102096795	-1.33279	4.52247e-06				GeneID:102085138	-2.01976	0.00136546	GeneID:102093352	-2.28352	9.5144e-10
GeneID:102088003	-1.40476	0.0231278	GeneID:102096164	-2.01629	6.50707e-07	GeneID:102096791	3.42881	2.32598e-15				GeneID:102098824	2.01859	1.93421e-21	GeneID:102093335	1.22857	8.18987e-06
GeneID:102088006	1.29314	0.0140322	GeneID:102096163	-1.22241	1.35986e-05	GeneID:102096790	1.41434	1.65644e-10				GeneID:102090107	-2.01651	0.0149742	GeneID:102093334	1.66428	5.99526e-10
GeneID:102088008	-2.23513	0.00249675	GeneID:102096158	-1.29343	0.000144229	GeneID:102096788	-1.36518	9.95714e-11				GeneID:102096105	2.0158	0.000685836	GeneID:102093321	1.61673	2.0418e-10
GeneID:102088010	-1.37304	6.78156e-05	GeneID:102096157	-1.36846	1.3137e-07	GeneID:102096785	1.21408	4.67025e-10				GeneID:102083764	2.01559	1.60082e-06	GeneID:102093320	-1.3728	2.09214e-05
GeneID:102088017	1.33536	9.66942e-07	GeneID:102096151	-2.47213	4.8607e-12	GeneID:102096784	2.65908	3.30111e-09				GeneID:102090148	2.01454	0.0186229	GeneID:102093318	-1.01597	0.000277662
GeneID:102088019	-1.59844	0.000314643	GeneID:102096149	-2.35386	9.34074e-09	GeneID:102096782	-2.52089	0.000150307				GeneID:102089051	2.01366	0.000113104	GeneID:102093316	2.18392	1.26885e-16
GeneID:102088021	-1.27638	8.47993e-08	GeneID:102096139	1.2495	9.31171e-09	GeneID:102096781	2.18346	2.25791e-08				GeneID:102092805	2.0134	2.64923e-05	GeneID:102093313	-1.21157	3.60817e-07
GeneID:102088022	1.16032	1.09657e-07	GeneID:102096138	1.75351	8.53535e-05	GeneID:102096780	2.30404	7.14156e-21				GeneID:102092875	2.0126	2.50751e-07	GeneID:102093311	2.26013	2.75359e-12
GeneID:102088031	-4.30611	1.31837e-19	GeneID:102096137	1.33227	5.15054e-08	GeneID:102096775	1.65726	8.95315e-14				GeneID:102087820	2.01228	1.04832e-05	GeneID:102093310	1.99293	0.00510853
GeneID:102088040	1.36385	0.0421677	GeneID:102096135	4.78444	3.78368e-11	GeneID:102096770	-4.78383	1.00211e-09				GeneID:102093352	-2.01089	0.00490837	GeneID:102093298	1.61461	8.42644e-10
GeneID:102088042	1.98218	6.06063e-11	GeneID:102096130	-1.55167	4.41981e-09	GeneID:102096765	-1.67592	0.000736382				GeneID:102083766	-2.01087	1.37811e-05	GeneID:102093297	-3.02664	1.97125e-25
GeneID:102088046	-1.11453	0.0397107	GeneID:102096129	1.05818	0.000797654	GeneID:102096763	3.59351	4.07483e-27				GeneID:102094785	2.01069	2.4137e-07	GeneID:102093294	-1.08442	0.00512916
GeneID:102088054	-1.75649	3.36326e-08	GeneID:102096123	1.11326	2.62245e-06	GeneID:102096758	1.01473	9.91303e-07				GeneID:102090499	2.00991	0.000173948	GeneID:102093292	1.16881	0.00041135
GeneID:102088057	-2.64679	5.55485e-20	GeneID:102096119	3.64747	1.91009e-08	GeneID:102096754	-2.46021	1.68148e-25				GeneID:102085356	-2.00991	6.277e-05	GeneID:102093288	1.0395	0.0291057
GeneID:102088058	1.84282	8.30183e-05	GeneID:102096117	1.63411	8.30406e-08	GeneID:102096753	2.23909	6.18592e-11				GeneID:102091352	2.0094	7.3783e-05	GeneID:102093287	4.63305	1.61814e-15
GeneID:102088061	-2.03595	0.015634	GeneID:102096116	1.31416	0.034547	GeneID:102096750	-5.28062	8.03106e-82				GeneID:102090698	2.00416	0.0154723	GeneID:102093278	1.70614	0.00249092
GeneID:102088064	-1.2046	1.18016e-10	GeneID:102096114	-1.21732	0.0123729	GeneID:102096749	2.45717	7.0266e-06				GeneID:102098016	2.00371	0.000349796	GeneID:102093275	4.33328	2.21928e-06
GeneID:102088066	4.98008	5.67747e-66	GeneID:102096110	-1.37605	1.10069e-13	GeneID:102096746	1.35032	1.14633e-09				GeneID:102097326	2.00349	1.16739e-13	GeneID:102093271	-2.19483	0.000199649
GeneID:102088084	-1.45254	0.00148647	GeneID:102096109	-1.07713	1.3387e-05	GeneID:102096744	-3.97034	4.17211e-11				GeneID:110356575	2.0023	3.88083e-05	GeneID:102093263	-2.61991	6.02374e-05
GeneID:102088085	-1.64586	4.67224e-05	GeneID:102096108	-1.47944	7.9776e-08	GeneID:102096743	-3.25522	7.16082e-58				GeneID:102088515	-2.00149	3.11694e-10	GeneID:102093262	-1.80892	1.6944e-08
GeneID:102088087	-1.63085	1.59244e-15	GeneID:102096105	2.32816	7.45507e-21	GeneID:102096742	1.92478	0.0249032				GeneID:102085109	2.00005	0.000196551	GeneID:102093258	1.78089	0.00226064
GeneID:102088089	-1.30569	7.72245e-08	GeneID:102096104	-3.77246	1.37687e-06	GeneID:102096741	6.00043	8.45502e-29				GeneID:102098059	1.99974	0.0044138	GeneID:102093255	1.92068	5.15974e-13
GeneID:102088092	-1.49478	7.5162e-13	GeneID:102096089	-3.94362	3.13925e-35	GeneID:102096734	1.7028	1.26814e-11				GeneID:102093795	1.99948	1.44372e-07	GeneID:102093248	2.36738	3.73903e-20
GeneID:102088093	-1.53254	3.969e-05	GeneID:102096088	-2.86312	2.00565e-09	GeneID:102096733	1.27926	3.00626e-09				GeneID:102085399	1.99716	0.0001988	GeneID:102093246	2.01223	0.0230716
GeneID:102088097	1.28339	0.00758047	GeneID:102096085	2.00359	7.68391e-12	GeneID:102096732	1.08224	0.000405203				GeneID:102091875	1.99628	1.98531e-06	GeneID:102093245	3.00018	0.0307825
GeneID:102088099	1.73185	2.06537e-13	GeneID:102096083	-2.15305	8.72786e-15	GeneID:102096731	1.40055	4.41671e-07				GeneID:102096457	-1.99526	1.97398e-14	GeneID:102093229	1.52552	0.00774985
GeneID:102088106	3.38133	5.40501e-08	GeneID:102096082	5.36156	8.9765e-30	GeneID:102096730	1.07428	3.31573e-06				GeneID:102093156	1.99448	0.00018578	GeneID:102093222	1.60288	0.00171529
GeneID:102088108	-1.13987	3.59751e-06	GeneID:102096080	-1.34064	7.75647e-05	GeneID:102096728	-1.08913	0.000569685				GeneID:102093918	1.99435	0.000260722	GeneID:102093201	-1.00828	0.000615014
GeneID:102088125	1.81003	2.96191e-07	GeneID:102096078	1.86619	0.0265648	GeneID:102096727	-1.82728	1.02497e-18				GeneID:102093794	1.99299	2.21207e-11	GeneID:102093199	3.22245	2.37778e-14
GeneID:102088146	2.03897	4.21433e-19	GeneID:102096076	1.78372	1.80157e-09	GeneID:102096725	-1.34522	6.37655e-11				GeneID:102097143	1.9926	3.09791e-09	GeneID:102093196	1.02101	0.0111795
GeneID:102088153	1.38304	2.27248e-09	GeneID:102096075	-2.23616	1.29366e-17	GeneID:102096724	2.5091	4.10144e-23				GeneID:102084434	-1.98942	1.10983e-19	GeneID:102093195	-1.0248	0.00020865
GeneID:102088160	1.57304	7.84791e-10	GeneID:102096073	1.38098	1.08413e-08	GeneID:102096722	1.16163	0.00332058				GeneID:102086113	1.98917	1.54162e-10	GeneID:102093185	-1.0865	0.0451459
GeneID:102088163	-1.09665	0.0102543	GeneID:102096072	1.40448	0.0158991	GeneID:102096718	1.26862	1.11393e-09				GeneID:102098978	-1.98906	2.09146e-14	GeneID:102093178	1.09394	0.000915181
GeneID:102088165	-1.67151	3.9688e-05	GeneID:102096069	3.09384	1.8283e-21	GeneID:102096717	2.07671	4.33963e-31				GeneID:102091761	1.98878	0.00107888	GeneID:102093176	1.79928	4.2785e-17
GeneID:102088167	1.25728	6.31955e-05	GeneID:102096066	3.74712	6.0532e-10	GeneID:102096715	-1.12323	2.35995e-05				GeneID:110364630	1.98845	0.0374983	GeneID:102093172	1.0235	0.000540507
GeneID:102088171	-1.4777	1.73179e-08	GeneID:102096065	-2.01046	2.27947e-16	GeneID:102096712	2.44443	7.61306e-07				GeneID:102084843	-1.988	4.3759e-13	GeneID:102093169	-2.56843	0.000573262
GeneID:102088173	1.16214	6.85711e-09	GeneID:102096061	2.45361	3.81694e-36	GeneID:102096711	1.09899	0.000160855				GeneID:110365253	1.98732	0.0282004	GeneID:102093168	2.67167	0.00326136
GeneID:102088177	-1.34916	1.19286e-08	GeneID:102096059	1.99742	0.000451585	GeneID:102096708	1.05021	1.42101e-07				GeneID:102085540	1.98658	5.51311e-05	GeneID:102093167	2.53088	0.000597037
GeneID:102088179	-1.49351	2.89215e-06	GeneID:102096058	-1.41662	8.07261e-14	GeneID:102096706	2.37645	2.39346e-06				GeneID:102087180	1.98634	8.58314e-13	GeneID:102093157	1.24226	2.10532e-06
GeneID:102088180	1.9078	0.00196009	GeneID:102096042	-3.76874	2.71642e-18	GeneID:102096699	-2.86375	2.99259e-49				GeneID:102097861	1.98629	0.00516947	GeneID:102093156	1.80408	0.000969222
GeneID:102088197	-1.34221	0.00428625	GeneID:102096040	-2.20664	7.48091e-08	GeneID:102096697	-1.35179	3.60995e-05				GeneID:102095271	1.98334	1.75739e-05	GeneID:102093154	-1.38933	1.55483e-10
GeneID:102088204	1.54294	7.60381e-08	GeneID:102096039	-1.57569	3.4201e-07	GeneID:102096691	-1.65639	5.32169e-06				GeneID:102091618	-1.98206	0.0246256	GeneID:102093153	-1.1086	0.0069818
GeneID:102088205	-2.25279	2.49454e-05	GeneID:102096038	-1.29114	8.45311e-07	GeneID:102096690	3.55827	9.68959e-06				GeneID:102085131	-1.98165	8.8688e-05	GeneID:102093152	1.66885	1.97574e-07
GeneID:102088213	1.7699	4.62488e-05	GeneID:102096032	-1.54636	1.32156e-05	GeneID:102096684	-1.44213	0.000273892				GeneID:102084630	1.98158	1.19038e-08	GeneID:102093148	1.72899	0.000172
GeneID:102088216	-1.19292	4.38123e-07	GeneID:102096025	1.77728	7.78567e-12	GeneID:102096683	1.66713	1.86686e-13				GeneID:102096682	1.98022	5.84795e-07	GeneID:102093146	2.03963	5.61131e-05
GeneID:102088223	2.06084	9.49178e-16	GeneID:102096023	3.70886	5.72567e-29	GeneID:102096682	3.28435	1.27934e-38				GeneID:102089840	-1.98005	0.020729	GeneID:102093137	1.30302	0.0466975
GeneID:102088225	-1.5313	0.0113049	GeneID:102096010	1.61512	1.09217e-14	GeneID:102096680	-1.09255	0.00389526				GeneID:102086425	-1.97938	0.00248264	GeneID:102093135	1.74327	0.0217072
GeneID:102088226	-1.9604	0.000198858	GeneID:102096003	-1.03825	5.24426e-06	GeneID:102096676	1.43566	0.000589235				GeneID:102083797	-1.97919	8.11647e-05	GeneID:102093134	1.85777	2.3388e-07
GeneID:102088230	-1.04026	1.06531e-05	GeneID:102095991	-3.95827	2.84723e-19	GeneID:102096670	3.48067	2.87281e-31				GeneID:106145983	1.97742	6.71247e-12	GeneID:102093116	3.92583	2.5162e-14
GeneID:102088240	-1.95081	2.0658e-22	GeneID:102095989	-1.09788	7.93351e-05	GeneID:102096669	1.46924	7.48982e-16				GeneID:110364832	1.97699	0.00939441	GeneID:102093112	-1.05053	0.00708985
GeneID:102088242	-1.09256	2.40729e-05	GeneID:102095986	1.16944	7.96367e-11	GeneID:102096665	-1.25029	1.04111e-05				GeneID:102083872	1.97695	0.000308624	GeneID:102093106	1.48354	0.0347785
GeneID:102088248	-1.10147	6.16558e-10	GeneID:102095985	-2.89073	1.04399e-13	GeneID:102096661	1.31209	2.60913e-12				GeneID:102097598	1.97648	6.91464e-09	GeneID:102093104	3.56194	2.18487e-21
GeneID:102088249	1.07988	1.53155e-05	GeneID:102095981	8.23393	3.86205e-24	GeneID:102096659	-1.27636	0.0130972				GeneID:102085481	1.97634	0.0223645	GeneID:102093101	1.41213	0.00792705
GeneID:102088251	-1.60763	0.00505454	GeneID:102095973	-1.21883	7.15136e-08	GeneID:102096658	1.25411	1.03053e-06				GeneID:102086071	-1.97631	6.00757e-19	GeneID:102093097	2.10194	0.00586773
GeneID:102088255	1.1681	2.27067e-07	GeneID:102095964	2.6745	7.73247e-06	GeneID:102096654	-1.2468	2.74775e-06				GeneID:102089622	1.9725	0.00273351	GeneID:102093095	2.16359	0.000235316
GeneID:102088259	-1.65639	6.12033e-13	GeneID:102095958	1.06832	0.00471112	GeneID:102096653	-1.71781	4.12548e-08				GeneID:102098639	1.97235	5.44831e-10	GeneID:102093056	3.44375	0.00103673
GeneID:102088261	1.33589	8.74376e-06	GeneID:102095957	-2.47721	8.41189e-11	GeneID:102096648	7.27726	4.58762e-22				GeneID:102085740	1.97186	6.17426e-13	GeneID:102093041	1.69807	6.5252e-10
GeneID:102088266	1.54887	2.5094e-13	GeneID:102095955	-5.71838	1.24667e-37	GeneID:102096646	-2.12954	1.38746e-09				GeneID:102095825	-1.97067	0.000151886	GeneID:102093030	-1.78611	0.0207641
GeneID:102088268	1.17767	0.00676219	GeneID:102095936	-1.81584	9.53258e-12	GeneID:102096645	-3.08314	2.2046e-07				GeneID:102091471	1.96897	3.94888e-11	GeneID:102093027	1.74305	0.00129202
GeneID:102088275	1.21919	0.00846518	GeneID:102095935	-1.1576	0.00432184	GeneID:102096644	1.99899	7.48106e-06				GeneID:102087358	1.96635	8.85622e-10	GeneID:102093021	1.24217	0.000339067
GeneID:102088277	2.74534	1.26223e-53	GeneID:102095930	-1.71316	6.53958e-07	GeneID:102096643	1.13517	1.56746e-08				GeneID:102098202	1.96535	0.0029154	GeneID:102093010	-1.4722	4.83666e-09
GeneID:102088280	1.32778	0.000618259	GeneID:102095928	-1.09572	0.0024401	GeneID:102096640	-1.17102	1.86223e-07				GeneID:102088226	1.96437	3.32608e-05	GeneID:102093008	1.2355	7.13344e-08
GeneID:102088285	-1.75387	0.000258263	GeneID:102095924	2.36197	3.8648e-28	GeneID:102096638	1.01025	1.02515e-08				GeneID:102096232	1.96266	3.46306e-07	GeneID:102093005	1.11435	0.00240025
GeneID:102088286	-1.09302	7.15626e-07	GeneID:102095923	-1.10132	2.09952e-07	GeneID:102096636	-2.09582	3.26763e-08				GeneID:102097099	1.96189	2.17706e-07	GeneID:102093002	1.09417	0.000622046
GeneID:102088288	1.26886	0.000254249	GeneID:102095920	-1.20309	0.00193692	GeneID:102096635	-1.65484	9.83905e-12				GeneID:102085520	-1.96154	2.83147e-10	GeneID:102092983	4.67144	3.28886e-07
GeneID:102088291	-1.94628	0.00222188	GeneID:102095918	-3.16691	3.98619e-19	GeneID:102096629	2.12621	4.75912e-08				GeneID:102090466	1.96017	0.000648356	GeneID:102092980	-1.7939	1.08825e-15
GeneID:102088295	1.42602	0.000868986	GeneID:102095908	-2.25077	2.54632e-18	GeneID:102096628	-1.41999	4.158e-14				GeneID:102097583	-1.95893	0.00177526	GeneID:102092977	-1.86202	5.00246e-14
GeneID:102088296	-1.59048	0.0198379	GeneID:102095904	-2.42752	2.36824e-05	GeneID:102096624	2.44649	1.86378e-11				GeneID:102091116	1.95844	0.00582183	GeneID:102092970	2.25202	7.58274e-20
GeneID:102088297	1.29555	0.00017235	GeneID:102095900	-2.12138	3.40712e-27	GeneID:102096621	1.05563	0.0109995				GeneID:102084842	1.95656	2.01807e-06	GeneID:102092956	-4.31764	0.00101238
GeneID:102088300	-1.39907	7.6926e-07	GeneID:102095899	3.07439	2.55134e-38	GeneID:102096618	-1.16764	0.00770121				GeneID:102091497	1.95503	9.51282e-06	GeneID:102092954	-1.19356	0.00181027
GeneID:102088302	-2.12782	2.38282e-19	GeneID:102095896	-1.2453	0.000837327	GeneID:102096617	4.13596	1.1553e-39				GeneID:102092017	1.95461	0.00290744	GeneID:102092951	2.54512	7.4046e-23
GeneID:102088308	-1.26169	2.84323e-07	GeneID:102095895	2.88943	1.03771e-22	GeneID:102096615	-1.95964	3.39988e-19				GeneID:102094148	1.95151	6.72942e-08	GeneID:102092947	2.52221	0.000843825
GeneID:102088316	1.19555	0.00014212	GeneID:102095894	-2.86168	6.09759e-13	GeneID:102096614	-1.61859	2.29266e-13				GeneID:102092464	1.95144	0.00183496	GeneID:102092942	1.03332	0.00422175
GeneID:102088325	-1.57869	1.48041e-05	GeneID:102095891	1.8147	2.5474e-06	GeneID:102096612	-1.5846	4.89554e-19				GeneID:102083658	1.95045	1.19441e-05	GeneID:102092935	-1.02021	0.0484101
GeneID:102088334	1.29431	0.00311076	GeneID:102095889	1.1463	0.0073479	GeneID:102096609	-1.37129	5.47807e-16				GeneID:102094512	-1.95042	2.31372e-05	GeneID:102092921	-3.67204	0.00072539
GeneID:102088342	1.86551	7.7504e-05	GeneID:102095888	1.20495	1.15382e-07	GeneID:102096607	-1.7734	1.04652e-16				GeneID:102096189	1.94929	0.000123914	GeneID:102092913	1.17156	5.83965e-06
GeneID:102088353	-1.05295	0.0180039	GeneID:102095886	1.28514	5.59312e-10	GeneID:102096600	1.24574	1.95699e-05				GeneID:102084975	-1.94909	6.86829e-13	GeneID:102092911	-1.14138	0.0375204
GeneID:102088356	2.89444	1.37219e-08	GeneID:102095882	1.03745	1.63053e-08	GeneID:102096599	-1.19183	3.35589e-10				GeneID:102093248	1.94884	3.63413e-15	GeneID:102092905	1.78548	2.93646e-05
GeneID:102088360	1.39866	7.61628e-09	GeneID:102095881	-1.5937	5.22437e-11	GeneID:102096598	1.05603	0.000382541				GeneID:102089875	1.94545	1.05774e-06	GeneID:102092897	1.43981	0.000981774
GeneID:102088368	1.47399	3.16902e-11	GeneID:102095877	-2.71247	1.44037e-20	GeneID:102096596	2.78033	3.69924e-19				GeneID:102088434	1.94506	5.09813e-05	GeneID:102092894	-1.62044	1.15533e-10
GeneID:102088373	-2.55796	4.36011e-19	GeneID:102095862	-2.86942	5.85091e-08	GeneID:102096595	-1.18574	1.25147e-11				GeneID:102092233	1.94281	8.53378e-05	GeneID:102092893	3.55171	6.90963e-48
GeneID:102088378	-1.03692	9.92858e-07	GeneID:102095861	-2.30257	4.12669e-13	GeneID:102096593	-1.69503	4.7831e-21				GeneID:102090910	1.94267	2.16036e-08	GeneID:102092887	2.2827	1.42049e-10
GeneID:102088380	-1.18697	1.43687e-09	GeneID:102095857	2.24567	5.63143e-18	GeneID:102096591	2.95464	2.18247e-19				GeneID:102089295	1.94241	0.0119751	GeneID:102092883	3.70811	1.59911e-10
GeneID:102088389	1.41462	0.00964466	GeneID:102095850	-2.3437	7.89737e-13	GeneID:102096590	-1.34733	0.00463873				GeneID:102094563	1.9424	8.99996e-05	GeneID:102092882	1.16896	0.0069353
GeneID:102088390	-1.00264	0.00114779	GeneID:102095848	-1.0439	1.05889e-06	GeneID:102096589	-3.60534	5.55071e-10				GeneID:102095721	-1.94157	0.00909596	GeneID:102092875	2.57285	8.88149e-09
GeneID:102088392	3.8029	6.40301e-09	GeneID:102095840	-3.39204	1.6703e-30	GeneID:102096585	-1.35251	5.24866e-10				GeneID:102097561	1.94156	2.95939e-10	GeneID:102092861	1.45468	0.00740051
GeneID:102088400	1.60345	7.37796e-14	GeneID:102095834	-1.80996	2.57245e-15	GeneID:102096575	-1.03928	1.09968e-05				GeneID:102092111	-1.94136	1.97398e-14	GeneID:102092859	2.81662	3.38855e-10
GeneID:102088403	4.139	5.42594e-54	GeneID:102095828	1.92297	1.23211e-21	GeneID:102096572	1.11656	7.28594e-08				GeneID:102096990	1.94128	6.69553e-07	GeneID:102092858	2.96397	1.11402e-05
GeneID:102088407	5.31389	8.71191e-05	GeneID:102095826	-1.76039	1.14161e-14	GeneID:102096566	3.36513	3.68381e-21				GeneID:102087174	1.94128	2.15249e-05	GeneID:102092850	-1.00451	0.00351184
GeneID:102088415	6.55925	1.32638e-17	GeneID:102095825	-2.33634	2.49282e-05	GeneID:102096562	2.76708	9.02898e-06				GeneID:102086711	1.94082	7.71879e-06	GeneID:102092844	3.24946	1.51789e-13
GeneID:102088427	2.59254	2.56038e-18	GeneID:102095820	-1.26554	1.44384e-05	GeneID:102096559	1.25486	2.40068e-12				GeneID:102092834	1.94021	6.79893e-06	GeneID:102092841	-2.28757	4.83589e-11
GeneID:102088433	1.59514	7.59591e-07	GeneID:102095816	-1.30193	6.79825e-10	GeneID:102096546	1.00866	3.07087e-06				GeneID:102096753	1.93876	1.15043e-06	GeneID:102092836	2.36316	0.000101622
GeneID:102088435	-3.21514	2.78199e-10	GeneID:102095815	1.852	0.00194657	GeneID:102096545	2.09405	1.86449e-06				GeneID:102099049	1.93792	0.000106101	GeneID:102092834	1.59618	0.00325829
GeneID:102088437	-1.82333	3.51467e-12	GeneID:102095808	-1.55515	2.81845e-07	GeneID:102096540	1.43415	3.83128e-06				GeneID:102097970	-1.93497	5.08701e-14	GeneID:102092833	-1.26218	6.75388e-08
GeneID:102088438	-1.53836	0.000902784	GeneID:102095806	5.4974	6.42627e-29	GeneID:102096538	3.57287	7.28106e-35				GeneID:102094704	-1.93391	1.1241e-09	GeneID:102092829	-1.38556	0.000488186
GeneID:102088439	-3.37513	3.27886e-05	GeneID:102095789	-2.29649	3.66493e-16	GeneID:102096535	1.74137	0.0355597				GeneID:102097412	1.93107	3.6115e-12	GeneID:102092821	-1.79744	0.0158611
GeneID:102088443	-2.32155	0.000376735	GeneID:102095780	-2.08411	1.17499e-08	GeneID:102096534	2.97004	9.80631e-34				GeneID:102086027	1.92843	1.35529e-09	GeneID:102092815	1.57993	7.40246e-05
GeneID:102088444	-2.04933	3.46334e-06	GeneID:102095778	5.00214	8.76702e-19	GeneID:102096533	-1.99164	1.13015e-28				GeneID:102087967	-1.92767	0.00841723	GeneID:102092813	2.12858	0.00486722
GeneID:102088451	1.08238	1.65922e-08	GeneID:102095775	1.60352	0.0129586	GeneID:102096528	-3.03342	8.89605e-15				GeneID:102087004	1.92673	6.25983e-07	GeneID:102092811	1.16582	2.66034e-06
GeneID:102088452	1.73585	6.42481e-07	GeneID:102095770	2.20903	1.4168e-12	GeneID:102096527	-1.20823	7.01318e-09				GeneID:102086414	1.9237	1.37033e-05	GeneID:102092805	1.63186	0.000709112
GeneID:102088466	-1.77581	7.06806e-08	GeneID:102095769	1.22662	6.09532e-08	GeneID:102096519	-2.43987	2.97789e-35				GeneID:102088473	1.92247	1.56017e-09	GeneID:102092803	-1.64033	1.77628e-08
GeneID:102088467	-1.41196	8.78976e-07	GeneID:102095765	2.42326	3.29145e-16	GeneID:102096518	-1.49945	8.93362e-08				GeneID:102086813	1.92083	2.13334e-08	GeneID:102092800	1.09992	8.52435e-05
GeneID:102088472	2.25288	2.51343e-14	GeneID:102095762	-1.50773	8.52155e-06	GeneID:102096513	-2.41821	2.01425e-22				GeneID:102093449	1.92026	1.11445e-08	GeneID:102092796	1.72017	0.00996115
GeneID:102088473	2.05103	1.74608e-20	GeneID:102095761	4.64704	1.20409e-18	GeneID:102096504	-2.42465	2.47006e-13				GeneID:102092841	-1.91876	9.69607e-17	GeneID:102092794	-1.30165	1.0112e-07
GeneID:102088475	-1.18876	0.00716674	GeneID:102095759	-1.47469	8.30157e-08	GeneID:102096502	-1.54152	2.09715e-11				GeneID:102096200	1.91593	1.58389e-06	GeneID:102092790	1.18868	0.00187993
GeneID:102088478	1.44335	0.00435182	GeneID:102095749	1.05646	3.62471e-07	GeneID:102096498	4.68152	3.26082e-15				GeneID:102090124	1.91517	7.21683e-10	GeneID:102092780	1.65882	8.49831e-10
GeneID:102088483	1.69804	0.0139677	GeneID:102095748	2.03632	0.00107838	GeneID:102096489	1.17192	8.03093e-07				GeneID:102094738	1.91489	0.000635561	GeneID:102092777	1.66132	3.03174e-08
GeneID:102088484	-1.1342	9.17147e-05	GeneID:102095747	-1.71636	3.15344e-12	GeneID:102096488	1.2194	0.0310355				GeneID:102095142	1.91384	8.31374e-07	GeneID:102092768	-1.37429	0.0198718
GeneID:102088485	-3.30476	5.05815e-16	GeneID:102095743	-3.0415	0.000196594	GeneID:102096485	1.22888	2.79581e-10				GeneID:102091995	1.91374	1.63742e-12	GeneID:102092757	2.91045	2.74356e-05
GeneID:102088488	1.09445	4.31429e-08	GeneID:102095740	2.43321	8.53139e-34	GeneID:102096482	1.17639	4.56569e-09				GeneID:102098420	1.91344	5.15222e-07	GeneID:102092745	1.7994	0.0060108
GeneID:102088489	-1.31187	0.00109382	GeneID:102095738	1.07542	4.73792e-06	GeneID:102096480	7.7063	7.6292e-82				GeneID:102098053	-1.91337	6.16934e-05	GeneID:102092738	1.50326	1.56132e-05
GeneID:102088492	1.39629	3.9083e-06	GeneID:102095737	1.73388	5.58476e-14	GeneID:102096479	2.08766	1.23913e-06				GeneID:102083869	1.91324	1.36511e-09	GeneID:102092730	1.15629	0.00133447
GeneID:102088493	1.88581	4.60128e-14	GeneID:102095734	1.98541	0.00199881	GeneID:102096478	2.0044	1.44198e-11				GeneID:102095231	1.91175	7.32533e-09	GeneID:102092725	1.1152	0.000468833
GeneID:102088499	-2.08489	4.79544e-10	GeneID:102095731	-1.58861	1.80251e-15	GeneID:102096477	-1.46527	1.74697e-05				GeneID:102089316	-1.91093	0.00501701	GeneID:102092713	2.71967	3.38032e-19
GeneID:102088507	-2.56235	7.34032e-13	GeneID:102095729	-1.08184	1.2705e-09	GeneID:102096475	-2.11878	1.27285e-18				GeneID:102097851	-1.91092	3.77251e-05	GeneID:102092704	2.43061	3.20947e-06
GeneID:102088514	-1.24818	2.32241e-06	GeneID:102095728	-1.42827	1.05653e-13	GeneID:102096472	-1.39841	2.40948e-11				GeneID:102091488	1.90917	5.72348e-07	GeneID:102092699	1.95369	0.000429033
GeneID:102088515	-1.58992	2.33565e-10	GeneID:102095725	-2.08951	4.69811e-13	GeneID:102096471	1.41893	6.35633e-13				GeneID:102091494	1.9091	0.00636703	GeneID:102092675	-1.62851	0.00184892
GeneID:102088518	1.02831	0.00852912	GeneID:102095721	-4.03021	5.89929e-09	GeneID:102096464	-1.33289	2.24434e-11				GeneID:102093134	1.9089	3.82064e-05	GeneID:102092658	2.22922	3.0738e-12
GeneID:102088523	1.22605	2.28149e-09	GeneID:102095717	1.86376	2.65497e-11	GeneID:102096457	-2.41599	1.69852e-33				GeneID:102090976	1.9088	0.0262803	GeneID:102092648	1.18652	1.00469e-05
GeneID:102088525	2.14978	1.1088e-23	GeneID:102095711	1.2573	2.73387e-06	GeneID:102096456	3.03222	2.80171e-16				GeneID:102083411	-1.9081	5.19181e-05	GeneID:102092637	3.20531	1.47723e-08
GeneID:102088528	-1.06812	0.0160667	GeneID:102095708	1.04282	0.00221662	GeneID:102096452	-1.94674	4.95901e-24				GeneID:102088805	1.90267	2.21196e-05	GeneID:102092635	1.56009	0.0236134
GeneID:102088536	-1.18491	0.000310598	GeneID:102095701	-3.62003	9.17609e-40	GeneID:102096449	-1.96486	2.40496e-06				GeneID:102097457	1.90182	0.000109432	GeneID:102092628	1.95693	1.7444e-18
GeneID:102088539	3.24632	3.1423e-22	GeneID:102095697	-1.08705	0.00134253	GeneID:102096448	-2.44651	2.1981e-24				GeneID:102094525	1.90141	7.46678e-06	GeneID:102092618	1.38013	5.04117e-06
GeneID:102088541	1.03618	4.44765e-10	GeneID:102095696	6.84453	2.87012e-71	GeneID:102096444	1.75409	0.000343488				GeneID:102097436	1.90085	0.00551833	GeneID:102092613	-1.3524	0.00586773
GeneID:102088551	-1.2199	1.28942e-09	GeneID:102095628	5.8391	2.10601e-24	GeneID:102096442	2.26633	6.2577e-28				GeneID:102091643	1.90067	0.001462	GeneID:102092611	1.3448	0.00147011
GeneID:102088561	-1.73682	7.7458e-16	GeneID:102095626	1.36286	4.35533e-14	GeneID:102096441	-1.18206	0.0255518				GeneID:102090509	-1.90028	2.4531e-08	GeneID:102092605	-1.17816	0.00376633
GeneID:102088563	1.61018	5.35858e-11	GeneID:102095623	1.48464	1.32077e-17	GeneID:102096439	2.09307	7.22435e-05				GeneID:102089147	1.89978	6.65192e-06	GeneID:102092603	4.30163	7.97605e-06
GeneID:102088567	-1.1611	5.8521e-07	GeneID:102095620	-3.30673	9.46465e-21	GeneID:102096438	2.23818	7.69172e-16				GeneID:102087733	1.89905	0.00031196	GeneID:102092600	1.30849	1.39932e-05
GeneID:102088570	-1.24902	7.12904e-06	GeneID:102095617	2.23358	3.36121e-19	GeneID:102096437	-1.51608	3.87151e-09				GeneID:102098584	-1.89782	2.17835e-12	GeneID:102092593	-1.47273	2.76125e-07
GeneID:102088573	2.84548	1.34255e-42	GeneID:102095613	-1.95695	5.61109e-14	GeneID:102096434	-2.18797	3.50319e-23				GeneID:102089976	-1.89706	3.63597e-07	GeneID:102092585	1.49045	0.0147739
GeneID:102088578	1.12746	0.00267638	GeneID:102095612	-1.59681	2.2429e-09	GeneID:102096430	1.26891	6.72318e-06				GeneID:102088794	-1.89692	0.00685241	GeneID:102092567	1.72526	3.14905e-12
GeneID:102088579	1.31683	3.80813e-06	GeneID:102095611	2.07133	1.04831e-06	GeneID:102096427	1.20188	0.000376592				GeneID:102089001	1.89669	3.41377e-18	GeneID:102092563	1.74896	6.2069e-10
GeneID:102088588	-1.0938	0.000301707	GeneID:102095603	1.24054	2.59142e-10	GeneID:102096424	-1.36815	7.99018e-11				GeneID:102098870	1.89609	0.00719403	GeneID:102092560	1.25253	0.014982
GeneID:102088594	1.25487	0.00113407	GeneID:102095595	1.6567	6.34133e-13	GeneID:102096420	1.59845	9.13992e-15				GeneID:102088573	1.89433	3.26605e-11	GeneID:102092546	1.37619	0.00920944
GeneID:102088595	-1.81072	3.38924e-18	GeneID:102095590	1.62785	5.38896e-16	GeneID:102096418	-1.60431	0.000111931				GeneID:102084958	1.89338	6.54146e-10	GeneID:102092535	2.25444	1.23664e-15
GeneID:102088597	1.20906	0.00172361	GeneID:102095582	-1.33455	1.88084e-06	GeneID:102096409	-3.23691	8.70846e-30				GeneID:102088017	1.89314	7.88433e-07	GeneID:102092528	1.29766	0.00212241
GeneID:102088599	-1.11954	4.8742e-08	GeneID:102095581	-1.63492	0.000197722	GeneID:102096408	1.39652	2.97792e-10				GeneID:102094255	-1.8909	1.21481e-10	GeneID:102092525	2.31739	2.92354e-08
GeneID:102088601	2.15151	2.43944e-18	GeneID:102095577	1.52174	0.000123996	GeneID:102096403	1.76242	7.93307e-18				GeneID:102095892	1.88942	3.53478e-05	GeneID:102092522	-1.01919	0.00709622
GeneID:102088603	2.18435	1.57294e-08	GeneID:102095567	-4.41473	1.27921e-18	GeneID:102096402	1.2321	1.23974e-06				GeneID:102085809	1.88928	3.05174e-09	GeneID:102092519	2.61203	2.88314e-13
GeneID:102088630	-1.36451	0.00426826	GeneID:102095563	1.27143	1.20073e-05	GeneID:102096400	-1.70142	1.2376e-16				GeneID:102090171	1.88774	3.504e-15	GeneID:102092518	1.2749	0.027267
GeneID:102088632	-1.52174	0.00832827	GeneID:102095562	1.00341	1.2911e-07	GeneID:102096390	3.0372	1.00252e-18				GeneID:102084568	-1.8835	8.17577e-17	GeneID:102092517	-1.14906	0.0121131
GeneID:102088641	-2.24074	0.000415127	GeneID:102095550	2.81692	5.10472e-41	GeneID:102096385	1.2504	1.16926e-05				GeneID:102092387	-1.88257	9.15601e-12	GeneID:102092513	1.00479	0.00736603
GeneID:102088650	1.25017	0.00321922	GeneID:102095546	-1.58308	0.000107194	GeneID:102096384	3.3403	4.94352e-39				GeneID:102091825	1.88149	4.74929e-07	GeneID:102092505	-1.13334	0.00627524
GeneID:102088652	-1.04668	1.60272e-07	GeneID:102095545	-1.56128	0.00954357	GeneID:102096382	2.44658	2.30762e-25				GeneID:102084633	1.88119	0.00037379	GeneID:102092500	-1.14394	0.00020023
GeneID:102088657	1.43576	2.74767e-05	GeneID:102095540	2.10302	0.0039412	GeneID:102096380	1.4576	4.48626e-06				GeneID:102095514	1.87981	0.0013129	GeneID:102092496	1.05566	0.000240024
GeneID:102088659	1.16446	5.57773e-06	GeneID:102095538	1.64559	1.05514e-16	GeneID:102096379	-1.32284	0.00143065				GeneID:102091608	1.87926	1.01788e-05	GeneID:102092482	-2.50726	2.11355e-08
GeneID:102088664	-1.11618	0.0025718	GeneID:102095530	-1.85814	5.84241e-21	GeneID:102096376	1.00616	1.52071e-06				GeneID:102092618	1.87671	6.53135e-10	GeneID:102092481	3.85583	2.85801e-08
GeneID:102088667	-1.56242	2.28411e-13	GeneID:102095529	-2.19743	6.65343e-17	GeneID:102096375	3.68874	6.85457e-11				GeneID:102090483	1.87612	2.69796e-06	GeneID:102092477	-2.65898	0.000311103
GeneID:102088671	1.70676	1.12453e-19	GeneID:102095523	-1.32047	3.02542e-05	GeneID:102096365	1.0096	6.95587e-07				GeneID:102095979	1.87518	0.0182071	GeneID:102092474	-2.36335	0.00614867
GeneID:102088672	-1.48584	2.28495e-09	GeneID:102095519	1.35525	5.93032e-10	GeneID:102096358	-5.38884	3.1257e-29				GeneID:102088244	1.8744	3.50206e-13	GeneID:102092471	1.39503	0.000288153
GeneID:102088674	1.41647	4.8264e-06	GeneID:102095512	1.11348	9.70922e-07	GeneID:102096355	3.01533	1.71579e-16				GeneID:102087627	1.87433	8.74342e-10	GeneID:102092470	2.76168	4.93928e-07
GeneID:102088678	1.32993	6.81026e-07	GeneID:102095510	1.07268	2.74308e-07	GeneID:102096349	1.33578	0.00917839				GeneID:102084541	1.87429	5.90751e-14	GeneID:102092464	1.62883	0.022349
GeneID:102088680	4.49018	3.87219e-08	GeneID:102095503	1.1401	5.94401e-11	GeneID:102096348	1.5078	3.84018e-14				GeneID:102088449	1.87379	7.5101e-13	GeneID:102092459	1.13048	0.000277706
GeneID:102088690	3.50783	5.99043e-16	GeneID:102095499	-1.78886	4.66004e-13	GeneID:102096347	1.38244	0.0419017				GeneID:102085076	1.87208	3.111e-14	GeneID:102092456	-1.27996	2.34472e-07
GeneID:102088702	-1.91478	7.64922e-05	GeneID:102095497	-3.99675	5.18333e-11	GeneID:102096345	-1.54584	5.35806e-06				GeneID:102090285	-1.87037	0.00622949	GeneID:102092453	1.45328	0.0454097
GeneID:102088703	2.11566	3.9734e-15	GeneID:102095494	-3.44832	5.07619e-31	GeneID:102096343	1.88595	5.80693e-10				GeneID:102095398	1.86981	3.85012e-09	GeneID:102092437	2.3023	7.97486e-14
GeneID:102088704	1.99131	1.14677e-15	GeneID:102095493	-2.19009	2.0797e-05	GeneID:102096339	1.11365	6.38543e-05				GeneID:110359662	1.86943	0.00285381	GeneID:102092434	-1.80604	0.000265344
GeneID:102088727	-1.04468	5.04301e-07	GeneID:102095482	2.59609	1.20076e-26	GeneID:102096333	-1.43589	4.56558e-09				GeneID:102096094	1.86929	4.44805e-12	GeneID:102092431	1.02027	0.000229724
GeneID:102088729	6.33143	3.80786e-07	GeneID:102095480	-5.06882	2.90666e-08	GeneID:102096332	1.09689	8.40768e-07				GeneID:102096504	-1.86844	0.00122009	GeneID:102092428	1.39663	9.68329e-06
GeneID:102088734	1.85471	3.79743e-11	GeneID:102095469	-2.55503	1.453e-05	GeneID:102096330	-1.01641	2.81642e-05				GeneID:102093295	1.86797	0.0379387	GeneID:102092422	3.09995	1.62947e-06
GeneID:102088745	2.31015	0.00271949	GeneID:102095463	1.10187	3.1329e-07	GeneID:102096328	-2.096	7.57368e-08				GeneID:102084840	-1.86758	9.49121e-06	GeneID:102092420	1.0993	0.00557268
GeneID:102088749	1.3641	0.00833974	GeneID:102095462	1.40819	1.03199e-10	GeneID:102096327	-1.07275	7.86975e-07				GeneID:102091100	1.86739	2.49495e-06	GeneID:102092415	1.75626	2.55843e-06
GeneID:102088751	-4.64408	5.40042e-25	GeneID:102095461	1.86824	3.33981e-06	GeneID:102096321	2.24462	0.000128042				GeneID:102088204	1.86738	8.69925e-05	GeneID:102092414	-1.18068	2.48823e-06
GeneID:102088758	-1.44032	1.46952e-09	GeneID:102095460	3.06514	2.47841e-60	GeneID:102096317	2.86662	3.20119e-13				GeneID:102085941	1.86631	2.52118e-06	GeneID:102092413	1.44054	1.09288e-08
GeneID:102088766	1.31469	1.47305e-11	GeneID:102095459	-3.81551	7.14191e-30	GeneID:102096316	3.12321	6.9897e-16				GeneID:102086026	-1.86556	9.41682e-14	GeneID:102092404	1.29588	7.89891e-07
GeneID:102088778	-1.60937	2.17081e-10	GeneID:102095455	-1.96344	2.2721e-10	GeneID:102096315	2.74085	6.10069e-29				GeneID:102093017	-1.86555	0.0481985	GeneID:102092393	-1.1972	0.0182119
GeneID:102088783	-1.69854	0.00795738	GeneID:102095451	2.37641	3.68853e-11	GeneID:102096311	8.71835	2.58511e-72				GeneID:102093683	-1.86288	1.0756e-10	GeneID:102092387	-1.42738	2.73198e-09
GeneID:102088785	-1.32307	8.75819e-07	GeneID:102095450	-1.23714	4.73911e-07	GeneID:102096309	-1.42951	8.63733e-09				GeneID:102086245	1.86137	5.79136e-08	GeneID:102092382	1.26489	0.00231487
GeneID:102088792	1.13112	7.97459e-08	GeneID:102095446	-1.06797	0.000678001	GeneID:102096306	9.01976	1.36906e-104				GeneID:102098241	1.86125	0.00087938	GeneID:102092381	1.05576	0.0383661
GeneID:102088798	3.97321	5.21752e-10	GeneID:102095445	-1.70888	3.9024e-15	GeneID:102096299	-2.1424	1.08673e-31				GeneID:102096856	1.85748	2.1808e-05	GeneID:102092380	-1.10063	0.0014572
GeneID:102088799	2.75945	2.20088e-18	GeneID:102095444	1.13756	1.17975e-07	GeneID:102096298	-1.3329	1.1892e-12				GeneID:102098225	1.85675	2.53081e-14	GeneID:102092375	-1.14847	0.000165314
GeneID:102088800	-2.76481	0.00428625	GeneID:102095441	2.29615	3.28017e-17	GeneID:102096294	1.63392	3.98367e-12				GeneID:102093968	1.85637	0.00150038	GeneID:102092374	1.52605	8.34553e-09
GeneID:102088803	-1.01452	0.000211875	GeneID:102095437	-1.61084	1.13928e-15	GeneID:102096291	1.84285	3.89237e-16				GeneID:102089913	1.85587	0.00020204	GeneID:102092353	1.2952	0.00238024
GeneID:102088809	2.04391	3.80226e-10	GeneID:102095434	1.2443	3.06668e-06	GeneID:102096285	-1.56518	0.000814416				GeneID:102090679	1.8555	9.10489e-11	GeneID:102092345	1.66094	1.55818e-07
GeneID:102088814	1.68166	1.90056e-23	GeneID:102095422	-2.27468	5.21674e-11	GeneID:102096284	4.75636	8.03762e-78				GeneID:102098715	-1.85548	2.50579e-14	GeneID:102092343	1.47385	4.80291e-06
GeneID:102088818	2.64425	3.81507e-06	GeneID:102095420	1.24148	0.00412507	GeneID:102096283	1.5987	2.9065e-11				GeneID:102085412	1.85543	0.0355674	GeneID:102092335	1.46122	4.37273e-08
GeneID:102088819	-2.31735	5.80315e-19	GeneID:102095409	1.42631	0.045817	GeneID:102096278	-2.22038	6.42919e-16				GeneID:102096223	-1.85486	0.023467	GeneID:102092331	1.33736	0.00548145
GeneID:102088825	-3.41338	4.71751e-14	GeneID:102095404	1.54284	0.000179248	GeneID:102096272	1.62308	2.57592e-08				GeneID:102094366	-1.85485	0.00032451	GeneID:102092328	1.55609	0.00399145
GeneID:102088829	2.84431	1.00827e-15	GeneID:102095401	-1.72682	4.0106e-09	GeneID:102096271	-2.15679	2.10922e-11				GeneID:110364100	1.85462	3.50534e-06	GeneID:102092312	1.43847	3.66298e-08
GeneID:102088830	2.78722	1.43129e-16	GeneID:102095398	-1.00887	3.05066e-05	GeneID:102096269	3.34175	1.93515e-44				GeneID:102086807	1.85313	7.64271e-11	GeneID:102092303	1.038	0.000154129
GeneID:102088837	2.62221	0.000780179	GeneID:102095395	1.05758	0.00253738	GeneID:102096267	2.54344	0.000180057				GeneID:110356657	1.85312	0.00552121	GeneID:102092300	-1.29504	5.33146e-08
GeneID:102088841	-2.5281	4.78862e-05	GeneID:102095393	1.29408	1.04174e-07	GeneID:102096266	-2.09324	4.55683e-11				GeneID:106145636	-1.85291	0.000176699	GeneID:102092291	1.32129	2.73574e-08
GeneID:102088855	1.22095	1.47158e-07	GeneID:102095391	-1.51563	3.87349e-08	GeneID:102096263	4.65507	1.92142e-31				GeneID:102083777	1.85228	0.024155	GeneID:102092281	1.89958	2.73117e-13
GeneID:102088858	-3.33677	6.9936e-08	GeneID:102095388	2.65299	0.000136756	GeneID:102096261	-3.24378	8.06133e-10				GeneID:102086544	1.85119	5.03205e-13	GeneID:102092267	1.30621	4.36117e-06
GeneID:102088862	1.68922	1.28166e-05	GeneID:102095385	2.21029	1.16656e-19	GeneID:102096258	2.06977	1.14849e-24				GeneID:102091004	1.84999	0.000146553	GeneID:102092259	-1.12881	0.00376476
GeneID:102088866	5.69161	1.35385e-37	GeneID:102095377	-1.6916	2.68591e-21	GeneID:102096255	-1.30558	0.0129894				GeneID:102094037	1.84964	0.000709261	GeneID:102092258	2.39596	0.0138678
GeneID:102088870	1.14868	0.00912245	GeneID:102095376	1.50597	3.89172e-11	GeneID:102096254	-1.92745	5.03207e-06				GeneID:102084627	1.84795	3.85412e-09	GeneID:102092242	2.23807	2.20626e-17
GeneID:102088871	2.58281	5.14439e-23	GeneID:102095375	-2.12192	4.35864e-09	GeneID:102096248	-2.28376	1.65291e-07				GeneID:110363535	1.84774	0.00455151	GeneID:102092241	1.13844	0.000327999
GeneID:102088875	-1.67499	5.91981e-11	GeneID:102095373	2.01954	1.50153e-10	GeneID:102096246	-1.75062	2.78026e-17				GeneID:102093027	1.84749	5.2962e-05	GeneID:102092233	1.41439	0.00171693
GeneID:102088876	-1.72472	2.31244e-13	GeneID:102095370	2.01581	4.12785e-14	GeneID:102096245	-1.29483	0.00958195				GeneID:102097605	1.84645	2.45743e-11	GeneID:102092226	1.01843	0.00831314
GeneID:102088887	1.05177	4.65372e-06	GeneID:102095369	-1.49451	7.16008e-08	GeneID:102096244	7.78739	8.39724e-12				GeneID:102089905	1.84509	0.000101299	GeneID:102092221	1.86011	2.50156e-16
GeneID:102088890	1.979	3.16344e-20	GeneID:102095368	-3.2525	1.48373e-09	GeneID:102096243	2.97067	7.5905e-12				GeneID:102091096	1.84507	7.01095e-10	GeneID:102092218	6.39433	3.38296e-52
GeneID:102088891	-1.20136	3.11572e-10	GeneID:102095364	1.74073	1.15549e-16	GeneID:102096241	1.2184	0.000423982				GeneID:102096544	1.84466	0.000764041	GeneID:102092208	-1.30504	3.52648e-05
GeneID:102088892	1.55478	2.1338e-19	GeneID:102095359	4.08267	1.08438e-16	GeneID:102096240	-1.38459	7.0757e-06				GeneID:102084861	1.84273	0.00339222	GeneID:102092203	1.05317	0.0061801
GeneID:102088894	-1.06043	5.63173e-06	GeneID:102095358	1.34481	2.49555e-08	GeneID:102096237	1.52824	1.14074e-05				GeneID:102092432	1.84227	0.000915197	GeneID:102092201	1.36952	1.31235e-05
GeneID:102088896	1.07949	4.05706e-10	GeneID:102095357	-2.98071	1.15345e-06	GeneID:102096236	-1.51464	0.0279399				GeneID:102087234	1.83793	1.33659e-07	GeneID:102092196	2.47429	1.11167e-17
GeneID:102088900	-7.3792	1.05464e-39	GeneID:102095347	-1.51214	0.0163488	GeneID:102096233	3.26256	1.26515e-20				GeneID:102092738	1.83719	9.28111e-11	GeneID:102092188	-1.0098	7.83299e-06
GeneID:102088901	-1.08213	0.00311387	GeneID:102095344	4.54101	4.09984e-42	GeneID:102096232	1.38066	0.00026629				GeneID:102090369	1.83588	1.93559e-11	GeneID:102092186	-1.4414	8.58343e-05
GeneID:102088906	-1.39999	1.17294e-09	GeneID:102095341	3.9629	4.55517e-32	GeneID:102096230	3.46036	7.07108e-12				GeneID:102086269	1.83556	1.20697e-08	GeneID:102092178	1.53038	2.02493e-11
GeneID:102088907	1.6453	3.94363e-06	GeneID:102095340	3.65645	5.5753e-07	GeneID:102096225	3.77126	2.84555e-13				GeneID:102086967	1.83453	0.0005854	GeneID:102092170	1.50141	1.58854e-11
GeneID:102088910	2.52714	1.23659e-12	GeneID:102095338	1.58052	5.47262e-13	GeneID:102096223	-1.87891	0.013557				GeneID:102096872	1.83429	0.000238165	GeneID:102092161	2.08245	0.000645727
GeneID:102088916	-1.23909	1.5225e-11	GeneID:102095335	2.66253	1.25524e-07	GeneID:102096222	1.49855	2.62697e-10				GeneID:102085257	1.83397	0.00211927	GeneID:102092159	-1.81468	7.05717e-05
GeneID:102088922	-1.31985	0.0154536	GeneID:102095332	-1.43297	4.11247e-12	GeneID:102096218	-1.15481	3.24361e-09				GeneID:102084776	1.83374	9.84753e-10	GeneID:102092151	1.84933	0.00291021
GeneID:102088925	-1.11277	1.05899e-06	GeneID:102095324	1.67536	2.68853e-10	GeneID:102096209	4.09168	0.00963876				GeneID:102091723	1.83198	0.0111323	GeneID:102092128	1.04437	0.0117595
GeneID:102088931	-1.21422	8.34967e-05	GeneID:102095321	-1.39545	8.2242e-14	GeneID:102096201	-3.0719	6.29657e-54				GeneID:102092756	1.83186	0.00170722	GeneID:102092111	-1.88223	6.16476e-14
GeneID:102088932	1.75803	0.0150012	GeneID:102095316	-1.49642	8.51835e-13	GeneID:102096200	2.02656	5.67619e-11				GeneID:102090558	1.8306	0.00372357	GeneID:102092096	1.41838	0.0115362
GeneID:102088933	-1.17183	3.374e-05	GeneID:102095314	1.02948	1.93077e-05	GeneID:102096197	-8.03608	2.67721e-06				GeneID:102093737	-1.83028	7.78112e-08	GeneID:102092094	-1.09765	0.00533368
GeneID:102088934	-2.39473	6.63141e-10	GeneID:102095313	3.10305	6.34854e-25	GeneID:102096193	-2.36178	0.00431963				GeneID:102087291	1.82977	4.8668e-07	GeneID:102092089	2.28927	0.000148342
GeneID:102088937	1.93037	1.84142e-15	GeneID:102095298	-1.02345	0.00124405	GeneID:102096190	-1.32463	0.0033031				GeneID:102093792	1.82976	0.000156105	GeneID:102092082	1.08224	0.000842474
GeneID:102088938	-3.54431	3.63928e-07	GeneID:102095297	-1.10987	9.27661e-05	GeneID:102096189	4.23579	8.75119e-17				GeneID:102092209	-1.8289	8.3245e-13	GeneID:102092076	-1.28473	3.92625e-08
GeneID:102088940	-2.92845	7.70915e-14	GeneID:102095296	-1.00705	3.19958e-06	GeneID:102096184	4.4315	7.64653e-05				GeneID:102086834	1.82644	0.0296559	GeneID:102092067	1.45814	0.00249756
GeneID:102088946	1.28923	1.69577e-09	GeneID:102095294	-1.58612	7.80739e-18	GeneID:102096183	-1.48118	7.05803e-09				GeneID:102086774	1.82638	0.000406049	GeneID:102092065	-1.07642	0.0305516
GeneID:102088947	-1.13206	4.11837e-09	GeneID:102095290	1.03064	0.000102397	GeneID:102096182	3.9069	1.77567e-13				GeneID:102086151	1.82599	5.11798e-05	GeneID:102092055	3.38549	1.33052e-32
GeneID:102088951	-1.71234	1.15059e-14	GeneID:102095287	-1.5551	0.000305514	GeneID:102096180	6.83955	1.19057e-07				GeneID:102097956	1.82531	5.89674e-07	GeneID:102092049	-1.83413	0.000715143
GeneID:102088958	1.63339	1.32876e-07	GeneID:102095285	-2.20919	4.12691e-21	GeneID:102096179	1.21682	6.32947e-07				GeneID:102097812	1.82374	6.17525e-07	GeneID:102092048	1.75578	7.38829e-08
GeneID:102088959	1.96322	1.42834e-06	GeneID:102095281	1.16985	2.61201e-10	GeneID:102096175	-1.4747	1.39401e-14				GeneID:102098654	1.82184	4.65527e-05	GeneID:102092041	-1.11033	0.000856505
GeneID:102088964	1.05758	1.28347e-07	GeneID:102095280	1.08583	3.45285e-08	GeneID:102096174	-1.08648	8.46802e-08				GeneID:102093437	-1.82092	3.92852e-12	GeneID:102092040	-1.77651	0.00279837
GeneID:102088967	-1.67533	9.19723e-11	GeneID:102095278	-1.87528	8.57286e-11	GeneID:102096173	1.3864	1.34385e-08				GeneID:102085575	1.8208	0.000884594	GeneID:102092039	-1.09205	2.03053e-05
GeneID:102088974	2.40324	1.36855e-06	GeneID:102095276	3.12611	7.2142e-29	GeneID:102096170	1.49638	9.25039e-17				GeneID:102085620	1.81979	0.00107751	GeneID:102092022	3.71638	7.95809e-37
GeneID:102088975	1.67049	2.99828e-21	GeneID:102095271	2.26227	1.05514e-16	GeneID:102096169	1.16348	0.000100896				GeneID:102088302	-1.81936	2.36309e-15	GeneID:102092017	2.79324	4.76843e-05
GeneID:102088978	-1.28924	1.10208e-10	GeneID:102095265	1.2146	4.5083e-05	GeneID:102096168	1.43278	0.0302268				GeneID:102084800	1.81925	3.28722e-13	GeneID:102092003	1.4183	9.46953e-08
GeneID:102088979	-2.56207	0.000731581	GeneID:102095258	1.59507	8.39085e-07	GeneID:102096163	-1.2721	3.06484e-05				GeneID:102086625	1.81757	1.58442e-08	GeneID:102091995	2.07623	1.69157e-12
GeneID:102088982	-1.33757	0.0015307	GeneID:102095257	-1.36769	0.0135009	GeneID:102096157	-1.70061	3.71349e-15				GeneID:102089566	1.81728	0.000131135	GeneID:102091992	1.90626	4.78263e-06
GeneID:102088986	-1.42576	5.16506e-12	GeneID:102095252	-1.15611	1.49542e-08	GeneID:102096151	-2.53391	2.23701e-14				GeneID:102097307	1.81526	5.9921e-12	GeneID:102091981	1.78963	0.00603141
GeneID:102088990	1.19501	4.57447e-06	GeneID:102095250	-1.0368	0.00355107	GeneID:102096149	2.30148	0.000617773				GeneID:102089234	1.81477	2.08487e-16	GeneID:102091980	1.3466	0.0498229
GeneID:102088994	2.48592	0.000461867	GeneID:102095245	-1.86905	3.40452e-09	GeneID:102096147	1.04367	0.0164922				GeneID:102090886	-1.81111	0.00135674	GeneID:102091970	2.40858	3.3484e-12
GeneID:102088996	-1.28534	0.00721957	GeneID:102095241	-4.29922	5.74316e-27	GeneID:102096144	1.62933	7.9084e-12				GeneID:102091661	-1.81068	1.23834e-13	GeneID:102091967	1.46727	1.09288e-08
GeneID:102089000	-2.98619	3.07156e-10	GeneID:102095234	-1.6863	5.53388e-10	GeneID:102096139	1.60482	3.20345e-14				GeneID:102096776	1.81045	7.11095e-05	GeneID:102091957	-1.21478	2.39214e-06
GeneID:102089001	1.16887	2.52837e-09	GeneID:102095224	-1.06513	0.0311444	GeneID:102096138	3.31398	5.74238e-09				GeneID:102096743	-1.8069	1.21093e-10	GeneID:102091956	-1.45381	0.0169433
GeneID:102089005	-1.26739	0.000302261	GeneID:102095223	1.34686	4.92456e-10	GeneID:102096136	1.01565	1.84691e-05				GeneID:102091289	1.80534	5.24578e-07	GeneID:102091951	2.39938	1.74822e-18
GeneID:102089016	4.56508	0.000659885	GeneID:102095218	2.85016	1.55888e-24	GeneID:102096135	6.05982	6.16985e-12				GeneID:102087365	1.8045	1.90762e-13	GeneID:102091936	2.77691	1.1793e-06
GeneID:102089017	-3.50239	1.28071e-15	GeneID:102095217	-1.19025	2.15143e-07	GeneID:102096134	-1.31813	1.58248e-11				GeneID:102098574	-1.80387	7.00245e-11	GeneID:102091930	1.75659	1.29891e-07
GeneID:102089018	-2.73407	5.62697e-07	GeneID:102095216	1.15134	1.05401e-06	GeneID:102096132	1.24856	1.50648e-05				GeneID:102098681	1.80302	4.38255e-07	GeneID:102091928	6.90861	2.76786e-08
GeneID:102089024	-1.98025	7.28989e-09	GeneID:102095212	1.51612	0.0313882	GeneID:102096130	-1.74224	1.1956e-07				GeneID:102096456	1.80299	0.000208096	GeneID:102091918	-1.34567	0.0391652
GeneID:102089026	-1.22101	0.00402407	GeneID:102095205	4.798	1.27948e-34	GeneID:102096128	-1.43782	6.44479e-12				GeneID:102085261	1.8015	8.36914e-05	GeneID:102091908	-1.09778	1.35467e-05
GeneID:102089032	-2.02735	6.70598e-08	GeneID:102095203	-1.17185	1.61395e-07	GeneID:102096127	4.09544	2.3789e-17				GeneID:102096621	1.80122	9.80975e-11	GeneID:102091900	1.54857	0.0198732
GeneID:102089039	-1.4718	6.2432e-05	GeneID:102095201	-1.06206	5.92313e-09	GeneID:102096126	-1.03274	0.00730869				GeneID:102088266	1.80085	1.15609e-09	GeneID:102091898	4.43159	1.72827e-38
GeneID:102089041	-1.48625	1.11752e-10	GeneID:102095197	3.5795	5.08297e-50	GeneID:102096125	-1.14989	1.85872e-08				GeneID:102093310	1.80011	0.0119014	GeneID:102091886	2.57128	1.02876e-17
GeneID:102089042	-1.31889	3.7136e-11	GeneID:102095189	1.77234	1.42909e-17	GeneID:102096119	4.51313	1.57487e-09				GeneID:102089804	1.79993	3.59822e-14	GeneID:102091885	-2.26186	1.77559e-08
GeneID:102089050	-2.42427	1.57895e-24	GeneID:102095184	-2.97677	1.09851e-09	GeneID:102096115	-1.28188	3.64458e-06				GeneID:102096611	1.79954	0.00489184	GeneID:102091884	-1.12572	0.0050061
GeneID:102089055	-1.20978	1.61191e-06	GeneID:102095183	-1.97787	7.86643e-15	GeneID:102096110	-2.0935	5.91904e-24				GeneID:102097460	1.79717	9.52666e-07	GeneID:102091880	1.41438	0.000960239
GeneID:102089063	1.02432	0.000114129	GeneID:102095181	-1.52956	1.58216e-07	GeneID:102096109	-2.02512	2.55899e-20				GeneID:102095991	-1.79696	4.60909e-08	GeneID:102091875	2.37976	5.35469e-10
GeneID:102089067	-1.59953	1.4503e-06	GeneID:102095180	1.05579	6.21665e-05	GeneID:102096108	-3.05644	4.2542e-30				GeneID:102091992	1.79694	1.62821e-05	GeneID:102091873	1.31991	5.32283e-05
GeneID:102089073	1.10439	2.17008e-05	GeneID:102095161	-2.5259	1.40693e-12	GeneID:102096105	3.24259	1.9661e-11				GeneID:102091799	1.79659	3.93358e-09	GeneID:102091863	2.14804	0.0059323
GeneID:102089076	2.05017	3.58144e-17	GeneID:102095156	-1.40757	4.64584e-15	GeneID:102096104	-4.40649	2.74209e-14				GeneID:102091941	1.79616	0.0153071	GeneID:102091861	-1.1302	2.14311e-07
GeneID:102089077	2.14675	2.79069e-08	GeneID:102095153	-3.12497	8.2392e-29	GeneID:102096100	2.53408	2.70055e-09				GeneID:102095025	1.7957	0.00294091	GeneID:102091859	1.2643	1.77257e-05
GeneID:102089079	-1.88197	5.65615e-18	GeneID:102095147	-1.37395	0.000187238	GeneID:102096094	1.65489	7.99018e-11				GeneID:102085466	1.79493	1.35846e-10	GeneID:102091858	1.02708	0.0167444
GeneID:102089081	1.9649	0.000360918	GeneID:102095145	1.04683	4.98771e-08	GeneID:102096089	-4.48163	4.39329e-65				GeneID:102089090	-1.79451	2.93124e-13	GeneID:102091848	2.74019	9.94578e-07
GeneID:102089090	-1.03079	2.06735e-06	GeneID:102095142	-2.29757	5.1516e-07	GeneID:102096088	-1.85961	7.13971e-06				GeneID:102088908	1.79386	0.000114522	GeneID:102091845	-1.04345	0.0493305
GeneID:102089093	1.09455	2.50346e-08	GeneID:102095141	-1.71435	3.78345e-13	GeneID:102096085	2.61654	1.26456e-22				GeneID:102084687	1.79365	0.00578195	GeneID:102091840	1.62033	4.89255e-08
GeneID:102089100	1.49125	3.44993e-05	GeneID:102095136	2.19326	1.29183e-05	GeneID:102096082	8.33525	3.37677e-42				GeneID:102087832	1.79323	2.4741e-05	GeneID:102091831	-1.7955	0.000162497
GeneID:102089102	1.25489	1.751e-06	GeneID:102095132	5.59556	1.10496e-32	GeneID:102096081	-1.46805	1.85822e-14				GeneID:102088466	1.79308	4.19541e-07	GeneID:102091825	1.72282	6.74218e-05
GeneID:102089104	2.44984	1.44415e-05	GeneID:102095129	-2.15081	1.21203e-19	GeneID:102096080	-2.97261	4.807e-05				GeneID:102093962	-1.79308	0.00025411	GeneID:102091819	1.23147	1.50758e-06
GeneID:102089105	-1.49694	6.33509e-06	GeneID:102095128	1.59692	1.53949e-17	GeneID:102096078	2.19661	0.0109876				GeneID:102098394	-1.79281	4.48436e-08	GeneID:102091803	3.54671	1.85778e-07
GeneID:102089106	-1.31665	2.56368e-12	GeneID:102095126	-1.45948	1.16778e-10	GeneID:102096076	1.84084	9.45764e-12				GeneID:102097002	-1.79115	4.71435e-06	GeneID:102091799	1.54786	4.95861e-09
GeneID:102089108	2.28892	6.24256e-18	GeneID:102095122	1.81911	1.98634e-08	GeneID:102096074	-1.0632	1.09571e-07				GeneID:102092535	1.79019	4.63398e-12	GeneID:102091798	-1.06171	0.00338124
GeneID:102089113	-1.16933	4.14531e-05	GeneID:102095117	-1.49522	8.13916e-18	GeneID:102096073	2.60522	9.6067e-35				GeneID:102091457	1.7901	5.67622e-09	GeneID:102091789	1.7371	5.38832e-11
GeneID:102089115	-3.65601	2.0822e-05	GeneID:102095115	1.99667	6.01787e-07	GeneID:102096072	2.62197	1.42988e-05				GeneID:102096724	1.78957	3.69842e-08	GeneID:102091767	3.60177	8.09192e-06
GeneID:102089117	1.11446	4.47911e-08	GeneID:102095113	-1.20547	3.25106e-08	GeneID:102096069	5.86693	3.62294e-42				GeneID:102083429	1.78922	0.005617	GeneID:102091761	1.29567	0.0215356
GeneID:102089121	2.21215	1.02836e-11	GeneID:102095111	-1.62406	5.15907e-08	GeneID:102096066	3.1307	2.54179e-05				GeneID:102086629	1.78921	4.44133e-05	GeneID:102091750	1.67908	2.90656e-06
GeneID:102089124	1.01101	2.21183e-05	GeneID:102095107	-1.88358	5.8884e-12	GeneID:102096065	-3.21041	5.74113e-07				GeneID:102083697	1.78844	8.8242e-08	GeneID:102091748	-1.37123	2.14595e-06
GeneID:102089130	-1.12948	6.02347e-07	GeneID:102095104	-1.08583	2.14398e-05	GeneID:102096064	1.11101	2.79881e-05				GeneID:102096403	1.7881	3.58153e-08	GeneID:102091746	1.24087	4.23649e-06
GeneID:102089133	1.74855	2.5502e-16	GeneID:102095099	1.50459	3.30887e-07	GeneID:102096063	-1.40787	1.04877e-12				GeneID:102097973	1.78652	9.11171e-06	GeneID:102091741	-1.47129	9.30257e-07
GeneID:102089139	1.03111	3.24497e-09	GeneID:102095098	-1.79239	1.66512e-07	GeneID:102096061	1.89792	2.18293e-20				GeneID:102090117	1.78629	5.81489e-09	GeneID:102091739	-1.16731	1.48783e-07
GeneID:102089143	1.12172	5.90863e-08	GeneID:102095092	1.05017	0.0101858	GeneID:102096058	-2.13004	2.24052e-20				GeneID:102096258	1.78592	5.75206e-12	GeneID:102091736	1.90342	1.09215e-15
GeneID:102089147	1.38734	4.80468e-08	GeneID:102095090	2.51527	1.48436e-12	GeneID:102096050	1.98849	1.03414e-08				GeneID:102093464	1.78558	0.000175552	GeneID:102091735	2.22793	1.60486e-16
GeneID:102089163	3.20282	3.85025e-16	GeneID:102095089	-2.15478	1.94637e-15	GeneID:102096049	-1.30974	1.62133e-09				GeneID:102085679	1.78551	0.0296133	GeneID:102091733	1.59729	4.13919e-07
GeneID:102089168	-1.16338	6.52685e-05	GeneID:102095086	-1.03533	0.000898617	GeneID:102096045	-1.09402	5.33108e-09				GeneID:102087698	-1.78536	0.0229435	GeneID:102091732	-1.28588	0.0061154
GeneID:102089172	-1.44723	3.63623e-08	GeneID:102095071	-1.35263	2.87265e-10	GeneID:102096042	-3.65826	1.96346e-21				GeneID:102090393	-1.78535	1.19643e-07	GeneID:102091722	3.20671	4.58606e-21
GeneID:102089179	-1.51417	0.00103818	GeneID:102095067	-1.21359	0.0084357	GeneID:102096040	2.64272	3.27188e-08				GeneID:102095482	1.78487	1.65387e-09	GeneID:102091715	-1.75694	0.00632526
GeneID:102089196	-1.12773	3.3841e-05	GeneID:102095065	1.00475	7.71493e-06	GeneID:102096039	-1.18256	0.000261921				GeneID:102097795	-1.78344	0.0341795	GeneID:102091706	-1.44876	2.17796e-06
GeneID:102089202	1.54525	8.17638e-07	GeneID:102095063	1.78985	2.28695e-16	GeneID:102096038	-1.14001	3.72368e-05				GeneID:102091025	1.78292	1.21415e-05	GeneID:102091694	2.59593	5.58307e-12
GeneID:102089209	-2.00486	7.62938e-15	GeneID:102095052	2.18831	6.22677e-18	GeneID:102096035	1.02682	0.000211513				GeneID:102091911	1.77748	1.92872e-07	GeneID:102091685	2.22709	1.70909e-06
GeneID:102089210	1.68997	2.57846e-10	GeneID:102095051	-1.17111	4.69874e-08	GeneID:102096032	-2.33639	2.42921e-12				GeneID:102097466	1.77679	7.14095e-11	GeneID:102091673	4.04759	8.14088e-07
GeneID:102089212	-1.37189	8.55918e-07	GeneID:102095049	1.73965	0.00260246	GeneID:102096031	-2.39224	0.000231234				GeneID:102095370	1.77577	1.75676e-05	GeneID:102091672	-1.34247	0.025006
GeneID:102089214	1.01392	3.55883e-07	GeneID:102095048	-1.00017	0.0144493	GeneID:102096025	2.32315	9.82035e-19				GeneID:102090529	1.77298	0.0404942	GeneID:102091663	4.47427	2.80654e-28
GeneID:102089216	-2.86765	4.93402e-05	GeneID:102095041	2.48891	6.85882e-07	GeneID:102096023	3.86592	1.04042e-26				GeneID:102094576	-1.77286	1.61281e-05	GeneID:102091661	-1.33801	3.606e-10
GeneID:102089218	-1.08639	1.26008e-08	GeneID:102095040	1.00546	0.000181742	GeneID:102096021	-1.34151	0.000327271				GeneID:102087731	-1.77193	7.04241e-16	GeneID:102091654	2.70587	2.19763e-23
GeneID:102089222	-1.92765	6.44639e-07	GeneID:102095037	2.7954	1.29243e-33	GeneID:102096014	-2.0624	5.42199e-16				GeneID:102084595	1.77177	0.000123914	GeneID:102091644	2.68214	3.4735e-05
GeneID:102089225	1.23233	0.0266707	GeneID:102095030	1.71303	5.98639e-07	GeneID:102096012	-1.13008	1.66619e-06				GeneID:102097077	1.77115	8.66566e-09	GeneID:102091643	2.02499	4.55994e-07
GeneID:102089239	-1.07808	0.000268419	GeneID:102095027	1.6929	7.86924e-09	GeneID:102096005	-1.13354	0.000114666				GeneID:102088013	1.77085	4.20531e-07	GeneID:102091632	1.54373	0.00192995
GeneID:102089256	-1.40746	0.0140247	GeneID:102095022	-5.44673	3.76605e-104	GeneID:102096003	-1.97715	1.43866e-14				GeneID:102087101	1.76895	0.000536617	GeneID:102091626	-1.23621	0.0001848
GeneID:102089269	-1.28426	2.17123e-07	GeneID:102095021	6.05845	7.22638e-05	GeneID:102096001	1.93544	2.85953e-09				GeneID:102084921	1.76882	0.00170196	GeneID:102091624	1.95636	0.0216777
GeneID:102089270	1.31716	0.0195426	GeneID:102095017	-1.90995	4.38599e-11	GeneID:102095991	-3.65965	4.82619e-17				GeneID:102085446	1.76869	0.000220113	GeneID:102091618	-1.42535	0.0455688
GeneID:102089274	1.31593	6.28195e-05	GeneID:102095015	1.07308	1.717e-05	GeneID:102095990	-1.93693	2.06509e-06				GeneID:102087503	1.76848	0.0136465	GeneID:102091602	-1.94265	3.11807e-12
GeneID:102089280	2.03679	1.18188e-08	GeneID:102095012	-1.04601	0.0202457	GeneID:102095989	-1.0707	0.00715595				GeneID:102096775	1.76727	1.70988e-13	GeneID:102091599	4.21661	1.64506e-06
GeneID:102089283	1.01357	6.36452e-06	GeneID:102095007	1.19459	1.21777e-10	GeneID:102095986	1.6769	1.79468e-11				GeneID:110356625	1.76708	0.000298869	GeneID:102091594	1.52038	4.58844e-05
GeneID:102089286	2.74758	8.31796e-30	GeneID:102095001	1.05668	7.20692e-06	GeneID:102095981	10.0589	5.53813e-22				GeneID:102084508	1.76658	0.00030915	GeneID:102091589	-1.08891	3.00716e-05
GeneID:102089288	-1.20275	7.01174e-10	GeneID:102095000	-1.13081	5.21043e-09	GeneID:102095980	-1.92823	2.19968e-26				GeneID:102090263	1.76585	4.13816e-14	GeneID:102091584	1.60918	1.87622e-06
GeneID:102089291	-1.35513	2.25532e-08	GeneID:102094994	-2.19587	1.07327e-08	GeneID:102095976	1.11771	0.032582				GeneID:102095376	1.76575	2.66259e-17	GeneID:102091583	3.8187	4.28828e-33
GeneID:102089295	-1.35005	0.036372	GeneID:102094989	-5.75823	4.82497e-24	GeneID:102095973	-1.15129	8.74656e-07				GeneID:102093425	-1.76563	0.0100689	GeneID:102091576	1.08713	0.0189414
GeneID:102089306	-5.63195	2.40252e-39	GeneID:102094985	-1.45045	0.000996175	GeneID:102095969	-1.15769	2.40172e-05				GeneID:102096418	-1.76499	8.60681e-05	GeneID:102091575	1.06916	0.0118086
GeneID:102089316	2.75826	0.000970745	GeneID:102094978	-2.28684	1.59541e-05	GeneID:102095964	1.57331	0.00541485				GeneID:102088031	1.76451	0.00517304	GeneID:102091557	1.16716	0.0150989
GeneID:102089317	1.69189	1.01306e-14	GeneID:102094974	-1.07845	0.000127468	GeneID:102095961	-1.18442	1.676e-10				GeneID:102089885	-1.76433	2.93124e-13	GeneID:102091545	1.64684	0.00322601
GeneID:102089322	-1.22659	4.99585e-11	GeneID:102094969	1.5216	9.18082e-09	GeneID:102095957	-1.53781	9.1645e-11				GeneID:102087236	1.76413	0.000190153	GeneID:102091537	1.80422	1.03768e-13
GeneID:102089326	-1.00802	1.61334e-06	GeneID:102094967	-1.06632	1.81817e-07	GeneID:102095955	-7.27401	1.33674e-112				GeneID:102083640	1.76271	2.54375e-09	GeneID:102091531	-1.41537	0.0189292
GeneID:102089345	-2.09713	1.14868e-05	GeneID:102094964	1.12545	1.05288e-06	GeneID:102095954	-1.20253	1.13745e-08				GeneID:102087949	1.76268	0.00592578	GeneID:102091529	1.87	0.014555
GeneID:102089361	1.08104	1.97386e-09	GeneID:102094962	-2.17469	7.13643e-11	GeneID:102095935	-1.06209	0.0123303				GeneID:102092170	1.76118	1.71429e-15	GeneID:102091527	-1.22898	3.91725e-07
GeneID:102089365	-1.40735	2.28137e-08	GeneID:102094954	1.81565	0.0419994	GeneID:102095933	2.18804	5.0665e-21				GeneID:102088486	-1.76106	3.72494e-05	GeneID:102091520	1.04971	0.0395367
GeneID:102089369	1.22275	0.004417	GeneID:102094947	3.19848	1.27681e-10	GeneID:102095931	-1.445	6.16197e-15				GeneID:102088583	1.75946	2.09522e-11	GeneID:102091513	-1.23221	0.0168947
GeneID:102089372	2.4544	8.04947e-28	GeneID:102094945	2.85221	1.04455e-35	GeneID:102095928	-1.24347	1.7897e-05				GeneID:102089222	-1.75942	0.000287059	GeneID:102091497	1.5189	6.91646e-06
GeneID:102089375	-1.66503	5.09571e-10	GeneID:102094944	-1.04618	0.0255079	GeneID:102095924	4.13018	3.67966e-56				GeneID:102095551	1.75832	1.39368e-06	GeneID:102091492	1.93401	0.00678404
GeneID:102089378	1.14275	1.07621e-10	GeneID:102094941	3.46805	8.7687e-08	GeneID:102095923	-2.0323	7.21172e-23				GeneID:102087722	-1.75831	1.40246e-14	GeneID:102091491	1.69636	1.06519e-11
GeneID:102089387	2.28024	0.000434046	GeneID:102094940	1.20325	0.000316215	GeneID:102095920	-3.24801	7.70466e-11				GeneID:102088850	-1.75795	7.69555e-06	GeneID:102091488	2.09222	2.00104e-09
GeneID:102089397	1.81722	7.17726e-07	GeneID:102094931	-2.10401	1.6975e-09	GeneID:102095918	-4.66114	3.80907e-29				GeneID:102090909	1.75756	0.000345152	GeneID:102091482	1.36532	0.00191785
GeneID:102089402	3.27738	4.43496e-07	GeneID:102094926	1.30024	3.29725e-05	GeneID:102095908	-2.19666	9.83474e-17				GeneID:102094664	-1.75753	1.00105e-05	GeneID:102091473	1.82827	0.000755702
GeneID:102089406	-1.01082	0.000151418	GeneID:102094925	1.85318	2.39726e-05	GeneID:102095906	2.30526	1.46446e-24				GeneID:102096050	1.75697	0.00027985	GeneID:102091471	1.49806	1.28193e-05
GeneID:102089435	1.73401	2.71816e-08	GeneID:102094923	-1.37694	0.000544242	GeneID:102095904	-2.37346	3.8289e-07				GeneID:102093498	1.75677	3.32992e-05	GeneID:102091469	1.36354	0.000826691
GeneID:102089436	2.1961	1.21967e-09	GeneID:102094915	1.20304	0.00249769	GeneID:102095900	-2.2351	1.01435e-22				GeneID:102086883	1.75637	5.44893e-08	GeneID:102091463	1.22757	0.0250081
GeneID:102089438	-2.34264	1.25113e-10	GeneID:102094914	-1.99729	2.69163e-19	GeneID:102095899	2.63653	1.27802e-28				GeneID:110356526	1.75594	2.55903e-06	GeneID:102091460	1.23736	0.00772586
GeneID:102089457	-1.14084	1.19463e-08	GeneID:102094912	-1.02114	0.00264341	GeneID:102095897	-1.23498	5.18881e-12				GeneID:102088963	1.75583	9.61159e-06	GeneID:102091458	1.28838	8.43052e-05
GeneID:102089458	-1.43866	6.85711e-09	GeneID:102094906	-1.21392	0.0160398	GeneID:102095896	-1.22014	3.51247e-05				GeneID:102095593	-1.75528	9.41831e-08	GeneID:102091457	1.47866	3.58523e-05
GeneID:102089461	-1.36731	4.46455e-11	GeneID:102094903	1.2605	6.35865e-06	GeneID:102095895	5.40094	3.56556e-37				GeneID:102092048	1.75447	1.35046e-07	GeneID:102091455	1.80469	0.000209116
GeneID:102089463	-1.28571	1.72368e-07	GeneID:102094901	-1.92769	5.36597e-20	GeneID:102095893	-1.25552	3.849e-06				GeneID:102092896	1.75394	0.000391483	GeneID:102091450	-1.90447	2.56911e-09
GeneID:102089468	1.63865	5.91215e-08	GeneID:102094899	-3.5989	1.70831e-14	GeneID:102095892	1.21701	7.48047e-07				GeneID:102093936	1.75343	0.000902857	GeneID:102091430	1.51874	2.37278e-06
GeneID:102089475	2.12346	1.12593e-10	GeneID:102094893	1.07376	0.00152787	GeneID:102095883	-1.65431	1.12066e-06				GeneID:102085410	1.75267	0.000854231	GeneID:102091416	1.43463	6.5198e-10
GeneID:102089476	1.54776	6.45911e-08	GeneID:102094887	1.04065	6.99049e-05	GeneID:102095881	-2.16305	7.59785e-21				GeneID:102097067	-1.75207	3.30251e-05	GeneID:102091398	-1.22548	3.1859e-07
GeneID:102089478	1.90865	2.51003e-09	GeneID:102094886	-1.09399	3.56606e-07	GeneID:102095877	-2.10362	4.82651e-18				GeneID:102095582	1.75064	4.28897e-07	GeneID:102091397	1.43023	0.000817571
GeneID:102089481	-3.4319	6.6675e-39	GeneID:102094883	-6.05581	3.75578e-42	GeneID:102095875	-1.08184	3.2185e-06				GeneID:102087221	1.74842	0.000842099	GeneID:102091396	3.07136	1.84013e-18
GeneID:102089485	-1.06058	0.00274104	GeneID:102094879	3.25191	1.56535e-05	GeneID:102095869	1.11186	0.0157233				GeneID:102091064	1.74772	1.8863e-11	GeneID:102091395	-1.8722	0.00599772
GeneID:102089487	1.11856	0.0264419	GeneID:102094870	-1.14196	0.00535979	GeneID:102095867	-2.03003	9.68769e-21				GeneID:102097213	1.74681	1.27433e-12	GeneID:102091392	5.33732	3.10838e-10
GeneID:102089494	-2.28426	1.82127e-08	GeneID:102094864	-1.78875	0.000148601	GeneID:102095862	-3.48733	4.03654e-13				GeneID:102095883	-1.74584	0.00209229	GeneID:102091390	1.28398	0.035747
GeneID:102089495	-1.55057	6.27889e-20	GeneID:102094858	-1.87011	0.00163014	GeneID:102095861	2.52634	1.53918e-10				GeneID:102091346	1.74397	0.000742667	GeneID:102091379	2.62809	3.07927e-17
GeneID:102089513	-1.21509	0.017931	GeneID:102094857	-1.34785	4.73681e-06	GeneID:102095857	2.08405	4.76407e-18				GeneID:110358492	-1.7435	1.36556e-07	GeneID:102091371	1.67285	2.78901e-13
GeneID:102089521	-1.03398	0.00475795	GeneID:102094856	3.31776	1.99947e-11	GeneID:102095853	-1.55872	9.85561e-11				GeneID:102092905	1.74303	5.84795e-07	GeneID:102091366	1.10558	0.000699146
GeneID:102089532	1.75594	3.10362e-16	GeneID:102094855	1.21119	4.05906e-05	GeneID:102095849	1.34468	4.49251e-08				GeneID:102085938	-1.74096	0.0123743	GeneID:102091363	-1.46409	0.00808518
GeneID:102089533	-1.77801	0.00232573	GeneID:102094854	-2.18222	4.09484e-16	GeneID:102095847	-1.19645	5.20082e-09				GeneID:102093491	-1.74068	3.33468e-08	GeneID:102091360	-1.03894	0.000385509
GeneID:102089534	-1.88166	3.84028e-13	GeneID:102094844	1.90806	1.53412e-08	GeneID:102095840	-2.36666	1.00258e-20				GeneID:102087723	1.7395	1.70066e-07	GeneID:102091353	2.51743	2.31048e-25
GeneID:102089540	-1.11103	0.000128944	GeneID:102094841	-2.29917	6.7689e-19	GeneID:102095834	-1.9209	1.14973e-09				GeneID:102089505	1.73942	2.3001e-05	GeneID:102091352	1.71175	0.000265302
GeneID:102089543	2.12006	0.000688079	GeneID:102094840	-1.05335	3.36392e-07	GeneID:102095832	-1.38169	1.54971e-14				GeneID:102085150	1.7389	2.70446e-13	GeneID:102091334	-1.66316	0.000976542
GeneID:102089547	1.06257	4.14531e-05	GeneID:102094838	-1.88097	8.4934e-14	GeneID:102095831	1.26003	2.61358e-08				GeneID:102096173	1.73882	2.2683e-08	GeneID:102091323	1.71338	5.41397e-08
GeneID:102089552	-2.0154	1.63479e-16	GeneID:102094837	-1.02803	0.00130154	GeneID:102095829	-1.55931	0.0106866				GeneID:102088888	1.73879	0.0129624	GeneID:102091312	-1.18859	0.000256532
GeneID:102089556	-1.09537	5.685e-09	GeneID:102094834	-1.08745	0.000397362	GeneID:102095828	1.53386	4.55334e-13				GeneID:102085570	1.73868	0.0268855	GeneID:102091310	2.40878	5.2372e-13
GeneID:102089561	-1.62925	0.0185391	GeneID:102094832	1.39734	2.35925e-11	GeneID:102095826	-1.77302	4.05303e-13				GeneID:102098218	1.73778	0.00046817	GeneID:102091298	1.32399	1.13387e-08
GeneID:102089573	1.38601	3.01767e-10	GeneID:102094830	2.09481	4.41113e-13	GeneID:102095825	-3.30904	5.89203e-12				GeneID:102098629	1.73775	4.05789e-07	GeneID:102091289	1.8639	1.01894e-13
GeneID:102089575	1.70809	3.7355e-18	GeneID:102094829	-1.5885	2.93021e-09	GeneID:102095821	1.58646	1.09713e-14				GeneID:102090737	-1.73758	0.0257186	GeneID:102091286	1.08759	0.00476279
GeneID:102089581	-2.18722	2.32994e-12	GeneID:102094826	6.2899	9.96553e-90	GeneID:102095820	-1.18403	3.42027e-05				GeneID:102096733	1.73657	1.90123e-13	GeneID:102091277	1.85074	4.31993e-08
GeneID:102089588	1.00548	0.000135718	GeneID:102094822	2.43119	0.00483151	GeneID:102095816	-1.73162	1.27178e-13				GeneID:102085996	1.73608	3.86391e-13	GeneID:102091258	1.11762	6.46155e-05
GeneID:102089596	-1.81786	0.00492376	GeneID:102094818	1.09125	2.10419e-09	GeneID:102095815	1.67952	0.00669775				GeneID:102096534	1.73564	8.06866e-05	GeneID:102091257	1.37405	0.000182574
GeneID:102089597	-5.17608	6.33337e-17	GeneID:102094817	-1.57732	6.63976e-06	GeneID:102095808	-1.77645	1.8631e-09				GeneID:102097929	1.73498	2.47575e-08	GeneID:102091241	1.09892	7.61573e-05
GeneID:102089598	-1.33724	1.40649e-13	GeneID:102094816	-1.06759	0.00490975	GeneID:102095806	4.20583	7.77318e-09				GeneID:102093850	-1.73489	6.47947e-09	GeneID:102091239	1.58647	9.37822e-06
GeneID:102089603	1.40783	2.01299e-14	GeneID:102094812	-1.48911	1.24353e-09	GeneID:102095800	1.60443	1.33854e-14				GeneID:102096384	1.73424	9.38876e-06	GeneID:102091221	-1.71125	6.85189e-07
GeneID:102089605	-1.07833	1.03243e-05	GeneID:102094808	1.45997	1.21367e-09	GeneID:102095789	-2.60272	4.61099e-20				GeneID:102093148	1.73377	1.25624e-06	GeneID:102091219	3.33504	3.59329e-07
GeneID:102089606	-1.0126	1.87353e-05	GeneID:102094807	2.1693	4.27589e-13	GeneID:102095778	7.77083	1.37903e-23				GeneID:102090181	1.73343	0.00264228	GeneID:102091218	2.40573	8.23798e-14
GeneID:102089612	-1.74492	2.29836e-08	GeneID:102094803	-1.5985	0.028609	GeneID:102095771	-1.40142	4.75478e-13				GeneID:102098840	-1.73286	5.9386e-09	GeneID:102091209	2.01558	0.000608172
GeneID:102089615	-1.07707	7.65676e-05	GeneID:102094798	-1.76757	5.37031e-13	GeneID:102095770	2.49805	3.73677e-24				GeneID:102089873	1.73202	0.00173081	GeneID:102091205	2.46848	4.30062e-14
GeneID:102089620	2.7464	0.0053892	GeneID:102094797	-1.39337	0.00233244	GeneID:102095769	2.46006	3.67454e-19				GeneID:106145637	1.73185	0.000125195	GeneID:102091203	-1.36547	1.36734e-07
GeneID:102089621	1.68791	1.27966e-07	GeneID:102094793	-1.08889	5.63091e-09	GeneID:102095766	-1.3268	9.65375e-06				GeneID:102085709	1.73024	7.45491e-08	GeneID:102091202	2.01232	1.15043e-06
GeneID:102089622	1.00751	0.00112012	GeneID:102094792	-2.17128	2.67248e-22	GeneID:102095765	4.71424	3.01978e-39				GeneID:102095282	-1.72907	3.88265e-05	GeneID:102091194	-1.18638	0.016614
GeneID:102089634	1.29292	7.14519e-13	GeneID:102094791	1.10342	0.0160842	GeneID:102095762	-1.95293	3.11756e-09				GeneID:102091455	1.72836	0.00282139	GeneID:102091190	1.37787	0.00271539
GeneID:102089644	1.01362	2.50374e-07	GeneID:102094788	-1.41919	5.07154e-12	GeneID:102095761	3.24992	1.87519e-08				GeneID:102083656	1.72769	8.66443e-07	GeneID:102091176	1.03179	3.41653e-05
GeneID:102089655	1.57486	2.61424e-15	GeneID:102094783	-1.25725	1.04869e-05	GeneID:102095759	-1.8362	1.32495e-14				GeneID:102098487	1.72682	0.00501463	GeneID:102091171	-1.98563	7.58611e-05
GeneID:102089665	2.88288	1.96499e-14	GeneID:102094780	-1.75289	6.12046e-11	GeneID:102095749	1.26284	6.32171e-10				GeneID:102083804	1.72529	5.74204e-09	GeneID:102091159	4.09139	3.45429e-12
GeneID:102089673	-1.86068	6.5347e-18	GeneID:102094778	2.37689	3.74393e-21	GeneID:102095748	1.8353	0.00193591				GeneID:102098193	1.72498	0.000192314	GeneID:102091155	-1.62027	1.16315e-07
GeneID:102089678	-1.52246	1.33082e-12	GeneID:102094775	3.48774	6.2238e-15	GeneID:102095747	-3.2872	4.64567e-20				GeneID:106145715	1.72462	0.0104027	GeneID:102091150	2.2143	2.33059e-11
GeneID:102089679	-1.78102	7.24851e-05	GeneID:102094774	1.08579	2.70331e-08	GeneID:102095742	1.7934	4.61549e-16				GeneID:102096083	1.72305	0.000583164	GeneID:102091129	1.55844	5.47016e-09
GeneID:102089682	-1.10288	6.47385e-05	GeneID:102094769	-1.14361	0.0065407	GeneID:102095741	1.18237	4.45561e-10				GeneID:102090007	1.7228	5.20546e-05	GeneID:102091120	-5.09506	6.53778e-07
GeneID:102089683	-1.61313	0.000128793	GeneID:102094768	-1.28984	8.23402e-10	GeneID:102095740	5.731	2.56612e-95				GeneID:102092331	1.72268	6.39451e-08	GeneID:102091118	-1.14905	4.74212e-07
GeneID:102089684	2.03441	8.93275e-16	GeneID:102094767	1.85084	0.000420088	GeneID:102095734	2.4223	0.000257175				GeneID:102095455	1.72219	7.17842e-06	GeneID:102091113	1.33999	0.000567544
GeneID:102089696	-1.27359	9.78161e-06	GeneID:102094764	-1.54893	1.70198e-05	GeneID:102095731	-2.0991	1.11788e-26				GeneID:102088690	-1.72014	0.0410465	GeneID:102091108	-3.44269	4.12646e-16
GeneID:102089699	1.37971	0.000887566	GeneID:102094763	-1.13663	1.02797e-08	GeneID:102095728	-2.40929	3.3006e-37				GeneID:102086038	-1.72004	5.88737e-05	GeneID:102091104	1.90637	1.75229e-05
GeneID:102089701	2.55818	3.06616e-19	GeneID:102094756	1.55052	0.00772891	GeneID:102095727	-2.70594	0.000261105				GeneID:102090305	1.71992	1.82327e-05	GeneID:102091100	1.67802	3.66095e-06
GeneID:102089704	1.67933	1.90957e-16	GeneID:102094748	1.54032	0.0104714	GeneID:102095725	-2.60885	3.11635e-17				GeneID:102097034	1.71937	0.000176699	GeneID:102091097	1.32709	0.00678404
GeneID:102089705	1.52614	0.000167957	GeneID:102094737	-2.48535	4.73494e-14	GeneID:102095721	-3.96094	8.14722e-09				GeneID:102093021	1.71752	3.0143e-08	GeneID:102091096	1.79144	1.52448e-10
GeneID:102089708	1.62232	0.0139997	GeneID:102094728	-1.17654	9.9042e-11	GeneID:102095717	2.44447	1.18508e-14				GeneID:102095096	1.71375	1.93991e-09	GeneID:102091094	-1.43006	0.000943684
GeneID:102089719	-1.05339	2.58605e-10	GeneID:102094727	1.15669	4.95e-06	GeneID:102095714	-1.35324	3.55027e-05				GeneID:102085735	1.71363	6.90628e-07	GeneID:102091085	-1.50372	4.82715e-06
GeneID:102089720	-1.90012	1.03873e-19	GeneID:102094725	1.51142	0.00503331	GeneID:102095713	2.66161	6.37471e-15				GeneID:102094514	1.71318	5.15719e-07	GeneID:102091082	1.31261	5.80938e-05
GeneID:102089722	1.04279	7.67255e-07	GeneID:102094717	2.00978	3.36698e-10	GeneID:102095712	2.29621	1.46002e-31				GeneID:102088517	-1.71283	0.0430103	GeneID:102091072	1.46229	6.82381e-09
GeneID:102089724	1.51127	6.8248e-05	GeneID:102094715	-1.19431	3.1323e-06	GeneID:102095711	2.06049	1.85583e-12				GeneID:102095010	1.71201	4.33112e-05	GeneID:102091070	1.74266	0.00479992
GeneID:102089725	-1.02234	1.16381e-07	GeneID:102094712	1.94059	2.7599e-23	GeneID:102095706	2.01824	0.000153881				GeneID:102084597	1.71112	0.000372415	GeneID:102091068	1.17661	0.00139376
GeneID:102089732	-1.08223	0.00606143	GeneID:102094707	-1.28342	2.4703e-06	GeneID:102095705	1.08998	0.000172413				GeneID:102091430	1.71105	5.917e-07	GeneID:102091064	2.20743	3.84922e-09
GeneID:102089734	-2.69832	7.40357e-08	GeneID:102094705	-1.97835	5.41688e-08	GeneID:102095701	-3.82654	1.95856e-66				GeneID:102094131	1.71056	0.0180301	GeneID:102091060	-2.78928	2.34392e-06
GeneID:102089743	1.20152	1.2108e-09	GeneID:102094704	-2.85833	2.35888e-18	GeneID:102095696	8.28521	5.116e-77				GeneID:102090146	-1.71031	2.97667e-07	GeneID:102091051	1.63818	8.01133e-06
GeneID:102089748	1.23116	1.8601e-09	GeneID:102094700	4.30403	2.79328e-36	GeneID:102095628	5.12784	2.11962e-16				GeneID:102092281	1.70878	7.22718e-11	GeneID:102091049	2.29229	0.000362716
GeneID:102089755	-2.14603	0.000195588	GeneID:102094693	3.80681	1.32573e-48	GeneID:102095626	2.09414	3.22574e-27				GeneID:110356502	-1.70863	0.0117433	GeneID:102091042	1.18739	1.89813e-05
GeneID:102089771	-1.91157	0.00420249	GeneID:102094691	-1.09948	1.005e-06	GeneID:102095624	3.67171	1.48559e-14				GeneID:102092335	1.70832	1.85672e-09	GeneID:102091033	1.50767	1.91077e-07
GeneID:102089773	-1.07008	6.06584e-09	GeneID:102094689	-1.56274	1.28395e-08	GeneID:102095620	-2.30987	3.31295e-09				GeneID:102097088	1.70811	1.26922e-07	GeneID:102091030	1.24669	0.0220356
GeneID:102089775	-2.32523	3.91758e-14	GeneID:102094682	-1.49345	6.78367e-09	GeneID:102095617	6.74589	2.60897e-78				GeneID:102094307	-1.70734	4.93884e-06	GeneID:102091020	1.53893	1.87653e-09
GeneID:102089784	-5.00231	9.90397e-79	GeneID:102094676	-2.07231	7.8376e-27	GeneID:102095613	-1.75685	0.000274248				GeneID:102097474	1.70631	0.00015069	GeneID:102091019	-1.59854	5.29385e-06
GeneID:102089790	1.00444	7.76949e-06	GeneID:102094667	1.12246	7.53924e-06	GeneID:102095612	-2.78632	1.28753e-36				GeneID:110359695	1.70559	2.49245e-06	GeneID:102091017	1.65361	0.00447377
GeneID:102089794	1.74751	6.57932e-10	GeneID:102094666	-2.86824	9.50781e-07	GeneID:102095611	1.1548	1.7216e-09				GeneID:102095347	1.70543	0.0248433	GeneID:102091014	-1.16614	0.0211618
GeneID:102089795	-1.26233	5.685e-09	GeneID:102094664	-1.22194	5.06335e-08	GeneID:102095609	1.40231	1.83092e-10				GeneID:106145645	1.70494	0.00019213	GeneID:102091012	5.05415	1.35479e-14
GeneID:102089800	1.45405	1.74196e-18	GeneID:102094659	2.8281	2.12386e-07	GeneID:102095603	1.42118	0.0148619				GeneID:102092861	1.70386	0.00139402	GeneID:102091010	1.41632	9.64164e-05
GeneID:102089806	1.80698	0.000118742	GeneID:102094658	1.34345	8.01691e-06	GeneID:102095593	-1.17951	0.000125003				GeneID:102090085	1.70094	0.00048736	GeneID:102091004	1.97435	1.44898e-06
GeneID:102089816	1.07608	0.0249371	GeneID:102094655	-1.33883	0.0157825	GeneID:102095590	1.30885	2.92283e-11				GeneID:102092221	1.70058	2.69306e-09	GeneID:102090996	1.94025	2.69559e-11
GeneID:102089818	-1.75338	2.4358e-08	GeneID:102094653	1.12922	4.07758e-09	GeneID:102095577	2.19289	7.84401e-07				GeneID:102090917	1.69956	0.000548221	GeneID:102090995	3.51935	2.08322e-17
GeneID:102089823	-1.18719	1.02259e-05	GeneID:102094651	1.95073	5.025e-13	GeneID:102095574	-1.15676	1.97253e-09				GeneID:102094179	-1.69879	1.95371e-07	GeneID:102090985	-3.96639	5.432e-09
GeneID:102089824	-1.24398	0.0175178	GeneID:102094643	1.31801	0.00125719	GeneID:102095567	-3.47218	1.10394e-13				GeneID:102085452	1.69749	1.79961e-08	GeneID:102090976	2.51007	0.00226444
GeneID:102089828	1.91893	2.36966e-12	GeneID:102094638	1.319	0.000329294	GeneID:102095564	-1.41685	3.72038e-12				GeneID:102089988	1.69744	0.0056378	GeneID:102090974	1.27757	0.0411557
GeneID:102089833	-1.03723	1.22485e-08	GeneID:102094634	-2.23966	1.35953e-36	GeneID:102095563	1.29155	1.7843e-08				GeneID:102096240	-1.69634	1.83712e-06	GeneID:102090950	1.62362	0.0444958
GeneID:102089834	-1.30981	2.28817e-13	GeneID:102094625	1.52889	1.35686e-16	GeneID:102095552	-1.64235	1.2188e-14				GeneID:102091190	1.69615	0.0212832	GeneID:102090940	2.1638	1.19896e-06
GeneID:102089853	2.6447	1.6308e-27	GeneID:102094620	2.23953	2.23376e-05	GeneID:102095550	3.92559	3.02813e-54				GeneID:102087749	1.69611	7.97507e-07	GeneID:102090933	-1.28323	0.000306014
GeneID:102089858	4.08459	4.22645e-06	GeneID:102094618	1.00466	4.64961e-08	GeneID:102095549	-1.13342	5.32524e-05				GeneID:102097444	-1.69577	0.011871	GeneID:102090925	1.69119	0.000241422
GeneID:102089859	1.87028	5.04895e-07	GeneID:102094617	1.59517	6.51338e-06	GeneID:102095544	2.21319	2.01493e-34				GeneID:102088603	1.69479	0.0135316	GeneID:102090924	-2.52056	0.000132933
GeneID:102089860	1.53992	2.39179e-16	GeneID:102094616	-1.15108	0.0151452	GeneID:102095542	-1.46106	0.0137539				GeneID:102098181	1.69435	2.06274e-13	GeneID:102090921	-3.89969	7.11646e-18
GeneID:102089864	1.48907	0.000820505	GeneID:102094613	-2.10025	0.00300787	GeneID:102095540	3.42698	0.000177001				GeneID:102086167	-1.69433	0.0151856	GeneID:102090917	2.24285	4.23649e-06
GeneID:102089867	-3.31495	2.97998e-08	GeneID:102094612	1.86807	9.20597e-07	GeneID:102095534	2.63815	6.69013e-15				GeneID:102086619	1.69349	3.93602e-12	GeneID:102090910	1.32499	5.04774e-06
GeneID:102089868	1.20782	0.000105927	GeneID:102094611	-1.18346	1.14178e-05	GeneID:102095532	1.74526	1.77434e-05				GeneID:102096104	-1.69326	0.00230084	GeneID:102090909	1.49604	0.00491253
GeneID:102089870	1.13519	2.10959e-05	GeneID:102094608	-1.29855	1.89008e-07	GeneID:102095531	5.92262	9.08699e-06				GeneID:102098416	-1.69291	1.03534e-05	GeneID:102090905	-1.12436	0.0142412
GeneID:102089874	-1.10694	1.66854e-05	GeneID:102094607	-4.19612	2.4088e-23	GeneID:102095530	-2.52392	1.94286e-25				GeneID:102090245	1.69234	0.0124538	GeneID:102090891	1.81883	0.010425
GeneID:102089877	2.07053	1.54832e-05	GeneID:102094605	1.39761	8.56509e-08	GeneID:102095529	-1.32961	4.07421e-10				GeneID:102086583	-1.69107	0.00821188	GeneID:102090890	1.94828	9.25605e-05
GeneID:102089878	1.23076	1.43735e-12	GeneID:102094604	-1.25993	3.14494e-08	GeneID:102095524	1.32199	1.43705e-06				GeneID:102097243	1.69096	0.00163029	GeneID:102090883	1.47669	0.000568995
GeneID:102089881	-1.79158	7.03091e-10	GeneID:102094600	3.32889	2.72883e-21	GeneID:102095523	-1.24879	0.00104165				GeneID:102093255	1.69088	6.73414e-06	GeneID:102090882	1.01881	0.015537
GeneID:102089885	-2.41346	8.61798e-23	GeneID:102094598	1.05113	2.40244e-05	GeneID:102095522	2.43102	5.80976e-12				GeneID:102087519	-1.68957	9.14533e-06	GeneID:102090878	2.62844	0.000270348
GeneID:102089890	1.23245	3.13345e-09	GeneID:102094590	-2.37844	8.31458e-12	GeneID:102095521	-1.051	1.32538e-08				GeneID:102098035	1.68953	4.85602e-10	GeneID:102090861	1.67323	4.41746e-05
GeneID:102089901	-1.45393	1.86491e-07	GeneID:102094584	2.86041	1.1789e-12	GeneID:102095519	1.67546	1.38643e-13				GeneID:102090237	-1.6895	0.000506471	GeneID:102090855	2.36855	7.58274e-20
GeneID:102089911	1.24295	0.0012337	GeneID:102094583	-1.43155	0.000645772	GeneID:102095518	-1.8694	1.37469e-13				GeneID:102096730	1.68739	9.29312e-09	GeneID:102090850	1.33825	1.05127e-06
GeneID:102089913	2.68482	1.65846e-17	GeneID:102094580	1.07356	1.73345e-07	GeneID:102095512	2.06304	1.79469e-26				GeneID:102090823	1.68736	0.000104214	GeneID:102090831	2.37424	0.000333177
GeneID:102089915	-2.78151	1.46821e-44	GeneID:102094576	2.21709	3.9419e-12	GeneID:102095510	1.88833	2.59454e-22				GeneID:102090313	-1.68597	1.02853e-05	GeneID:102090823	1.53694	0.000348729
GeneID:102089920	-2.69454	3.12844e-16	GeneID:102094568	1.14957	0.0017737	GeneID:102095503	1.17502	1.26343e-11				GeneID:102085554	1.68549	1.51548e-11	GeneID:102090822	7.20899	5.27531e-10
GeneID:102089934	-1.92959	5.59486e-09	GeneID:102094567	-3.44745	0.000340812	GeneID:102095494	-5.0816	8.43821e-85				GeneID:102096742	1.68485	0.000758293	GeneID:102090811	1.11524	4.17327e-05
GeneID:102089939	1.2285	1.1709e-05	GeneID:102094563	2.57318	5.93294e-19	GeneID:102095491	1.09953	0.000156843				GeneID:102092415	1.68343	3.0113e-05	GeneID:102090808	-1.50487	0.000178807
GeneID:102089940	-1.03136	0.0218299	GeneID:102094562	-1.07887	6.68738e-09	GeneID:102095482	2.89542	1.74187e-44				GeneID:102087573	1.68268	3.51931e-05	GeneID:102090803	3.19321	1.05107e-05
GeneID:102089944	-3.21632	9.9578e-19	GeneID:102094559	1.93335	9.14211e-22	GeneID:102095480	-5.42142	4.78394e-16				GeneID:102095955	-1.68266	5.2493e-08	GeneID:102090800	1.42116	1.30007e-07
GeneID:102089949	1.2519	0.00144287	GeneID:102094551	3.27176	1.87993e-07	GeneID:102095471	-1.36397	7.8255e-13				GeneID:102087021	1.68102	0.00023074	GeneID:102090790	1.73019	1.94215e-06
GeneID:102089950	-4.2591	5.371e-09	GeneID:102094545	1.94883	2.58468e-14	GeneID:102095466	1.49682	1.71455e-12				GeneID:102084795	-1.67962	6.16898e-07	GeneID:102090787	1.51184	0.00180119
GeneID:102089953	1.06887	1.33254e-05	GeneID:102094544	1.89936	2.72351e-15	GeneID:102095462	1.1739	4.97132e-09				GeneID:102088996	1.67921	0.000104445	GeneID:102090773	1.09172	0.0166864
GeneID:102089955	-2.2689	2.68192e-11	GeneID:102094543	-1.09582	0.00186984	GeneID:102095461	3.20928	1.60571e-07				GeneID:102094226	1.67861	0.00900642	GeneID:102090770	1.24221	0.000947119
GeneID:102089959	-1.95074	2.45552e-06	GeneID:102094539	-2.58667	3.72192e-15	GeneID:102095460	7.74696	4.525e-155				GeneID:102087288	1.67677	0.000260722	GeneID:102090767	1.06211	0.000537938
GeneID:102089961	1.47774	1.56838e-14	GeneID:102094538	-3.16361	2.92795e-10	GeneID:102095459	-3.99821	2.09101e-29				GeneID:102089085	1.67653	6.87728e-09	GeneID:102090763	3.13892	6.04362e-09
GeneID:102089972	1.59448	2.51453e-05	GeneID:102094537	-1.83029	9.54306e-05	GeneID:102095451	3.627	1.67281e-15				GeneID:102085518	-1.67626	1.33583e-10	GeneID:102090756	2.99136	5.90435e-05
GeneID:102089986	-1.45286	1.16346e-08	GeneID:102094535	1.97188	2.84993e-12	GeneID:102095450	-2.30948	2.00179e-34				GeneID:102086356	-1.67529	7.072e-05	GeneID:102090744	-3.65328	0.000394711
GeneID:102089994	-1.35024	0.00118955	GeneID:102094533	-2.79593	3.99214e-38	GeneID:102095446	-1.42861	1.20985e-07				GeneID:102085749	1.67457	0.0282107	GeneID:102090741	1.03825	0.00755379
GeneID:102089995	1.01895	0.0217976	GeneID:102094532	1.05563	6.33309e-06	GeneID:102095441	6.97832	9.96335e-59				GeneID:102094113	1.6731	0.0488726	GeneID:102090737	-2.13109	0.00510162
GeneID:102089997	-1.49185	0.00035702	GeneID:102094530	-1.21104	9.48979e-06	GeneID:102095440	-1.41589	1.89944e-06				GeneID:102098497	1.67123	9.0754e-09	GeneID:102090734	1.73577	8.81579e-05
GeneID:102090005	1.05119	1.75965e-06	GeneID:102094527	-4.7407	2.30625e-25	GeneID:102095437	-1.61547	8.69563e-13				GeneID:102093298	1.67079	6.83178e-12	GeneID:102090733	1.30919	7.61573e-05
GeneID:102090006	1.71943	4.25142e-06	GeneID:102094526	-5.05249	2.45395e-13	GeneID:102095434	2.82977	3.33833e-17				GeneID:102086289	1.66967	1.97221e-08	GeneID:102090730	1.64464	0.00251929
GeneID:102090008	1.10374	2.17081e-10	GeneID:102094525	3.99822	4.22956e-28	GeneID:102095422	-1.3558	5.75702e-05				GeneID:102093311	1.6696	1.11554e-07	GeneID:102090723	1.11527	0.0154234
GeneID:102090012	-1.08876	0.000218533	GeneID:102094522	3.45602	4.51329e-42	GeneID:102095420	1.29857	0.00250825				GeneID:102095532	1.66874	4.75304e-05	GeneID:102090705	4.45592	4.08282e-12
GeneID:102090014	-2.1877	0.010013	GeneID:102094520	-2.03966	5.02446e-14	GeneID:102095414	1.12462	1.29353e-06				GeneID:102085456	-1.66828	0.0018142	GeneID:102090702	3.14596	2.12629e-10
GeneID:102090020	-2.11392	0.000314772	GeneID:102094516	-2.52244	1.13693e-21	GeneID:102095413	-1.2075	2.0289e-07				GeneID:102087931	1.6667	0.0218814	GeneID:102090698	1.90698	0.0187378
GeneID:102090029	-1.68654	8.23391e-14	GeneID:102094514	-1.95459	8.50458e-17	GeneID:102095409	2.74281	0.00018519				GeneID:102088054	-1.66583	0.00184397	GeneID:102090696	2.59694	2.4665e-06
GeneID:102090030	2.52558	3.99737e-20	GeneID:102094512	-1.63099	9.40197e-20	GeneID:102095406	-1.03805	2.33749e-07				GeneID:102085596	1.66546	0.0256263	GeneID:102090690	1.20646	0.00731385
GeneID:102090032	-3.10489	5.38227e-07	GeneID:102094506	3.56168	2.21129e-17	GeneID:102095405	2.98384	7.71513e-07				GeneID:102091129	1.66495	6.54451e-11	GeneID:102090682	1.06541	8.46864e-05
GeneID:102090039	-1.79976	2.77134e-17	GeneID:102094504	1.9152	0.0202233	GeneID:102095404	3.92731	7.13387e-17				GeneID:102097819	1.66385	2.81689e-08	GeneID:102090676	2.09389	2.09292e-07
GeneID:102090041	-1.8981	3.75444e-08	GeneID:102094490	1.34542	0.000964883	GeneID:102095403	1.1234	6.01688e-08				GeneID:102086098	1.6635	2.1484e-06	GeneID:102090665	-1.73293	2.72119e-07
GeneID:102090044	1.16821	1.18103e-09	GeneID:102094481	1.62557	5.60816e-17	GeneID:102095398	1.16452	3.16355e-06				GeneID:102096399	1.66273	0.00364545	GeneID:102090655	1.48641	0.000312095
GeneID:102090045	1.22635	7.98656e-07	GeneID:102094476	1.68617	0.000906281	GeneID:102095397	-1.2917	3.77046e-10				GeneID:102091450	-1.66216	2.00203e-06	GeneID:102090653	-1.18525	5.48714e-05
GeneID:102090048	1.808	0.00924756	GeneID:102094471	1.61355	1.1427e-12	GeneID:102095395	1.41713	1.00222e-10				GeneID:102083752	-1.6617	7.13158e-07	GeneID:102090643	1.61852	0.00590672
GeneID:102090049	1.25645	3.14447e-07	GeneID:102094469	-1.19109	0.00958981	GeneID:102095391	-2.20418	4.04554e-18				GeneID:102095609	1.66156	5.54835e-11	GeneID:102090641	3.04692	2.75792e-29
GeneID:102090050	-2.2946	8.62241e-11	GeneID:102094465	3.49932	5.1911e-08	GeneID:102095388	3.0984	2.58709e-05				GeneID:102085611	1.66112	5.78287e-07	GeneID:102090621	1.78307	1.74515e-14
GeneID:102090051	1.05911	3.33056e-08	GeneID:102094461	1.10255	1.81907e-05	GeneID:102095387	1.46651	0.0138933				GeneID:102096539	1.65954	0.0265157	GeneID:102090610	-1.0615	0.0254262
GeneID:102090054	1.42722	0.00155426	GeneID:102094460	-1.63481	1.02204e-14	GeneID:102095385	2.67401	5.86963e-38				GeneID:102083775	1.65917	0.00102565	GeneID:102090606	1.19922	0.0046712
GeneID:102090065	2.62721	8.19121e-19	GeneID:102094459	-1.52725	5.73291e-18	GeneID:102095384	1.13416	0.000242094				GeneID:102097315	-1.65731	0.000535052	GeneID:102090603	1.37605	2.72042e-05
GeneID:102090069	2.06419	6.45588e-15	GeneID:102094457	-1.11258	8.88499e-09	GeneID:102095383	1.17273	1.92469e-06				GeneID:102087695	-1.65719	0.000118169	GeneID:102090598	1.37531	0.000121156
GeneID:102090077	-1.04372	8.38894e-05	GeneID:102094453	-1.59634	2.25099e-10	GeneID:102095381	-1.47317	0.0010088				GeneID:102091257	1.65687	5.05634e-12	GeneID:102090583	2.05179	9.08224e-12
GeneID:102090083	1.30311	0.00097328	GeneID:102094446	-1.35878	4.80722e-06	GeneID:102095379	1.29961	2.10042e-06				GeneID:102088026	1.65684	4.65376e-05	GeneID:102090582	-1.06848	1.05107e-05
GeneID:102090095	1.6308	1.45625e-05	GeneID:102094438	2.39485	2.39726e-05	GeneID:102095377	-2.18406	1.103e-31				GeneID:102093153	-1.65613	8.40317e-06	GeneID:102090578	-3.35001	3.05306e-05
GeneID:102090103	1.43096	0.0320084	GeneID:102094431	-1.51458	0.0252882	GeneID:102095376	2.89255	2.38965e-35				GeneID:102093701	1.65483	1.83246e-07	GeneID:102090575	1.52936	0.0357154
GeneID:102090105	1.39448	0.0246526	GeneID:102094430	1.01019	1.11391e-07	GeneID:102095372	1.64208	1.51973e-05				GeneID:102091706	-1.6546	2.96061e-11	GeneID:102090567	1.04866	0.0141145
GeneID:102090114	-1.25934	1.61107e-07	GeneID:102094428	2.42203	5.00452e-22	GeneID:102095370	2.91767	5.77759e-20				GeneID:102097369	1.65448	0.0340438	GeneID:102090563	-1.05197	6.17213e-05
GeneID:102090117	1.17398	2.74677e-07	GeneID:102094424	-1.0034	0.0162634	GeneID:102095369	-3.74864	3.44863e-11				GeneID:102089481	1.65279	1.76785e-08	GeneID:102090560	-2.04106	4.0674e-05
GeneID:102090119	3.20215	1.5609e-17	GeneID:102094420	-3.55437	1.2131e-13	GeneID:102095368	-3.47498	2.70056e-10				GeneID:102090068	1.6508	0.00121034	GeneID:102090558	1.96502	0.00105041
GeneID:102090120	2.21474	2.27172e-07	GeneID:102094418	-1.78671	2.08765e-06	GeneID:102095364	1.92311	4.04229e-11				GeneID:102087745	-1.65003	0.00439856	GeneID:102090536	-1.36871	3.66047e-05
GeneID:102090122	-6.52954	3.30048e-106	GeneID:102094411	1.25602	5.58791e-09	GeneID:102095363	-1.44368	0.00858962				GeneID:102087721	1.65	0.000241323	GeneID:102090530	-1.16533	0.00237445
GeneID:102090125	1.36777	0.00147199	GeneID:102094410	3.23766	1.49561e-44	GeneID:102095359	2.73699	1.52934e-09				GeneID:102089640	1.64992	0.0160587	GeneID:102090529	2.14301	0.00498443
GeneID:102090131	1.66743	1.37509e-17	GeneID:102094405	2.88539	5.66524e-26	GeneID:102095358	1.32734	1.02305e-08				GeneID:102084404	-1.64982	2.40293e-07	GeneID:102090525	2.257	2.03011e-12
GeneID:102090142	-1.80549	2.66373e-15	GeneID:102094396	1.54281	0.00189562	GeneID:102095350	-1.91519	4.08617e-07				GeneID:102093717	1.64925	6.3374e-06	GeneID:102090512	1.431	2.23286e-05
GeneID:102090145	1.95648	1.01892e-24	GeneID:102094394	1.55599	4.28777e-09	GeneID:102095345	1.94919	0.000173295				GeneID:102087085	1.64902	0.00562108	GeneID:102090510	-1.01208	0.000289191
GeneID:102090146	-3.43969	2.58195e-43	GeneID:102094378	-4.36188	2.17832e-16	GeneID:102095344	5.95513	3.41692e-84				GeneID:102089510	1.64838	3.35985e-05	GeneID:102090500	1.06161	0.000126598
GeneID:102090148	-2.11534	0.00500811	GeneID:102094376	-1.99523	1.42774e-07	GeneID:102095341	6.77123	1.8897e-40				GeneID:102096233	1.64812	0.000757606	GeneID:102090499	1.96096	0.000182977
GeneID:102090151	1.74893	2.04845e-06	GeneID:102094371	-2.50008	1.42306e-08	GeneID:102095338	3.95267	9.75714e-70				GeneID:102086249	1.64654	5.41346e-06	GeneID:102090498	1.63874	2.06288e-10
GeneID:102090172	3.56395	1.61717e-08	GeneID:102094364	1.37643	0.00533342	GeneID:102095336	3.86901	1.14849e-24				GeneID:102097142	1.64545	0.0219995	GeneID:102090492	1.862	2.42877e-13
GeneID:102090180	1.81991	1.53778e-18	GeneID:102094362	-1.02588	0.000211554	GeneID:102095335	2.00448	0.000106702				GeneID:102090248	1.64424	0.0421321	GeneID:102090491	3.27433	2.35602e-08
GeneID:102090181	-1.11536	0.0328063	GeneID:102094356	-1.12773	1.49703e-10	GeneID:102095332	-1.67692	1.80161e-19				GeneID:102094217	1.64387	5.22556e-09	GeneID:102090483	1.69254	5.13655e-06
GeneID:102090182	1.61552	2.49494e-13	GeneID:102094353	-1.65721	3.59092e-15	GeneID:102095331	1.93122	0.0439142				GeneID:102089866	1.64344	0.00273636	GeneID:102090471	1.69724	3.66059e-10
GeneID:102090186	2.74295	4.44532e-32	GeneID:102094352	-2.69444	9.8775e-06	GeneID:102095329	4.3224	8.87144e-67				GeneID:102098461	1.64294	1.20939e-07	GeneID:102090468	2.55126	7.80311e-13
GeneID:102090187	-1.46386	0.0250568	GeneID:102094351	-1.6422	1.28559e-05	GeneID:102095325	1.04739	0.045504				GeneID:102098246	1.64187	1.3024e-05	GeneID:102090466	2.07333	0.000504569
GeneID:102090190	1.4964	3.4042e-10	GeneID:102094344	1.21326	0.0111435	GeneID:102095324	1.92852	3.05389e-11				GeneID:102088222	1.64151	3.96514e-07	GeneID:102090460	-1.19459	0.00153248
GeneID:102090193	-2.82636	3.90251e-07	GeneID:102094342	-2.49109	1.02478e-27	GeneID:102095323	-1.68091	0.00211592				GeneID:102092411	1.64011	0.0038393	GeneID:102090449	2.61967	2.58197e-07
GeneID:102090195	-1.02784	0.00516727	GeneID:102094339	-1.54579	8.78955e-08	GeneID:102095321	-1.24853	4.65382e-08				GeneID:102098226	1.63992	0.00120483	GeneID:102090441	-1.102	0.00270097
GeneID:102090202	1.32413	0.0435086	GeneID:102094334	-1.99174	9.9668e-17	GeneID:102095313	5.53773	1.9018e-37				GeneID:102086013	1.6389	2.49245e-06	GeneID:102090436	1.3911	0.00084712
GeneID:102090203	-1.85993	1.29271e-10	GeneID:102094328	5.31707	3.60846e-61	GeneID:102095312	-4.05917	2.16514e-15				GeneID:102086301	1.63856	1.7494e-14	GeneID:102090431	2.87138	5.89586e-14
GeneID:102090210	1.15525	7.2132e-08	GeneID:102094326	3.80086	1.5779e-07	GeneID:102095298	-1.06925	0.00138143				GeneID:102092186	-1.63842	7.87881e-09	GeneID:102090410	1.35109	3.30271e-07
GeneID:102090223	1.37244	7.63081e-05	GeneID:102094324	-1.3582	3.71596e-14	GeneID:102095294	-1.97879	9.17956e-28				GeneID:102097031	1.63816	1.29861e-05	GeneID:102090396	3.31409	3.66608e-38
GeneID:102090224	-1.21703	1.45492e-06	GeneID:102094322	1.60463	0.0129586	GeneID:102095292	1.1566	4.95665e-06				GeneID:102083718	1.63715	9.03655e-06	GeneID:102090395	1.09979	0.000922204
GeneID:102090225	-1.28803	1.28204e-07	GeneID:102094315	2.63932	1.57043e-08	GeneID:102095291	-1.08594	0.0022502				GeneID:102083904	-1.63657	3.48618e-05	GeneID:102090393	-1.06396	0.00159442
GeneID:102090227	-1.13721	1.69092e-07	GeneID:102094314	1.56464	0.0012087	GeneID:102095287	-2.16554	2.63524e-11				GeneID:102093374	1.63598	1.88034e-10	GeneID:102090392	2.07204	0.000453087
GeneID:102090229	2.31009	4.75039e-06	GeneID:102094312	1.88733	1.30169e-07	GeneID:102095285	-3.91305	1.45375e-63				GeneID:102097532	1.63583	6.08664e-10	GeneID:102090369	1.53222	1.96375e-08
GeneID:102090231	-1.41524	1.19173e-06	GeneID:102094308	-1.00777	2.37875e-05	GeneID:102095282	-1.60919	0.000193597				GeneID:102091312	-1.63547	0.00027015	GeneID:102090364	1.03108	7.03049e-05
GeneID:102090232	1.13615	0.0199049	GeneID:102094307	-1.90052	1.74513e-09	GeneID:102095281	1.15843	8.16493e-10				GeneID:102097021	1.63497	0.0458384	GeneID:102090345	-1.54117	0.0117493
GeneID:102090240	-1.20067	5.02061e-12	GeneID:102094304	1.00998	0.02988	GeneID:102095278	-1.64275	2.78784e-09				GeneID:102093838	-1.63492	5.46331e-11	GeneID:102090342	-1.19832	8.81674e-06
GeneID:102090245	3.09616	1.83791e-18	GeneID:102094298	2.16284	3.2523e-17	GeneID:102095276	3.34233	1.66753e-28				GeneID:102085597	1.63335	7.74839e-10	GeneID:102090336	1.59321	0.0208696
GeneID:102090248	1.64624	0.00208757	GeneID:102094293	1.154	0.0189154	GeneID:102095273	1.05027	2.86069e-05				GeneID:102092966	1.63331	0.0204564	GeneID:102090335	1.19767	0.0326787
GeneID:102090251	-1.3611	0.000137516	GeneID:102094289	-2.04528	3.21785e-06	GeneID:102095272	-2.24118	1.70101e-35				GeneID:102085721	1.63278	1.31061e-09	GeneID:102090331	1.48836	0.00136608
GeneID:102090256	2.17615	4.06809e-15	GeneID:102094286	-1.79958	6.33895e-15	GeneID:102095271	3.58002	9.6353e-24				GeneID:102097351	1.63219	0.00888794	GeneID:102090314	2.89901	1.56703e-31
GeneID:102090257	-1.54408	0.000137467	GeneID:102094285	1.68696	1.4932e-11	GeneID:102095267	1.24714	5.29218e-05				GeneID:102095550	1.63111	1.64659e-05	GeneID:102090313	-1.08683	3.53032e-05
GeneID:102090265	-1.525	1.72055e-07	GeneID:102094281	-2.0835	5.65276e-22	GeneID:102095265	1.1106	3.5087e-05				GeneID:102087971	-1.62993	0.000195934	GeneID:102090305	1.29226	0.0128795
GeneID:102090277	-1.37789	1.23725e-08	GeneID:102094276	1.18804	2.20595e-11	GeneID:102095264	-1.12377	1.09724e-08				GeneID:102087285	1.62864	3.83318e-05	GeneID:102090300	-1.08128	0.000958149
GeneID:102090279	1.01171	1.7164e-08	GeneID:102094273	-1.10322	6.82848e-08	GeneID:102095263	1.83421	1.59173e-15				GeneID:102087619	-1.62855	2.70968e-10	GeneID:102090291	1.77709	1.5204e-06
GeneID:102090280	-1.12349	5.2629e-10	GeneID:102094268	-3.51024	1.48436e-12	GeneID:102095258	1.72058	0.00794931				GeneID:102096538	1.6285	8.13446e-09	GeneID:102090285	-2.44957	0.000117564
GeneID:102090281	3.7988	0.000268926	GeneID:102094265	2.81778	6.13622e-30	GeneID:102095256	-1.72478	8.30493e-18				GeneID:102095920	-1.62597	0.00620998	GeneID:102090279	1.05221	0.00012048
GeneID:102090288	1.50174	5.88951e-07	GeneID:102094262	4.32418	7.6331e-06	GeneID:102095252	-1.5316	5.1334e-12				GeneID:102087383	1.62574	1.23728e-05	GeneID:102090278	-1.64846	2.55843e-06
GeneID:102090294	1.37994	8.08747e-09	GeneID:102094260	1.91276	1.07545e-14	GeneID:102095250	-1.73303	9.95649e-07				GeneID:102088807	-1.62436	1.75962e-12	GeneID:102090265	-1.07864	0.00153624
GeneID:102090297	1.96007	1.55685e-06	GeneID:102094258	-1.24806	5.80879e-13	GeneID:102095244	-1.59424	1.57793e-09				GeneID:110365528	1.62308	4.27592e-07	GeneID:102090263	1.3164	1.40984e-07
GeneID:102090298	-2.30636	1.63389e-10	GeneID:102094255	-1.04961	0.0002095	GeneID:102095241	-4.97113	1.18823e-43				GeneID:102097675	1.62182	3.53934e-07	GeneID:102090256	2.21028	7.75041e-14
GeneID:102090300	1.2443	7.13485e-12	GeneID:102094243	-1.39595	4.71908e-06	GeneID:102095231	1.90008	3.4906e-08				GeneID:102096390	1.6216	0.00072762	GeneID:102090254	1.40263	0.0105205
GeneID:102090304	-1.34308	1.14649e-05	GeneID:102094241	1.03246	5.56559e-09	GeneID:102095223	1.6827	3.66184e-13				GeneID:102095075	1.6214	0.00916164	GeneID:102090242	2.46335	2.84042e-17
GeneID:102090305	1.45743	5.5856e-10	GeneID:102094235	-1.7571	4.63186e-12	GeneID:102095218	5.03045	5.655e-46				GeneID:102088736	-1.62088	9.57124e-06	GeneID:102090241	-1.34379	0.00535843
GeneID:102090306	1.83016	8.5504e-16	GeneID:102094230	-1.0556	8.27445e-07	GeneID:102095217	-1.10758	3.7081e-07				GeneID:102097093	-1.62027	2.28239e-13	GeneID:102090224	1.3808	4.34935e-07
GeneID:102090307	-1.76054	2.04616e-14	GeneID:102094229	-1.26999	4.87814e-12	GeneID:102095216	1.31203	2.91728e-09				GeneID:102085873	1.61966	0.0221416	GeneID:102090223	1.13883	0.00894798
GeneID:102090310	2.2147	0.00286334	GeneID:102094224	1.13386	4.37678e-10	GeneID:102095212	1.93398	0.00507133				GeneID:102096438	1.61916	0.000748651	GeneID:102090221	1.60465	2.73173e-05
GeneID:102090311	4.24984	4.52491e-07	GeneID:102094223	1.75528	5.35639e-18	GeneID:102095205	6.46933	3.35569e-39				GeneID:102097050	-1.61703	7.18259e-09	GeneID:102090214	-6.24083	3.85991e-10
GeneID:102090313	-2.61178	1.3083e-12	GeneID:102094221	-1.52102	4.08801e-09	GeneID:102095204	-1.4885	1.22876e-09				GeneID:102086549	1.61195	1.73756e-06	GeneID:102090210	1.04121	0.040859
GeneID:102090314	-1.34111	9.57494e-10	GeneID:102094220	1.77516	1.2018e-11	GeneID:102095201	-1.02814	1.32182e-08				GeneID:102094304	1.61146	0.0166581	GeneID:102090203	-1.66688	4.43233e-12
GeneID:102090315	3.11561	1.7954e-15	GeneID:102094217	1.27242	2.8918e-07	GeneID:102095194	1.41495	3.33603e-13				GeneID:102092565	-1.61052	0.00227603	GeneID:102090195	2.21753	1.61238e-09
GeneID:102090330	-4.10995	7.59975e-08	GeneID:102094208	1.12656	0.00358016	GeneID:102095192	1.10716	2.45565e-06				GeneID:102091084	-1.61041	0.00548189	GeneID:102090190	1.25699	7.70731e-05
GeneID:102090331	1.68	4.72374e-10	GeneID:102094205	3.03379	4.23452e-32	GeneID:102095190	-1.05169	4.4881e-07				GeneID:102084718	-1.61009	5.12722e-07	GeneID:102090183	1.49624	0.00544154
GeneID:102090332	-1.25084	0.0111989	GeneID:102094204	1.65166	0.000589641	GeneID:102095189	1.44951	4.81002e-15				GeneID:102085483	-1.60996	0.036981	GeneID:102090181	1.45381	0.000167868
GeneID:102090336	-3.36221	1.41158e-05	GeneID:102094203	1.67203	2.30665e-09	GeneID:102095186	-1.68378	8.9632e-09				GeneID:102093077	-1.60993	4.99762e-09	GeneID:102090180	1.68701	0.00346861
GeneID:102090340	1.50334	1.32974e-05	GeneID:102094198	-1.35794	3.61897e-06	GeneID:102095183	-2.15646	2.81955e-17				GeneID:106145634	1.60973	0.00380456	GeneID:102090171	1.91935	1.28198e-16
GeneID:102090352	-1.74502	0.000248092	GeneID:102094196	-1.4182	0.000199737	GeneID:102095181	-2.80898	3.98287e-23				GeneID:102083630	1.60961	7.57827e-05	GeneID:102090151	1.50788	0.00507244
GeneID:102090358	3.48864	1.2988e-05	GeneID:102094195	-3.88314	9.56939e-10	GeneID:102095180	1.73717	5.81948e-12				GeneID:102095161	-1.60929	0.0416276	GeneID:102090146	-1.82901	7.67322e-06
GeneID:102090363	2.18136	4.7392e-05	GeneID:102094194	-1.08808	7.91401e-05	GeneID:102095171	-1.09813	7.87302e-09				GeneID:102091622	-1.60907	6.93507e-07	GeneID:102090142	-2.31569	0.000388769
GeneID:102090364	-1.66147	5.18926e-08	GeneID:102094190	-1.46101	2.63003e-09	GeneID:102095167	-1.31953	5.76256e-13				GeneID:102098665	-1.60843	5.81288e-11	GeneID:102090134	1.31268	0.0127094
GeneID:102090370	3.27459	1.42809e-19	GeneID:102094185	-4.37418	1.38543e-09	GeneID:102095161	-3.28964	2.04779e-12				GeneID:102097889	1.6077	0.00410167	GeneID:102090131	3.48605	5.26118e-15
GeneID:102090372	1.22638	1.45439e-12	GeneID:102094179	-3.67371	2.83642e-48	GeneID:102095156	-1.61273	2.66232e-17				GeneID:102084289	-1.60725	0.00014891	GeneID:102090124	1.8076	1.01338e-09
GeneID:102090373	1.20006	2.02717e-11	GeneID:102094171	2.80543	5.36873e-11	GeneID:102095155	-1.17943	4.47454e-07				GeneID:102083894	1.60681	1.66073e-08	GeneID:102090117	2.01998	3.96977e-08
GeneID:102090380	1.3482	0.00206376	GeneID:102094170	1.44	0.00196842	GeneID:102095154	-1.16075	3.61754e-09				GeneID:102094077	-1.60558	4.34476e-10	GeneID:102090107	-2.91651	0.000553719
GeneID:102090389	1.22008	3.92153e-10	GeneID:102094167	-3.004	2.40991e-10	GeneID:102095153	-3.90406	8.88923e-31				GeneID:102092253	-1.60536	1.79747e-08	GeneID:102090098	-1.31202	7.99077e-07
GeneID:102090390	1.41519	1.5863e-06	GeneID:102094166	-1.26826	1.19635e-12	GeneID:102095147	-1.15443	0.0111481				GeneID:102097042	1.60535	0.012929	GeneID:102090095	1.62313	0.00259768
GeneID:102090392	4.16588	9.61133e-107	GeneID:102094160	2.91621	0.000376038	GeneID:102095145	1.16712	4.99294e-10				GeneID:102091632	1.60528	0.00355461	GeneID:102090087	1.19267	2.74443e-05
GeneID:102090393	1.43438	4.73764e-07	GeneID:102094153	-2.71519	6.40456e-32	GeneID:102095141	-1.33695	1.28183e-10				GeneID:102096590	-1.60443	0.00134181	GeneID:102090085	1.69497	0.00801094
GeneID:102090395	1.16497	1.68577e-08	GeneID:102094152	-1.01246	6.91052e-06	GeneID:102095139	2.86676	1.91999e-06				GeneID:102090492	1.60273	7.96314e-07	GeneID:102090084	1.01742	0.0470257
GeneID:102090396	2.10911	5.42802e-20	GeneID:102094148	2.56453	1.13766e-21	GeneID:102095136	3.30057	3.34686e-08				GeneID:102084363	-1.60168	1.64773e-08	GeneID:102090081	-1.11089	0.0135269
GeneID:102090409	1.15415	5.50015e-08	GeneID:102094141	1.0225	3.79697e-08	GeneID:102095133	1.71274	6.17786e-09				GeneID:102095480	-1.60157	0.00757126	GeneID:102090070	1.07804	0.000207976
GeneID:102090416	1.27971	0.00801088	GeneID:102094138	-1.26479	1.12672e-09	GeneID:102095132	5.65686	4.12049e-28				GeneID:102090183	1.60085	0.00071129	GeneID:102090068	1.58668	1.32189e-05
GeneID:102090423	-3.28457	8.38802e-05	GeneID:102094137	-3.43506	4.92302e-30	GeneID:102095130	1.67005	1.89325e-11				GeneID:102090195	1.59695	1.80709e-05	GeneID:102090066	1.09523	6.83546e-06
GeneID:102090425	1.50281	4.99976e-09	GeneID:102094135	1.18612	0.000889385	GeneID:102095129	-3.08729	2.73857e-39				GeneID:102093466	1.59658	1.08467e-06	GeneID:102090064	-1.09436	0.0127693
GeneID:102090429	-1.11793	0.0231072	GeneID:102094130	1.63608	1.83389e-09	GeneID:102095128	1.18757	2.33918e-09				GeneID:102097968	1.59372	0.0338678	GeneID:102090056	3.56886	2.20565e-06
GeneID:102090432	1.30577	0.00146127	GeneID:102094123	-2.01108	1.89227e-05	GeneID:102095126	-1.90679	8.50999e-20				GeneID:102093953	1.59363	1.85682e-05	GeneID:102090050	1.97343	1.10993e-06
GeneID:102090442	-2.06558	0.000451015	GeneID:102094121	-1.26523	0.00797678	GeneID:102095122	2.45262	6.63344e-15				GeneID:102097792	1.5907	0.000840799	GeneID:102090046	1.55701	1.02141e-07
GeneID:102090449	1.68364	3.56893e-10	GeneID:102094113	3.85006	1.84862e-13	GeneID:102095117	-1.33949	3.10588e-15				GeneID:102083717	1.59011	1.01753e-05	GeneID:102090045	-1.1859	8.85674e-05
GeneID:102090451	1.57215	0.000122225	GeneID:102094105	-1.68551	4.06147e-10	GeneID:102095115	1.80414	2.4383e-07				GeneID:102084689	1.58946	7.51505e-10	GeneID:102090029	-1.47131	0.000799651
GeneID:102090461	-2.84325	7.21354e-30	GeneID:102094103	-1.62237	4.13939e-17	GeneID:102095113	-1.26335	0.0103151				GeneID:110363777	-1.58938	0.0287987	GeneID:102090009	1.25764	0.000118493
GeneID:102090466	-1.46404	8.24655e-07	GeneID:102094101	-1.43878	3.16039e-05	GeneID:102095112	1.26953	2.63082e-08				GeneID:102087880	-1.5891	2.30925e-15	GeneID:102090007	1.64865	0.000185943
GeneID:102090470	-1.66205	4.9581e-05	GeneID:102094099	1.05007	0.00116047	GeneID:102095110	1.03499	0.000264048				GeneID:102091659	1.58876	0.0437034	GeneID:102089997	-1.60015	1.19156e-05
GeneID:102090471	-1.02827	1.96492e-06	GeneID:102094092	-1.53062	1.06617e-07	GeneID:102095107	-2.58103	3.55247e-23				GeneID:102092081	-1.58771	0.038224	GeneID:102089988	1.41932	0.0266597
GeneID:102090472	1.07685	0.000515695	GeneID:102094089	1.82574	4.02538e-05	GeneID:102095106	1.24599	5.39521e-06				GeneID:102094962	1.58761	0.000957126	GeneID:102089986	1.85211	5.0817e-11
GeneID:102090483	-1.91402	1.26633e-08	GeneID:102094087	-2.9583	1.31468e-31	GeneID:102095105	-1.71587	0.00406738				GeneID:102096656	1.58737	4.22351e-07	GeneID:102089984	1.1249	0.000811166
GeneID:102090487	-2.3052	0.000134916	GeneID:102094085	-2.96986	9.36903e-07	GeneID:102095103	1.25946	0.0031661				GeneID:102089705	1.5863	0.00796349	GeneID:102089983	1.53129	0.0152743
GeneID:102090491	-1.74693	1.43012e-17	GeneID:102094084	-1.0172	0.000845453	GeneID:102095099	1.18018	2.39168e-05				GeneID:102092235	-1.5851	9.84308e-05	GeneID:102089976	-1.61364	9.25719e-08
GeneID:102090492	-1.4309	4.12063e-08	GeneID:102094073	-2.82448	4.95029e-11	GeneID:102095098	-2.30974	1.45267e-12				GeneID:102091735	1.58422	2.84119e-06	GeneID:102089975	1.74149	1.58674e-05
GeneID:102090493	-1.03408	0.033495	GeneID:102094070	3.49014	2.62236e-18	GeneID:102095096	1.06388	2.22635e-08				GeneID:102090621	1.58375	1.13838e-09	GeneID:102089974	2.3429	5.97932e-20
GeneID:102090499	1.56668	2.121e-06	GeneID:102094063	3.40816	5.96828e-42	GeneID:102095093	-1.01045	1.12344e-06				GeneID:102085972	1.58365	0.000623532	GeneID:102089972	1.56409	0.00537671
GeneID:102090507	-2.05672	0.000460064	GeneID:102094061	-2.09773	0.000346048	GeneID:102095092	1.57956	1.17453e-08				GeneID:102092833	-1.58354	5.01262e-10	GeneID:102089965	1.89136	1.59829e-11
GeneID:102090510	-1.69115	2.17563e-07	GeneID:102094054	3.64051	5.01753e-16	GeneID:102095090	2.52425	5.5612e-13				GeneID:102087598	1.58322	0.00928143	GeneID:102089958	1.42645	4.8693e-10
GeneID:102090511	1.20548	5.50555e-11	GeneID:102094053	2.8915	1.80951e-07	GeneID:102095089	-2.25258	1.19075e-12				GeneID:102092471	1.58305	4.6769e-05	GeneID:102089957	1.79578	1.32266e-07
GeneID:102090516	-1.62333	7.31315e-09	GeneID:102094052	-2.58695	1.96628e-40	GeneID:102095086	-1.56949	4.44047e-07				GeneID:102088292	1.58148	0.00336606	GeneID:102089955	1.65471	1.41747e-09
GeneID:102090522	-1.46825	0.00164511	GeneID:102094051	-1.6641	1.53136e-10	GeneID:102095084	-1.83861	1.57495e-23				GeneID:102087335	-1.58118	0.0241491	GeneID:102089950	1.4649	0.00612722
GeneID:102090527	1.59157	1.20965e-16	GeneID:102094050	-6.1359	4.10448e-133	GeneID:102095083	-1.15953	9.74137e-10				GeneID:102088332	-1.58025	0.0148144	GeneID:102089949	1.62704	0.000798647
GeneID:102090530	1.08813	0.000940097	GeneID:102094043	-1.14288	0.0229218	GeneID:102095075	2.07958	1.49249e-05				GeneID:102086761	-1.57957	0.000425504	GeneID:102089944	1.54942	3.09807e-07
GeneID:102090533	1.0713	2.72703e-06	GeneID:102094042	1.51303	6.70018e-16	GeneID:102095074	1.3548	0.00546326				GeneID:102083664	1.57808	0.00849511	GeneID:102089940	1.71599	0.0175873
GeneID:102090539	-1.44072	8.5863e-08	GeneID:102094031	-1.32341	5.0654e-09	GeneID:102095072	-1.42676	1.67837e-15				GeneID:102087056	1.57802	0.000243036	GeneID:102089926	2.42252	1.05037e-20
GeneID:102090550	-1.14321	0.00567739	GeneID:102094028	-1.59053	7.49838e-15	GeneID:102095065	1.0239	1.46089e-06				GeneID:102096916	1.57786	4.43231e-10	GeneID:102089925	-1.01432	2.23286e-05
GeneID:102090551	-1.8979	3.24811e-23	GeneID:102094027	-1.2832	0.0111564	GeneID:102095063	1.38779	1.80179e-08				GeneID:102090787	1.57733	0.000154507	GeneID:102089916	2.35011	6.73043e-09
GeneID:102090552	1.47273	4.39012e-14	GeneID:102094023	1.03056	2.36271e-06	GeneID:102095052	3.64521	2.74662e-32				GeneID:102089903	-1.57711	3.25986e-11	GeneID:102089915	-1.0046	7.93327e-05
GeneID:102090564	1.52345	0.00962291	GeneID:102094022	2.04459	0.000401101	GeneID:102095049	2.59179	0.000115178				GeneID:102088978	-1.57647	2.36272e-11	GeneID:102089903	-1.54621	6.80417e-10
GeneID:102090566	-1.31084	0.000809621	GeneID:102094018	-1.80029	0.00127697	GeneID:102095048	-1.49247	0.00513166				GeneID:102084226	1.57628	8.64722e-07	GeneID:102089901	1.49284	0.000888103
GeneID:102090569	1.52932	0.0245313	GeneID:102094015	1.24721	6.72395e-12	GeneID:102095042	-1.2781	0.0141437				GeneID:102086841	-1.57607	0.000163609	GeneID:102089895	1.91035	1.5302e-05
GeneID:102090573	-2.35303	3.82606e-08	GeneID:102094010	3.71893	7.48303e-42	GeneID:102095041	2.29778	1.67551e-05				GeneID:102097983	-1.57551	2.48427e-06	GeneID:102089892	2.22097	2.83656e-05
GeneID:102090575	1.52459	3.31286e-06	GeneID:102094009	-1.8653	1.54435e-10	GeneID:102095037	2.00809	9.64312e-07				GeneID:102090894	1.5755	6.27567e-06	GeneID:102089890	3.43797	2.63193e-21
GeneID:102090577	2.01719	1.13077e-06	GeneID:102094008	2.06582	2.10807e-15	GeneID:102095030	1.29534	8.43009e-05				GeneID:102097691	1.57529	5.29009e-05	GeneID:102089885	-1.89429	1.22343e-10
GeneID:102090584	-1.34537	7.52221e-09	GeneID:102094006	-1.44527	6.98572e-05	GeneID:102095027	3.09923	7.84258e-26				GeneID:106146097	1.57492	0.015309	GeneID:102089881	1.048	0.000218861
GeneID:102090600	2.3007	6.34542e-09	GeneID:102094005	2.33035	3.7696e-36	GeneID:102095025	1.86141	0.00310199				GeneID:102083549	1.57427	2.62063e-05	GeneID:102089875	1.89143	1.06767e-05
GeneID:102090610	-1.2504	0.000417109	GeneID:102094001	-1.79559	3.72588e-09	GeneID:102095022	-6.01293	2.64737e-88				GeneID:102090335	1.57424	0.0024601	GeneID:102089874	-1.60757	1.46506e-10
GeneID:102090612	-1.40436	0.000354343	GeneID:102094000	-2.16063	5.59282e-14	GeneID:102095021	10.504	6.72482e-06				GeneID:102091000	1.57409	0.0137688	GeneID:102089859	1.25202	0.0203856
GeneID:102090615	2.40998	1.39675e-31	GeneID:102093993	1.06804	8.94344e-08	GeneID:102095020	-1.29085	6.47719e-13				GeneID:102093319	1.57392	0.0261346	GeneID:102089842	1.02449	3.00716e-05
GeneID:102090638	-1.39189	2.46436e-09	GeneID:102093992	-1.48235	1.0481e-08	GeneID:102095017	-1.21192	0.000242037				GeneID:102091033	1.573	3.71111e-05	GeneID:102089840	-2.25054	8.19596e-05
GeneID:102090646	1.16867	1.57881e-10	GeneID:102093988	-1.14652	2.91134e-05	GeneID:102095015	1.97492	2.96049e-12				GeneID:102095153	-1.57248	1.53359e-07	GeneID:102089833	1.40289	9.80537e-06
GeneID:102090650	-1.12405	0.00199574	GeneID:102093987	-1.92517	4.48258e-16	GeneID:102095014	-1.03388	5.4914e-08				GeneID:102089521	1.5723	0.00231321	GeneID:102089823	1.15539	5.35943e-05
GeneID:102090651	-1.70939	0.000911866	GeneID:102093981	1.30347	1.70161e-07	GeneID:102095012	-1.83365	0.000251104				GeneID:102092423	1.57226	0.00383228	GeneID:102089821	2.39113	1.77804e-08
GeneID:102090655	-1.08271	0.00206126	GeneID:102093980	-1.08136	0.00285465	GeneID:102095011	1.34991	4.39433e-10				GeneID:102086848	1.57183	0.000406049	GeneID:102089818	-1.00553	0.00288449
GeneID:102090657	-2.43131	4.41538e-11	GeneID:102093977	-1.00743	0.000226415	GeneID:102095010	1.91928	5.99916e-08				GeneID:102088175	-1.57166	4.07563e-05	GeneID:102089814	2.20477	0.0015153
GeneID:102090664	-1.68044	7.88224e-13	GeneID:102093974	-1.43516	2.63245e-14	GeneID:102095008	-1.42044	0.00264565				GeneID:102087835	1.57124	0.000291767	GeneID:102089807	1.59053	1.8164e-05
GeneID:102090665	1.98211	4.50609e-17	GeneID:102093973	-1.37965	0.00241123	GeneID:102095004	1.88968	1.67365e-09				GeneID:102097186	1.56953	5.82855e-07	GeneID:102089805	1.94466	7.62203e-05
GeneID:102090666	-1.51867	2.1842e-07	GeneID:102093972	1.39115	1.76879e-10	GeneID:102095002	-1.07874	0.000419501				GeneID:102096784	1.56686	0.0405405	GeneID:102089804	1.78232	1.92836e-12
GeneID:102090667	-1.26273	4.55113e-10	GeneID:102093969	-2.43778	0.000226952	GeneID:102095001	1.64249	2.13253e-11				GeneID:102084571	-1.56653	0.00691629	GeneID:102089794	1.48292	0.0259895
GeneID:102090670	8.28958	8.0648e-81	GeneID:102093966	-1.50958	1.0411e-07	GeneID:102095000	-1.68117	4.08151e-18				GeneID:102097794	-1.56652	3.89982e-06	GeneID:102089784	-1.39084	2.058e-06
GeneID:102090671	2.40501	3.2008e-33	GeneID:102093964	-1.67087	2.18971e-17	GeneID:102094995	-1.20119	4.9018e-07				GeneID:102094717	1.56575	0.000448286	GeneID:102089745	1.19412	0.00889855
GeneID:102090683	1.1027	2.10537e-05	GeneID:102093963	1.36379	7.91673e-12	GeneID:102094994	-1.34469	1.14041e-05				GeneID:102097738	1.56556	0.000267277	GeneID:102089735	1.87742	2.78329e-11
GeneID:102090686	1.75615	1.85888e-18	GeneID:102093961	1.02404	2.34651e-06	GeneID:102094989	-8.18499	8.39086e-47				GeneID:102095074	1.56487	0.0119441	GeneID:102089732	2.32385	1.437e-08
GeneID:102090690	1.30554	0.00010115	GeneID:102093954	-1.70277	2.63817e-10	GeneID:102094985	-1.9939	5.62344e-10				GeneID:102084980	1.56367	7.77891e-07	GeneID:102089726	-2.65317	3.49742e-19
GeneID:102090692	-1.09671	0.000159055	GeneID:102093953	-1.23123	3.57932e-09	GeneID:102094983	-1.38179	0.0281099				GeneID:102088221	1.56342	2.45147e-12	GeneID:102089719	1.07205	9.5533e-06
GeneID:102090693	-1.01277	2.64096e-06	GeneID:102093951	-1.91123	5.34241e-09	GeneID:102094978	-2.27668	1.6057e-06				GeneID:102094157	1.56194	2.90532e-08	GeneID:102089714	1.74562	0.00191785
GeneID:102090696	-2.26726	4.06365e-08	GeneID:102093950	-1.18602	2.94483e-11	GeneID:102094976	1.1117	5.77897e-10				GeneID:102088539	-1.56179	0.0273983	GeneID:102089708	4.63385	7.47252e-07
GeneID:102090697	-1.73336	0.000191185	GeneID:102093940	-1.54415	3.89355e-10	GeneID:102094973	1.42842	4.20167e-10				GeneID:110355377	-1.56174	3.58785e-06	GeneID:102089705	1.62793	0.00783128
GeneID:102090702	-1.87204	0.000123658	GeneID:102093939	3.20992	1.03258e-26	GeneID:102094969	1.37214	1.4699e-07				GeneID:102095581	1.56098	0.0203912	GeneID:102089704	1.64053	9.02919e-06
GeneID:102090705	2.03568	4.89246e-09	GeneID:102093936	1.10198	0.000392759	GeneID:102094967	-1.92945	3.43006e-25				GeneID:102092581	-1.56074	2.8114e-06	GeneID:102089701	2.17473	0.0190684
GeneID:102090706	-1.06721	1.65034e-05	GeneID:102093919	-1.71693	2.8505e-17	GeneID:102094966	-1.1716	0.0032867				GeneID:102088860	1.56071	0.00699075	GeneID:102089691	1.29698	0.00029493
GeneID:102090709	1.20711	9.58264e-09	GeneID:102093915	-1.73055	0.000168355	GeneID:102094965	1.77478	1.71242e-10				GeneID:102092821	-1.56053	0.00250029	GeneID:102089682	-1.56985	1.6563e-06
GeneID:102090713	-1.34322	0.000446515	GeneID:102093914	1.70412	1.88979e-14	GeneID:102094954	2.9267	0.00135894				GeneID:102084075	-1.55978	0.000218904	GeneID:102089679	1.18196	3.10182e-05
GeneID:102090716	1.95744	3.15684e-25	GeneID:102093911	-1.20359	0.0270327	GeneID:102094953	1.03295	0.00403832				GeneID:102091371	1.55955	6.90088e-07	GeneID:102089677	-1.03093	0.00121613
GeneID:102090721	2.08858	0.00099979	GeneID:102093910	-1.11947	0.00675055	GeneID:102094949	1.17448	2.61168e-09				GeneID:102095747	-1.55937	0.00190075	GeneID:102089670	2.25895	1.28405e-10
GeneID:102090724	-2.57073	9.52319e-24	GeneID:102093908	-2.55812	1.1566e-10	GeneID:102094947	6.02381	2.2631e-16				GeneID:102097739	-1.55885	0.0450429	GeneID:102089665	2.52847	0.00467933
GeneID:102090725	-3.71147	3.02423e-28	GeneID:102093907	-1.59522	9.33666e-06	GeneID:102094945	7.76336	1.0492e-108				GeneID:102090767	1.55839	2.11559e-06	GeneID:102089650	-1.84636	0.00350763
GeneID:102090730	2.28902	0.000175819	GeneID:102093898	2.23896	1.69882e-08	GeneID:102094944	-1.57212	2.39413e-06				GeneID:102091090	1.5568	0.000521201	GeneID:102089640	1.55517	0.00614973
GeneID:102090733	1.15974	4.8323e-11	GeneID:102093896	-2.56973	1.22628e-07	GeneID:102094941	4.21486	3.25264e-08				GeneID:102087631	1.55625	3.29587e-11	GeneID:102089628	1.65205	4.54802e-06
GeneID:102090734	-2.16358	1.26721e-10	GeneID:102093894	2.49062	2.0376e-21	GeneID:102094937	-1.1264	1.91668e-07				GeneID:110362310	1.55615	0.0132979	GeneID:102089627	-1.09009	0.00206398
GeneID:102090738	1.65706	0.00216455	GeneID:102093886	-4.1244	4.36662e-14	GeneID:102094935	2.00848	0.00135489				GeneID:102083591	1.55375	2.24562e-05	GeneID:102089621	2.31494	3.84283e-12
GeneID:102090744	-3.38836	0.0019511	GeneID:102093884	-2.93667	5.33786e-10	GeneID:102094931	-2.18591	2.5847e-10				GeneID:102087223	-1.55322	6.56242e-08	GeneID:102089619	1.33631	6.28273e-09
GeneID:102090745	2.11213	0.0034395	GeneID:102093883	1.78468	2.96262e-20	GeneID:102094926	1.90425	3.44532e-09				GeneID:102095990	-1.55298	0.00200679	GeneID:102089615	1.35418	1.96291e-05
GeneID:102090749	1.45237	3.64445e-07	GeneID:102093879	1.08523	1.15751e-07	GeneID:102094925	2.90302	3.21171e-09				GeneID:102093639	1.55254	1.89441e-10	GeneID:102089610	1.47095	0.000210793
GeneID:102090753	1.12736	1.13058e-06	GeneID:102093878	-1.01183	1.36193e-05	GeneID:102094923	-1.55992	0.000287696				GeneID:102087173	1.55223	0.00408665	GeneID:102089597	-1.48899	2.92409e-06
GeneID:102090756	5.35713	1.27001e-05	GeneID:102093871	-1.54037	3.44717e-16	GeneID:102094922	1.36176	1.47653e-05				GeneID:102093664	1.55196	2.34262e-10	GeneID:102089584	1.00091	0.000896933
GeneID:102090760	1.20373	1.36471e-05	GeneID:102093870	-1.87379	1.11345e-08	GeneID:102094920	1.05964	1.09379e-06				GeneID:102090835	-1.55164	0.00331373	GeneID:102089582	1.92353	7.81302e-05
GeneID:102090765	-2.11225	0.00547889	GeneID:102093869	-1.31919	3.36008e-06	GeneID:102094915	1.87357	4.32179e-06				GeneID:102086397	1.55137	0.037746	GeneID:102089575	5.62044	1.55319e-17
GeneID:102090767	1.12895	3.66033e-05	GeneID:102093867	-1.99104	2.28858e-30	GeneID:102094914	3.0509	3.51937e-17				GeneID:102091858	1.55097	0.000318761	GeneID:102089574	2.3682	5.71743e-12
GeneID:102090775	-1.6103	1.08008e-14	GeneID:102093866	-1.91819	0.000221244	GeneID:102094913	-1.39176	2.61168e-09				GeneID:110360980	1.5508	5.99776e-05	GeneID:102089571	1.34766	9.90888e-05
GeneID:102090779	1.04128	6.25964e-08	GeneID:102093865	-2.43393	1.30633e-16	GeneID:102094912	-1.64767	6.46737e-14				GeneID:102094844	1.54985	2.56046e-06	GeneID:102089558	1.24433	0.00128097
GeneID:102090783	1.27531	2.53907e-06	GeneID:102093863	1.49602	2.07106e-16	GeneID:102094910	1.3656	4.17499e-12				GeneID:110354946	1.54976	2.65719e-06	GeneID:102089552	-1.07861	3.83923e-05
GeneID:102090790	-1.44449	3.45942e-05	GeneID:102093851	1.83304	8.44105e-05	GeneID:102094907	-1.20247	1.16879e-11				GeneID:102085416	1.54861	1.54605e-08	GeneID:102089536	1.52682	6.04939e-10
GeneID:102090792	-1.35851	8.77078e-09	GeneID:102093850	-1.41326	5.34856e-08	GeneID:102094906	2.5879	0.000692116				GeneID:102089352	1.5484	6.3065e-05	GeneID:102089534	-1.69625	7.8665e-05
GeneID:102090793	3.71472	1.23476e-08	GeneID:102093849	1.19847	9.12418e-08	GeneID:102094901	-1.32418	8.72793e-06				GeneID:102095272	-1.54832	2.65431e-10	GeneID:102089532	4.1784	1.53159e-16
GeneID:102090794	-2.22824	0.00019893	GeneID:102093847	2.41597	3.27441e-23	GeneID:102094899	-1.93331	0.00294631				GeneID:102098439	1.5479	1.53584e-05	GeneID:102089529	-1.00941	0.000226096
GeneID:102090806	1.56008	5.52949e-07	GeneID:102093846	3.94028	1.10381e-62	GeneID:102094895	1.41152	4.82715e-10				GeneID:106145849	1.5474	0.0327343	GeneID:102089525	-1.30791	0.0145783
GeneID:102090810	-2.12511	3.76173e-33	GeneID:102093845	1.06492	1.16642e-07	GeneID:102094893	1.18285	0.00010248				GeneID:102092300	-1.54719	7.9091e-14	GeneID:102089521	1.11431	0.0149233
GeneID:102090811	1.00412	5.11207e-09	GeneID:102093840	1.95139	2.67171e-09	GeneID:102094887	1.95336	4.73631e-14				GeneID:102097773	-1.54699	8.68347e-07	GeneID:102089518	3.11075	2.6047e-25
GeneID:102090813	-1.86016	0.000280137	GeneID:102093832	2.33937	2.475e-15	GeneID:102094885	-1.22052	0.00436725				GeneID:102098170	1.54662	0.000832552	GeneID:102089513	1.10901	0.0133281
GeneID:102090814	-2.49737	9.68849e-11	GeneID:102093824	1.51714	2.11089e-15	GeneID:102094883	-3.44665	2.76854e-09				GeneID:102084716	1.54655	1.23839e-12	GeneID:102089510	1.84611	1.75219e-10
GeneID:102090815	-2.47283	1.22271e-18	GeneID:102093819	-1.33631	0.00139283	GeneID:102094882	1.65044	4.91161e-05				GeneID:102084708	1.54529	0.044716	GeneID:102089505	2.36622	2.93747e-05
GeneID:102090821	-1.03155	5.3719e-08	GeneID:102093814	1.64553	1.19664e-06	GeneID:102094879	6.92997	1.05308e-08				GeneID:102095135	-1.54528	1.63007e-07	GeneID:102089489	2.47916	1.80086e-09
GeneID:102090822	2.39498	1.25407e-12	GeneID:102093812	1.95331	2.67601e-11	GeneID:102094876	1.07168	0.0109091				GeneID:102091239	1.54489	1.80678e-05	GeneID:102089482	-1.33397	0.0156349
GeneID:102090830	1.05943	2.31495e-09	GeneID:102093808	-1.22652	1.66149e-05	GeneID:102094874	1.09643	0.000942101				GeneID:102086814	1.54322	0.000140178	GeneID:102089481	2.22469	3.209e-15
GeneID:102090832	-1.40595	0.0190617	GeneID:102093806	-1.51771	0.00259405	GeneID:102094872	1.15116	2.14499e-05				GeneID:102084894	-1.54238	0.0497162	GeneID:102089475	1.95669	0.000471187
GeneID:102090839	-1.49577	9.00929e-09	GeneID:102093802	-2.93793	1.80346e-21	GeneID:102094866	-1.75855	2.99593e-09				GeneID:102098933	1.54159	5.88247e-08	GeneID:102089474	1.905	1.12123e-14
GeneID:102090850	-1.47395	0.0140938	GeneID:102093801	1.51398	2.69488e-11	GeneID:102094865	-1.30172	1.90777e-09				GeneID:102091463	1.54154	0.000339859	GeneID:102089469	2.51064	0.000509082
GeneID:102090857	-1.0486	0.0405206	GeneID:102093795	-1.02941	0.0158991	GeneID:102094860	3.3112	1.37269e-06				GeneID:102089209	1.54116	0.000260474	GeneID:102089468	1.44136	0.00421972
GeneID:102090866	-5.17823	1.52283e-33	GeneID:102093794	1.28854	7.47192e-05	GeneID:102094859	-1.31524	1.03424e-11				GeneID:102096080	-1.54099	0.0450275	GeneID:102089465	1.00679	0.00390937
GeneID:102090868	-1.34796	9.3823e-10	GeneID:102093792	2.11123	8.26025e-16	GeneID:102094858	-2.05561	0.000924659				GeneID:102089972	1.54078	0.00394546	GeneID:102089462	-1.2377	6.8407e-07
GeneID:102090878	2.2492	9.59593e-20	GeneID:102093790	-1.65647	6.10501e-08	GeneID:102094857	1.31305	7.26776e-05				GeneID:102090653	-1.53947	6.24467e-08	GeneID:102089461	-1.22583	3.33293e-06
GeneID:102090883	-1.40188	3.17156e-06	GeneID:102093782	3.25796	2.20595e-11	GeneID:102094856	3.00476	4.59936e-10				GeneID:102085477	1.53722	1.07271e-05	GeneID:102089458	-1.28587	5.08488e-05
GeneID:102090890	2.97806	1.55522e-23	GeneID:102093779	1.19015	0.000637292	GeneID:102094854	-1.65499	2.74975e-09				GeneID:102085235	1.53721	1.37206e-06	GeneID:102089452	-2.77212	0.000974365
GeneID:102090898	1.10208	0.0303448	GeneID:102093776	1.22352	3.242e-06	GeneID:102094844	3.16097	5.51459e-17				GeneID:102084858	-1.535	0.00567892	GeneID:102089442	-1.93991	0.00031487
GeneID:102090901	-1.12627	4.44721e-07	GeneID:102093772	2.85658	4.15923e-05	GeneID:102094843	-1.16309	0.00173105				GeneID:102097563	1.53416	5.39875e-05	GeneID:102089436	3.04211	4.3246e-13
GeneID:102090906	-1.19927	2.59621e-06	GeneID:102093770	-1.10314	6.27803e-06	GeneID:102094841	-3.25846	9.64928e-34				GeneID:102086974	1.53381	0.00471383	GeneID:102089435	3.4084	3.76908e-06
GeneID:102090913	-1.17955	2.26593e-11	GeneID:102093768	-1.07095	8.68382e-07	GeneID:102094840	-1.43852	4.37599e-11				GeneID:102086789	1.53213	8.36855e-06	GeneID:102089423	3.36503	1.07724e-16
GeneID:102090924	-1.20241	0.000159727	GeneID:102093764	1.17768	5.30229e-05	GeneID:102094838	-2.57535	1.03363e-30				GeneID:102087744	1.5317	2.86278e-06	GeneID:102089420	1.48785	0.00203165
GeneID:102090937	-1.02285	5.78495e-08	GeneID:102093755	-1.1984	1.34574e-05	GeneID:102094837	-1.13441	0.000201477				GeneID:102089610	1.53164	0.00022116	GeneID:102089407	1.08063	3.6753e-05
GeneID:102090940	1.70326	8.46321e-12	GeneID:102093744	-1.35424	0.00432635	GeneID:102094832	1.82093	2.09001e-17				GeneID:102087356	1.53137	0.0246704	GeneID:102089399	1.03614	5.83363e-06
GeneID:102090944	7.25767	3.39974e-56	GeneID:102093743	-4.08823	5.52418e-14	GeneID:102094830	1.56007	0.00455501				GeneID:102098305	-1.53134	1.37465e-12	GeneID:102089397	1.68855	0.0234404
GeneID:102090950	2.59995	1.89415e-19	GeneID:102093741	4.80405	8.95201e-05	GeneID:102094829	-2.22122	2.90303e-11				GeneID:102087881	1.53106	4.80663e-07	GeneID:102089391	-1.24004	5.50789e-05
GeneID:102090955	1.29918	1.07054e-11	GeneID:102093739	-1.44068	0.00309315	GeneID:102094826	8.37206	1.57731e-87				GeneID:102086109	1.53095	0.000612321	GeneID:102089390	1.46956	1.04014e-06
GeneID:102090957	1.98731	0.0289841	GeneID:102093737	-1.82351	8.03119e-09	GeneID:102094817	-1.51302	9.58298e-05				GeneID:102098730	1.5308	0.00012517	GeneID:102089385	-2.19175	0.00049164
GeneID:102090963	-1.22634	4.14912e-06	GeneID:102093735	1.28598	1.24915e-05	GeneID:102094815	1.32186	1.58491e-09				GeneID:102097645	1.53062	0.00219212	GeneID:102089376	1.39435	0.00506605
GeneID:102090965	-5.21086	3.42158e-24	GeneID:102093734	-1.69868	7.72458e-20	GeneID:102094812	-1.27004	1.31609e-06				GeneID:102083553	1.5304	0.00276945	GeneID:102089375	1.62359	6.20469e-15
GeneID:102090970	-2.65834	5.9913e-09	GeneID:102093733	2.1046	2.3828e-22	GeneID:102094809	2.79736	2.03174e-08				GeneID:102085196	1.52989	1.96068e-13	GeneID:102089372	1.61532	0.0116708
GeneID:102090971	-1.36857	4.9274e-13	GeneID:102093732	-2.40807	3.06636e-23	GeneID:102094808	2.77649	1.49782e-24				GeneID:102095930	1.52985	0.000169179	GeneID:102089362	-1.16123	1.04927e-07
GeneID:102090977	1.03456	5.48824e-05	GeneID:102093730	-2.95892	2.61222e-18	GeneID:102094807	6.59968	1.25512e-50				GeneID:102085376	-1.5291	0.0218213	GeneID:102089358	1.34768	0.00193054
GeneID:102090985	-2.75213	0.000198949	GeneID:102093717	1.30211	1.60073e-10	GeneID:102094806	-1.84953	4.78394e-16				GeneID:102091798	-1.52765	0.0407236	GeneID:102089353	-1.34262	2.34472e-07
GeneID:102090987	-1.30813	1.03788e-10	GeneID:102093716	-2.09851	0.00118404	GeneID:102094799	3.26701	1.80726e-33				GeneID:102088365	1.52723	0.024172	GeneID:102089352	1.57875	0.000211792
GeneID:102090992	-1.57375	4.86451e-06	GeneID:102093708	1.0499	4.63609e-07	GeneID:102094795	-1.48862	4.43383e-06				GeneID:102092293	1.52649	8.81077e-06	GeneID:102089350	-1.86323	7.55404e-09
GeneID:102090993	-3.37038	4.59497e-18	GeneID:102093707	1.85346	1.66508e-17	GeneID:102094793	-1.37177	2.80727e-10				GeneID:102092546	1.52634	0.00120876	GeneID:102089336	-1.85973	0.000441687
GeneID:102090995	-1.67235	2.55058e-05	GeneID:102093704	-1.72994	7.18386e-09	GeneID:102094792	-1.11893	0.000622256				GeneID:102095094	1.52493	0.000957082	GeneID:102089324	-1.21568	0.00426467
GeneID:102091002	-1.23377	0.000156485	GeneID:102093698	1.67405	3.86951e-16	GeneID:102094791	2.02707	9.71414e-05				GeneID:102087297	1.52467	8.54104e-08	GeneID:102089308	2.15897	0.00211648
GeneID:102091005	2.20672	0.000230625	GeneID:102093688	-1.26388	3.90977e-13	GeneID:102094783	-2.41355	1.31216e-38				GeneID:102096023	1.52448	0.0299415	GeneID:102089303	2.12214	5.32187e-21
GeneID:102091012	2.05203	3.98052e-14	GeneID:102093677	4.83428	4.73371e-07	GeneID:102094778	3.11155	3.39607e-16				GeneID:102094650	1.52446	1.02054e-07	GeneID:102089284	2.0977	2.45229e-08
GeneID:102091014	-1.26904	0.00127511	GeneID:102093671	1.27586	2.70164e-06	GeneID:102094775	3.80137	2.58994e-16				GeneID:102087859	1.52389	0.000122132	GeneID:102089276	1.27314	5.48772e-05
GeneID:102091017	1.07979	0.001064	GeneID:102093665	-1.88835	0.0167208	GeneID:102094774	1.19449	1.79052e-11				GeneID:102084233	-1.52359	0.000175552	GeneID:102089274	-1.02463	0.0116083
GeneID:102091023	2.8034	1.25119e-08	GeneID:102093663	2.66368	3.05066e-05	GeneID:102094769	-1.1071	0.044356				GeneID:102084804	-1.52328	2.67919e-09	GeneID:102089271	1.48094	0.0133292
GeneID:102091025	2.34127	8.7056e-20	GeneID:102093661	1.3498	8.42349e-09	GeneID:102094768	-1.24859	5.06228e-08				GeneID:102096919	-1.52305	6.84628e-12	GeneID:102089265	1.47913	7.07056e-06
GeneID:102091030	1.75519	6.07716e-11	GeneID:102093660	-1.21188	1.45733e-06	GeneID:102094767	2.90413	7.41237e-07				GeneID:102091748	-1.52264	1.72342e-07	GeneID:102089261	3.65444	8.04576e-53
GeneID:102091047	-1.63838	0.0469666	GeneID:102093653	-1.6775	7.63993e-15	GeneID:102094763	-1.32629	6.70628e-09				GeneID:102086538	1.52246	1.78396e-12	GeneID:102089259	1.43871	6.37822e-06
GeneID:102091051	-1.91525	4.04881e-06	GeneID:102093650	4.63563	3.61064e-33	GeneID:102094757	-1.84165	9.16043e-07				GeneID:102098563	-1.52175	0.00130869	GeneID:102089238	-2.66485	0.000899864
GeneID:102091053	-1.56715	5.93343e-11	GeneID:102093649	-1.01538	0.00387699	GeneID:102094738	2.29598	1.42557e-06				GeneID:102096607	-1.52161	2.25908e-06	GeneID:102089237	-1.13839	5.37645e-06
GeneID:102091055	3.23598	0.000553198	GeneID:102093644	-1.88881	0.000106212	GeneID:102094737	-2.53704	6.66675e-18				GeneID:102088664	-1.52112	5.13216e-05	GeneID:102089234	2.14434	3.23028e-20
GeneID:102091056	1.01864	1.45265e-06	GeneID:102093643	-2.05595	1.10812e-20	GeneID:102094730	1.2181	0.00329581				GeneID:102095224	1.52065	0.00657184	GeneID:102089232	2.21909	2.33785e-14
GeneID:102091057	-1.01424	0.0114929	GeneID:102093638	-1.50044	0.0254447	GeneID:102094728	-2.7939	2.46316e-46				GeneID:102087681	-1.51922	0.00224738	GeneID:102089220	4.20325	3.59047e-14
GeneID:102091058	-1.02163	6.07631e-06	GeneID:102093637	3.14946	1.2347e-20	GeneID:102094727	1.20441	2.50537e-10				GeneID:102089237	-1.51797	3.59898e-10	GeneID:102089213	1.01489	0.00108359
GeneID:102091067	-1.51305	8.89657e-11	GeneID:102093636	1.34163	2.80262e-11	GeneID:102094725	1.03395	6.98057e-05				GeneID:102088379	1.51754	1.1749e-05	GeneID:102089210	2.2052	0.000760575
GeneID:102091068	-1.98543	4.05214e-10	GeneID:102093634	-1.49511	5.88762e-12	GeneID:102094717	2.92499	5.42933e-17				GeneID:102087310	1.51732	4.35926e-09	GeneID:102089209	1.88469	4.29999e-06
GeneID:102091078	-1.76918	3.7778e-14	GeneID:102093632	1.70632	2.90537e-17	GeneID:102094715	-2.32255	5.13852e-18				GeneID:106145719	-1.51712	0.048205	GeneID:102089207	1.17589	0.00316702
GeneID:102091081	1.03615	3.0985e-07	GeneID:102093626	-1.86047	1.03531e-06	GeneID:102094714	1.12896	0.000605811				GeneID:102096820	-1.51705	0.000250917	GeneID:102089204	-1.13576	0.0102288
GeneID:102091093	-1.78332	5.86342e-11	GeneID:102093625	-1.32918	4.34796e-06	GeneID:102094712	4.92362	1.42741e-34				GeneID:102084872	1.51666	3.44122e-06	GeneID:102089202	1.45922	0.00968006
GeneID:102091100	1.0476	0.000199117	GeneID:102093624	2.34892	5.09944e-14	GeneID:102094705	-2.61705	1.26931e-07				GeneID:102088118	1.51608	2.35712e-05	GeneID:102089184	1.76978	0.0011978
GeneID:102091108	-6.06817	7.13462e-25	GeneID:102093618	2.89578	4.23125e-20	GeneID:102094704	-4.51009	9.35221e-45				GeneID:102094808	1.51536	0.000110774	GeneID:102089171	-1.20403	0.00587118
GeneID:102091113	1.13555	2.24945e-08	GeneID:102093616	-2.12047	2.3794e-15	GeneID:102094700	6.76268	7.92359e-47				GeneID:102085966	1.51474	0.0107002	GeneID:102089161	-1.23149	5.45415e-05
GeneID:102091115	1.05479	5.00431e-08	GeneID:102093612	-2.21582	4.80736e-11	GeneID:102094693	4.58673	1.96906e-53				GeneID:102089534	-1.51397	0.000189688	GeneID:102089159	-1.26258	8.20052e-06
GeneID:102091116	-1.44383	0.0212103	GeneID:102093608	1.39915	1.89126e-12	GeneID:102094691	-1.25336	1.05078e-06				GeneID:102093983	1.51396	3.40688e-06	GeneID:102089156	1.17948	0.00719564
GeneID:102091126	-1.0106	5.20597e-08	GeneID:102093607	-2.02595	0.00665265	GeneID:102094689	-1.96109	2.26051e-15				GeneID:102096842	-1.51387	5.6035e-07	GeneID:102089134	1.24504	0.00976339
GeneID:102091135	1.06262	6.46235e-09	GeneID:102093603	1.67474	0.000366726	GeneID:102094686	1.19222	0.00161464				GeneID:102091010	1.51323	8.27963e-05	GeneID:102089121	2.34153	0.00154025
GeneID:102091139	-2.19335	2.0658e-22	GeneID:102093601	2.08269	0.00037007	GeneID:102094685	1.29727	0.00734448				GeneID:102096108	-1.51286	4.32104e-07	GeneID:102089108	1.79383	8.40649e-07
GeneID:102091144	1.17626	0.0115188	GeneID:102093599	3.93864	9.87402e-21	GeneID:102094682	1.32569	2.99539e-05				GeneID:102083681	1.51149	4.24915e-05	GeneID:102089106	1.78736	5.98975e-13
GeneID:102091148	-1.06567	5.93158e-08	GeneID:102093590	1.7895	0.00488429	GeneID:102094678	1.06994	1.18449e-08				GeneID:102084636	1.50943	9.27478e-10	GeneID:102089104	2.12553	0.0315162
GeneID:102091149	-3.03871	8.40738e-10	GeneID:102093587	1.55401	9.20844e-09	GeneID:102094676	-3.24816	9.91949e-50				GeneID:102089940	1.5087	0.0103266	GeneID:102089095	1.90819	1.41071e-10
GeneID:102091155	-2.41804	2.66378e-16	GeneID:102093586	1.15644	1.84099e-06	GeneID:102094672	1.31518	3.94519e-11				GeneID:102084909	1.50797	4.90325e-06	GeneID:102089090	-1.21313	2.46443e-07
GeneID:102091156	-1.38844	3.10698e-09	GeneID:102093577	-1.02183	0.000103374	GeneID:102094667	1.05728	3.27315e-05				GeneID:102086217	1.50754	3.51248e-07	GeneID:102089085	1.89344	3.58545e-12
GeneID:102091159	1.65744	8.31059e-14	GeneID:102093576	1.0068	8.58933e-07	GeneID:102094664	-2.88991	1.44955e-18				GeneID:102092794	-1.50691	1.46681e-10	GeneID:102089074	1.0895	0.00036296
GeneID:102091161	-1.19219	0.00885491	GeneID:102093574	3.2684	1.12501e-11	GeneID:102094659	2.16035	7.92069e-05				GeneID:102092317	1.50606	0.0199691	GeneID:102089069	2.02557	0.00633463
GeneID:102091166	3.22338	7.51798e-05	GeneID:102093572	-1.39333	1.91533e-05	GeneID:102094653	1.33588	1.32893e-10				GeneID:102090279	1.50556	1.01529e-09	GeneID:102089066	-1.02826	0.000152324
GeneID:102091171	1.98792	1.60272e-07	GeneID:102093571	1.15768	0.0012103	GeneID:102094651	1.89309	9.71229e-23				GeneID:102093262	-1.50505	1.05549e-06	GeneID:102089053	-3.29552	3.24828e-16
GeneID:102091172	1.13653	8.61652e-05	GeneID:102093561	2.75793	1.31555e-30	GeneID:102094650	1.03598	0.000330274				GeneID:102085445	-1.50443	0.00145674	GeneID:102089051	1.58677	8.78363e-05
GeneID:102091173	1.37288	0.0112395	GeneID:102093557	-1.01505	0.000139205	GeneID:102094639	-1.33278	1.33822e-09				GeneID:102098914	1.5037	0.0211566	GeneID:102089039	1.0736	0.000129788
GeneID:102091175	-1.68786	0.00117278	GeneID:102093553	1.65038	1.20787e-09	GeneID:102094638	1.59638	5.88679e-07				GeneID:102098160	-1.50305	0.0090888	GeneID:102089035	1.51222	0.00650281
GeneID:102091183	-1.27707	3.78887e-05	GeneID:102093552	2.30953	1.27906e-08	GeneID:102094635	1.1057	1.8399e-08				GeneID:102083554	1.50279	1.00764e-07	GeneID:102089018	1.34275	0.00369167
GeneID:102091193	1.3292	5.70319e-13	GeneID:102093551	3.38918	3.05543e-23	GeneID:102094634	-2.63462	2.88918e-39				GeneID:102097864	-1.50142	2.08759e-05	GeneID:102089012	1.94848	2.18865e-16
GeneID:102091201	2.93524	0.00577611	GeneID:102093549	1.21566	0.00229139	GeneID:102094632	1.02468	7.72819e-06				GeneID:102089375	1.50127	1.44641e-07	GeneID:102089006	2.37181	2.6599e-15
GeneID:102091202	1.89048	1.79758e-11	GeneID:102093548	1.06435	0.0414581	GeneID:102094627	1.52321	0.00207175				GeneID:102097263	1.49871	0.000289537	GeneID:102089001	1.69647	4.85459e-12
GeneID:102091204	1.42422	0.0297959	GeneID:102093547	1.08311	6.03702e-08	GeneID:102094626	-1.11948	8.32557e-07				GeneID:102089184	1.49853	4.91594e-07	GeneID:102089000	-1.50921	3.11067e-05
GeneID:102091207	5.13378	1.8232e-22	GeneID:102093544	1.27743	0.0491829	GeneID:102094625	1.14938	5.25842e-11				GeneID:102092773	1.4967	0.0248433	GeneID:102088996	1.95566	9.40892e-07
GeneID:102091209	2.38533	2.0291e-14	GeneID:102093542	-3.36044	6.38566e-10	GeneID:102094620	2.51513	1.41242e-05				GeneID:102084305	1.49603	5.28149e-09	GeneID:102088993	2.74671	3.9532e-06
GeneID:102091212	5.36098	4.85929e-47	GeneID:102093541	1.27986	1.39844e-06	GeneID:102094618	1.17317	2.85155e-09				GeneID:102087030	1.49579	8.27017e-06	GeneID:102088992	1.55348	2.41842e-05
GeneID:102091216	-1.39168	1.69364e-11	GeneID:102093540	-1.17652	0.000333661	GeneID:102094617	7.29604	2.14494e-61				GeneID:102084338	-1.49476	0.00217299	GeneID:102088970	-1.12866	0.000586466
GeneID:102091219	2.15704	1.3605e-13	GeneID:102093536	-1.15704	0.00391318	GeneID:102094613	-4.40834	1.21576e-30				GeneID:102091421	1.49428	1.75692e-08	GeneID:102088969	2.8613	5.67357e-06
GeneID:102091223	-1.40835	4.45251e-12	GeneID:102093532	2.27352	4.05334e-17	GeneID:102094612	1.54479	2.46906e-06				GeneID:102090098	-1.49414	1.73757e-07	GeneID:102088965	1.62126	0.000229441
GeneID:102091224	1.11569	7.65046e-08	GeneID:102093529	-1.39504	7.25539e-06	GeneID:102094611	-2.07873	1.75928e-16				GeneID:102090643	1.49407	0.0185862	GeneID:102088963	1.87862	4.01779e-07
GeneID:102091233	1.22833	9.01116e-09	GeneID:102093523	-1.57711	0.000488461	GeneID:102094609	-1.60346	2.99477e-14				GeneID:102095399	1.49396	0.00650783	GeneID:102088949	1.45058	0.0415992
GeneID:102091240	2.25065	3.83217e-33	GeneID:102093522	-5.44966	4.56213e-10	GeneID:102094608	-1.18594	2.22339e-06				GeneID:102097110	1.49388	9.18609e-08	GeneID:102088947	1.28252	2.10532e-06
GeneID:102091242	1.88732	7.01018e-06	GeneID:102093521	-3.14455	3.92451e-42	GeneID:102094607	-3.44528	3.07143e-12				GeneID:102096864	-1.49247	2.41775e-05	GeneID:102088943	2.21315	2.4089e-07
GeneID:102091250	1.65705	6.17183e-07	GeneID:102093520	1.15401	7.0047e-10	GeneID:102094604	-1.39118	4.70707e-10				GeneID:102083590	1.49233	0.0369319	GeneID:102088926	-1.11331	0.000259694
GeneID:102091253	3.28679	8.28523e-10	GeneID:102093518	1.38803	9.51066e-14	GeneID:102094600	3.06917	5.84136e-13				GeneID:102085298	1.49207	0.012687	GeneID:102088921	1.11451	0.000252784
GeneID:102091254	-1.2239	3.44719e-10	GeneID:102093513	-1.58754	6.23166e-06	GeneID:102094598	3.60742	7.75775e-32				GeneID:102095112	1.49198	2.13058e-05	GeneID:102088915	-1.17946	8.81917e-05
GeneID:102091259	-1.52408	3.81543e-16	GeneID:102093508	-1.20253	6.83567e-10	GeneID:102094597	-1.4882	0.0185671				GeneID:102090345	-1.49183	0.0110759	GeneID:102088910	1.63819	0.0111165
GeneID:102091262	-1.31596	7.2132e-08	GeneID:102093502	1.52647	0.00586425	GeneID:102094594	-1.64549	5.32793e-10				GeneID:102086378	1.4915	4.77788e-09	GeneID:102088908	1.43509	0.00109485
GeneID:102091271	1.60595	0.000871985	GeneID:102093500	-3.9886	3.56992e-44	GeneID:102094590	-1.96497	0.000135399				GeneID:102084010	-1.49125	0.00466912	GeneID:102088907	-1.51984	0.014032
GeneID:102091275	-1.88463	4.52152e-09	GeneID:102093497	-1.64482	0.000523499	GeneID:102094584	2.85146	3.69265e-12				GeneID:102095287	-1.49075	0.000276614	GeneID:102088906	1.23024	3.3899e-07
GeneID:102091279	-2.44545	1.61097e-16	GeneID:102093496	3.07071	3.16329e-28	GeneID:102094573	1.32709	4.27015e-10				GeneID:102084341	1.49056	8.3607e-06	GeneID:102088894	1.28929	0.00183915
GeneID:102091281	3.47187	1.01951e-06	GeneID:102093493	1.15699	5.48467e-08	GeneID:102094571	1.56842	1.89575e-06				GeneID:102097238	1.49032	0.0110521	GeneID:102088890	3.1007	1.02242e-08
GeneID:102091282	-1.67816	0.000161051	GeneID:102093492	1.29196	0.000253972	GeneID:102094568	3.64019	6.14681e-16				GeneID:102091537	1.48961	1.6372e-08	GeneID:102088888	1.23346	0.0383183
GeneID:102091284	1.21453	0.0142224	GeneID:102093487	3.64225	3.59845e-10	GeneID:102094567	-4.33775	1.06063e-10				GeneID:102084649	1.48794	0.00119779	GeneID:102088882	2.68039	1.20639e-06
GeneID:102091288	-2.78192	0.000448454	GeneID:102093478	1.3399	3.00778e-09	GeneID:102094565	-1.36786	4.60862e-08				GeneID:102096478	1.48785	0.000154259	GeneID:102088881	3.98795	6.5828e-55
GeneID:102091289	-1.07002	0.000870866	GeneID:102093476	-1.61021	2.62468e-05	GeneID:102094563	3.72978	7.37413e-30				GeneID:102094231	1.48761	0.00397866	GeneID:102088875	1.36449	7.86416e-05
GeneID:102091300	1.12029	0.000112187	GeneID:102093475	5.19281	3.61864e-32	GeneID:102094559	1.57	2.71021e-12				GeneID:102091921	1.48753	0.000165565	GeneID:102088871	2.14488	0.0003607
GeneID:102091303	-1.70498	0.00513207	GeneID:102093460	-3.58949	7.22715e-09	GeneID:102094556	-2.23011	1.71636e-25				GeneID:102098448	1.48656	0.000203961	GeneID:102088860	2.33057	7.9461e-05
GeneID:102091318	-1.31512	2.34872e-07	GeneID:102093454	-2.39424	2.59142e-39	GeneID:102094555	-1.16241	1.33997e-09				GeneID:102090342	-1.48602	8.32675e-08	GeneID:102088850	-1.24782	0.000188785
GeneID:102091323	-1.05747	0.000533278	GeneID:102093453	1.45494	0.00010678	GeneID:102094551	5.19017	1.49547e-17				GeneID:102098069	-1.48569	0.000486742	GeneID:102088847	3.6198	2.40753e-15
GeneID:102091339	-2.65795	4.69289e-05	GeneID:102093451	1.31262	3.53338e-08	GeneID:102094545	2.11332	2.25267e-13				GeneID:102096961	1.48541	0.00689162	GeneID:102088838	1.09541	0.000906687
GeneID:102091343	1.57611	1.05367e-15	GeneID:102093450	-1.72674	6.43592e-06	GeneID:102094544	1.63125	1.69955e-11				GeneID:102091885	-1.4848	0.0177827	GeneID:102088831	2.6977	4.65981e-13
GeneID:102091346	2.13223	7.044e-06	GeneID:102093448	-1.73253	5.5114e-16	GeneID:102094543	-2.09309	3.34819e-10				GeneID:102094222	-1.48299	4.83242e-07	GeneID:102088829	1.93262	0.00704903
GeneID:102091352	-1.65785	0.000639808	GeneID:102093443	-2.08586	9.06128e-13	GeneID:102094539	-3.69699	7.04119e-53				GeneID:102085602	-1.48196	0.00263701	GeneID:102088828	3.06982	1.92708e-07
GeneID:102091357	-4.72639	3.12239e-08	GeneID:102093437	1.22405	1.20264e-08	GeneID:102094537	-2.28811	1.60337e-17				GeneID:102096385	1.48047	1.24248e-05	GeneID:102088826	2.38582	4.37986e-08
GeneID:102091359	-2.40825	2.2306e-08	GeneID:102093435	-2.01496	3.05543e-23	GeneID:102094535	2.00214	1.11617e-13				GeneID:102089265	1.4798	3.64982e-08	GeneID:102088825	3.32817	2.50393e-14
GeneID:102091364	1.06887	0.0490539	GeneID:102093433	-1.22526	5.99142e-07	GeneID:102094532	1.89725	7.4089e-15				GeneID:102085170	1.47961	6.19925e-06	GeneID:102088810	-1.26695	7.44884e-07
GeneID:102091365	-2.4385	1.30195e-08	GeneID:102093425	-2.02633	5.07823e-08	GeneID:102094528	-1.90249	1.61466e-06				GeneID:102083438	1.47935	2.81103e-08	GeneID:102088807	-1.37264	1.79606e-09
GeneID:102091369	1.60447	0.000111644	GeneID:102093420	-4.82386	1.72799e-32	GeneID:102094527	-5.77829	6.22544e-25				GeneID:102097713	-1.47931	1.26758e-05	GeneID:102088805	1.11845	0.0314219
GeneID:102091371	-1.32906	7.18872e-06	GeneID:102093416	-1.11702	9.61132e-05	GeneID:102094525	4.30214	6.56957e-39				GeneID:102098635	1.47928	0.00102707	GeneID:102088801	1.33641	2.46613e-07
GeneID:102091378	-1.19127	0.00424235	GeneID:102093413	-4.01714	1.16375e-17	GeneID:102094522	4.97875	5.43075e-62				GeneID:102092182	1.47846	0.00290958	GeneID:102088792	2.26142	3.03026e-10
GeneID:102091383	3.5825	4.73946e-08	GeneID:102093394	-1.648	0.00154867	GeneID:102094520	-1.98073	5.95137e-20				GeneID:102096791	1.47808	0.0198513	GeneID:102088789	1.99574	2.22398e-16
GeneID:102091387	-1.41766	1.88041e-06	GeneID:102093388	1.65694	6.57951e-06	GeneID:102094519	2.29318	3.68266e-25				GeneID:110355713	-1.47741	5.96121e-06	GeneID:102088771	2.6654	0.0139048
GeneID:102091390	1.33001	0.000778812	GeneID:102093385	2.28847	2.31374e-19	GeneID:102094516	-3.43533	2.76382e-39				GeneID:102088507	-1.47648	0.000365861	GeneID:102088770	1.17937	6.61339e-05
GeneID:102091392	-2.42641	6.62621e-09	GeneID:102093383	3.43578	2.39663e-40	GeneID:102094515	-1.17382	0.00281873				GeneID:102093899	-1.47595	0.0377241	GeneID:102088767	2.48848	3.03477e-12
GeneID:102091393	1.85138	0.00303389	GeneID:102093382	1.16436	6.85931e-08	GeneID:102094512	-2.85595	8.62661e-20				GeneID:102095387	1.47555	0.000871902	GeneID:102088759	-2.84957	0.00155465
GeneID:102091395	1.4539	0.0474255	GeneID:102093378	3.11439	5.98572e-09	GeneID:102094508	-1.07948	0.011265				GeneID:102086592	1.47547	0.00686495	GeneID:102088743	4.32227	2.08754e-28
GeneID:102091398	-2.59518	3.91128e-20	GeneID:102093370	5.80124	6.24121e-69	GeneID:102094507	-1.07234	1.88447e-08				GeneID:102086700	-1.47404	0.0167427	GeneID:102088742	1.34451	9.88664e-08
GeneID:102091399	1.88307	0.00123474	GeneID:102093366	-2.7451	1.12832e-05	GeneID:102094506	2.51208	1.90536e-08				GeneID:102097203	1.47381	0.0349103	GeneID:102088734	2.53335	3.33311e-06
GeneID:102091420	-2.22366	3.23437e-19	GeneID:102093365	1.33776	1.60163e-11	GeneID:102094504	2.15938	0.0227292				GeneID:102091930	1.47362	8.08653e-06	GeneID:102088711	1.71252	0.0434358
GeneID:102091421	2.71136	1.16919e-29	GeneID:102093362	1.11715	7.32576e-10	GeneID:102094492	1.48487	7.86975e-07				GeneID:102086722	1.47334	0.00586729	GeneID:102088710	1.09213	0.0184979
GeneID:102091424	-1.18393	0.0119878	GeneID:102093360	1.3504	1.67249e-13	GeneID:102094490	1.99652	3.15149e-13				GeneID:102084551	1.4733	1.19125e-11	GeneID:102088707	1.00859	4.51361e-06
GeneID:102091428	1.65921	8.42584e-13	GeneID:102093358	-1.43606	5.03187e-12	GeneID:102094481	1.88384	2.78026e-17				GeneID:102087029	1.47326	0.00037756	GeneID:102088704	4.88762	4.77808e-12
GeneID:102091432	-1.21945	1.24609e-05	GeneID:102093355	3.58369	2.03904e-09	GeneID:102094479	1.39055	5.02465e-10				GeneID:102096711	1.47325	3.83084e-06	GeneID:102088703	3.17876	1.60836e-07
GeneID:102091436	1.63375	9.02542e-12	GeneID:102093352	-1.11916	0.00553536	GeneID:102094476	1.09898	0.00401506				GeneID:102095980	-1.47287	1.52888e-08	GeneID:102088696	-1.09449	0.000165914
GeneID:102091441	2.06443	5.67336e-13	GeneID:102093347	-1.24661	5.58618e-08	GeneID:102094469	-1.36053	0.00101874				GeneID:102090054	1.46953	0.0186586	GeneID:102088694	1.28089	0.00557268
GeneID:102091444	-1.71204	5.09419e-06	GeneID:102093346	-1.16272	3.61115e-08	GeneID:102094465	3.28618	1.26092e-07				GeneID:106145840	1.46942	0.00218497	GeneID:102088684	2.46391	0.00564866
GeneID:102091445	1.4603	3.39951e-16	GeneID:102093343	1.08081	1.29683e-07	GeneID:102094463	-2.30392	2.98448e-06				GeneID:102086001	1.46931	2.35018e-06	GeneID:102088672	-1.3378	0.00336764
GeneID:102091450	-1.39058	9.66807e-09	GeneID:102093340	-2.2673	1.51626e-06	GeneID:102094460	-1.89299	1.29241e-17				GeneID:102089965	1.46906	8.98473e-08	GeneID:102088667	-2.50797	1.93361e-14
GeneID:102091451	1.64209	1.94398e-18	GeneID:102093339	6.62836	6.5402e-28	GeneID:102094459	-2.49877	2.88636e-32				GeneID:102089438	-1.4683	9.27081e-05	GeneID:102088666	1.80921	0.0116117
GeneID:102091460	-1.17925	0.000366024	GeneID:102093338	5.23101	2.38406e-18	GeneID:102094450	3.30411	3.76404e-09				GeneID:102098667	1.46787	6.46954e-08	GeneID:102088665	1.82985	1.36451e-11
GeneID:102091462	1.04706	9.26599e-10	GeneID:102093335	-2.20985	1.27563e-16	GeneID:102094449	-1.4333	1.40959e-05				GeneID:102089274	-1.46754	5.57118e-06	GeneID:102088654	2.37152	6.70986e-22
GeneID:102091463	-1.32249	1.41045e-08	GeneID:102093334	-1.01592	4.82321e-06	GeneID:102094445	1.31422	4.04781e-08				GeneID:102096128	-1.46677	1.64032e-11	GeneID:102088640	-1.00107	3.9556e-06
GeneID:102091469	-1.0379	0.00237216	GeneID:102093332	1.06077	0.000445263	GeneID:102094444	-1.15122	1.59506e-09				GeneID:102091444	-1.46667	0.000265643	GeneID:102088632	3.3417	4.96474e-09
GeneID:102091471	1.51796	1.03254e-14	GeneID:102093327	-2.31398	8.15373e-25	GeneID:102094441	1.18976	2.22212e-05				GeneID:102098788	-1.46657	0.00365462	GeneID:102088630	1.25055	0.00797042
GeneID:102091484	1.6368	3.18111e-07	GeneID:102093321	-2.22777	1.20737e-18	GeneID:102094438	-2.09677	0.000280042				GeneID:102093313	-1.4649	3.58303e-10	GeneID:102088618	-2.06678	0.00608128
GeneID:102091487	1.03123	1.60749e-06	GeneID:102093320	-1.10961	2.57228e-08	GeneID:102094434	2.12227	1.3593e-20				GeneID:102085413	1.46484	2.48114e-07	GeneID:102088608	1.05512	0.00191496
GeneID:102091488	-1.44136	4.0168e-09	GeneID:102093316	-1.17237	0.000116057	GeneID:102094431	-1.45762	0.0199242				GeneID:102093292	1.46382	0.000233323	GeneID:102088605	1.80286	9.18326e-09
GeneID:102091497	-1.25505	0.00150876	GeneID:102093314	-1.28601	9.50551e-09	GeneID:102094428	3.82272	5.30866e-30				GeneID:102092736	1.46369	0.014734	GeneID:102088603	3.66388	2.23286e-05
GeneID:102091504	2.61809	6.07275e-07	GeneID:102093313	-1.10349	8.22311e-07	GeneID:102094424	-1.7575	1.12381e-07				GeneID:102089818	-1.46276	2.11443e-06	GeneID:102088588	1.58657	1.7034e-06
GeneID:102091505	2.63208	2.23972e-10	GeneID:102093310	-1.58319	0.00843726	GeneID:102094420	-2.8963	6.81155e-21				GeneID:102090544	1.46239	0.000149912	GeneID:102088583	1.73722	1.28405e-10
GeneID:102091506	-3.79044	1.38544e-07	GeneID:102093308	2.53052	3.13784e-07	GeneID:102094418	-2.69543	4.90441e-45				GeneID:102095451	1.46196	0.0191269	GeneID:102088580	-1.02704	0.000633688
GeneID:102091517	1.60118	0.00187748	GeneID:102093298	1.02943	2.13365e-07	GeneID:102094417	-1.83429	8.85773e-23				GeneID:102085560	1.46092	0.0394198	GeneID:102088576	1.46239	5.68629e-06
GeneID:102091518	2.57	0.0149107	GeneID:102093297	1.96038	6.58005e-14	GeneID:102094411	2.24854	2.39678e-22				GeneID:102095263	1.46015	5.37637e-08	GeneID:102088575	3.35484	5.64451e-14
GeneID:102091520	-1.26937	0.000462894	GeneID:102093295	-2.39068	0.000296996	GeneID:102094410	5.79711	8.45674e-91				GeneID:102089958	1.45765	5.53474e-09	GeneID:102088572	2.1247	0.019728
GeneID:102091526	1.26198	3.42492e-07	GeneID:102093292	1.28818	6.66764e-07	GeneID:102094405	2.36721	2.86804e-18				GeneID:102092949	1.45748	0.0144341	GeneID:102088569	-2.63994	0.00449021
GeneID:102091532	1.12492	0.00742429	GeneID:102093288	1.62139	3.34306e-07	GeneID:102094401	-1.90845	9.06512e-23				GeneID:102088601	1.45734	7.34473e-07	GeneID:102088566	2.31571	0.00251929
GeneID:102091542	-1.39582	1.19684e-06	GeneID:102093287	2.67268	1.14846e-30	GeneID:102094396	1.07123	0.0335258				GeneID:102096201	-1.45733	3.62071e-12	GeneID:102088558	5.02498	1.21655e-78
GeneID:102091545	1.39928	0.000133906	GeneID:102093286	-1.43592	7.39004e-14	GeneID:102094394	1.75015	1.73496e-10				GeneID:102094411	1.4563	4.10261e-08	GeneID:102088557	-1.07603	5.78567e-05
GeneID:102091547	2.54749	6.95001e-17	GeneID:102093277	-1.43994	2.77419e-10	GeneID:102094388	2.48549	4.44866e-07				GeneID:102094676	-1.45602	3.76872e-11	GeneID:102088551	1.57606	1.33908e-07
GeneID:102091557	-2.27065	6.0636e-05	GeneID:102093275	3.24982	4.1533e-18	GeneID:102094383	-1.87535	9.28971e-13				GeneID:102089814	1.45583	0.0344542	GeneID:102088536	-1.13533	0.00226439
GeneID:102091564	1.10542	2.01406e-07	GeneID:102093273	1.03455	8.10819e-05	GeneID:102094381	-1.67615	0.000116275				GeneID:102084549	1.45581	2.96149e-06	GeneID:102088525	4.13722	1.24217e-16
GeneID:102091570	-2.2891	1.83126e-11	GeneID:102093271	-1.44566	0.00627374	GeneID:102094378	-4.98905	3.5537e-19				GeneID:102091789	1.45487	4.64296e-09	GeneID:102088522	2.7876	0.000274218
GeneID:102091576	-1.2458	0.00143194	GeneID:102093270	-1.10822	1.87139e-09	GeneID:102094377	-1.22874	0.000745953				GeneID:102094620	1.45486	0.0202768	GeneID:102088518	2.7001	2.07068e-11
GeneID:102091582	-4.65928	0.00025317	GeneID:102093269	1.1139	6.96749e-10	GeneID:102094376	-3.03363	5.63234e-39				GeneID:102083767	1.45412	0.0036211	GeneID:102088515	-1.10534	0.00331806
GeneID:102091584	-1.02305	4.43496e-07	GeneID:102093263	1.41973	0.014845	GeneID:102094371	-1.36256	6.00243e-10				GeneID:102089399	1.45411	4.33001e-10	GeneID:102088507	-1.64756	0.000118312
GeneID:102091586	-1.82689	5.44345e-12	GeneID:102093260	-1.12175	5.07429e-06	GeneID:102094366	-1.10121	1.08807e-06				GeneID:102093963	1.45342	8.58538e-06	GeneID:102088504	2.79906	7.52637e-05
GeneID:102091593	1.42441	4.82228e-16	GeneID:102093248	-1.20085	1.27972e-08	GeneID:102094364	1.69885	0.000221046				GeneID:102094475	1.45201	2.36217e-07	GeneID:102088480	2.26234	3.56505e-10
GeneID:102091594	-4.20819	1.25702e-11	GeneID:102093247	1.19528	5.87966e-12	GeneID:102094362	1.0398	0.00143429				GeneID:102091221	-1.45164	5.09028e-08	GeneID:102088475	-1.09336	7.87571e-05
GeneID:102091599	2.29864	1.5805e-12	GeneID:102093239	2.48776	0.0301593	GeneID:102094357	1.1366	4.75211e-09				GeneID:102089983	1.45034	0.0287832	GeneID:102088473	1.13061	0.0123409
GeneID:102091602	-2.54759	5.00881e-13	GeneID:102093236	2.16289	5.972e-17	GeneID:102094356	-1.54374	1.20333e-17				GeneID:102085073	-1.45014	0.0125019	GeneID:102088470	1.05656	0.00384421
GeneID:102091603	-2.96124	1.13767e-35	GeneID:102093234	-2.96513	1.09386e-44	GeneID:102094355	1.54884	0.0289591				GeneID:102083643	1.45007	0.00015649	GeneID:102088466	2.78872	3.20672e-11
GeneID:102091607	-1.03723	0.00179485	GeneID:102093230	1.24268	4.09086e-11	GeneID:102094354	2.26622	0.00453633				GeneID:102089353	-1.44916	1.3973e-06	GeneID:102088463	1.02332	0.0387373
GeneID:102091608	2.14301	1.88884e-13	GeneID:102093229	1.15125	0.00220159	GeneID:102094353	-2.1625	7.19174e-25				GeneID:102096136	1.44911	3.75574e-05	GeneID:102088451	1.05197	0.000773497
GeneID:102091611	-2.13041	1.12077e-08	GeneID:102093227	1.93869	6.22975e-13	GeneID:102094351	-1.19378	0.00442292				GeneID:102087810	1.44834	0.0369763	GeneID:102088449	1.50554	9.08791e-07
GeneID:102091615	-1.23225	0.0032468	GeneID:102093219	-1.493	2.45108e-16	GeneID:102094349	1.02997	1.71591e-08				GeneID:102089525	-1.44728	0.00314658	GeneID:102088444	-3.00471	4.55014e-05
GeneID:102091620	-1.44751	2.60063e-14	GeneID:102093218	-1.00207	2.44287e-06	GeneID:102094348	1.0914	7.90213e-08				GeneID:102096909	1.44655	0.00100277	GeneID:102088443	1.44421	0.0351164
GeneID:102091622	-2.64522	3.64482e-08	GeneID:102093208	-1.50484	3.00502e-05	GeneID:102094347	-1.37414	4.33679e-11				GeneID:102098334	-1.44603	0.0231231	GeneID:102088434	1.42066	0.0338258
GeneID:102091624	4.87979	2.4345e-17	GeneID:102093201	3.11733	9.36952e-42	GeneID:102094343	4.23423	7.31804e-13				GeneID:102098965	1.44518	0.000252812	GeneID:102088433	3.82589	1.34369e-07
GeneID:102091625	1.59391	3.1951e-10	GeneID:102093193	-2.44211	2.18859e-10	GeneID:102094342	-2.27029	5.58156e-22				GeneID:102092228	-1.4451	1.73757e-07	GeneID:102088427	2.25837	0.000180834
GeneID:102091635	2.5215	3.9411e-06	GeneID:102093185	-3.39714	3.08129e-15	GeneID:102094339	-1.07628	0.00442047				GeneID:102089619	1.44473	2.11779e-11	GeneID:102088416	-2.04702	3.95469e-05
GeneID:102091637	2.92066	0.000498823	GeneID:102093183	1.00333	6.98195e-07	GeneID:102094337	1.55916	6.21309e-10				GeneID:102090221	1.44435	6.30711e-05	GeneID:102088412	-1.38966	1.68041e-09
GeneID:102091654	-1.28754	7.27991e-05	GeneID:102093182	-3.31907	7.29427e-13	GeneID:102094328	5.33338	7.29824e-60				GeneID:102088641	1.44412	0.0331274	GeneID:102088405	-1.13584	0.00138088
GeneID:102091657	4.14071	1.90297e-07	GeneID:102093181	2.82801	1.2832e-08	GeneID:102094326	3.56735	1.10704e-06				GeneID:102084015	-1.44355	3.62562e-05	GeneID:102088403	1.51405	0.00113339
GeneID:102091659	3.05728	5.21761e-13	GeneID:102093180	1.203	0.000182545	GeneID:102094322	4.34577	4.08095e-06				GeneID:102093448	-1.44352	1.66752e-08	GeneID:102088398	-1.29469	1.13486e-08
GeneID:102091661	-2.322	1.95456e-19	GeneID:102093179	1.8889	6.86351e-13	GeneID:102094320	-1.22631	6.65572e-06				GeneID:102096689	1.44319	0.0366269	GeneID:102088386	1.277	0.000443785
GeneID:102091670	-2.57774	0.00255227	GeneID:102093176	-2.76694	1.37183e-51	GeneID:102094318	-1.09166	3.49925e-09				GeneID:102092509	1.44288	0.0163028	GeneID:102088379	1.5452	7.36966e-06
GeneID:102091675	-3.77972	3.01985e-08	GeneID:102093175	2.2863	0.000646823	GeneID:102094315	5.05796	9.28102e-37				GeneID:102088137	1.44241	0.0256395	GeneID:102088376	-1.00784	0.000972202
GeneID:102091685	2.40417	2.98617e-20	GeneID:102093174	-1.54551	0.0162981	GeneID:102094312	4.42169	1.10853e-19				GeneID:106145640	1.44228	1.02516e-08	GeneID:102088373	-1.13944	1.40134e-05
GeneID:102091693	2.09222	0.0301301	GeneID:102093169	-1.51971	0.00535145	GeneID:102094308	-1.82887	8.47301e-15				GeneID:102093898	1.44219	0.00590811	GeneID:102088357	1.29843	0.0111116
GeneID:102091694	1.76675	8.97865e-16	GeneID:102093168	1.90335	9.69889e-05	GeneID:102094307	-2.63894	1.68483e-18				GeneID:102096528	-1.44195	0.0204564	GeneID:102088354	1.08022	0.031435
GeneID:102091695	-1.40106	1.18148e-12	GeneID:102093167	1.82197	2.69523e-06	GeneID:102094304	2.6466	1.41983e-06				GeneID:102094872	1.44118	7.57214e-06	GeneID:102088353	2.01293	0.00366221
GeneID:102091696	6.18084	7.33173e-38	GeneID:102093164	-2.2938	0.000254126	GeneID:102094301	-1.0809	0.00328816				GeneID:102091491	1.44076	4.53251e-09	GeneID:102088338	2.98874	2.27133e-20
GeneID:102091699	-1.43756	0.0471212	GeneID:102093162	-1.3778	1.0849e-09	GeneID:102094293	2.67237	0.000573965				GeneID:102086596	1.44049	0.000205016	GeneID:102088332	-1.96101	0.00300982
GeneID:102091701	1.188	2.55065e-11	GeneID:102093160	-1.02215	1.254e-07	GeneID:102094291	-1.65177	2.71188e-06				GeneID:102092343	1.4401	8.51073e-05	GeneID:102088329	-1.98391	5.71662e-07
GeneID:102091704	-1.03714	0.000606299	GeneID:102093158	1.34438	1.05741e-13	GeneID:102094289	-2.59976	1.09988e-10				GeneID:102087470	-1.43987	7.79457e-07	GeneID:102088318	3.63711	1.73923e-24
GeneID:102091715	2.29727	5.93199e-07	GeneID:102093155	-1.83547	9.63505e-05	GeneID:102094288	-1.40339	1.37303e-11				GeneID:102083627	1.43944	0.0198381	GeneID:102088302	-1.53088	1.53492e-12
GeneID:102091722	-1.05795	0.000126725	GeneID:102093153	-2.21572	1.149e-09	GeneID:102094286	-2.78246	4.72585e-18				GeneID:102095850	1.43838	2.20611e-06	GeneID:102088291	1.04819	0.0385179
GeneID:102091726	1.65824	0.00928663	GeneID:102093146	1.91567	3.5576e-07	GeneID:102094285	2.15925	6.03931e-16				GeneID:102097607	1.43834	0.0018127	GeneID:102088282	3.1867	5.34578e-14
GeneID:102091727	2.21313	1.25876e-27	GeneID:102093141	-1.55785	1.68074e-12	GeneID:102094284	1.21774	3.51936e-11				GeneID:102085739	1.43809	5.48464e-07	GeneID:102088281	-1.00545	0.000254816
GeneID:102091728	-1.40791	3.1949e-07	GeneID:102093135	1.76025	6.68896e-05	GeneID:102094283	-1.31914	2.76456e-08				GeneID:102093233	1.43721	0.0249993	GeneID:102088277	2.08287	5.88576e-09
GeneID:102091729	1.26725	1.29501e-08	GeneID:102093133	-1.0892	8.27445e-07	GeneID:102094281	-1.32525	5.59171e-09				GeneID:102094194	1.43701	0.00560929	GeneID:102088272	4.1039	8.63041e-21
GeneID:102091732	-1.64119	0.00822138	GeneID:102093132	1.04415	0.000637627	GeneID:102094271	-1.00205	4.31182e-06				GeneID:102086822	-1.43681	1.98694e-06	GeneID:102088266	1.1853	6.96857e-05
GeneID:102091735	-1.74842	1.92398e-08	GeneID:102093128	6.46241	5.02367e-35	GeneID:102094268	-6.00842	1.03198e-85				GeneID:102097012	1.4368	0.00170811	GeneID:102088264	1.07892	0.0133475
GeneID:102091736	-1.0321	5.51982e-05	GeneID:102093126	1.67905	3.28859e-06	GeneID:102094265	6.4268	2.3826e-106				GeneID:110356229	-1.43673	0.00245049	GeneID:102088259	1.40913	2.67778e-06
GeneID:102091741	-2.58596	2.55315e-31	GeneID:102093121	1.56695	0.000137147	GeneID:102094264	1.54976	0.000565555				GeneID:102096938	1.43672	0.00409705	GeneID:102088255	1.88741	0.000229724
GeneID:102091750	3.34684	1.80709e-31	GeneID:102093116	-1.56689	8.0558e-06	GeneID:102094263	-1.08441	4.93986e-08				GeneID:102092613	-1.43565	0.00321231	GeneID:102088250	3.35777	7.84178e-23
GeneID:102091753	-1.66689	0.00127002	GeneID:102093109	1.30106	1.62814e-08	GeneID:102094262	5.65971	1.12169e-06				GeneID:102087737	1.43538	2.11559e-06	GeneID:102088248	-1.05399	1.07347e-06
GeneID:102091761	-2.7779	9.4078e-07	GeneID:102093106	-3.1511	2.00725e-05	GeneID:102094260	1.83116	1.34543e-16				GeneID:102092404	1.43441	1.54529e-06	GeneID:102088244	1.36659	1.22677e-07
GeneID:102091773	-1.08504	0.0401595	GeneID:102093103	-2.57191	1.93673e-11	GeneID:102094259	2.18254	0.0159406				GeneID:102085833	1.43308	1.72076e-07	GeneID:102088242	-1.19944	0.0203048
GeneID:102091775	1.60115	3.68218e-09	GeneID:102093101	-2.42924	6.46026e-09	GeneID:102094258	-2.45776	5.04756e-16				GeneID:102084814	1.43219	0.00162192	GeneID:102088226	1.59253	0.000764935
GeneID:102091776	1.29066	0.00986206	GeneID:102093100	4.13882	7.50675e-10	GeneID:102094255	-2.65652	7.95616e-35				GeneID:102096237	1.43148	0.0027797	GeneID:102088222	1.04015	0.0402703
GeneID:102091779	1.34519	3.86488e-05	GeneID:102093098	-1.77939	6.68444e-12	GeneID:102094245	-1.15148	4.61776e-05				GeneID:102088386	1.43081	7.17842e-06	GeneID:102088221	1.45938	1.40858e-08
GeneID:102091786	-1.11787	3.56184e-07	GeneID:102093095	2.05489	1.58595e-10	GeneID:102094243	-3.82925	3.52943e-33				GeneID:102095512	1.43016	1.16199e-10	GeneID:102088210	-1.38207	0.00484211
GeneID:102091790	1.14078	0.00133678	GeneID:102093094	-1.0139	0.0202233	GeneID:102094241	1.73664	6.87145e-20				GeneID:102087709	-1.42969	0.0342653	GeneID:102088204	2.09279	0.000204191
GeneID:102091794	1.13012	0.00638017	GeneID:102093092	2.10898	9.89493e-05	GeneID:102094240	1.08802	3.93747e-06				GeneID:102094783	-1.42913	0.00109573	GeneID:102088193	2.03735	1.13414e-05
GeneID:102091801	2.81078	1.23337e-06	GeneID:102093090	2.02428	0.00197281	GeneID:102094235	-2.75151	6.14217e-29				GeneID:102089986	1.42907	2.30571e-06	GeneID:102088185	-2.08212	1.6575e-09
GeneID:102091803	2.30683	1.28732e-19	GeneID:102093077	-2.26861	4.46686e-26	GeneID:102094234	-1.44451	7.68883e-14				GeneID:102097796	-1.42841	0.000293971	GeneID:102088181	-1.68092	0.00801094
GeneID:102091817	1.57334	4.38563e-11	GeneID:102093074	1.94304	0.00117457	GeneID:102094231	2.48853	2.41555e-13				GeneID:102085741	-1.42682	0.000941883	GeneID:102088179	1.50481	0.000151366
GeneID:102091818	-2.00481	2.70773e-09	GeneID:102093073	-1.01161	8.38449e-06	GeneID:102094230	-1.17965	5.83762e-08				GeneID:102083611	1.4266	8.2823e-10	GeneID:102088177	3.26344	6.55605e-11
GeneID:102091819	1.19623	3.92577e-09	GeneID:102093064	1.18502	8.92787e-09	GeneID:102094228	-1.94294	0.000123937				GeneID:102087447	1.42593	4.87945e-06	GeneID:102088172	2.05611	0.00650784
GeneID:102091822	-1.42778	0.000452253	GeneID:102093052	-1.40319	1.67368e-09	GeneID:102094226	1.30519	0.00484156				GeneID:102094965	1.42539	1.00075e-05	GeneID:102088163	-2.13885	6.90669e-08
GeneID:102091823	1.20948	0.0162631	GeneID:102093046	-1.07124	1.09157e-06	GeneID:102094224	1.20059	1.61637e-10				GeneID:102095194	1.42537	9.80975e-11	GeneID:102088160	1.6079	0.0415213
GeneID:102091836	1.74219	0.00107113	GeneID:102093045	-3.1717	1.29576e-28	GeneID:102094223	2.66444	1.28109e-34				GeneID:102093579	1.42523	0.00860336	GeneID:102088154	-1.71816	0.0102403
GeneID:102091841	1.60666	0.00454868	GeneID:102093044	3.88113	1.54194e-10	GeneID:102094222	-1.38467	5.70826e-11				GeneID:102095098	-1.42506	0.00210738	GeneID:102088146	3.5276	1.01974e-07
GeneID:102091845	-1.23534	0.00369086	GeneID:102093042	5.35121	3.64491e-18	GeneID:102094221	-1.7665	2.65032e-15				GeneID:102095241	-1.42432	3.1783e-06	GeneID:102088132	-1.80241	3.16106e-13
GeneID:102091848	1.8437	2.84889e-14	GeneID:102093041	-1.55405	1.28137e-14	GeneID:102094220	1.97976	5.39253e-16				GeneID:102090228	-1.4239	2.86278e-06	GeneID:102088127	2.81746	2.08498e-10
GeneID:102091852	1.0585	1.72438e-06	GeneID:102093040	-2.11006	7.05792e-14	GeneID:102094217	2.74203	9.08556e-31				GeneID:102097344	1.42359	0.000157712	GeneID:102088118	1.84164	3.48015e-12
GeneID:102091857	1.30827	1.37549e-07	GeneID:102093039	-1.10576	7.40828e-06	GeneID:102094216	-1.72428	3.76217e-22				GeneID:102094778	1.42262	0.00539225	GeneID:102088099	-1.10556	0.00981113
GeneID:102091863	-2.73466	3.8449e-12	GeneID:102093038	1.5569	0.00516792	GeneID:102094205	3.53323	4.4888e-11				GeneID:102090388	1.4223	2.79473e-05	GeneID:102088091	1.52854	0.00640924
GeneID:102091869	1.6343	4.5296e-12	GeneID:102093037	1.02624	6.13862e-06	GeneID:102094204	1.18552	0.0162593				GeneID:102085565	1.42204	0.013699	GeneID:102088087	2.6421	2.72737e-21
GeneID:102091873	-1.32081	9.24933e-09	GeneID:102093027	2.83899	3.42936e-07	GeneID:102094203	1.67087	1.65207e-08				GeneID:102092382	1.42111	5.70265e-05	GeneID:102088085	1.65204	2.05683e-08
GeneID:102091874	1.00929	6.20081e-06	GeneID:102093025	1.64952	2.71938e-08	GeneID:102094195	-4.64805	3.89106e-15				GeneID:102098867	-1.4197	0.00992538	GeneID:102088084	1.69904	3.98001e-08
GeneID:102091881	-1.77372	3.02061e-06	GeneID:102093021	1.0144	1.88419e-05	GeneID:102094194	1.07684	0.000118163				GeneID:102090081	-1.41959	0.00177555	GeneID:102088081	2.48987	6.73016e-07
GeneID:102091884	-1.42834	0.0101931	GeneID:102093020	-1.2926	2.08601e-12	GeneID:102094191	1.58055	1.59549e-06				GeneID:102091194	-1.41881	0.00160077	GeneID:102088065	1.43645	0.00185616
GeneID:102091885	-2.19467	0.0016385	GeneID:102093012	3.49752	4.73681e-06	GeneID:102094190	-1.67248	3.74703e-19				GeneID:102087330	-1.4182	1.01861e-05	GeneID:102088064	1.71592	5.63098e-10
GeneID:102091888	2.11879	0.00871592	GeneID:102093002	2.21073	1.54173e-32	GeneID:102094187	1.01228	0.00217296				GeneID:102089750	1.41788	0.0144059	GeneID:102088057	5.26356	2.19585e-16
GeneID:102091898	2.22673	1.19723e-26	GeneID:102093001	-1.81521	5.84295e-22	GeneID:102094185	-3.3704	0.000125238				GeneID:102084955	1.41744	0.00158966	GeneID:102088056	1.51573	0.0162055
GeneID:102091900	1.91961	4.46082e-07	GeneID:102093000	-2.49235	8.92581e-27	GeneID:102094184	2.22934	0.00190163				GeneID:102087612	-1.4171	0.00929527	GeneID:102088054	-1.71521	0.000359909
GeneID:102091908	-1.98156	3.02014e-24	GeneID:102092994	-1.73329	1.22996e-07	GeneID:102094183	-1.20714	0.0176988				GeneID:102086631	1.417	0.0107052	GeneID:102088033	1.47321	0.000165314
GeneID:102091915	1.20325	0.00564006	GeneID:102092993	1.47399	1.14464e-07	GeneID:102094179	-4.79307	6.53111e-56				GeneID:102083745	1.41608	0.00761332	GeneID:102088032	-1.63657	4.88107e-05
GeneID:102091918	-3.54164	4.65869e-10	GeneID:102092991	1.7162	2.67343e-16	GeneID:102094171	3.10811	6.65896e-14				GeneID:102093010	-1.41606	4.61673e-07	GeneID:102088030	-1.37195	5.69149e-07
GeneID:102091922	-1.55653	1.63361e-05	GeneID:102092987	3.10463	4.12512e-14	GeneID:102094170	4.03517	5.87907e-13				GeneID:102098542	1.41538	5.58963e-07	GeneID:102088026	1.31471	0.00294737
GeneID:102091928	1.70873	2.9767e-05	GeneID:102092985	-1.5546	0.00329508	GeneID:102094167	-3.22456	0.00126337				GeneID:102090790	1.41424	6.77338e-05	GeneID:102088017	2.02048	6.26502e-08
GeneID:102091930	-1.05296	0.00158385	GeneID:102092983	2.93591	1.13606e-08	GeneID:102094166	-1.85729	1.09265e-19				GeneID:102083897	1.41353	0.00010938	GeneID:102088013	1.54978	4.78099e-05
GeneID:102091934	-1.74152	0.00015102	GeneID:102092982	1.42751	4.46299e-13	GeneID:102094160	1.59968	0.00753307				GeneID:102089468	1.41268	0.00525788	GeneID:102088010	3.01161	4.37445e-15
GeneID:102091935	3.78968	7.71899e-43	GeneID:102092979	1.54584	2.01251e-06	GeneID:102094157	1.88881	4.29279e-14				GeneID:102095923	-1.41262	3.17427e-09	GeneID:102088008	1.1444	0.0138059
GeneID:102091938	-1.36687	1.7063e-06	GeneID:102092977	-1.49866	0.000226666	GeneID:102094156	-1.08327	8.4487e-07				GeneID:110360417	-1.41232	6.39171e-05	GeneID:102087998	3.00692	1.04787e-19
GeneID:102091941	-1.47818	0.00891737	GeneID:102092968	1.18497	1.77337e-07	GeneID:102094152	-1.1324	0.000960287				GeneID:102088970	-1.412	0.00765807	GeneID:102087989	3.10234	5.12625e-07
GeneID:102091948	1.17188	2.23019e-07	GeneID:102092966	1.88431	7.34179e-06	GeneID:102094149	-1.80581	7.94023e-26				GeneID:102093334	1.41176	4.10848e-07	GeneID:102087988	1.46401	0.0205252
GeneID:102091951	-1.13916	0.001818	GeneID:102092959	-1.10183	0.000107939	GeneID:102094148	3.56124	8.59741e-39				GeneID:102094762	-1.41094	1.37145e-05	GeneID:102087983	-1.2366	3.7259e-06
GeneID:102091953	1.78007	1.71863e-07	GeneID:102092954	-2.06873	2.76924e-15	GeneID:102094141	3.85054	3.14805e-57				GeneID:102088602	-1.41009	0.00198289	GeneID:102087973	1.65168	6.9242e-07
GeneID:102091957	-1.16301	5.89846e-08	GeneID:102092953	1.00199	3.13307e-07	GeneID:102094137	-2.20836	2.70784e-13				GeneID:102090861	1.40944	7.34473e-07	GeneID:102087971	-1.14024	0.000505
GeneID:102091968	1.21273	4.76346e-10	GeneID:102092952	-1.42531	4.02987e-07	GeneID:102094136	-1.31627	4.64017e-07				GeneID:102093773	1.40942	0.035646	GeneID:102087967	-2.43642	0.000773497
GeneID:102091970	-1.06291	2.27716e-07	GeneID:102092950	1.37652	3.59095e-07	GeneID:102094135	1.59354	0.000557544				GeneID:102088189	1.40884	0.00224253	GeneID:102087966	-1.17715	0.0178536
GeneID:102091996	-1.08733	0.000397668	GeneID:102092948	2.20209	3.42017e-17	GeneID:102094130	2.21029	6.38138e-08				GeneID:102092178	1.40871	1.48488e-08	GeneID:102087965	1.7716	7.09463e-08
GeneID:102092001	1.02981	0.00717793	GeneID:102092947	-1.66788	0.000131155	GeneID:102094126	-1.03228	3.42515e-05				GeneID:102088112	-1.4074	0.00116785	GeneID:102087962	1.88988	5.60442e-10
GeneID:102092017	-2.66458	2.60131e-05	GeneID:102092943	1.22892	1.42065e-09	GeneID:102094125	-1.01059	0.0110219				GeneID:102087547	-1.40691	0.0121674	GeneID:102087960	1.36673	0.00155802
GeneID:102092018	4.34758	1.49555e-09	GeneID:102092941	1.18906	0.000185632	GeneID:102094123	-3.14059	1.59506e-09				GeneID:102092241	1.40585	2.55083e-06	GeneID:102087953	3.41171	1.39646e-20
GeneID:102092022	2.22169	1.96088e-18	GeneID:102092938	1.88172	9.05306e-14	GeneID:102094115	-1.67941	1.7365e-15				GeneID:102098822	1.40573	0.043535	GeneID:102087952	1.73297	2.67237e-07
GeneID:102092023	-2.74493	7.93973e-07	GeneID:102092937	-1.19169	5.61325e-09	GeneID:102094113	4.20449	1.32362e-16				GeneID:102087097	1.40455	2.04402e-13	GeneID:102087949	1.7604	0.01886
GeneID:102092030	-1.45884	6.23545e-08	GeneID:102092936	1.0088	0.00244995	GeneID:102094108	1.82034	3.21266e-13				GeneID:102097353	-1.40404	3.65788e-05	GeneID:102087940	3.84295	1.02943e-09
GeneID:102092032	1.40272	9.58976e-15	GeneID:102092935	-1.75587	0.00122825	GeneID:102094105	-2.31073	5.32779e-19				GeneID:102096879	1.40392	4.6401e-06	GeneID:102087934	-1.23338	0.000655916
GeneID:102092037	-5.13883	1.943e-23	GeneID:102092934	-1.70703	1.29864e-10	GeneID:102094103	-1.50833	2.99012e-13				GeneID:102098330	1.40322	1.1749e-05	GeneID:102087931	1.78405	0.00524564
GeneID:102092038	-1.5792	2.71536e-08	GeneID:102092931	1.88284	0.00124049	GeneID:102094101	-1.29261	0.000360716				GeneID:102098155	1.40309	0.00226893	GeneID:102087925	2.24963	2.1819e-12
GeneID:102092040	1.70943	0.000282295	GeneID:102092924	2.11036	2.00098e-24	GeneID:102094099	1.94483	2.62367e-06				GeneID:102085750	1.402	0.00236737	GeneID:102087916	-1.1626	0.000158039
GeneID:102092044	2.26075	1.19141e-09	GeneID:102092923	1.62853	0.0333613	GeneID:102094096	1.46326	3.02477e-09				GeneID:102092291	1.40165	2.58708e-12	GeneID:102087899	-1.40244	1.11086e-05
GeneID:102092049	-2.50726	2.78673e-09	GeneID:102092911	-1.38348	6.21141e-08	GeneID:102094093	-1.03961	8.76556e-08				GeneID:102084563	1.40071	3.76867e-05	GeneID:102087890	2.08778	0.00734759
GeneID:102092053	-1.4281	8.20565e-08	GeneID:102092896	2.18078	1.98525e-11	GeneID:102094092	-1.72363	1.55266e-10				GeneID:102090186	1.40042	0.000479627	GeneID:102087887	-1.41303	0.00020364
GeneID:102092055	-2.80937	4.11055e-09	GeneID:102092895	-1.23221	0.0191544	GeneID:102094090	1.47429	1.17503e-16				GeneID:102084223	1.40026	3.63533e-09	GeneID:102087881	1.4052	0.000140108
GeneID:102092056	-4.35079	1.19708e-10	GeneID:102092887	-1.70791	4.98936e-14	GeneID:102094089	1.99102	2.07454e-05				GeneID:102089336	-1.40023	0.0025185	GeneID:102087880	-1.22614	2.1103e-06
GeneID:102092059	-1.71529	0.00702635	GeneID:102092885	-1.299	0.00186852	GeneID:102094088	1.47769	0.0012181				GeneID:102098455	1.40018	7.53257e-11	GeneID:102087856	3.07791	2.16018e-15
GeneID:102092089	2.40292	8.82901e-14	GeneID:102092882	-2.4401	9.66976e-10	GeneID:102094087	-2.462	4.04024e-20				GeneID:102090733	1.40008	2.96021e-06	GeneID:102087852	1.47162	3.97076e-06
GeneID:102092091	-3.09643	4.44575e-06	GeneID:102092877	-3.33675	3.57713e-19	GeneID:102094084	-1.51066	1.4072e-10				GeneID:102096591	1.3997	0.00396269	GeneID:102087838	-1.39303	1.13414e-05
GeneID:102092096	-4.08943	1.80977e-05	GeneID:102092875	-2.44336	2.02318e-15	GeneID:102094081	-1.18135	4.28633e-07				GeneID:102094516	-1.39963	1.79308e-11	GeneID:102087832	1.46089	0.000247105
GeneID:102092114	-1.78317	1.07418e-13	GeneID:102092874	1.96927	0.00585075	GeneID:102094079	-1.33324	7.99018e-11				GeneID:106145884	1.39944	0.0193784	GeneID:102087825	1.49684	1.79726e-06
GeneID:102092125	1.20957	0.0200672	GeneID:102092873	1.44021	1.20321e-07	GeneID:102094077	-2.06884	6.55084e-21				GeneID:102089106	1.39845	6.97645e-09	GeneID:102087820	1.7366	0.000343937
GeneID:102092128	1.34239	4.25116e-07	GeneID:102092865	-2.73249	2.74341e-43	GeneID:102094073	-3.11286	1.38745e-12				GeneID:102091020	1.39822	1.79095e-06	GeneID:102087816	2.32759	0.000102282
GeneID:102092133	-1.54654	3.85406e-08	GeneID:102092863	-1.48768	9.39206e-09	GeneID:102094070	6.99212	6.97876e-29				GeneID:102097733	1.3981	3.58785e-06	GeneID:102087810	1.60759	0.0142693
GeneID:102092137	-1.07168	1.78523e-05	GeneID:102092861	2.95577	1.81373e-25	GeneID:102094068	-1.25247	2.72893e-06				GeneID:110360930	1.398	0.00494178	GeneID:102087806	1.17666	0.0122356
GeneID:102092141	-1.66491	0.000174386	GeneID:102092859	-1.82098	3.86345e-07	GeneID:102094063	2.21041	6.33513e-22				GeneID:102087837	-1.39645	1.42765e-05	GeneID:102087803	-1.59079	3.94557e-06
GeneID:102092145	-2.41337	1.50571e-06	GeneID:102092858	3.20512	2.1135e-39	GeneID:102094057	-1.47234	1.00592e-09				GeneID:102092312	1.39622	4.68977e-08	GeneID:102087776	1.45568	0.00171429
GeneID:102092151	1.5507	2.78896e-05	GeneID:102092855	-1.04345	1.65758e-08	GeneID:102094055	-1.23108	0.000120263				GeneID:102084678	1.39583	5.02667e-09	GeneID:102087774	1.12281	3.89605e-05
GeneID:102092155	2.70394	0.0102216	GeneID:102092849	-1.26445	2.14947e-10	GeneID:102094054	4.18395	4.47009e-11				GeneID:102089286	1.39573	0.0167332	GeneID:102087764	-1.00061	0.00855143
GeneID:102092156	-1.14187	0.0231386	GeneID:102092848	1.97543	3.95452e-19	GeneID:102094053	2.52767	0.00848429				GeneID:102097660	1.3955	0.000244434	GeneID:102087749	1.79463	1.09288e-08
GeneID:102092157	-6.53264	1.17127e-17	GeneID:102092844	-1.68271	5.13559e-07	GeneID:102094051	1.12216	0.00556744				GeneID:110355921	1.39534	0.0341795	GeneID:102087745	-1.13014	0.00479816
GeneID:102092158	2.64607	3.36083e-22	GeneID:102092842	-3.12739	2.22138e-29	GeneID:102094050	-7.47268	2.50767e-166				GeneID:102085907	-1.39488	4.04022e-06	GeneID:102087744	1.26649	0.000280822
GeneID:102092173	-1.19985	9.13853e-06	GeneID:102092838	1.69398	2.70363e-09	GeneID:102094045	-1.48492	3.78392e-05				GeneID:102091309	-1.39481	0.000180975	GeneID:102087737	1.96866	7.03103e-09
GeneID:102092175	2.66283	5.56302e-09	GeneID:102092836	2.23217	2.50103e-07	GeneID:102094042	1.77476	7.83029e-15				GeneID:102094543	-1.39462	0.00144144	GeneID:102087731	-1.35474	2.24787e-05
GeneID:102092183	-1.33896	7.91177e-06	GeneID:102092835	-1.18959	4.90603e-05	GeneID:102094037	1.35207	0.0085144				GeneID:102084383	1.39416	2.78624e-05	GeneID:102087724	1.18578	0.00041362
GeneID:102092187	1.29706	1.03547e-13	GeneID:102092834	1.36246	0.000606527	GeneID:102094031	-2.44454	2.90363e-29				GeneID:102090046	1.394	1.1237e-06	GeneID:102087723	1.47598	6.23596e-08
GeneID:102092192	2.52629	0.0356015	GeneID:102092833	-1.42912	3.78278e-14	GeneID:102094028	-1.57014	3.58253e-13				GeneID:102084105	-1.39375	1.13e-09	GeneID:102087722	-1.66027	3.25084e-08
GeneID:102092198	-2.8699	5.92157e-38	GeneID:102092823	1.31969	7.64695e-14	GeneID:102094027	-1.83717	0.000463569				GeneID:102095403	1.39232	3.59732e-05	GeneID:102087721	1.20388	0.0336097
GeneID:102092204	-2.79723	1.22482e-13	GeneID:102092813	-3.67782	2.31601e-07	GeneID:102094024	-1.41125	9.74849e-10				GeneID:102085979	1.39218	0.00219845	GeneID:102087720	2.60039	9.28228e-27
GeneID:102092205	1.65222	0.0110112	GeneID:102092811	-1.05304	7.70442e-08	GeneID:102094022	1.16554	0.0279895				GeneID:102089101	1.39211	0.00755756	GeneID:102087706	1.29862	0.0191053
GeneID:102092208	1.04635	0.0188974	GeneID:102092810	-1.99134	4.33815e-17	GeneID:102094021	1.40773	0.00116381				GeneID:102092693	-1.39182	2.59728e-05	GeneID:102087699	3.22197	3.77118e-17
GeneID:102092218	-2.82888	3.40441e-20	GeneID:102092808	4.52696	5.93913e-33	GeneID:102094018	-2.23831	0.000147481				GeneID:102091019	-1.39152	0.000194846	GeneID:102087697	3.25985	8.45367e-11
GeneID:102092221	-1.03601	1.63257e-05	GeneID:102092803	-1.34303	9.52699e-10	GeneID:102094017	1.40849	2.7417e-10				GeneID:110365121	-1.3915	4.22351e-07	GeneID:102087689	-3.11645	0.0178868
GeneID:102092226	1.06382	9.58807e-05	GeneID:102092799	1.23373	8.3923e-06	GeneID:102094010	6.07162	6.72663e-57				GeneID:102092762	-1.39086	0.00219318	GeneID:102087681	-1.18735	0.00145626
GeneID:102092228	-1.68341	0.00960437	GeneID:102092796	-1.4702	9.51199e-05	GeneID:102094008	5.0016	5.17147e-59				GeneID:102090762	-1.39051	0.000351178	GeneID:102087679	-1.63842	0.00434759
GeneID:102092235	-1.07314	0.00325552	GeneID:102092788	1.09207	9.80579e-06	GeneID:102094007	-2.56771	0.000144333				GeneID:102092768	-1.38878	0.00932565	GeneID:102087677	-1.30622	0.00187993
GeneID:102092238	1.56648	0.00258284	GeneID:102092786	5.8345	1.21342e-29	GeneID:102094006	-1.84354	5.19729e-07				GeneID:102092815	1.38815	0.0324336	GeneID:102087674	-1.035	0.000592948
GeneID:102092241	1.51363	0.000397625	GeneID:102092785	4.30583	3.63769e-06	GeneID:102094005	3.85625	3.36959e-56				GeneID:102084836	1.38709	0.0267234	GeneID:102087647	-2.47294	3.73869e-05
GeneID:102092253	-3.88695	1.4255e-59	GeneID:102092780	-1.02048	7.62639e-06	GeneID:102094000	-2.34714	8.31594e-09				GeneID:102095544	1.38672	4.96061e-08	GeneID:102087633	1.11532	0.000671174
GeneID:102092259	2.00987	4.67452e-16	GeneID:102092778	1.23194	3.0521e-11	GeneID:102093994	1.03711	2.77313e-07				GeneID:102086879	-1.38637	0.00184289	GeneID:102087631	1.72265	8.34553e-09
GeneID:102092261	1.82721	7.14268e-06	GeneID:102092777	-2.44962	4.18996e-21	GeneID:102093993	1.91454	3.04007e-18				GeneID:102083454	1.38633	9.24319e-08	GeneID:102087627	2.37676	1.21413e-18
GeneID:102092270	1.4826	1.00368e-07	GeneID:102092775	-2.94636	2.2622e-18	GeneID:102093992	-1.66648	9.48694e-12				GeneID:102091840	1.38553	0.000134668	GeneID:102087626	1.15002	5.7603e-05
GeneID:102092274	1.23985	1.62661e-06	GeneID:102092773	-1.54454	0.00249199	GeneID:102093991	-1.45566	1.84395e-16				GeneID:102093320	-1.38479	0.000227441	GeneID:102087624	-2.74346	0.00325936
GeneID:102092284	2.32721	3.50088e-20	GeneID:102092772	3.43537	3.46801e-06	GeneID:102093988	-1.55736	1.68483e-18				GeneID:102090999	1.38468	6.52036e-06	GeneID:102087619	-1.36446	1.73959e-09
GeneID:102092287	-1.8191	8.75806e-10	GeneID:102092771	2.28262	2.40964e-05	GeneID:102093987	-2.92323	2.36105e-23				GeneID:102088437	-1.38427	0.00135097	GeneID:102087601	4.43885	1.44287e-05
GeneID:102092293	1.42259	3.22691e-07	GeneID:102092769	-1.34396	0.000669028	GeneID:102093986	1.54076	7.79413e-09				GeneID:102083587	-1.38344	0.00354525	GeneID:102087599	2.18744	5.71356e-15
GeneID:102092307	1.17453	5.70319e-13	GeneID:102092768	-2.03716	4.86199e-09	GeneID:102093984	2.67572	7.46328e-32				GeneID:102097387	1.38251	0.000105665	GeneID:102087598	1.74553	0.0116815
GeneID:102092309	1.15189	5.29972e-06	GeneID:102092767	-1.00553	0.0159099	GeneID:102093983	1.9631	8.86782e-17				GeneID:102098519	1.38241	0.0142167	GeneID:102087575	2.40682	2.2143e-06
GeneID:102092314	1.27072	0.00200809	GeneID:102092765	1.03746	1.52426e-05	GeneID:102093980	-1.00937	0.0189215				GeneID:102090734	1.38216	0.00334777	GeneID:102087573	1.45534	0.00139466
GeneID:102092316	1.12334	2.21618e-05	GeneID:102092760	-2.45042	2.21755e-24	GeneID:102093974	-1.36631	9.904e-14				GeneID:102095384	1.38132	0.000150343	GeneID:102087562	1.76021	1.1793e-06
GeneID:102092319	1.34651	0.0140969	GeneID:102092757	2.3153	7.99781e-14	GeneID:102093972	1.23606	8.64141e-10				GeneID:102084009	1.38132	6.59455e-09	GeneID:102087561	2.0222	0.00128355
GeneID:102092323	2.88806	0.000642564	GeneID:102092756	2.40234	1.05032e-10	GeneID:102093968	2.6643	1.34601e-10				GeneID:102092434	-1.38131	0.00460971	GeneID:102087559	1.20558	0.0116671
GeneID:102092325	3.12566	7.02091e-09	GeneID:102092753	1.32518	2.3507e-05	GeneID:102093967	-1.33122	6.65589e-08				GeneID:102090866	-1.38119	1.95367e-07	GeneID:102087556	2.46131	5.34608e-16
GeneID:102092330	1.89208	2.64085e-07	GeneID:102092749	2.14541	0.00152447	GeneID:102093966	-2.05102	9.11785e-16				GeneID:102091584	1.38091	1.05974e-06	GeneID:102087547	-1.76973	1.09251e-08
GeneID:102092332	1.75573	2.31816e-08	GeneID:102092746	1.22156	1.23197e-09	GeneID:102093965	-1.32244	4.45517e-10				GeneID:102092414	-1.38055	2.48675e-08	GeneID:102087546	3.25557	1.24509e-18
GeneID:102092334	-1.25083	5.53206e-05	GeneID:102092745	-2.37339	1.34573e-07	GeneID:102093964	-2.44438	3.12281e-31				GeneID:102089654	1.38026	0.0134857	GeneID:102087541	2.00212	0.00010504
GeneID:102092335	1.85777	2.98275e-21	GeneID:102092744	1.12363	5.92377e-08	GeneID:102093963	2.55662	1.87646e-21				GeneID:102090603	1.38011	2.05975e-05	GeneID:102087534	1.49617	0.000336471
GeneID:102092341	-1.08236	0.0221121	GeneID:102092743	-1.02997	0.0260499	GeneID:102093962	-2.32727	1.4054e-06				GeneID:102097717	1.37976	3.82064e-05	GeneID:102087531	-1.08859	0.000167783
GeneID:102092346	1.04047	0.000399579	GeneID:102092742	2.18336	5.8722e-12	GeneID:102093940	-2.06654	1.8934e-18				GeneID:102086614	-1.3796	0.000689827	GeneID:102087530	1.11193	1.96674e-06
GeneID:102092347	2.43929	4.69634e-20	GeneID:102092738	1.31447	2.97815e-07	GeneID:102093939	3.17769	8.44982e-26				GeneID:102088616	-1.3795	4.30843e-08	GeneID:102087513	2.28123	5.8282e-06
GeneID:102092354	1.08361	9.35279e-10	GeneID:102092737	-1.65534	7.25026e-20	GeneID:102093936	2.20358	1.79847e-10				GeneID:102084819	1.37855	0.00182809	GeneID:102087503	1.49401	0.00769675
GeneID:102092360	1.37653	0.0170696	GeneID:102092736	1.21745	0.0144172	GeneID:102093924	-1.27167	7.9553e-13				GeneID:102090070	1.37788	9.9323e-06	GeneID:102087490	1.3496	1.2406e-05
GeneID:102092363	-1.01152	6.75269e-09	GeneID:102092731	1.4881	7.839e-15	GeneID:102093919	-1.98073	1.78492e-24				GeneID:102090409	1.37748	2.77043e-07	GeneID:102087481	3.05124	3.63852e-07
GeneID:102092368	-2.39894	3.48254e-14	GeneID:102092730	1.71992	4.54433e-09	GeneID:102093918	1.31662	0.00325316				GeneID:102090598	1.37668	9.48301e-05	GeneID:102087475	1.80295	0.00908789
GeneID:102092369	1.23695	0.03513	GeneID:102092725	-2.39045	2.06437e-17	GeneID:102093917	1.40436	0.00189971				GeneID:102096596	1.37652	0.000858604	GeneID:102087471	2.27119	2.18656e-07
GeneID:102092372	1.85543	0.000247938	GeneID:102092721	-1.30772	0.000402102	GeneID:102093915	-1.05085	0.0224276				GeneID:102094381	-1.37603	0.014734	GeneID:102087470	-2.36751	2.07277e-17
GeneID:102092374	-1.2296	3.31351e-07	GeneID:102092717	1.01092	1.28699e-05	GeneID:102093914	1.74125	4.1644e-13				GeneID:102088605	1.37563	0.00787678	GeneID:102087465	2.53425	5.42831e-07
GeneID:102092385	1.22192	0.00145338	GeneID:102092714	-1.39706	2.90506e-11	GeneID:102093908	-1.71593	2.6444e-06				GeneID:102094073	-1.37556	0.00294869	GeneID:102087464	2.20219	1.49854e-09
GeneID:102092387	-2.88062	1.15947e-23	GeneID:102092709	-1.44923	0.00176425	GeneID:102093907	-1.02965	7.86187e-05				GeneID:102088091	1.37505	0.0232418	GeneID:102087447	1.4679	7.12299e-06
GeneID:102092393	-2.44064	0.000810899	GeneID:102092707	2.91832	4.30713e-16	GeneID:102093898	3.41497	9.61677e-13				GeneID:102083784	1.37501	0.00289432	GeneID:102087443	-1.38071	0.0151784
GeneID:102092409	1.11459	3.75507e-05	GeneID:102092704	-1.32264	0.00423513	GeneID:102093897	1.03541	0.00172367				GeneID:102086941	-1.3746	4.25489e-05	GeneID:102087442	-1.59719	0.00395008
GeneID:102092411	2.03088	0.00052091	GeneID:102092703	3.16517	8.22121e-10	GeneID:102093896	-2.55426	7.56935e-08				GeneID:102089458	-1.37446	1.92986e-05	GeneID:102087434	1.4566	0.0276855
GeneID:102092413	1.0701	3.06887e-06	GeneID:102092699	2.47257	1.5208e-16	GeneID:102093894	4.44762	1.72252e-42				GeneID:102086680	1.37428	0.00430556	GeneID:102087418	1.04851	0.000395262
GeneID:102092414	-1.57499	2.64658e-17	GeneID:102092695	1.89522	0.000442538	GeneID:102093889	-1.09901	1.78182e-08				GeneID:102090741	1.37417	0.000100009	GeneID:102087410	1.0524	3.66906e-05
GeneID:102092415	-1.63292	2.90819e-06	GeneID:102092693	-1.36538	9.33043e-06	GeneID:102093888	-4.98025	2.23003e-11				GeneID:102093732	1.37405	0.000283412	GeneID:102087394	-1.61761	0.00240439
GeneID:102092420	-1.26073	0.000483096	GeneID:102092685	-1.71894	5.93294e-19	GeneID:102093886	-4.47186	1.01475e-12				GeneID:102098307	-1.37393	9.64842e-06	GeneID:102087383	1.85455	3.88169e-08
GeneID:102092422	3.13735	1.21267e-26	GeneID:102092675	2.39261	1.85756e-15	GeneID:102093884	-2.54721	2.00752e-06				GeneID:102087559	1.37301	0.000308698	GeneID:102087375	2.0844	2.49713e-12
GeneID:102092424	3.11869	0.000150248	GeneID:102092658	1.83523	1.83619e-19	GeneID:102093883	1.37617	1.77655e-09				GeneID:102094899	1.373	0.0287651	GeneID:102087368	1.00952	0.00591723
GeneID:102092429	-1.15343	0.00964466	GeneID:102092656	-1.81021	2.57069e-14	GeneID:102093880	-3.58746	3.74775e-11				GeneID:102084446	-1.37235	0.0283148	GeneID:102087367	-1.17613	4.70366e-05
GeneID:102092434	1.70688	1.15221e-11	GeneID:102092654	-1.68732	9.27821e-08	GeneID:102093878	-1.15054	5.84255e-08				GeneID:102091072	1.37232	1.03803e-07	GeneID:102087365	1.99189	2.29109e-18
GeneID:102092442	4.49108	5.74827e-35	GeneID:102092653	-5.12423	3.97146e-85	GeneID:102093874	-1.32827	0.000915228				GeneID:102083600	1.37195	6.20328e-09	GeneID:102087362	-1.00398	2.82564e-05
GeneID:102092460	1.29876	2.5156e-13	GeneID:102092648	-1.53083	2.18767e-05	GeneID:102093872	-1.04555	0.000120124				GeneID:102096032	-1.37174	0.00132067	GeneID:102087358	1.76687	1.94686e-07
GeneID:102092468	-1.54297	1.41596e-16	GeneID:102092647	1.15949	0.000181626	GeneID:102093871	-2.13412	5.83755e-26				GeneID:102092611	1.37125	0.00807413	GeneID:102087355	-1.37807	5.35542e-09
GeneID:102092470	2.05175	4.15253e-19	GeneID:102092643	1.05127	0.000206182	GeneID:102093870	-1.1621	1.87321e-08				GeneID:102098776	-1.37123	0.00161531	GeneID:102087354	2.684	8.73118e-08
GeneID:102092472	2.29741	2.1847e-23	GeneID:102092642	-1.37658	3.08703e-05	GeneID:102093869	-1.85167	7.61409e-11				GeneID:102095985	1.37103	0.0178071	GeneID:102087349	1.33245	0.000755702
GeneID:102092473	1.67461	9.17732e-20	GeneID:102092641	-2.37262	1.22172e-09	GeneID:102093867	-2.38365	4.35102e-37				GeneID:102086239	-1.37088	7.99395e-06	GeneID:102087338	-1.07921	0.00747325
GeneID:102092474	-1.42651	2.07802e-06	GeneID:102092640	-1.43283	2.36601e-06	GeneID:102093865	-3.5067	1.16465e-49				GeneID:102091051	1.37077	0.0027797	GeneID:102087335	-1.79498	0.000814732
GeneID:102092478	-1.29458	4.42549e-05	GeneID:102092638	-1.9284	1.81594e-08	GeneID:102093863	2.07903	4.06672e-31				GeneID:102091544	-1.37066	0.0235103	GeneID:102087330	-1.27321	1.74824e-05
GeneID:102092479	2.41471	1.02994e-05	GeneID:102092630	-1.673	1.6698e-08	GeneID:102093862	-1.19515	0.000633546				GeneID:102096293	-1.37022	0.000112232	GeneID:102087327	1.99688	1.91444e-05
GeneID:102092480	1.63678	5.52985e-19	GeneID:102092629	1.02017	4.68004e-08	GeneID:102093856	-1.61308	1.22971e-19				GeneID:102086825	-1.36983	3.87069e-08	GeneID:102087325	-1.30647	0.00650784
GeneID:102092481	1.46194	4.49369e-06	GeneID:102092628	2.08111	2.00109e-23	GeneID:102093854	2.3374	8.79806e-05				GeneID:102085557	1.36935	3.44842e-06	GeneID:102087310	1.48228	1.71895e-07
GeneID:102092482	1.86014	5.05088e-06	GeneID:102092627	-1.14036	0.000853725	GeneID:102093851	1.88695	1.96068e-05				GeneID:102091482	1.36926	0.000955086	GeneID:102087297	1.51939	9.51295e-07
GeneID:102092488	1.26201	8.72847e-13	GeneID:102092614	-2.05403	0.000185186	GeneID:102093850	-2.61363	1.42723e-17				GeneID:102094474	-1.36896	0.0047118	GeneID:102087292	-1.26025	0.00690745
GeneID:102092493	2.73198	3.87545e-23	GeneID:102092610	1.59192	2.7549e-17	GeneID:102093847	2.93953	6.65746e-30				GeneID:102092003	1.36834	4.32322e-05	GeneID:102087291	1.5401	1.71437e-06
GeneID:102092494	1.02542	3.05639e-07	GeneID:102092608	-1.55877	3.55529e-16	GeneID:102093846	6.11222	1.23132e-88				GeneID:102094428	1.36718	0.00619501	GeneID:102087290	1.07894	0.000418913
GeneID:102092496	1.17166	0.0161059	GeneID:102092605	1.19083	0.000376863	GeneID:102093845	1.31712	0.000559711				GeneID:102087355	-1.36712	8.73725e-06	GeneID:102087288	2.31522	2.0932e-07
GeneID:102092500	-2.16268	6.87243e-16	GeneID:102092600	-2.10566	3.2601e-15	GeneID:102093839	-1.73501	4.11377e-20				GeneID:102098041	1.36668	0.00030239	GeneID:102087285	1.02129	0.032629
GeneID:102092502	-2.56819	1.39471e-24	GeneID:102092598	-1.07661	8.18835e-07	GeneID:102093838	-2.11614	8.44659e-24				GeneID:102083960	-1.36604	2.98888e-07	GeneID:102087283	1.17756	0.000788471
GeneID:102092505	-1.31267	8.23921e-09	GeneID:102092597	-1.93569	4.38268e-13	GeneID:102093836	1.60848	9.09358e-16				GeneID:102092230	1.36542	2.9743e-05	GeneID:102087281	2.14316	5.56246e-11
GeneID:102092509	1.04012	0.0396116	GeneID:102092595	-1.26653	0.0196907	GeneID:102093832	1.40416	2.75913e-06				GeneID:102094108	1.36508	1.4995e-10	GeneID:102087262	-1.65307	5.84922e-09
GeneID:102092510	-1.35092	8.21977e-05	GeneID:102092592	-1.05321	3.42999e-06	GeneID:102093824	1.85899	4.57656e-23				GeneID:102091097	1.36501	0.000885483	GeneID:102087260	3.53611	3.2288e-08
GeneID:102092517	1.19908	0.000584528	GeneID:102092591	2.38432	1.40663e-05	GeneID:102093814	3.09589	6.62583e-20				GeneID:110362786	1.36493	1.00065e-07	GeneID:102087258	-2.55302	0.00021072
GeneID:102092518	1.22398	0.00235048	GeneID:102092587	-2.22978	0.000464842	GeneID:102093812	2.76059	1.10002e-13				GeneID:102086257	1.36485	9.62056e-08	GeneID:102087256	3.58738	2.59444e-13
GeneID:102092519	1.88263	3.06353e-08	GeneID:102092585	-3.10562	1.29454e-50	GeneID:102093807	1.78902	6.05536e-17				GeneID:102094915	1.36484	0.00277794	GeneID:102087252	1.1853	0.0423326
GeneID:102092522	-1.21598	2.22821e-08	GeneID:102092580	1.02666	2.33299e-05	GeneID:102093806	-3.58818	0.000335346				GeneID:102092456	-1.36457	4.52815e-06	GeneID:102087247	2.53368	0.000384847
GeneID:102092525	1.78644	4.87093e-15	GeneID:102092568	-1.43231	0.00152196	GeneID:102093805	3.12512	6.23689e-11				GeneID:102093624	1.36431	0.00558454	GeneID:102087236	1.93288	5.68995e-05
GeneID:102092527	1.17232	2.46521e-09	GeneID:102092567	-1.6294	2.24035e-19	GeneID:102093802	-2.23378	3.88459e-14				GeneID:102089482	-1.36369	0.00378007	GeneID:102087234	1.71604	9.35086e-05
GeneID:102092533	1.45062	3.67387e-10	GeneID:102092560	-1.18296	1.52426e-05	GeneID:102093801	2.28233	2.97667e-26				GeneID:102085748	1.36262	0.0325572	GeneID:102087224	1.69268	0.025216
GeneID:102092535	-1.85099	3.86042e-25	GeneID:102092559	-1.61508	6.5921e-18	GeneID:102093800	-1.04151	2.26585e-07				GeneID:102094556	-1.36232	1.61048e-09	GeneID:102087195	2.10147	6.72241e-15
GeneID:102092537	1.63964	2.0624e-14	GeneID:102092557	-2.46963	4.56812e-31	GeneID:102093799	3.11374	4.49243e-18				GeneID:102098485	1.36192	0.00495041	GeneID:102087188	1.31545	0.00900911
GeneID:102092538	1.03397	1.05517e-07	GeneID:102092555	-1.54263	8.12816e-14	GeneID:102093795	1.11478	0.00159189				GeneID:102095181	-1.36163	1.19032e-07	GeneID:102087180	1.56575	1.76781e-10
GeneID:102092540	1.11591	2.3526e-06	GeneID:102092554	1.49002	0.000750103	GeneID:102093794	2.97153	4.8905e-32				GeneID:102085078	1.36156	3.40048e-09	GeneID:102087179	3.28762	7.83723e-10
GeneID:102092541	1.00058	2.79693e-05	GeneID:102092548	4.28894	3.99542e-21	GeneID:102093793	-1.27612	1.73818e-13				GeneID:102086037	1.36053	4.13643e-06	GeneID:102087174	1.92237	0.000232595
GeneID:102092548	2.76762	3.06531e-09	GeneID:102092546	1.11071	0.000438807	GeneID:102093792	3.59756	8.21318e-22				GeneID:102092563	1.36049	1.11108e-07	GeneID:102087173	1.28657	0.0174645
GeneID:102092554	1.09965	0.00835328	GeneID:102092540	1.29529	6.65789e-08	GeneID:102093790	2.25615	7.26236e-07				GeneID:102097804	1.3604	0.018893	GeneID:102087167	-1.12097	0.00011886
GeneID:102092555	-1.43202	2.80609e-09	GeneID:102092538	1.12138	1.03817e-08	GeneID:102093782	3.10139	3.91485e-14				GeneID:102098810	-1.36012	7.29131e-05	GeneID:102087158	1.39014	0.00792132
GeneID:102092557	-2.1674	7.19296e-19	GeneID:102092537	1.84404	4.24599e-17	GeneID:102093779	1.24627	0.0164421				GeneID:102095542	-1.35924	0.041795	GeneID:102087154	1.07183	3.70716e-05
GeneID:102092559	-1.22015	1.89481e-07	GeneID:102092535	-2.30416	2.49978e-28	GeneID:102093776	2.2141	3.14234e-14				GeneID:102096045	-1.35895	4.38711e-10	GeneID:102087152	2.08369	7.80583e-10
GeneID:102092573	-1.03432	0.00277176	GeneID:102092534	1.01613	8.48617e-06	GeneID:102093773	2.53949	4.3153e-05				GeneID:102086192	-1.35893	3.66358e-06	GeneID:102087138	5.49428	2.12878e-30
GeneID:102092580	1.0827	1.54198e-06	GeneID:102092533	1.66418	1.1777e-12	GeneID:102093772	3.34897	3.7209e-05				GeneID:102098534	1.35881	0.0290823	GeneID:102087118	-1.20361	5.27916e-07
GeneID:102092581	1.55709	1.0466e-07	GeneID:102092527	1.61558	4.99377e-17	GeneID:102093770	-1.07984	4.38597e-05				GeneID:102099014	1.35872	0.0376828	GeneID:102087112	1.32706	0.0373445
GeneID:102092591	1.72422	0.00259	GeneID:102092525	2.20991	2.70751e-19	GeneID:102093769	-1.24851	1.63277e-05				GeneID:102095894	1.35844	0.00728197	GeneID:102087110	3.25551	3.1224e-13
GeneID:102092595	-1.3431	0.0381839	GeneID:102092521	1.23683	3.50331e-08	GeneID:102093768	-1.45408	2.78684e-08				GeneID:102096434	-1.35843	5.34521e-07	GeneID:102087097	1.38286	1.84433e-06
GeneID:102092597	-2.02073	1.28071e-15	GeneID:102092520	1.27812	1.92571e-07	GeneID:102093764	1.78189	1.32643e-07				GeneID:102093263	-1.35842	0.0408414	GeneID:102087090	1.91285	1.04347e-11
GeneID:102092600	-1.38315	2.65885e-06	GeneID:102092519	2.09098	4.51842e-12	GeneID:102093761	1.68208	2.2956e-07				GeneID:102084751	1.35743	0.00325409	GeneID:102087086	2.10578	9.45878e-06
GeneID:102092604	-1.01059	6.7092e-07	GeneID:102092517	1.81117	3.20523e-07	GeneID:102093755	-1.17036	0.00095822				GeneID:102087292	-1.35731	0.00170595	GeneID:102087085	1.88174	3.49595e-06
GeneID:102092608	-1.05071	1.50975e-10	GeneID:102092510	-1.49005	2.91051e-07	GeneID:102093743	-4.59404	3.95011e-20				GeneID:102086732	-1.35699	0.0156935	GeneID:102087083	2.35777	2.00146e-13
GeneID:102092610	1.49798	5.38615e-16	GeneID:102092509	1.87315	4.72762e-05	GeneID:102093742	-1.21554	0.00022357				GeneID:102097375	1.35697	0.000420233	GeneID:102087065	1.05494	0.000491648
GeneID:102092614	-1.86302	0.000914178	GeneID:102092505	-1.10839	0.00276485	GeneID:102093741	3.54992	0.00205314				GeneID:102096795	-1.3557	4.1371e-05	GeneID:102087064	1.01693	0.0016961
GeneID:102092628	1.92438	1.60798e-15	GeneID:102092502	-2.68287	4.89362e-27	GeneID:102093739	-1.33323	0.0174153				GeneID:102088780	1.35559	0.00048398	GeneID:102087062	4.40091	1.44177e-25
[truncated: 3,624 more rows]
