# Supplementary material for: Analysis of mRNA and lncRNA Expression Profiles of Breast Muscle during Pigeon (Columba livia) Development
Source: Genes (Basel). 2022 Dec 8;13(12):2314. doi: 10.3390/genes13122314 (PMC9777807; doi:10.3390/genes13122314)
Supplement: Supplementary file 1 [file genes-13-02314-s001.zip › Table. S4 Differentially expressed lncRNAs.xlsx]

## Sheet: Sheet1
1D VS 14D			1D VS 28D			1D VS 2Y			14D VS 28D			14D VS 2Y			28D VS 2Y
Gene ID	log2FoldChange	FDR	Gene ID	log2FoldChange	FDR	Gene ID	log2FoldChange	FDR	Gene ID	log2FoldChange	FDR	Gene ID	log2FoldChange	FDR	Gene ID	log2FoldChange	FDR
GeneID:110366351	-1.33307	0.0273314	GeneID:110366336	-1.41965	0.0465852	GeneID:110366351	-2.11559	0.000120215	GeneID:110366176	-1.37339	0.0207893	GeneID:110366340	2.99962	2.36482e-05	GeneID:110366340	2.9613	5.56887e-05
GeneID:110366329	2.00762	0.0492603	GeneID:110366329	2.86646	0.00745081	GeneID:110366340	2.05331	0.001332	GeneID:110366139	2.39982	0.00245046	GeneID:110366288	-3.77077	0.00264967	GeneID:110366195	3.27795	9.29171e-08
GeneID:110366307	2.46047	0.0272371	GeneID:110366295	1.22087	0.0424752	GeneID:110366329	3.80244	0.00236907	GeneID:110365575	-10.5754	1.95575e-24	GeneID:110366195	4.08433	8.10468e-09	GeneID:110366191	2.32154	0.0448515
GeneID:110366291	2.73161	0.00452711	GeneID:110366291	2.97837	0.00072488	GeneID:110366299	2.31589	0.0270477	GeneID:110364920	3.89159	2.47297e-05	GeneID:110366178	3.39927	0.00786419	GeneID:110366178	3.91437	0.00190014
GeneID:110366274	3.94231	0.0482803	GeneID:110366288	-3.81719	0.0350918	GeneID:110366291	2.81445	0.000829025	GeneID:110364734	2.53512	0.0214381	GeneID:110366176	-1.5645	0.000329473	GeneID:110366167	2.18744	0.0181506
GeneID:110366254	1.5376	0.021292	GeneID:110366254	1.88885	0.00457893	GeneID:110366288	-4.7402	4.97681e-05	GeneID:110364308	-4.91234	3.53323e-06	GeneID:110366165	2.09646	0.0118761	GeneID:110366158	2.26139	1.77596e-05
GeneID:110366243	5.11487	1.21213e-05	GeneID:110366247	-1.46489	0.0254754	GeneID:110366254	3.50194	9.33732e-06	GeneID:110364253	-2.25663	0.0484588	GeneID:110366162	4.65188	0.0454153	GeneID:110366151	-3.26799	0.0223196
GeneID:110366236	7.7492	6.65069e-09	GeneID:110366243	5.0416	1.15358e-05	GeneID:110366243	6.89942	4.56095e-06	GeneID:110363284	-3.67274	0.0492626	GeneID:110366158	2.29535	2.59123e-06	GeneID:110366139	-2.23204	0.00235306
GeneID:110366235	3.14875	3.20299e-06	GeneID:110366236	5.75965	9.36836e-08	GeneID:110366236	4.52491	6.00304e-06	GeneID:110362770	-7.773	0.00345831	GeneID:110366151	-2.99338	0.019184	GeneID:110366110	3.42288	0.0077555
GeneID:110366230	3.14305	1.19111e-07	GeneID:110366235	3.18505	1.77383e-06	GeneID:110366235	2.62283	7.66e-05	GeneID:110362691	2.47117	0.000245438	GeneID:110366110	4.61029	0.00110684	GeneID:110366063	1.856	0.0127886
GeneID:110366228	2.64143	0.00936586	GeneID:110366230	3.85799	5.20301e-10	GeneID:110366230	4.82347	2.18417e-11	GeneID:110362528	-3.67767	7.44429e-06	GeneID:110366097	4.80267	0.0360291	GeneID:110366053	-2.10056	0.0334073
GeneID:110366195	-1.43468	0.0135011	GeneID:110366228	2.89196	0.00459284	GeneID:110366228	3.90184	0.000279435	GeneID:110362231	-5.16929	0.0297525	GeneID:110366070	2.57438	0.0155527	GeneID:110366024	-3.62309	0.0385268
GeneID:110366191	3.29136	1.64209e-05	GeneID:110366223	1.20192	0.0214502	GeneID:110366223	1.86236	0.000736594	GeneID:110361861	5.03375	0.0482021	GeneID:110366053	-4.07879	6.01282e-06	GeneID:110365888	-1.96898	0.00450522
GeneID:110366189	2.02311	0.0484936	GeneID:110366182	-1.9386	0.03539	GeneID:110366213	3.34265	0.0228797	GeneID:110361783	4.13366	0.0120549	GeneID:110366040	-1.13887	0.0390376	GeneID:110365887	-1.8121	0.0477118
GeneID:110366176	-2.61712	1.2911e-08	GeneID:110366176	-3.96811	7.52966e-17	GeneID:110366195	2.7513	3.85238e-08	GeneID:110361157	-4.30672	0.00653415	GeneID:110366030	2.57268	0.0334442	GeneID:110365775	3.97845	0.00709795
GeneID:110366172	-3.49261	0.0138973	GeneID:110366172	-3.69331	0.0232167	GeneID:110366191	3.14873	4.86229e-06	GeneID:110359805	-2.86895	0.00627324	GeneID:110366028	-1.91886	0.0151785	GeneID:110365755	2.93666	1.99439e-06
GeneID:110366165	2.1336	1.37564e-06	GeneID:110366165	2.90095	9.76346e-09	GeneID:110366180	4.54439	0.0142024	GeneID:110359310	-3.04188	0.0163734	GeneID:110365978	-1.69475	0.019802	GeneID:110365683	-6.18382	0.000178165
GeneID:110366157	-4.02787	0.0384297	GeneID:110366154	4.63652	0.024447	GeneID:110366178	3.08909	0.00401771	GeneID:110359157	3.7529	0.0484588	GeneID:110365888	-1.61468	0.0189586	GeneID:110365682	-3.71769	0.0017474
GeneID:110366154	4.6579	0.0294916	GeneID:110366149	-2.94736	1.33787e-07	GeneID:110366176	-4.08969	2.63061e-19	GeneID:110358946	-3.19585	0.025239	GeneID:110365885	5.01803	0.0112249	GeneID:110365681	-3.1328	3.31479e-05
GeneID:110366149	-2.75456	3.43977e-05	GeneID:110366130	4.84374	0.00564921	GeneID:110366172	-3.16515	0.0192938	GeneID:110358660	-4.36478	1.70628e-08	GeneID:110365877	-2.93495	0.0449758	GeneID:110365670	-2.30503	0.0255504
GeneID:110366115	2.08303	0.011915	GeneID:110366117	1.68282	0.0360071	GeneID:110366167	1.453	0.0466998	GeneID:110358659	-4.30773	0.000494512	GeneID:110365867	4.99902	0.00808966	GeneID:110365617	2.28901	0.0382254
GeneID:110366105	-2.00281	0.00509867	GeneID:110366115	2.3961	0.00571983	GeneID:110366165	4.33433	6.36395e-15	GeneID:110358203	-1.95469	0.0154535	GeneID:110365818	2.3052	0.0364087	GeneID:110365604	-2.32889	0.0474523
GeneID:110366103	5.16706	0.00208764	GeneID:110366105	-2.88615	8.79545e-07	GeneID:110366162	4.78176	0.00690086	GeneID:110358168	-1.50262	0.0078337	GeneID:110365814	4.55498	0.0495627	GeneID:110365595	-2.47416	0.0132323
GeneID:110366098	-3.79778	0.000351575	GeneID:110366103	5.149	0.0018893	GeneID:110366158	2.71604	1.13643e-11	GeneID:110358023	4.54777	0.00974403	GeneID:110365804	1.53661	0.0475891	GeneID:110365575	10.3066	7.4255e-21
GeneID:110366091	1.49591	0.0150286	GeneID:110366098	-3.81741	0.00018057	GeneID:110366151	-6.45975	8.39602e-06	GeneID:110357561	-4.28927	0.000160171	GeneID:110365775	4.17367	0.0142126	GeneID:110365529	5.16354	0.0207797
GeneID:110366090	2.07032	0.000901229	GeneID:110366093	1.95856	0.0075747	GeneID:110366149	-3.06506	1.2013e-07	GeneID:110357105	5.65292	0.00691896	GeneID:110365755	2.79337	1.98977e-07	GeneID:110365493	1.9477	0.0124842
GeneID:110366063	-2.84415	3.59718e-06	GeneID:110366091	1.78008	0.00245543	GeneID:110366117	1.58625	0.040011	GeneID:110357101	3.23	0.00480913	GeneID:110365726	3.78624	0.0106827	GeneID:110365339	1.73592	0.013482
GeneID:110366052	1.92151	4.25936e-05	GeneID:110366090	2.29542	8.91424e-05	GeneID:110366116	2.65771	0.0247932	GeneID:110355745	-2.17275	0.00974403	GeneID:110365724	-2.41839	9.3186e-06	GeneID:110365212	2.04069	0.00268145
GeneID:110366036	1.28279	0.0302188	GeneID:110366075	-1.23862	0.042822	GeneID:110366115	2.76258	0.00495873	GeneID:110355160	2.84168	0.0297961	GeneID:110365690	-2.73593	0.0206618	GeneID:110365151	3.17135	5.79824e-05
GeneID:110366028	-2.22498	0.00243111	GeneID:110366071	1.99246	0.0270279	GeneID:110366110	5.27613	0.000398935	GeneID:110355042	4.61088	0.0297525	GeneID:110365685	-4.49866	0.0457854	GeneID:110365150	4.64953	5.28954e-06
GeneID:110366011	-1.15852	0.0342569	GeneID:110366063	-3.36481	1.19037e-08	GeneID:110366105	-2.78823	5.86383e-06	GeneID:102093628	2.66465	0.0276254	GeneID:110365683	-6.25352	9.47495e-05	GeneID:110365114	-2.47855	0.000853545
GeneID:110365990	2.77817	0.00285749	GeneID:110366052	2.10767	2.38646e-06	GeneID:110366103	4.96062	0.00476816	GeneID:102093299	-5.10024	4.48799e-09	GeneID:110365682	-2.68081	0.00381772	GeneID:110365067	-5.39964	0.00390213
GeneID:110365981	-5.67586	9.82156e-05	GeneID:110366038	-1.04986	0.0499138	GeneID:110366098	-4.79807	7.42693e-07	GeneID:102091214	-1.9091	0.0443314	GeneID:110365681	-4.07396	2.80368e-09	GeneID:110365016	4.31955	0.000260384
GeneID:110365978	-1.45069	0.0362009	GeneID:110366036	1.88898	0.00345138	GeneID:110366097	4.00076	0.0467882	GeneID:102089174	-3.34936	0.0163734	GeneID:110365670	-2.54181	0.00691806	GeneID:110365015	4.92436	7.08051e-06
GeneID:110365946	3.05367	0.044391	GeneID:110366032	3.0371	0.0182444	GeneID:110366093	3.91665	3.51965e-05	G9674	-1.53465	0.0253079	GeneID:110365645	-3.65457	0.0244133	GeneID:110364997	-1.43197	0.0334073
GeneID:110365928	2.06979	0.0434505	GeneID:110366030	1.67961	0.0438237	GeneID:110366091	2.6831	2.82785e-05	G8754	-4.13603	0.000111775	GeneID:110365617	2.90201	4.44413e-05	GeneID:110364973	-2.02198	0.0102284
GeneID:110365927	1.34163	0.0180277	GeneID:110366028	-3.0495	9.38389e-08	GeneID:110366090	4.16088	5.98918e-08	G8641	-2.69081	3.26596e-08	GeneID:110365604	-4.02408	0.000206475	GeneID:110364920	-4.00214	0.00381438
GeneID:110365888	-1.06229	0.0368377	GeneID:110366012	-1.85468	0.0389421	GeneID:110366075	-1.44839	0.00636254	G6210	-2.15282	0.0260485	GeneID:110365595	-4.06452	0.000186588	GeneID:110364711	-3.15825	0.00202568
GeneID:110365882	-1.51898	0.0445997	GeneID:110365990	3.47951	0.000260618	GeneID:110366071	3.7624	0.00137572	G6137	-2.15838	0.0355613	GeneID:110365594	-4.02747	0.00813368	GeneID:110364567	6.85311	9.84751e-05
GeneID:110365823	2.04981	0.00411899	GeneID:110365981	-6.22579	1.7286e-05	GeneID:110366070	2.69763	0.00148616	G5145	-2.65745	0.025239	GeneID:110365582	-1.90974	0.00242918	GeneID:110364503	2.8388	0.0101558
GeneID:110365809	1.46619	0.00349294	GeneID:110365978	-2.3115	0.000553328	GeneID:110366063	-1.48289	0.0324718	G2879	8.67242	2.15139e-07	GeneID:110365578	-1.80421	0.00460109	GeneID:110364501	2.45572	0.0063755
GeneID:110365807	1.53385	0.01178	GeneID:110365959	-3.05758	0.0115218	GeneID:110366060	-1.75761	0.00181749	G2668	-2.51682	0.0130102	GeneID:110365493	2.08928	0.0025081	GeneID:110364372	-2.90545	0.000589948
GeneID:110365800	-6.6928	2.14698e-07	GeneID:110365927	1.59251	0.00598426	GeneID:110366053	-2.82047	4.78103e-05	G2468	2.34287	1.07414e-06	GeneID:110365457	-1.86225	0.0234887	GeneID:110364285	4.28662	0.0139284
GeneID:110365795	2.97635	0.0360983	GeneID:110365924	-1.57092	0.0150217	GeneID:110366052	1.18079	0.04508	G2408	-2.63569	0.0484588	GeneID:110365389	-3.81615	0.0323169	GeneID:110364257	5.56633	0.0111069
GeneID:110365793	1.37919	0.00309145	GeneID:110365912	1.8832	0.0197707	GeneID:110366042	2.23078	0.0431885	G23174	-3.39649	0.0117358	GeneID:110365339	1.5851	0.0161721	GeneID:110364196	-1.25076	0.0330731
GeneID:110365783	5.74539	0.001045	GeneID:110365894	-4.42536	7.73684e-05	GeneID:110366040	-1.56513	8.34709e-05	G23069	3.17171	0.00317391	GeneID:110365327	-1.80013	0.0452212	GeneID:110364095	4.47927	0.00735155
GeneID:110365782	-2.78158	0.00733619	GeneID:110365891	4.58547	0.00864377	GeneID:110366036	1.85585	0.00732266	G22819	4.17295	5.03717e-12	GeneID:110365326	3.15256	0.0175876	GeneID:110364004	-1.84096	0.0010018
GeneID:110365775	-2.88769	0.0102169	GeneID:110365887	1.32674	0.0446256	GeneID:110366034	-1.72264	0.00818307	G22767	6.51615	0.0355613	GeneID:110365294	2.50769	0.0403691	GeneID:110363980	-7.70867	1.44182e-09
GeneID:110365761	-2.46922	0.0412947	GeneID:110365885	3.18584	0.0353764	GeneID:110366033	1.70122	0.0378624	G22744	5.60718	0.0113786	GeneID:110365258	4.37928	0.0410472	GeneID:110363968	2.36776	0.0231097
GeneID:110365756	3.51197	0.0104398	GeneID:110365823	2.56025	0.000117597	GeneID:110366030	3.40508	0.000233631	G22551	4.28277	0.00494687	GeneID:110365245	-3.28656	0.044834	GeneID:110363942	5.04449	0.0118957
GeneID:110365745	1.94225	0.0434789	GeneID:110365809	1.66008	0.00140233	GeneID:110366028	-4.05049	1.01738e-11	G22512	2.28486	0.016763	GeneID:110365222	4.82424	0.0391925	GeneID:110363930	2.54515	7.27877e-05
GeneID:110365730	1.78206	0.00876838	GeneID:110365807	1.58469	0.00283421	GeneID:110366023	3.23802	0.0170685	G2249	3.83696	0.041233	GeneID:110365212	2.07027	0.00608762	GeneID:110363820	3.21304	0.0157747
GeneID:110365727	1.98641	0.00112952	GeneID:110365800	-7.34826	2.72739e-08	GeneID:110366021	1.4501	0.00434341	G20642	-2.42065	0.00810986	GeneID:110365152	3.11894	0.0375945	GeneID:110363792	3.28536	0.0388339
GeneID:110365724	-2.79982	9.82844e-07	GeneID:110365795	4.96282	0.00405752	GeneID:110366017	4.8596	0.0123104	G19469	-3.277	0.0154535	GeneID:110365151	2.94243	0.00243363	GeneID:110363757	5.20911	0.00938104
GeneID:110365721	5.25286	0.00157249	GeneID:110365793	1.2825	0.0122278	GeneID:110366008	2.49034	0.02674	G19447	-2.73678	0.00498642	GeneID:110365150	4.8146	3.75661e-05	GeneID:110363752	3.30228	1.12069e-07
GeneID:110365718	2.28638	0.01838	GeneID:110365782	-2.58155	0.00454999	GeneID:110365990	6.99511	1.80952e-06	G19229	3.10424	0.00020637	GeneID:110365067	-3.76869	0.018236	GeneID:110363694	-2.68229	0.0335388
GeneID:110365716	-1.78237	0.0115489	GeneID:110365775	-2.61554	0.00412302	GeneID:110365986	-3.85192	0.00551182	G19228	3.83025	7.00165e-09	GeneID:110365017	3.23484	0.0326423	GeneID:110363684	-2.56496	0.0407427
GeneID:110365710	1.7329	0.0289808	GeneID:110365761	-2.65608	0.000196914	GeneID:110365981	-5.45113	0.00188736	G19201	7.15144	7.57503e-06	GeneID:110365016	3.06489	0.0210333	GeneID:110363653	2.69173	0.0113218
GeneID:110365691	2.00561	0.00942221	GeneID:110365758	1.64942	0.00220192	GeneID:110365978	-3.04594	2.43468e-07	G18803	2.56507	0.0038751	GeneID:110365015	4.04325	0.000283857	GeneID:110363606	4.38664	6.03901e-07
GeneID:110365684	1.58058	4.73883e-05	GeneID:110365745	4.43898	0.000139955	GeneID:110365959	-3.75934	0.0177498	G18628	-2.56001	0.0056512	GeneID:110364997	-1.79981	0.00215496	GeneID:110363601	1.93083	0.0472623
GeneID:110365681	3.5593	9.67831e-06	GeneID:110365727	1.98561	0.00090093	GeneID:110365946	5.25017	0.00835088	G17921	-3.97514	0.000357536	GeneID:110364973	-2.36864	0.0050877	GeneID:110363461	4.48848	2.89803e-05
GeneID:110365670	3.26244	3.73675e-05	GeneID:110365724	-4.31488	2.59158e-13	GeneID:110365927	2.16289	0.000138064	G17562	-1.90887	0.00498642	GeneID:110364873	-2.88047	0.000669397	GeneID:110363426	-3.02356	0.00239457
GeneID:110365666	-5.44078	0.000891765	GeneID:110365721	5.23458	0.00140985	GeneID:110365902	4.28843	0.0247467	G17462	2.48093	0.0355613	GeneID:110364866	3.52719	0.0109939	GeneID:110363415	3.31438	0.0294902
GeneID:110365661	6.0478	0.00229012	GeneID:110365718	6.3146	1.73455e-05	GeneID:110365894	-3.59232	2.80504e-06	G17076	4.0265	4.38238e-06	GeneID:110364850	-2.48946	0.00158905	GeneID:110363406	2.7953	0.00157079
GeneID:110365638	-1.64823	0.0304616	GeneID:110365716	-2.15101	0.000271998	GeneID:110365891	4.40132	0.0176353	G1665	-6.97877	0.024695	GeneID:110364796	3.25056	0.0277353	GeneID:110363405	1.69508	0.0063755
GeneID:110365630	-2.27248	0.0249785	GeneID:110365710	1.55951	0.0398083	GeneID:110365888	-2.57299	1.31597e-06	G16620	2.07106	0.00689453	GeneID:110364754	1.5323	0.0498169	GeneID:110363383	-4.23782	0.0281612
GeneID:110365622	2.39642	0.000171262	GeneID:110365691	2.45758	0.00288368	GeneID:110365885	5.06626	0.00988293	G15276	6.47446	0.024695	GeneID:110364734	2.75064	0.00881797	GeneID:110363241	-2.76267	0.0160163
GeneID:110365614	-2.37873	6.95649e-05	GeneID:110365681	2.6817	0.000579591	GeneID:110365877	-3.65671	0.00358317	G15192	-3.30683	1.36017e-05	GeneID:110364711	-2.08113	0.0276924	GeneID:110363235	-3.41323	0.0124842
GeneID:110365609	2.47373	0.00160393	GeneID:110365673	4.09738	0.029591	GeneID:110365869	3.34296	0.0174875	G15189	-1.86838	0.011184	GeneID:110364615	-6.92793	0.00295725	GeneID:110363234	-3.75779	0.000238499
GeneID:110365588	-2.04466	3.01669e-06	GeneID:110365670	3.09656	7.23839e-05	GeneID:110365867	5.36029	0.00161805	G14531	-2.98513	0.000420445	GeneID:110364575	-1.83162	0.0296699	GeneID:110363078	6.53232	0.0013577
GeneID:110365582	-3.25774	1.36282e-06	GeneID:110365666	-5.3671	0.000357416	GeneID:110365840	4.43946	0.0237124	G1453	1.70213	0.0492626	GeneID:110364567	7.61379	1.27168e-06	GeneID:110363074	5.09022	0.0255504
GeneID:110365580	4.92368	0.00397531	GeneID:110365661	4.06077	0.0112975	GeneID:110365831	1.24818	0.00579927	G14492	-6.00809	0.0492626	GeneID:110364520	4.05887	0.0128436	GeneID:110362888	3.39416	0.0232927
GeneID:110365578	1.03498	0.0469307	GeneID:110365645	-6.21584	0.00601226	GeneID:110365823	4.48477	6.07711e-07	G14063	-3.04546	0.000245438	GeneID:110364508	2.77365	0.0055749	GeneID:110362864	4.71958	0.0352816
GeneID:110365572	3.31819	0.00381675	GeneID:110365639	-1.87066	0.0104646	GeneID:110365818	2.0732	0.0184409	G13371	-7.51521	6.71779e-06	GeneID:110364503	3.20211	0.000701979	GeneID:110362691	1.95829	0.0255504
GeneID:110365568	-2.52188	0.00665228	GeneID:110365638	-1.95695	0.00696342	GeneID:110365814	4.2622	0.0351894	G13126	3.39268	0.0163734	GeneID:110364501	3.12419	6.06811e-05	GeneID:110362681	3.02305	0.011604
GeneID:110365566	4.62609	0.0234245	GeneID:110365622	3.59409	2.55587e-07	GeneID:110365807	1.4785	0.0021589	G1275	-2.67844	0.000985877	GeneID:110364471	3.72555	0.0320382	GeneID:110362670	2.76856	0.00123776
GeneID:110365565	3.73088	0.0232903	GeneID:110365614	-2.81998	4.01095e-07	GeneID:110365804	1.40139	0.0211695	G12734	1.97499	0.0492626	GeneID:110364462	-2.26833	0.0244133	GeneID:110362607	2.08763	0.000475979
GeneID:110365560	6.05437	0.00307238	GeneID:110365611	4.45788	0.0135314	GeneID:110365800	-6.01762	0.00130735	G12732	2.21455	0.0189604	GeneID:110364372	-2.48796	0.00102225	GeneID:110362602	2.94601	4.20072e-08
GeneID:110365544	2.0156	0.00167799	GeneID:110365610	1.56657	0.0457472	GeneID:110365783	3.29171	0.0197847	G11916	-2.83536	4.38238e-06	GeneID:110364369	2.00817	0.0278034	GeneID:110362530	-4.14956	1.83684e-08
GeneID:110365536	1.24589	0.0428344	GeneID:110365609	3.12369	2.64359e-05	GeneID:110365767	1.44065	0.00723108	G11841	2.3093	0.0349102	GeneID:110364308	-5.78265	2.43778e-05	GeneID:110362528	2.02284	0.027088
GeneID:110365529	2.29842	0.0206503	GeneID:110365605	-1.80618	0.0432775	GeneID:110365764	4.70559	0.0183742	G11840	2.1603	0.00613945	GeneID:110364285	4.87313	1.56669e-08	GeneID:110362502	1.62104	0.00798254
GeneID:110365490	-4.65558	0.00504868	GeneID:110365604	-4.11021	0.000555036	GeneID:110365761	-2.07382	0.021352	G11794	2.7036	5.03982e-05	GeneID:110364275	-1.77296	0.00101079	GeneID:110362476	2.06226	0.00954354
GeneID:110365480	-1.89304	0.0011832	GeneID:110365596	1.27052	0.0184949	GeneID:110365758	1.14978	0.0357628	G11051	1.50093	0.0141527	GeneID:110364257	5.60931	0.00187769	GeneID:110362398	-3.2165	0.0194464
GeneID:110365447	2.27395	0.00497866	GeneID:110365588	-2.05708	6.26004e-05	GeneID:110365756	3.07746	0.0244138	G10239	-2.41656	0.000411367	GeneID:110364253	-1.94341	0.0334442	GeneID:110362378	4.68361	0.0249121
GeneID:110365438	2.42132	0.0392799	GeneID:110365582	-4.4398	3.56694e-09	GeneID:110365755	2.10915	1.43961e-05				GeneID:110364196	-2.17652	0.000615537	GeneID:110362337	-3.07314	0.00116866
GeneID:110365432	2.33357	0.0292503	GeneID:110365581	-3.31348	0.0191825	GeneID:110365745	6.73999	1.95009e-05				GeneID:110364179	3.21209	0.0140983	GeneID:110362262	4.68407	0.000296301
GeneID:110365429	1.66624	0.000113262	GeneID:110365575	-5.65053	0.000652311	GeneID:110365744	5.0801	0.00551182				GeneID:110364141	1.50592	0.0478307	GeneID:110362233	1.70704	0.00699685
GeneID:110365396	2.05518	0.0422201	GeneID:110365572	2.0642	0.0351924	GeneID:110365730	1.27768	0.0427657				GeneID:110364107	-2.24691	0.00700579	GeneID:110362229	3.95468	0.00036522
GeneID:110365395	-4.01683	0.00399495	GeneID:110365568	-2.82748	0.00213969	GeneID:110365727	2.73751	2.42079e-05				GeneID:110364095	4.06387	0.0142304	GeneID:110362189	3.46467	0.0391768
GeneID:110365384	3.70883	0.00754788	GeneID:110365566	4.60661	0.0199177	GeneID:110365724	-5.11246	3.02935e-22				GeneID:110364090	-1.95332	0.0257628	GeneID:110362187	-1.68827	0.00934357
GeneID:110365379	4.47832	0.0213204	GeneID:110365560	3.19072	0.034415	GeneID:110365721	5.04649	0.00372428				GeneID:110364069	3.40568	0.0390376	GeneID:110362118	5.95442	0.00600477
GeneID:110365378	6.51872	0.000442823	GeneID:110365552	4.09148	0.0294338	GeneID:110365718	2.54781	0.0114655				GeneID:110363980	-7.77708	2.48283e-10	GeneID:110362110	1.51426	0.00888193
GeneID:110365375	4.31715	0.0449443	GeneID:110365536	1.64208	0.00472106	GeneID:110365710	1.5601	0.0326744				GeneID:110363942	7.03864	0.000669397	GeneID:110362109	1.77932	0.0249121
GeneID:110365374	2.01434	0.00299654	GeneID:110365529	1.71291	0.0406711	GeneID:110365691	2.97574	0.000958834				GeneID:110363941	-4.62218	0.0161181	GeneID:110362082	-4.73894	0.00495034
GeneID:110365369	-2.24643	8.9585e-05	GeneID:110365480	-1.31778	0.0212572	GeneID:110365690	-1.92986	0.0335031				GeneID:110363912	-3.81034	0.000100536	GeneID:110362033	2.48765	0.000896074
GeneID:110365353	-2.55311	0.00477039	GeneID:110365457	-1.78315	0.00893817	GeneID:110365685	-4.66779	0.00829564				GeneID:110363910	-3.18517	0.0290613	GeneID:110361990	-2.25942	0.0242741
GeneID:110365352	-3.21082	0.0226467	GeneID:110365451	1.60853	0.0184599	GeneID:110365683	-3.30571	0.0010103				GeneID:110363881	5.69941	0.000889769	GeneID:110361873	-2.35402	0.00175376
GeneID:110365342	1.48391	0.0314997	GeneID:110365450	-2.03393	0.00291559	GeneID:110365666	-4.93833	0.00324679				GeneID:110363856	2.29095	0.0147971	GeneID:110361783	-3.851	0.0160872
GeneID:110365339	-1.38692	0.003254	GeneID:110365447	3.35361	0.000326601	GeneID:110365661	3.52639	0.0291532				GeneID:110363820	4.19133	2.35816e-05	GeneID:110361767	1.82168	0.00629578
GeneID:110365330	2.58904	0.00617122	GeneID:110365431	4.09007	0.0326323	GeneID:110365645	-7.02795	0.000278339				GeneID:110363816	-4.26963	0.0378553	GeneID:110361685	-1.47082	0.0366323
GeneID:110365320	2.49891	0.00708247	GeneID:110365429	1.67756	0.00032514	GeneID:110365634	-2.66867	0.0313421				GeneID:110363792	4.25778	0.000388145	GeneID:110361673	-4.18389	0.0200083
GeneID:110365311	3.56846	0.003755	GeneID:110365398	2.00604	0.0098578	GeneID:110365630	-2.50667	0.0196753				GeneID:110363761	-2.73665	0.0186181	GeneID:110361656	4.67771	0.0275671
GeneID:110365306	2.83146	0.0099357	GeneID:110365397	-1.85354	0.00387723	GeneID:110365622	3.30587	1.45023e-05				GeneID:110363757	5.76649	0.00113685	GeneID:110361654	2.98151	0.000681808
GeneID:110365292	4.46168	0.0152921	GeneID:110365396	2.36305	0.0172995	GeneID:110365617	2.25925	0.00370662				GeneID:110363752	2.9209	2.37274e-06	GeneID:110361652	2.56265	0.00234865
GeneID:110365246	3.64775	0.00015886	GeneID:110365395	-4.61458	0.000198597	GeneID:110365614	-2.40838	0.00020489				GeneID:110363698	2.97682	0.0243852	GeneID:110361599	-1.90134	0.00244555
GeneID:110365245	2.98685	0.0299664	GeneID:110365384	2.31929	0.0426801	GeneID:110365609	3.27206	3.50859e-05				GeneID:110363694	-2.82177	0.0253053	GeneID:110361494	2.59845	0.0042878
GeneID:110365236	2.86508	8.69793e-05	GeneID:110365379	4.45894	0.0186253	GeneID:110365605	-3.31639	0.000762511				GeneID:110363653	3.05986	0.00559119	GeneID:110361375	2.06307	0.00450522
GeneID:110365178	2.86727	0.0364196	GeneID:110365378	6.49716	0.000317598	GeneID:110365604	-6.39191	1.17782e-09				GeneID:110363628	4.49073	0.0365901	GeneID:110361364	3.48079	0.00483375
GeneID:110365167	3.96797	0.0474931	GeneID:110365376	4.60579	0.0132497	GeneID:110365596	1.46544	0.00789834				GeneID:110363608	5.91546	0.000832542	GeneID:110361361	3.98144	0.00395454
GeneID:110365162	1.66553	0.0244203	GeneID:110365375	4.29619	0.0381195	GeneID:110365595	-3.55805	1.75125e-05				GeneID:110363606	4.7413	2.42688e-05	GeneID:110361261	3.392	0.00112139
GeneID:110365161	2.26839	0.0210971	GeneID:110365369	-1.75941	0.0118565	GeneID:110365594	-3.52524	0.00244412				GeneID:110363601	1.93303	0.0105619	GeneID:110361246	5.64643	0.00801143
GeneID:110365158	-1.63997	0.0101996	GeneID:110365366	2.67133	0.0216564	GeneID:110365588	-1.20813	0.0120907				GeneID:110363518	-1.73141	0.0115323	GeneID:110361143	2.80222	0.0409827
GeneID:110365156	2.66796	4.27975e-05	GeneID:110365353	-1.27285	0.0159653	GeneID:110365582	-5.06877	7.37426e-23				GeneID:110363479	-1.66228	0.00691806	GeneID:110361115	-4.30305	0.0430859
GeneID:110365136	-1.32581	0.02472	GeneID:110365352	-1.52611	0.013538	GeneID:110365581	-2.7988	0.0429609				GeneID:110363469	-1.45309	0.036951	GeneID:110361090	3.855	0.0137941
GeneID:110365133	4.61718	0.0099653	GeneID:110365342	1.26373	0.0348501	GeneID:110365572	2.83073	0.0124635				GeneID:110363461	4.13108	0.0171843	GeneID:110361058	-1.75933	0.026328
GeneID:110365128	3.41893	0.0192081	GeneID:110365339	-1.46255	0.00233846	GeneID:110365568	-3.6461	7.31081e-06				GeneID:110363426	-5.60259	4.47642e-07	GeneID:110361034	2.73057	1.84163e-06
GeneID:110365114	-4.67011	0.000146606	GeneID:110365330	2.91712	0.00577692	GeneID:110365566	4.41843	0.0338425				GeneID:110363415	4.18311	0.0023893	GeneID:110360977	-1.14315	0.0313309
GeneID:110365112	2.43339	0.00208764	GeneID:110365326	2.18635	0.0259002	GeneID:110365565	3.34806	0.0392485				GeneID:110363406	2.24632	0.0141507	GeneID:110360968	2.73275	0.0439982
GeneID:110365111	1.70444	0.0143106	GeneID:110365311	2.99125	2.03889e-05	GeneID:110365560	5.83709	0.00508792				GeneID:110363405	1.80873	0.000669397	GeneID:110360950	3.40918	0.0433373
GeneID:110365095	-1.2037	0.00861784	GeneID:110365306	3.00962	0.00342656	GeneID:110365543	-5.61402	0.00203619				GeneID:110363254	-1.75966	0.000704412	GeneID:110360907	2.45778	0.000349295
GeneID:110365079	-1.5465	0.0294147	GeneID:110365294	1.64475	0.0334919	GeneID:110365536	2.79989	2.62083e-05				GeneID:110363241	-3.72934	0.000228142	GeneID:110360905	-3.37485	1.01119e-05
GeneID:110365065	4.15398	0.0353678	GeneID:110365292	4.4438	0.0139524	GeneID:110365529	7.11867	8.67475e-07				GeneID:110363234	-2.86483	0.00057396	GeneID:110360865	-1.67953	0.0385886
GeneID:110365032	2.29623	0.00183285	GeneID:110365283	-2.48948	0.0129251	GeneID:110365497	2.06486	0.0197745				GeneID:110363182	4.95469	0.0140132	GeneID:110360823	5.23822	0.0172909
GeneID:110365029	4.84194	0.0230775	GeneID:110365264	1.55332	0.0429846	GeneID:110365493	2.34414	2.23331e-05				GeneID:110363140	1.39693	0.0427891	GeneID:110360780	-1.85351	0.00414528
GeneID:110365007	-3.91971	0.0295611	GeneID:110365257	2.07849	0.0326976	GeneID:110365480	-1.26054	0.0231986				GeneID:110363078	6.93803	5.33861e-05	GeneID:110360727	1.99447	0.0321594
GeneID:110364991	2.90802	0.0132689	GeneID:110365246	2.56772	0.00194043	GeneID:110365457	-2.03705	0.00286102				GeneID:110363074	6.93765	2.57435e-05	GeneID:110360660	-7.32097	6.25494e-08
GeneID:110364963	-3.03679	0.037957	GeneID:110365245	2.92954	0.0288102	GeneID:110365452	2.33531	0.036074				GeneID:110363009	3.44757	0.0205589	GeneID:110360563	-3.71822	0.0472623
GeneID:110364945	-2.63947	0.00167058	GeneID:110365240	2.07453	0.0104258	GeneID:110365450	-3.50248	3.89821e-05				GeneID:110362965	2.36324	0.000975389	GeneID:110360512	1.94461	0.00264496
GeneID:110364944	-1.85891	0.00759561	GeneID:110365236	3.46381	3.34918e-05	GeneID:110365447	4.26737	9.40155e-05				GeneID:110362964	3.33091	0.000533765	GeneID:110360502	4.53507	2.89411e-06
GeneID:110364940	-4.82891	9.07412e-16	GeneID:110365198	2.23188	0.0179183	GeneID:110365432	2.18728	0.049607				GeneID:110362959	1.48734	0.0167909	GeneID:110360470	-4.00949	0.00466964
GeneID:110364937	3.35538	0.00823471	GeneID:110365167	3.95007	0.0426205	GeneID:110365429	1.68885	6.83124e-05				GeneID:110362944	6.69194	7.41739e-05	GeneID:110360431	-3.9462	0.0234963
GeneID:110364931	4.05279	0.00247833	GeneID:110365166	6.0935	0.000313607	GeneID:110365398	3.40857	0.000287192				GeneID:110362926	1.49879	0.0268624	GeneID:110360361	2.38679	0.0429994
GeneID:110364927	4.99588	0.00383545	GeneID:110365162	2.40336	0.00160623	GeneID:110365396	4.21316	0.000580393				GeneID:110362864	4.59082	0.044834	GeneID:110360328	5.10495	0.00726798
GeneID:110364874	4.12901	0.0388013	GeneID:110365161	3.69475	0.000732436	GeneID:110365395	-3.66926	0.00294064				GeneID:110362829	-2.09285	0.0277353	GeneID:110360325	3.6186	0.00212017
GeneID:110364873	2.72142	0.000132499	GeneID:110365156	4.19393	6.19465e-08	GeneID:110365393	-4.6951	0.00551375				GeneID:110362737	2.3295	0.00273921	GeneID:110360320	7.52103	8.21619e-07
GeneID:110364862	1.91737	0.00805387	GeneID:110365154	-2.97578	0.0361669	GeneID:110365387	-3.04714	0.00116273				GeneID:110362691	4.37324	5.27047e-09	GeneID:110360181	5.17631	0.0070934
GeneID:110364852	-2.14745	0.000717135	GeneID:110365136	-2.72897	4.04462e-06	GeneID:110365384	3.22113	0.0193778				GeneID:110362670	2.35331	0.00347561	GeneID:110360159	2.45218	0.0101558
GeneID:110364848	4.39254	0.00120254	GeneID:110365124	2.82943	0.000133187	GeneID:110365382	1.91947	0.049049				GeneID:110362656	4.50089	0.0381004	GeneID:110360153	2.68045	0.00020288
GeneID:110364838	-1.77137	9.74896e-05	GeneID:110365122	4.99058	0.00667203	GeneID:110365378	3.5296	0.0150206				GeneID:110362615	2.33186	0.034469	GeneID:110360099	4.13972	0.00590864
GeneID:110364824	-2.38548	0.000435714	GeneID:110365114	-3.95447	6.84455e-05	GeneID:110365376	4.42258	0.0243064				GeneID:110362610	-1.25063	0.00786419	GeneID:110359958	-2.29856	0.00190014
GeneID:110364822	-3.36045	0.000541452	GeneID:110365112	1.73801	0.0325766	GeneID:110365371	5.14092	0.00520939				GeneID:110362607	2.16659	0.000824823	GeneID:110359945	3.31653	0.0477118
GeneID:110364797	1.0923	0.0188641	GeneID:110365111	2.06139	0.00255762	GeneID:110365369	-2.39735	6.3719e-06				GeneID:110362602	3.31693	1.09673e-12	GeneID:110359916	4.11751	0.00868289
GeneID:110364789	4.05994	0.0233743	GeneID:110365095	-1.09271	0.0325766	GeneID:110365353	-1.17332	0.0127493				GeneID:110362542	-2.95903	0.0303562	GeneID:110359900	7.3776	0.0402615
GeneID:110364787	1.66579	0.00364919	GeneID:110365087	2.90727	0.0350918	GeneID:110365352	-1.5312	0.0178418				GeneID:110362530	-4.20856	2.08845e-09	GeneID:110359893	-3.35186	0.000152867
GeneID:110364784	-5.88885	0.000416957	GeneID:110365058	1.82065	0.00325121	GeneID:110365343	1.24958	0.0300154				GeneID:110362476	2.35946	0.000901471	GeneID:110359891	-2.40563	0.000931644
GeneID:110364758	2.23898	0.0235699	GeneID:110365056	-1.42805	0.00756773	GeneID:110365330	2.96908	0.00471122				GeneID:110362457	3.35529	0.0146646	GeneID:110359816	5.43099	0.016987
GeneID:110364754	1.28574	0.0134411	GeneID:110365032	3.73374	4.19842e-08	GeneID:110365326	2.98129	0.0060017				GeneID:110362421	4.12413	0.0010174	GeneID:110359805	-2.01468	0.00590864
GeneID:110364748	1.80406	0.00215089	GeneID:110365029	4.82463	0.0187788	GeneID:110365324	-1.16509	0.0026408				GeneID:110362337	-2.34271	0.00480646	GeneID:110359686	-1.81264	0.0424554
GeneID:110364730	-4.4947	2.41082e-20	GeneID:110365018	3.90052	0.0457786	GeneID:110365320	3.26708	0.0017724				GeneID:110362296	3.84666	0.00243592	GeneID:110359649	-6.67336	0.0176367
GeneID:110364726	-1.81354	0.012772	GeneID:110365015	-1.94225	0.00213976	GeneID:110365311	4.79507	3.1957e-07				GeneID:110362262	4.83282	0.000236411	GeneID:110359586	2.64459	0.0382559
GeneID:110364722	6.43281	0.00381675	GeneID:110365011	-2.71726	0.0246949	GeneID:110365306	3.24436	0.00274541				GeneID:110362233	1.4888	0.00449958	GeneID:110359583	7.37566	5.7421e-06
GeneID:110364721	2.34972	0.0341386	GeneID:110364991	2.85567	0.00833226	GeneID:110365294	3.11935	0.000852235				GeneID:110362231	-4.92112	0.00437931	GeneID:110359578	1.98635	0.00121304
GeneID:110364704	3.96657	0.0461949	GeneID:110364963	-2.76474	0.0485892	GeneID:110365292	4.25933	0.0263631				GeneID:110362229	3.36192	0.00891841	GeneID:110359577	4.487	0.0479903
GeneID:110364689	1.7599	0.00193686	GeneID:110364957	3.91217	0.0453522	GeneID:110365287	-2.34996	0.0217169				GeneID:110362176	-2.37662	0.0132779	GeneID:110359541	2.97454	0.0184414
GeneID:110364682	2.33094	0.00556125	GeneID:110364945	-3.15405	0.000187035	GeneID:110365250	2.68238	0.0302076				GeneID:110362167	-1.40508	0.0421002	GeneID:110359515	-2.69771	0.0045107
GeneID:110364666	-1.22205	0.00494011	GeneID:110364944	-1.85332	0.00648652	GeneID:110365246	2.02267	0.0285843				GeneID:110362129	2.16902	0.00735616	GeneID:110359508	2.97951	0.00695122
GeneID:110364661	-2.57069	0.00229593	GeneID:110364942	4.28994	0.0185952	GeneID:110365240	2.23251	0.00732865				GeneID:110362118	6.33996	0.000107386	GeneID:110359465	3.27814	0.0474523
GeneID:110364657	-5.01664	0.00349294	GeneID:110364940	-4.63504	1.67824e-19	GeneID:110365236	3.66091	1.96643e-05				GeneID:110362110	1.47912	0.0052295	GeneID:110359406	3.27819	0.0421982
GeneID:110364653	-2.69608	0.0188766	GeneID:110364939	1.97158	0.044453	GeneID:110365222	6.36619	0.000140574				GeneID:110362109	1.8127	0.0105213	GeneID:110359341	-5.71533	3.77375e-05
GeneID:110364645	-2.07057	0.02755	GeneID:110364931	2.66296	0.0191846	GeneID:110365217	2.34224	0.00990443				GeneID:110362097	-4.62412	0.0328284	GeneID:110359310	-3.02731	3.10736e-05
GeneID:110364629	-1.46127	0.0244203	GeneID:110364927	4.97919	0.00351537	GeneID:110365212	1.21353	0.0319245				GeneID:110362091	3.00655	0.047215	GeneID:110359309	-2.98453	4.79107e-06
GeneID:110364584	2.18483	0.0116371	GeneID:110364920	4.08206	9.90977e-09	GeneID:110365204	2.66261	0.0471687				GeneID:110362082	-4.05235	0.0119173	GeneID:110359172	2.5075	0.0409827
GeneID:110364578	2.00266	0.0384864	GeneID:110364911	1.32432	0.0175759	GeneID:110365198	2.02467	0.0426531				GeneID:110362076	2.80469	0.0146767	GeneID:110359130	-5.28779	0.00693225
GeneID:110364562	3.29844	5.49666e-09	GeneID:110364898	2.7755	0.0130325	GeneID:110365175	2.93969	0.0278219				GeneID:110362075	-3.20486	0.00359902	GeneID:110359098	3.54201	0.00718158
GeneID:110364559	3.00013	0.0204488	GeneID:110364888	-3.99032	0.0328906	GeneID:110365168	4.22421	0.000261541				GeneID:110362033	2.3305	0.00158293	GeneID:110359045	-5.39499	0.0153335
GeneID:110364545	2.86863	0.0054306	GeneID:110364873	1.52139	0.0185172	GeneID:110365166	2.92976	0.0259184				GeneID:110361990	-2.62968	0.00392172	GeneID:110358823	-2.5001	0.0191245
GeneID:110364531	4.33398	0.0305173	GeneID:110364866	2.22181	0.00865912	GeneID:110365162	3.25661	0.000125124				GeneID:110361868	-3.29589	0.0316512	GeneID:110358727	-1.9247	0.0391768
GeneID:110364517	2.31151	0.000406665	GeneID:110364848	4.32413	0.00106818	GeneID:110365161	3.31223	0.00289122				GeneID:110361861	6.28739	0.0080794	GeneID:110358680	-2.78783	0.0160163
GeneID:110364511	-1.67448	0.00356127	GeneID:110364847	4.3465	0.0348378	GeneID:110365156	3.98022	1.03942e-07				GeneID:110361854	-1.76954	0.00132401	GeneID:110358664	3.14155	0.00328402
GeneID:110364491	2.4445	0.00388234	GeneID:110364838	-1.86381	6.18403e-05	GeneID:110365154	-4.21401	0.0180708				GeneID:110361685	-1.27763	0.0430701	GeneID:110358638	-4.3649	0.00120242
GeneID:110364485	1.874	0.000894032	GeneID:110364824	-1.71907	0.0162525	GeneID:110365152	3.06501	0.0245481				GeneID:110361658	-1.86878	0.0117492	GeneID:110358529	3.44943	0.0366323
GeneID:110364392	2.86812	0.0413799	GeneID:110364807	4.31246	0.0358632	GeneID:110365151	2.86004	6.48796e-06				GeneID:110361654	3.503	7.0346e-06	GeneID:110358490	1.73431	0.0432246
GeneID:110364373	-1.62171	0.00561366	GeneID:110364802	2.62823	0.0215932	GeneID:110365150	4.45142	8.30857e-08				GeneID:110361652	3.20814	2.63178e-05	GeneID:110358465	3.60215	0.00745719
GeneID:110364369	1.63121	0.0112412	GeneID:110364793	2.21072	0.000647109	GeneID:110365136	-2.41951	2.66019e-05				GeneID:110361599	-2.11311	4.043e-05	GeneID:110358460	-2.08566	0.0251832
GeneID:110364358	5.83495	0.000200904	GeneID:110364787	1.17696	0.0245788	GeneID:110365133	4.41639	0.0182843				GeneID:110361540	-2.92101	6.69087e-06	GeneID:110358450	-2.65848	0.0188481
GeneID:110364353	5.01077	0.00897054	GeneID:110364784	-4.74394	0.00621155	GeneID:110365126	1.84313	0.0165087				GeneID:110361534	-2.93963	0.000669397	GeneID:110358428	4.99107	0.0287966
GeneID:110364349	3.2944	0.00468284	GeneID:110364758	3.10293	0.00540353	GeneID:110365124	2.77084	5.7319e-05				GeneID:110361452	5.95847	0.041621	GeneID:110358386	5.57292	0.00347484
GeneID:110364347	2.5937	8.62039e-06	GeneID:110364754	1.50884	0.00364879	GeneID:110365122	4.80642	0.0130984				GeneID:110361418	-2.51089	0.0198292	GeneID:110358385	3.58381	0.000585459
GeneID:110364333	1.5771	0.00817461	GeneID:110364748	2.25145	0.000183748	GeneID:110365114	-6.38128	2.84441e-16				GeneID:110361364	4.39135	0.000145422	GeneID:110358316	-3.33168	0.00982923
GeneID:110364324	4.9829	5.49421e-06	GeneID:110364734	1.96516	0.0326976	GeneID:110365111	3.20296	1.69918e-05				GeneID:110361361	3.93775	0.0297859	GeneID:110358243	6.83206	0.0164967
GeneID:110364313	-1.17751	0.00695652	GeneID:110364730	-4.42219	1.33572e-18	GeneID:110365108	4.78466	0.007438				GeneID:110361246	5.82597	0.00078313	GeneID:110358216	7.30901	1.20127e-26
GeneID:110364290	-2.44039	0.00591276	GeneID:110364726	-1.54646	0.0190767	GeneID:110365085	-1.92372	0.00036701				GeneID:110361217	5.10642	0.00808544	GeneID:110358029	1.6541	0.0409827
GeneID:110364285	3.71783	1.33712e-14	GeneID:110364721	3.6307	0.00292632	GeneID:110365067	-5.63029	0.000164244				GeneID:110361157	-5.98739	0.0287042	GeneID:110358028	1.93343	0.00606002
GeneID:110364284	9.27458	0.0311576	GeneID:110364713	1.28007	0.0164597	GeneID:110365056	-1.41526	0.0130282				GeneID:110361127	4.13174	0.00606255	GeneID:110358023	-2.95656	0.0430859
GeneID:110364256	-1.35475	0.0249226	GeneID:110364689	1.49995	0.0156835	GeneID:110365032	4.07635	2.42478e-07				GeneID:110361090	3.14991	0.018883	GeneID:110357957	-2.94857	0.008643
GeneID:110364248	-1.16802	0.0285769	GeneID:110364682	3.36564	4.91499e-05	GeneID:110365015	3.02746	0.00302159				GeneID:110361058	-1.7062	0.0249985	GeneID:110357912	-2.6131	0.0245461
GeneID:110364234	2.66702	0.024851	GeneID:110364677	2.27685	0.042432	GeneID:110364997	-2.29384	2.0888e-06				GeneID:110361043	-2.73036	0.0161721	GeneID:110357863	4.83905	0.0399959
GeneID:110364221	2.17172	9.3238e-05	GeneID:110364674	-1.3604	0.0273234	GeneID:110364991	6.03755	0.000210633				GeneID:110361034	3.05016	4.91793e-09	GeneID:110357802	2.91301	0.0251786
GeneID:110364217	-2.64103	6.64696e-06	GeneID:110364666	-1.22085	0.00918166	GeneID:110364973	-2.44692	1.94424e-05				GeneID:110360977	-1.4727	0.000388145	GeneID:110357801	4.82666	0.0462364
GeneID:110364211	3.33091	0.00254812	GeneID:110364661	-2.08476	0.0149267	GeneID:110364945	-3.0265	0.00597512				GeneID:110360929	-5.74435	0.000378765	GeneID:110357726	-2.87781	0.000152867
GeneID:110364209	-2.44227	0.0043002	GeneID:110364653	-2.92286	0.0147925	GeneID:110364944	-2.52491	0.000176622				GeneID:110360924	-4.80084	0.00606255	GeneID:110357678	-5.70351	0.00024669
GeneID:110364208	3.20629	0.0011415	GeneID:110364649	-1.53495	0.00661423	GeneID:110364942	4.10788	0.0341251				GeneID:110360919	-3.2249	0.0257473	GeneID:110357668	1.91393	0.00934357
GeneID:110364204	-4.45302	0.00966011	GeneID:110364647	2.25079	0.0469476	GeneID:110364940	-5.06649	2.09786e-23				GeneID:110360907	1.77355	0.0300024	GeneID:110357600	-5.08518	0.0267732
GeneID:110364203	3.31676	0.000419364	GeneID:110364645	-3.48552	3.36475e-05	GeneID:110364937	2.94684	0.021352				GeneID:110360905	-1.74132	0.0211801	GeneID:110357485	5.8593	0.0037798
GeneID:110364197	1.78271	0.0354222	GeneID:110364636	5.35849	0.010094	GeneID:110364933	-3.95796	0.0353731				GeneID:110360899	1.72167	0.0155527	GeneID:110357484	4.51898	0.0405257
GeneID:110364196	-6.66909	2.20689e-13	GeneID:110364582	-2.19389	0.0256648	GeneID:110364931	3.59352	0.00706651				GeneID:110360862	-2.2046	0.0234751	GeneID:110357478	4.89407	0.0448713
GeneID:110364193	5.16274	0.00158454	GeneID:110364575	-2.16669	0.00337162	GeneID:110364927	4.79259	0.00794864				GeneID:110360823	5.01391	0.0267076	GeneID:110357436	-3.06489	0.00888333
GeneID:110364192	-1.95006	0.00262725	GeneID:110364562	3.23272	1.90754e-07	GeneID:110364916	4.49172	0.0357628				GeneID:110360792	5.58853	0.00813368	GeneID:110357281	-3.0579	0.00634131
GeneID:110364183	1.60669	0.00445378	GeneID:110364531	4.31507	0.0266638	GeneID:110364913	4.68096	0.0130578				GeneID:110360781	-2.43099	0.002872	GeneID:110357204	6.13879	0.000167812
GeneID:110364181	4.45322	2.1099e-14	GeneID:110364528	4.99044	0.000113237	GeneID:110364911	1.42033	0.00556435				GeneID:110360780	-3.56045	3.13021e-09	GeneID:110357199	5.02127	0.00977223
GeneID:110364169	1.89628	2.7877e-05	GeneID:110364517	2.92668	0.000156263	GeneID:110364895	4.20244	0.0345239				GeneID:110360751	-4.23047	0.0409308	GeneID:110357174	4.74427	0.0477118
GeneID:110364164	-1.7385	0.00286779	GeneID:110364513	4.75915	0.0228888	GeneID:110364893	2.81433	0.00104894				GeneID:110360750	2.07709	0.0383674	GeneID:110357171	-2.37285	0.000314158
GeneID:110364115	-1.84464	0.000317379	GeneID:110364511	-1.41277	0.0226988	GeneID:110364866	4.46842	0.000126456				GeneID:110360748	5.15767	0.0080794	GeneID:110357159	2.64585	0.0175153
GeneID:110364114	6.31752	4.17875e-05	GeneID:110364510	2.59124	0.00769267	GeneID:110364850	-2.17305	0.000164281				GeneID:110360660	-7.38577	1.11778e-08	GeneID:110357144	-4.72096	0.0385886
GeneID:110364107	-2.23339	0.0132733	GeneID:110364509	1.32462	0.0211327	GeneID:110364848	6.17405	0.000325861				GeneID:110360574	-1.15919	0.0301878	GeneID:110357120	-2.52847	0.0170432
GeneID:110364095	-3.91135	0.00230104	GeneID:110364508	1.40327	0.0469476	GeneID:110364838	-2.09485	1.88159e-06				GeneID:110360512	1.92329	0.000990277	GeneID:110357118	3.31586	0.0421982
GeneID:110364090	-4.41412	1.32781e-05	GeneID:110364492	2.48664	0.0294873	GeneID:110364822	-2.37508	0.0214286				GeneID:110360502	5.07815	1.62188e-21	GeneID:110357059	4.69799	0.0391768
GeneID:110364086	-4.97016	1.34353e-08	GeneID:110364491	2.54304	0.00199032	GeneID:110364821	2.95967	0.000118045				GeneID:110360432	-1.46851	0.0132779	GeneID:110356990	5.29112	0.00888333
GeneID:110364083	4.34506	9.04484e-12	GeneID:110364485	2.18008	9.2569e-05	GeneID:110364799	2.54143	0.0257675				GeneID:110360414	2.92717	3.3759e-05	GeneID:110356889	-2.34749	0.0027329
GeneID:110364059	-5.12206	0.000816265	GeneID:110364473	2.19658	0.000617647	GeneID:110364798	2.19705	0.0162849				GeneID:110360413	3.3269	0.0144021	GeneID:110356838	-4.85143	0.0141826
GeneID:110364056	-3.55217	0.000150916	GeneID:110364460	1.90402	0.011873	GeneID:110364797	1.68055	0.00167208				GeneID:110360410	1.49935	0.0410198	GeneID:110356832	2.91048	2.62909e-08
GeneID:110364048	-2.17715	0.000888481	GeneID:110364454	4.47409	0.0126596	GeneID:110364796	3.09899	0.00131582				GeneID:110360328	4.64157	0.0357357	GeneID:110356789	-2.58762	0.0276689
GeneID:110364020	1.79621	0.0199003	GeneID:110364453	4.29009	0.0201997	GeneID:110364793	3.59862	4.15347e-06				GeneID:110360325	3.75014	0.0394068	GeneID:110356716	3.15003	0.0366323
GeneID:110364013	-1.47579	0.011207	GeneID:110364415	-2.89935	0.0309318	GeneID:110364784	-5.75828	0.0033759				GeneID:110360320	8.43038	4.77246e-06	GeneID:110356688	4.98618	0.0386351
GeneID:110364005	1.26337	0.0216739	GeneID:110364404	-7.43281	1.60642e-05	GeneID:110364758	2.62139	0.0124124				GeneID:110360298	4.60901	0.0455254	GeneID:110356482	3.19105	0.000225011
GeneID:110364004	1.25728	0.00148884	GeneID:110364398	4.95755	0.00270172	GeneID:110364754	2.92115	2.03736e-07				GeneID:110360269	2.0136	0.00108941	GeneID:110356412	-2.87255	0.00026198
GeneID:110364002	4.61416	0.0113872	GeneID:110364392	4.85214	0.00469534	GeneID:110364748	1.7693	0.00156364				GeneID:110360249	-4.3371	0.0455254	GeneID:110356377	5.37263	0.015348
GeneID:110363994	2.93374	0.00235889	GeneID:110364373	-2.40855	4.68569e-05	GeneID:110364747	5.35738	0.00172767				GeneID:110360218	1.77586	0.0364112	GeneID:110356366	-2.13113	0.0154093
GeneID:110363985	2.39699	0.0113964	GeneID:110364369	2.79533	2.36454e-05	GeneID:110364734	2.2516	0.0321389				GeneID:110360160	2.43355	0.0313653	GeneID:110356329	-1.85607	0.034525
GeneID:110363969	-3.41161	0.0469307	GeneID:110364362	2.58324	0.0249464	GeneID:110364731	4.57915	0.0123351				GeneID:110360153	2.21517	0.000962517	GeneID:110356327	2.07411	0.0164292
GeneID:110363968	-2.04166	0.00790058	GeneID:110364361	-2.06896	0.0168185	GeneID:110364730	-4.82533	6.70993e-21				GeneID:110360152	2.29621	0.0357137	GeneID:110356303	5.5096	0.00540815
GeneID:110363957	1.71351	0.00336844	GeneID:110364358	2.99316	0.00980128	GeneID:110364726	-1.50261	0.0219601				GeneID:110360148	-2.07175	0.0257628	GeneID:110356220	2.16573	0.0387574
GeneID:110363948	3.15665	0.0101658	GeneID:110364353	4.99562	0.00778464	GeneID:110364721	3.02204	0.00984903				GeneID:110360099	4.8137	4.7093e-05	GeneID:110356141	-5.83411	0.0123808
GeneID:110363943	5.26396	0.00131545	GeneID:110364349	2.32181	0.0274343	GeneID:110364711	-3.54066	1.21505e-05				GeneID:110360083	4.75894	0.0221966	GeneID:110356111	4.86923	0.0430859
GeneID:110363935	2.25765	0.020517	GeneID:110364347	2.40511	2.3072e-05	GeneID:110364689	1.95188	0.000940477				GeneID:110360048	-1.48593	0.0364591	GeneID:110355986	1.40186	0.0345443
GeneID:110363925	-2.66567	0.0146119	GeneID:110364333	1.21363	0.0274864	GeneID:110364682	1.67624	0.0335899				GeneID:110359958	-3.211	4.52618e-05	GeneID:110355907	-5.8929	0.000851791
GeneID:110363922	2.8023	0.0140756	GeneID:110364324	3.6084	0.000112293	GeneID:110364677	3.57357	0.010281				GeneID:110359945	3.86487	0.00392091	GeneID:110355808	4.04699	0.0113042
GeneID:110363917	3.73612	0.0130599	GeneID:110364313	-1.5312	0.00159114	GeneID:110364666	-1.2262	0.00525474				GeneID:110359916	4.65881	0.00050495	GeneID:110355763	-4.56869	0.000368075
GeneID:110363915	3.50667	0.000835267	GeneID:110364308	-4.65902	9.50374e-09	GeneID:110364661	-2.95513	0.000177006				GeneID:110359912	2.70741	0.0101989	GeneID:110355760	-4.9932	0.00201695
GeneID:110363912	-2.34205	0.00421721	GeneID:110364307	-1.59574	0.0391188	GeneID:110364657	-4.07164	0.0199043				GeneID:110359900	6.57117	0.0106162	GeneID:110355745	-2.09725	0.00497813
GeneID:110363907	-3.21136	0.00497373	GeneID:110364306	3.14258	0.00313432	GeneID:110364653	-3.27081	0.00184916				GeneID:110359893	-3.41024	0.000500331	GeneID:110355666	4.14541	0.000482912
GeneID:110363894	2.59948	0.00831293	GeneID:110364285	4.35128	9.99085e-05	GeneID:110364649	-1.54013	0.00479379				GeneID:110359891	-2.83407	8.77144e-05	GeneID:110355644	-1.91513	0.00735155
GeneID:110363872	2.25753	0.0196641	GeneID:110364256	-1.35429	0.0149267	GeneID:110364647	3.22984	0.0100656				GeneID:110359821	2.42317	0.0375449	GeneID:110355610	3.18446	0.0191511
GeneID:110363869	-4.98681	0.00995426	GeneID:110364255	-3.13864	2.39974e-06	GeneID:110364645	-2.71042	5.32553e-05				GeneID:110359810	-1.49597	0.0117832	GeneID:110355606	4.84506	0.0275145
GeneID:110363859	2.70512	0.0393507	GeneID:110364254	-4.41893	2.42274e-11	GeneID:110364643	2.91272	0.0363359				GeneID:110359805	-4.92047	4.25996e-09	GeneID:110355588	2.34991	0.0309472
GeneID:110363807	-2.46186	0.000347101	GeneID:110364253	-4.09105	9.36836e-08	GeneID:110364636	5.17699	0.0182728				GeneID:110359797	-1.31457	0.00433419	GeneID:110355502	-1.46997	0.0237095
GeneID:110363799	2.98256	0.0441141	GeneID:110364234	2.85738	0.0139547	GeneID:110364615	-4.6825	0.00737147				GeneID:110359795	-3.67893	0.000454705	GeneID:110355497	-1.63476	0.0309472
GeneID:110363792	1.58438	0.0269659	GeneID:110364226	4.58131	0.000178129	GeneID:110364594	2.42482	0.0011772				GeneID:110359786	4.01515	0.0485782	GeneID:110355449	2.92913	0.0250763
GeneID:110363769	4.3392	0.0438238	GeneID:110364221	3.33208	1.70581e-07	GeneID:110364587	-1.80921	0.0101226				GeneID:110359746	2.94261	0.00813368	GeneID:110355325	2.47969	0.000467975
GeneID:110363762	2.51434	0.000235758	GeneID:110364220	1.51624	0.010455	GeneID:110364584	3.74104	0.000499795				GeneID:110359721	3.47286	0.00876848	GeneID:110355281	4.98124	0.0154035
GeneID:110363739	3.80003	0.00819881	GeneID:110364217	-2.63025	0.00140233	GeneID:110364575	-3.11157	1.0121e-05				GeneID:110359649	-5.10428	0.0294196	GeneID:110355200	2.08805	0.00257257
GeneID:110363733	1.92104	0.00987338	GeneID:110364215	4.59927	0.00832149	GeneID:110364567	7.55915	2.87779e-07				GeneID:110359586	3.01076	0.00659931	GeneID:110355133	2.0545	0.0185174
GeneID:110363720	1.84427	0.0334126	GeneID:110364209	-2.38425	0.00908433	GeneID:110364562	4.89261	1.72e-12				GeneID:110359583	7.1931	3.75595e-06	GeneID:110355064	2.80919	4.05394e-07
GeneID:110363712	-1.32917	0.00606476	GeneID:110364208	3.66317	0.00033713	GeneID:110364553	2.96398	0.000111816				GeneID:110359578	1.54016	0.0191462	GeneID:110354896	1.64626	0.0345443
GeneID:110363711	5.6599	0.0016824	GeneID:110364206	5.32699	0.0210351	GeneID:110364551	1.40526	0.00292482				GeneID:110359577	4.7511	0.022483	GeneID:106145834	1.98096	0.0294902
GeneID:110363698	2.14059	0.000457752	GeneID:110364204	-4.68132	0.00410195	GeneID:110364547	4.25541	0.0260502				GeneID:110359541	2.77804	0.0168852	GeneID:106145771	2.31468	0.0172909
GeneID:110363697	4.45824	0.0184581	GeneID:110364203	3.23319	0.000512238	GeneID:110364545	5.98242	0.000123873				GeneID:110359525	2.34889	0.0184817	GeneID:102098500	-2.68527	0.0140612
GeneID:110363677	4.90627	0.0126694	GeneID:110364197	2.12487	0.00485419	GeneID:110364528	4.5866	0.000453416				GeneID:110359515	-3.07817	0.0205307	GeneID:102097602	-1.32314	0.0292873
GeneID:110363676	-2.42173	0.0482205	GeneID:110364196	-7.51986	6.99085e-25	GeneID:110364513	4.57333	0.0367893				GeneID:110359508	2.32571	0.0457884	GeneID:102097175	1.64896	0.0065071
GeneID:110363663	2.71892	3.3544e-05	GeneID:110364193	5.14522	0.00147297	GeneID:110364510	2.49072	0.0164959				GeneID:110359503	-1.90577	0.00132401	GeneID:102096604	5.142	0.0300088
GeneID:110363653	-2.21425	0.00359115	GeneID:110364192	-2.27436	0.00405752	GeneID:110364508	3.1718	9.22379e-05				GeneID:110359475	3.08583	0.0310225	GeneID:102094993	2.35063	0.00281404
GeneID:110363647	1.58047	0.0118751	GeneID:110364183	1.56506	0.00955182	GeneID:110364503	2.1913	0.0147097				GeneID:110359464	2.33486	0.0213676	GeneID:102094279	1.83819	0.00302631
GeneID:110363614	-3.52648	0.00254812	GeneID:110364181	4.2405	5.44845e-12	GeneID:110364501	2.50934	0.000135855				GeneID:110359391	-3.89194	0.00813368	GeneID:102093893	-1.58336	0.0106499
GeneID:110363609	4.99438	0.00370543	GeneID:110364177	-2.77035	0.045995	GeneID:110364495	4.74069	0.00953917				GeneID:110359319	-1.3838	0.00893919	GeneID:102093299	-1.95679	0.0241836
GeneID:110363608	1.69811	0.0110217	GeneID:110364169	2.37077	8.09018e-07	GeneID:110364492	3.38091	0.00752572				GeneID:110359310	-6.11692	2.1726e-18	GeneID:102093252	-2.84827	2.12597e-05
GeneID:110363607	2.59274	0.00611276	GeneID:110364164	-2.00228	0.000680067	GeneID:110364491	4.25597	9.96983e-06				GeneID:110359309	-5.49983	3.40666e-19	GeneID:102092840	3.97848	3.40413e-07
GeneID:110363601	-6.13318	8.73669e-14	GeneID:110364139	-3.78166	0.00380251	GeneID:110364488	4.575	0.0153327				GeneID:110359274	5.65206	0.0294196	GeneID:102092071	2.97203	0.0140609
GeneID:110363585	2.07521	0.0233989	GeneID:110364122	-2.65307	2.39974e-06	GeneID:110364485	1.86725	0.000720646				GeneID:110359172	2.91541	0.00108941	GeneID:102090452	1.50787	0.027149
GeneID:110363578	1.78697	0.0103004	GeneID:110364115	-2.0862	0.000804254	GeneID:110364483	4.59409	0.0133102				GeneID:110359130	-5.36438	0.00402778	GeneID:102090150	1.238	0.0385268
GeneID:110363571	1.36109	0.0305173	GeneID:110364108	-2.15169	0.0200468	GeneID:110364471	3.68129	0.00763152				GeneID:110359115	-3.4473	0.023095	GeneID:102089608	1.48136	0.0192273
GeneID:110363561	-1.49048	0.00388934	GeneID:110364107	-3.54131	5.2526e-05	GeneID:110364462	-3.61042	8.03385e-05				GeneID:110359108	2.17255	0.0284741	GeneID:102089174	-3.47975	1.28981e-07
GeneID:110363558	2.20681	0.0126067	GeneID:110364103	-2.01291	0.006224	GeneID:110364461	-1.85518	0.00568389				GeneID:110359098	4.14938	8.57086e-05	GeneID:102088309	-1.54843	0.0373257
GeneID:110363548	-1.51549	0.00993667	GeneID:110364098	3.46176	0.0255975	GeneID:110364460	2.98501	0.00110566				GeneID:110359015	2.69886	0.0352352	GeneID:102088211	2.93793	0.0430859
GeneID:110363528	3.10507	4.54159e-05	GeneID:110364097	-3.23903	0.00496874	GeneID:110364456	4.78933	0.0113169				GeneID:110358946	-3.06163	0.0222908	GeneID:102087785	1.4825	0.0249121
GeneID:110363527	2.9733	0.0368377	GeneID:110364095	-4.27434	0.000562192	GeneID:110364428	3.53009	0.00213615				GeneID:110358867	2.75072	0.0378529	GeneID:102086756	2.05257	0.00309016
GeneID:110363521	-1.94423	0.00176166	GeneID:110364090	-5.63397	1.15865e-09	GeneID:110364426	-3.2019	0.044956				GeneID:110358843	1.73371	0.0363712	GeneID:102086626	2.07259	0.000809388
GeneID:110363516	-2.58373	1.3571e-05	GeneID:110364086	-5.49205	1.65001e-25	GeneID:110364424	-2.31151	0.00162221				GeneID:110358823	-4.10753	0.000183392	GeneID:102086554	1.44358	0.00767425
GeneID:110363509	8.65932	5.77261e-11	GeneID:110364084	3.39163	0.0256289	GeneID:110364423	-1.10496	0.0154359				GeneID:110358727	-2.97475	0.000434465	GeneID:102086415	1.92075	0.0207287
GeneID:110363479	-2.03656	0.001045	GeneID:110364083	2.43643	0.0198822	GeneID:110364416	-2.65141	1.9775e-05				GeneID:110358685	5.35207	0.0242075	GeneID:102083504	-1.46022	0.0146673
GeneID:110363463	-2.83781	6.56284e-06	GeneID:110364077	3.76179	0.00512087	GeneID:110364404	-4.77833	0.002163				GeneID:110358664	3.38696	0.000523869	G9998	-3.38439	8.07551e-06
GeneID:110363457	6.67803	5.73004e-05	GeneID:110364069	3.28293	0.00406492	GeneID:110364396	-1.88548	0.0240452				GeneID:110358660	-5.17127	8.10812e-10	G9964	-1.45626	0.0430859
GeneID:110363454	3.70133	2.10368e-07	GeneID:110364065	-1.52342	0.0375185	GeneID:110364392	4.66775	0.0103526				GeneID:110358659	-5.51072	3.07045e-05	G9848	3.05134	6.06703e-05
GeneID:110363451	-1.63248	0.0219929	GeneID:110364056	-3.87133	1.16389e-05	GeneID:110364373	-1.57413	0.00783973				GeneID:110358543	5.32088	0.00507654	G9821	-1.54023	0.0299216
GeneID:110363443	5.10715	0.0117174	GeneID:110364048	-2.75445	4.61034e-06	GeneID:110364372	-2.84282	0.000172912				GeneID:110358519	4.4604	0.00178211	G9610	2.42533	0.006124
GeneID:110363428	2.10125	0.0046698	GeneID:110364020	1.52978	0.0408554	GeneID:110364369	3.72306	4.42619e-08				GeneID:110358513	1.339	0.0257628	G9606	1.5857	0.0277762
GeneID:110363415	3.12789	1.2911e-08	GeneID:110364018	1.12111	0.0173582	GeneID:110364361	-2.58292	0.00167103				GeneID:110358490	1.93094	0.00616469	G9597	4.70422	0.0391768
GeneID:110363409	1.95654	3.78821e-07	GeneID:110364013	-1.70362	0.00186519	GeneID:110364358	2.54451	0.0281844				GeneID:110358461	-1.1541	0.0357137	G9580	3.79397	0.0427015
GeneID:110363372	1.83288	0.00726503	GeneID:110364005	2.8964	2.00795e-07	GeneID:110364353	4.80419	0.014687				GeneID:110358460	-3.06193	0.000329473	G958	10.0801	0.0275145
GeneID:110363289	2.75304	0.00014262	GeneID:110364004	2.3001	1.23979e-07	GeneID:110364350	4.99245	0.00816184				GeneID:110358438	1.5477	0.0363293	G9407	1.40844	0.0308475
GeneID:110363277	5.07629	0.00330687	GeneID:110364002	4.5958	0.0102732	GeneID:110364347	3.10739	1.9068e-05				GeneID:110358428	4.50371	0.0354099	G9346	2.31268	0.00150409
GeneID:110363254	-2.17362	0.000940854	GeneID:110363994	2.3179	0.00992978	GeneID:110364324	3.67529	0.000263114				GeneID:110358386	6.07182	0.00120876	G9112	1.34723	0.0286477
GeneID:110363234	-2.74629	0.00683941	GeneID:110363985	1.62041	0.0474391	GeneID:110364308	-5.48121	2.63649e-07				GeneID:110358385	3.38128	0.00122943	G9061	2.05377	0.0104947
GeneID:110363224	3.94101	0.0497807	GeneID:110363969	-3.49024	0.0142584	GeneID:110364306	3.22645	0.00362142				GeneID:110358362	2.20471	0.0141988	G9000	-4.58807	0.000497012
GeneID:110363212	3.47975	1.62978e-05	GeneID:110363968	-2.44108	0.000712589	GeneID:110364305	-1.22225	0.026588				GeneID:110358243	7.62583	0.0299843	G8987	2.28972	0.00330506
GeneID:110363189	6.91668	4.61383e-12	GeneID:110363957	1.0924	0.0437278	GeneID:110364285	8.6791	1.0643e-26				GeneID:110358216	6.96077	2.49117e-32	G893	1.6424	0.0167686
GeneID:110363188	3.62948	1.82839e-09	GeneID:110363952	3.43089	8.20934e-06	GeneID:110364284	9.07517	0.0308081				GeneID:110358211	3.00926	0.020633	G8837	1.89419	0.0446632
GeneID:110363182	2.25381	0.00403958	GeneID:110363944	2.66955	0.00479901	GeneID:110364275	-1.53794	0.000681579				GeneID:110358203	-3.25375	5.56776e-07	G8752	-1.63414	0.0109548
GeneID:110363177	-3.09212	2.71451e-05	GeneID:110363943	5.24685	0.00123201	GeneID:110364257	5.94229	0.000104894				GeneID:110358168	-2.01819	1.75374e-05	G8749	3.95471	0.0408718
GeneID:110363176	1.8037	0.0141346	GeneID:110363942	1.53401	0.0446276	GeneID:110364256	-2.01301	0.0013505				GeneID:110358028	2.13684	0.000637731	G8630	4.10213	1.2786e-11
GeneID:110363171	4.68584	0.00820683	GeneID:110363940	-4.68312	0.00499008	GeneID:110364255	-3.06623	9.93711e-05				GeneID:110357966	1.80132	0.0139928	G8621	1.27174	0.0448515
GeneID:110363148	-2.42645	0.000236008	GeneID:110363935	3.17683	0.00094704	GeneID:110364254	-3.24577	3.66983e-06				GeneID:110357942	-1.22667	0.00725274	G8582	-2.96621	0.0029935
GeneID:110363147	1.49048	0.00381113	GeneID:110363930	-1.87432	0.000150447	GeneID:110364253	-3.7086	1.50268e-06				GeneID:110357930	-2.2532	0.00153756	G853	3.96448	0.0189192
GeneID:110363117	5.4293	0.00387372	GeneID:110363928	4.14609	0.0298207	GeneID:110364246	3.04775	0.00926013				GeneID:110357912	-2.77736	0.0178156	G8271	6.65475	1.0593e-09
GeneID:110363115	2.76834	0.00182525	GeneID:110363925	-2.87321	0.000750265	GeneID:110364243	4.41663	0.0205239				GeneID:110357802	3.31519	0.00448799	G8170	-3.31408	0.0046901
GeneID:110363103	3.6753	1.52008e-05	GeneID:110363922	4.03219	0.00154354	GeneID:110364237	-3.53635	0.0213238				GeneID:110357726	-2.4407	6.80235e-05	G817	-2.38579	8.18031e-05
GeneID:110363099	3.29113	1.95818e-05	GeneID:110363917	2.59797	0.046708	GeneID:110364234	3.84911	0.00499944				GeneID:110357678	-3.06653	0.0181864	G8040	3.43184	3.24708e-05
GeneID:110363080	1.91208	0.0412136	GeneID:110363915	6.785	1.93442e-06	GeneID:110364226	2.78491	0.00852512				GeneID:110357561	-4.26187	0.000877917	G7859	-3.73694	0.030122
GeneID:110363077	2.12269	0.00071675	GeneID:110363912	-3.70616	0.0196284	GeneID:110364221	3.81152	8.98365e-09				GeneID:110357461	4.97189	0.011253	G7721	1.74289	0.0239697
GeneID:110363074	1.30464	0.0392799	GeneID:110363910	-3.17271	0.0251001	GeneID:110364217	-3.69774	6.09105e-11				GeneID:110357436	-2.69141	0.00178211	G7712	2.11937	0.00450522
GeneID:110363051	2.16202	0.0251565	GeneID:110363907	-2.9309	0.0107895	GeneID:110364215	4.41505	0.0170642				GeneID:110357327	-2.66697	0.00846151	G7616	1.64603	0.0464125
GeneID:110363039	4.55513	9.87428e-08	GeneID:110363894	2.34155	0.00514908	GeneID:110364211	2.85405	0.00840322				GeneID:110357319	4.55317	0.00384123	G7596	3.2749	0.000314158
GeneID:110363008	3.28258	1.6284e-06	GeneID:110363881	1.93313	0.0239613	GeneID:110364209	-2.01979	0.0298436				GeneID:110357311	-2.06306	0.0185441	G7588	-3.71045	1.46134e-07
GeneID:110363007	1.79644	0.0360983	GeneID:110363869	-5.59328	0.000101669	GeneID:110364208	4.05863	0.00038804				GeneID:110357310	5.41654	0.0237483	G7494	1.57778	0.0067539
GeneID:110363005	4.33586	0.0428446	GeneID:110363856	1.69133	0.00157456	GeneID:110364203	3.6952	0.000233631				GeneID:110357293	4.89187	0.011253	G7470	1.98464	0.000244262
GeneID:110363003	2.27407	0.0110622	GeneID:110363820	1.3443	0.0497192	GeneID:110364197	2.07702	0.00182825				GeneID:110357281	-4.65306	4.81211e-06	G7467	2.28519	3.28252e-05
GeneID:110363000	4.2147	4.01446e-06	GeneID:110363814	-1.88152	0.0100662	GeneID:110364196	-8.71967	5.2312e-44				GeneID:110357245	1.61895	0.00354521	G7419	1.65539	0.045595
GeneID:110362987	-2.20663	5.38918e-05	GeneID:110363807	-2.36171	3.42806e-05	GeneID:110364193	4.95722	0.00389895				GeneID:110357204	6.21181	0.000102899	G7370	-2.17628	0.00414133
GeneID:110362984	2.33936	0.0170274	GeneID:110363799	4.96313	0.00528306	GeneID:110364192	-1.61108	0.018408				GeneID:110357199	5.23222	0.00726131	G7315	3.46083	5.36918e-05
GeneID:110362980	-1.8264	0.0232076	GeneID:110363792	2.63405	0.000886317	GeneID:110364181	4.25925	7.00492e-13				GeneID:110357172	-1.26058	0.0402295	G7302	1.33457	0.0388339
GeneID:110362971	1.68622	0.00885456	GeneID:110363763	4.29565	0.0199177	GeneID:110364177	-3.90627	0.0106007				GeneID:110357171	-2.2414	0.00107665	G7293	1.16906	0.0409
GeneID:110362965	-1.80963	0.00340356	GeneID:110363762	2.86308	6.50188e-05	GeneID:110364170	3.36661	0.00981872				GeneID:110357159	2.39095	0.0276924	G7237	1.32773	0.0427471
GeneID:110362955	3.10037	0.00311979	GeneID:110363761	-3.18134	0.0163302	GeneID:110364169	2.68736	9.53648e-09				GeneID:110357120	-2.25637	0.0383544	G7236	1.48207	0.0206198
GeneID:110362953	5.57888	0.000294817	GeneID:110363739	2.47233	0.0435066	GeneID:110364162	-2.12307	0.0249824				GeneID:110357105	5.4099	0.00436238	G7208	4.23401	2.38336e-09
GeneID:110362951	-1.72424	0.00373214	GeneID:110363733	3.19644	7.35254e-05	GeneID:110364141	1.44496	0.0109925				GeneID:110357101	3.9182	0.000840149	G7198	3.54566	0.000966999
GeneID:110362950	5.68328	0.0018418	GeneID:110363720	3.91703	2.03525e-05	GeneID:110364130	1.64937	0.0324718				GeneID:110357076	5.53713	0.00398458	G7045	1.82191	0.0206473
GeneID:110362948	4.2646	0.000330426	GeneID:110363711	5.63918	0.00138864	GeneID:110364122	-2.24163	0.000801951				GeneID:110357022	-2.94556	0.00536182	G7035	-1.90833	0.0126478
GeneID:110362945	3.93322	0.000850718	GeneID:110363698	3.13568	6.33407e-07	GeneID:110364115	-1.7083	0.00172572				GeneID:110357001	-1.63033	0.0400413	G7027	2.24184	3.28252e-05
GeneID:110362944	-2.38262	0.00480302	GeneID:110363697	4.43995	0.0163873	GeneID:110364114	2.51443	0.0172449				GeneID:110356995	-2.06143	0.0441877	G6988	4.7955	1.28111e-10
GeneID:110362926	-1.69564	0.00171293	GeneID:110363691	-2.10167	0.0207904	GeneID:110364112	2.46217	0.0160595				GeneID:110356921	-1.68399	0.0132612	G6979	1.82983	0.000343662
GeneID:110362917	4.31999	0.0204277	GeneID:110363684	2.5672	0.00504237	GeneID:110364107	-4.391	1.453e-06				GeneID:110356838	-4.92361	0.00819143	G684	1.46383	0.0277762
GeneID:110362901	1.29273	0.0387733	GeneID:110363679	3.0573	0.00497737	GeneID:110364090	-6.22392	6.31592e-10				GeneID:110356832	2.07352	0.00182067	G6819	-1.83302	0.045595
GeneID:110362887	2.54009	0.00270485	GeneID:110363677	4.89192	0.0109625	GeneID:110364086	-5.6744	6.1573e-31				GeneID:110356785	3.88616	0.00211422	G6750	2.80279	1.38457e-09
GeneID:110362864	2.82554	0.000238691	GeneID:110363663	2.39662	0.000461895	GeneID:110364083	5.25997	5.84419e-13				GeneID:110356749	-2.72207	0.0248843	G6728	3.25426	1.0044e-11
GeneID:110362842	4.72272	6.65069e-09	GeneID:110363654	-2.12718	0.010215	GeneID:110364077	5.52893	0.00169448				GeneID:110356716	4.6376	2.11609e-05	G6594	5.69701	0.0076324
GeneID:110362840	2.22278	0.00997827	GeneID:110363653	-1.77185	0.00837241	GeneID:110364069	4.22256	0.00155196				GeneID:110356696	-1.87961	0.000615537	G647	2.96659	5.56843e-09
GeneID:110362823	4.63401	9.3636e-09	GeneID:110363647	3.00054	5.0025e-06	GeneID:110364056	-4.15564	6.69074e-07				GeneID:110356689	2.12429	0.00462352	G6432	2.03574	3.28252e-05
GeneID:110362801	1.91704	0.0012052	GeneID:110363621	-1.33242	0.0256958	GeneID:110364048	-3.52667	1.03769e-07				GeneID:110356610	2.10934	0.0277353	G6397	6.65895	0.0148755
GeneID:110362788	-5.10024	0.00280574	GeneID:110363614	-4.05728	3.06918e-06	GeneID:110364018	1.01172	0.0372645				GeneID:110356491	5.22342	0.00700579	G6258	-2.00162	0.00637942
GeneID:110362780	4.67954	0.0266333	GeneID:110363609	4.96264	0.00284135	GeneID:110364017	-2.38324	0.0175264				GeneID:110356482	2.61533	0.0115437	G6213	-3.07943	0.0113218
GeneID:110362769	4.18422	0.0321004	GeneID:110363608	3.56576	2.07975e-06	GeneID:110364006	-2.96004	0.0484258				GeneID:110356474	3.10867	8.1472e-05	G618	10.2375	2.49935e-08
GeneID:110362758	-1.8498	7.22227e-07	GeneID:110363607	3.82325	4.59461e-06	GeneID:110364005	1.31151	0.00578242				GeneID:110356421	-1.9628	0.0206197	G6166	2.01309	0.0277762
GeneID:110362737	-1.77681	0.00445052	GeneID:110363606	1.64977	0.00126387	GeneID:110364002	4.41258	0.0200456				GeneID:110356413	-6.11114	0.000184957	G6097	-2.45683	8.25169e-06
GeneID:110362721	2.21895	0.0128199	GeneID:110363601	-6.03831	1.44945e-10	GeneID:110363985	3.30998	0.00191655				GeneID:110356412	-5.80451	7.35921e-10	G6003	2.76957	0.00966304
GeneID:110362718	3.16806	0.0443975	GeneID:110363591	1.26777	0.0132294	GeneID:110363980	-7.94313	2.74414e-13				GeneID:110356381	3.66269	0.0127004	G5938	2.96423	0.000805294
GeneID:110362714	5.74518	6.75016e-19	GeneID:110363578	1.71515	0.0162466	GeneID:110363977	2.05239	0.00150251				GeneID:110356377	6.23432	0.000111919	G5871	-3.45503	9.39567e-05
GeneID:110362709	2.80303	0.0232347	GeneID:110363577	-1.39701	0.0416759	GeneID:110363976	5.79706	0.00105058				GeneID:110356366	-2.59898	0.000264851	G5870	-2.06127	0.0320494
GeneID:110362700	2.87221	0.00320954	GeneID:110363571	1.31923	0.0325766	GeneID:110363965	3.23147	0.00838293				GeneID:110356335	3.48011	0.0427891	G5732	1.47403	0.0385268
GeneID:110362699	1.6516	0.0100688	GeneID:110363561	-1.84498	0.00485419	GeneID:110363959	4.37064	0.034136				GeneID:110356327	2.13478	0.0219285	G5717	2.47934	0.0243389
GeneID:110362690	-3.33857	0.0210298	GeneID:110363558	3.63434	0.000777841	GeneID:110363957	1.5789	0.0190383				GeneID:110356303	5.83518	0.00407147	G5702	3.55607	7.27287e-05
GeneID:110362680	-1.31709	0.0336088	GeneID:110363556	2.67501	0.000536607	GeneID:110363952	4.26024	2.32804e-06				GeneID:110356290	3.47233	0.0282719	G561	2.56788	3.77375e-05
GeneID:110362679	-1.94617	0.0216739	GeneID:110363548	-1.49179	0.00292552	GeneID:110363948	3.53446	0.00863301				GeneID:110356220	1.82857	0.0458596	G5505	1.7881	0.0172909
GeneID:110362670	-2.16699	0.00416217	GeneID:110363538	-2.27682	0.00214938	GeneID:110363943	5.0583	0.00328676				GeneID:110356219	-2.26965	0.0223973	G5102	4.49459	1.74071e-06
GeneID:110362663	1.98306	0.0146033	GeneID:110363528	4.18542	2.06242e-09	GeneID:110363942	6.82733	2.79135e-06				GeneID:110356182	5.23524	0.00909778	G5073	9.88544	0.0282024
GeneID:110362628	3.1899	5.87829e-05	GeneID:110363525	-1.25306	0.0062047	GeneID:110363941	-4.78002	0.00232669				GeneID:110356134	4.6913	0.0331722	G5050	3.32238	2.0969e-11
GeneID:110362621	-3.38524	5.04006e-06	GeneID:110363521	-1.6582	0.00359444	GeneID:110363940	-4.29459	0.0121168				GeneID:110356111	5.08563	0.012148	G4789	-1.83284	0.0139115
GeneID:110362615	2.21153	0.000354824	GeneID:110363518	-1.73028	0.00470082	GeneID:110363935	1.74558	0.0437366				GeneID:110356073	1.79574	0.0246505	G4775	-3.11951	0.000343662
GeneID:110362610	-1.83157	2.54081e-06	GeneID:110363516	-3.22083	1.39622e-08	GeneID:110363928	3.96261	0.0496574				GeneID:110356019	3.16341	0.0492616	G4771	-3.37085	0.00934357
GeneID:110362607	-1.39825	0.00749136	GeneID:110363515	2.14889	0.026543	GeneID:110363925	-2.4841	0.0154014				GeneID:110355967	-4.39676	0.020633	G429	6.21414	0.0178028
GeneID:110362599	5.81855	3.58292e-08	GeneID:110363509	4.79181	1.37758e-07	GeneID:110363922	5.9077	0.000442138				GeneID:110355907	-3.64275	0.0143399	G4261	2.10752	1.62395e-05
GeneID:110362588	2.69337	0.000931409	GeneID:110363500	2.20935	0.0207794	GeneID:110363915	6.59155	1.01479e-05				GeneID:110355877	5.2157	0.0133044	G4192	8.78428	0.000121365
GeneID:110362575	2.16191	0.0413799	GeneID:110363484	4.98893	0.00357136	GeneID:110363912	-6.04313	8.67475e-07				GeneID:110355808	4.34087	0.00500397	G3689	2.56559	9.78335e-07
GeneID:110362554	-1.29426	0.00313983	GeneID:110363479	-3.05272	2.76056e-07	GeneID:110363910	-4.2764	0.00200144				GeneID:110355802	-1.71397	0.0240971	G3608	-2.59017	0.00308753
GeneID:110362507	1.38774	0.0235881	GeneID:110363478	-4.49789	0.00681938	GeneID:110363907	-3.47883	0.0024338				GeneID:110355763	-8.46568	1.36119e-07	G3491	3.09718	0.00302631
GeneID:110362502	-2.90014	5.05764e-06	GeneID:110363467	4.94029	0.00797029	GeneID:110363894	1.7123	0.0453683				GeneID:110355760	-8.12509	3.00402e-08	G3442	-3.81122	0.0065071
GeneID:110362495	-1.95449	0.0334666	GeneID:110363463	-3.04119	5.64413e-06	GeneID:110363890	1.32991	0.012485				GeneID:110355745	-4.30958	2.55859e-12	G3369	-2.46213	0.000945846
GeneID:110362481	4.67886	0.000349237	GeneID:110363461	-1.92997	0.0114692	GeneID:110363886	1.83779	0.0487303				GeneID:110355666	5.08447	1.21288e-06	G3368	-3.23576	7.27287e-05
GeneID:110362474	-5.34107	0.00237964	GeneID:110363457	6.66332	4.52792e-05	GeneID:110363883	5.49705	0.0112319				GeneID:110355644	-2.31005	0.000141984	G3365	-2.27997	0.00449152
GeneID:110362462	5.12362	0.0183394	GeneID:110363454	4.33798	9.25242e-10	GeneID:110363881	6.93432	2.06143e-06				GeneID:110355637	-5.1226	0.00256747	G3286	1.65027	0.0241833
GeneID:110362455	2.43136	0.0288665	GeneID:110363443	5.08701	0.00989267	GeneID:110363872	2.94534	0.00922855				GeneID:110355631	3.47246	0.022517	G3179	2.49077	0.0237095
GeneID:110362448	3.20885	0.00536022	GeneID:110363426	-3.37544	0.000952433	GeneID:110363869	-4.32581	0.00910792				GeneID:110355628	3.75493	0.00707171	G2879	-9.3174	1.91274e-10
GeneID:110362447	4.20096	0.000730435	GeneID:110363415	4.0615	2.69252e-12	GeneID:110363867	-3.08612	0.02276				GeneID:110355610	4.83657	4.28146e-08	G2782	2.24275	0.0176367
GeneID:110362442	1.6835	0.00182525	GeneID:110363409	2.58546	4.01447e-09	GeneID:110363859	5.29869	0.00397093				GeneID:110355606	6.18611	0.000181087	G2725	2.72623	0.000158705
GeneID:110362430	5.34721	0.0013516	GeneID:110363381	1.62963	0.0280599	GeneID:110363856	2.42343	2.32129e-05				GeneID:110355596	4.9917	0.0287042	G2608	-1.41788	0.0437991
GeneID:110362423	3.68085	0.0103787	GeneID:110363379	1.34493	0.0307344	GeneID:110363853	4.31884	0.0301924				GeneID:110355591	-1.12272	0.0452212	G2544	-3.98191	0.000853545
GeneID:110362406	3.9661	0.000216781	GeneID:110363372	1.47078	0.0121456	GeneID:110363844	2.73708	0.0172097				GeneID:110355575	-3.63754	0.0381004	G2523	5.94175	0.00174493
GeneID:110362398	-4.31425	0.0123028	GeneID:110363356	-2.5317	0.0495352	GeneID:110363820	4.59682	1.77496e-08				GeneID:110355518	2.01566	0.00422236	G2503	-1.81658	0.0416212
GeneID:110362378	-4.65785	0.00521592	GeneID:110363329	-2.08619	0.0390084	GeneID:110363808	-2.03029	0.0313421				GeneID:110355497	-2.27954	0.000422209	G2466	-2.06698	0.0113042
GeneID:110362376	1.27657	0.00492737	GeneID:110363313	4.28413	0.0391427	GeneID:110363799	4.77942	0.0110905				GeneID:110355472	-1.54641	0.0113012	G2408	2.48207	0.0184729
GeneID:110362357	4.07306	0.000799932	GeneID:110363312	2.50394	0.0191846	GeneID:110363792	5.95653	1.83807e-14				GeneID:110355400	1.97861	0.00818878	G2360	5.39372	0.0104501
GeneID:110362353	4.60533	0.00949566	GeneID:110363293	-1.06001	0.0240226	GeneID:110363778	3.19047	0.0212943				GeneID:110355325	2.63211	7.46096e-05	G2359	2.98493	0.0287966
GeneID:110362348	3.65187	0.00370316	GeneID:110363289	4.19984	2.2814e-07	GeneID:110363763	4.11436	0.0361008				GeneID:110355305	-1.94763	0.0472704	G234	9.01455	1.38696e-12
GeneID:110362347	1.49047	0.0011026	GeneID:110363277	5.05797	0.00296594	GeneID:110363762	3.44226	1.67945e-05				GeneID:110355281	4.862	0.0310225	G23221	2.88082	0.0178028
GeneID:110362314	4.36783	0.0381581	GeneID:110363254	-2.64102	3.36475e-05	GeneID:110363761	-4.11542	6.45581e-05				GeneID:110355200	1.54707	0.0142761	G23174	2.98808	0.000701411
GeneID:110362299	4.11535	0.00210573	GeneID:110363243	-2.35347	0.0487171	GeneID:110363760	2.82148	0.0378624				GeneID:110355142	4.77921	0.000466071	G23059	5.20651	0.0213539
GeneID:110362296	2.81501	2.55445e-06	GeneID:110363236	1.51479	0.0376443	GeneID:110363757	5.99738	8.59732e-05				GeneID:110355135	1.90759	0.014315	G23039	2.1922	0.000570654
GeneID:110362282	3.8968	0.00197437	GeneID:110363229	4.76886	0.0211215	GeneID:110363752	2.41144	2.67859e-05				GeneID:110355079	-3.94068	0.00268827	G22958	-1.30008	0.0448515
GeneID:110362281	2.75257	0.0018314	GeneID:110363224	3.92426	0.044453	GeneID:110363749	2.00682	0.0238756				GeneID:110355064	2.522	8.23918e-05	G22903	-1.29396	0.0399959
GeneID:110362279	5.39955	0.0106873	GeneID:110363221	1.26214	0.00344254	GeneID:110363742	-1.70241	0.0108821				GeneID:110355042	6.58424	0.00253629	G22860	-1.64978	0.000753588
GeneID:110362246	-1.32355	0.00158454	GeneID:110363213	1.93573	0.0288715	GeneID:110363737	1.78792	0.0450411				GeneID:110355000	-2.28241	0.0104712	G22849	2.21129	0.00151641
GeneID:110362235	5.26796	0.0024215	GeneID:110363212	4.4578	2.15383e-07	GeneID:110363733	3.34384	6.44349e-09				GeneID:110354975	4.77083	0.0350807	G22848	1.89252	0.0209454
GeneID:110362224	4.03851	0.0403134	GeneID:110363189	5.15065	2.75051e-10	GeneID:110363719	4.29731	0.0237877				GeneID:110354934	3.88036	0.0467952	G2281	3.74145	1.76153e-06
GeneID:110362223	-1.3614	0.00653605	GeneID:110363188	3.57581	6.38132e-10	GeneID:110363712	-1.39096	0.0061517				GeneID:110354917	2.88721	0.0357137	G22767	-6.14595	0.0185174
GeneID:110362222	1.90593	0.040418	GeneID:110363182	3.66987	3.93056e-05	GeneID:110363711	5.45392	0.00343329				GeneID:106146120	-1.10996	0.014315	G22744	-5.03743	0.00632007
GeneID:110362215	2.4223	0.00386555	GeneID:110363177	-3.19668	6.8634e-06	GeneID:110363698	5.23258	6.18369e-10				GeneID:106146075	-1.24596	0.00813368	G22741	4.6287	6.66014e-08
GeneID:110362214	-1.22581	0.00214379	GeneID:110363176	2.70226	0.000611681	GeneID:110363697	4.25873	0.0298628				GeneID:106145834	2.49	0.0146432	G2271	-1.4664	0.00479551
GeneID:110362189	2.51087	0.000325982	GeneID:110363171	4.66776	0.00754867	GeneID:110363694	-3.64478	0.0198307				GeneID:102098500	-7.15139	4.28146e-08	G22709	3.82307	0.000433547
GeneID:110362180	1.16437	0.0128199	GeneID:110363148	-2.74752	0.000130499	GeneID:110363691	-2.35995	0.0171796				GeneID:102097769	-3.50577	0.00392091	G22572	2.19671	0.00390681
GeneID:110362177	-1.42107	0.0341386	GeneID:110363147	1.46209	0.00472106	GeneID:110363682	1.55405	0.0307713				GeneID:102097496	-1.23735	0.016914	G22566	2.08121	9.28431e-05
GeneID:110362174	-1.2094	0.0189834	GeneID:110363138	2.84431	0.0102284	GeneID:110363674	2.47166	0.00152409				GeneID:102096871	-1.45334	0.0122477	G22536	3.41193	1.10771e-07
GeneID:110362149	4.20343	0.0359278	GeneID:110363117	5.41213	0.00325765	GeneID:110363663	1.60755	0.0176784				GeneID:102096604	5.71347	0.00616469	G22514	-1.23995	0.0288225
GeneID:110362138	5.6083	0.000487575	GeneID:110363115	2.4471	0.0104398	GeneID:110363661	-1.28185	0.0267547				GeneID:102096068	-3.16606	0.00398458	G22513	-1.20523	0.0371808
GeneID:110362137	3.91711	0.0469407	GeneID:110363103	4.6385	2.01739e-08	GeneID:110363654	-1.84941	0.035047				GeneID:102094993	3.33196	2.37274e-06	G22512	-1.57506	0.0164292
GeneID:110362129	-1.31933	0.0405834	GeneID:110363100	-1.08727	0.047422	GeneID:110363647	3.96018	1.14876e-06				GeneID:102094279	1.77137	0.00151712	G22494	-1.11506	0.0405394
GeneID:110362118	2.27155	4.33404e-05	GeneID:110363099	7.50778	1.57949e-09	GeneID:110363628	5.36535	0.00417831				GeneID:102094206	1.75917	0.00251222	G22453	1.29682	0.0277762
GeneID:110362116	4.06525	0.00251831	GeneID:110363092	1.58742	0.0173582	GeneID:110363615	-1.07301	0.00191882				GeneID:102094086	1.92538	0.00177046	G22365	1.58306	0.0187888
GeneID:110362109	-2.13763	0.00121953	GeneID:110363080	1.8517	0.0396282	GeneID:110363614	-3.91894	7.02544e-05				GeneID:102093893	-1.703	0.000194983	G2234	2.04088	0.00350948
GeneID:110362097	4.31828	0.026845	GeneID:110363074	3.16013	1.11257e-06	GeneID:110363609	6.23412	0.00217453				GeneID:102093628	3.4801	0.00200573	G2229	1.42968	0.0366156
GeneID:110362094	3.36596	3.70115e-05	GeneID:110363051	3.83716	0.00119494	GeneID:110363608	7.872	9.05224e-10				GeneID:102093299	-7.10158	1.24425e-38	G2228	2.18149	0.00172105
GeneID:110362091	-2.30237	0.0216348	GeneID:110363039	5.01688	1.15357e-07	GeneID:110363607	5.16893	7.44811e-07				GeneID:102093252	-3.86887	0.000482788	G22233	1.36401	0.0416847
GeneID:110362076	2.21174	0.00876724	GeneID:110363009	2.21063	0.00780543	GeneID:110363606	6.07564	1.92517e-16				GeneID:102092840	4.49748	1.84363e-07	G22199	-4.19737	1.13479e-11
GeneID:110362068	2.02556	0.0188766	GeneID:110363008	4.03804	2.50071e-09	GeneID:110363601	-4.07061	9.37765e-05				GeneID:102091214	-3.16562	0.00183807	G22140	3.50816	1.27219e-07
GeneID:110362052	1.10429	0.0157656	GeneID:110363005	4.31948	0.0363355	GeneID:110363585	6.10995	8.2486e-05				GeneID:102090452	1.83176	0.000443583	G22086	4.19151	6.33658e-11
GeneID:110362051	1.41879	0.00656956	GeneID:110363003	3.64433	0.000183748	GeneID:110363571	2.84632	3.71929e-05				GeneID:102090150	1.11	0.0367057	G2200	-3.20571	0.00116866
GeneID:110362050	-5.99709	1.35269e-08	GeneID:110363000	4.30578	2.83105e-06	GeneID:110363565	5.06598	0.00606605				GeneID:102089629	2.90736	0.00359902	G21963	-1.611	0.00442667
GeneID:110362048	5.53999	0.000558519	GeneID:110362991	-8.44095	0.000819973	GeneID:110363558	6.4646	2.59379e-05				GeneID:102089608	1.28276	0.0213676	G21846	-1.44111	0.00617699
GeneID:110362040	-4.06019	3.18551e-07	GeneID:110362987	-1.89636	0.00504237	GeneID:110363556	3.18821	0.0002279				GeneID:102089174	-6.86133	1.18189e-17	G21756	2.50678	0.000176291
GeneID:110362009	2.75137	0.0319914	GeneID:110362971	1.75471	0.00566805	GeneID:110363554	4.44432	0.0189758				GeneID:102089087	1.48195	0.000635468	G21718	2.20565	0.0100417
GeneID:110361994	2.1493	0.0458707	GeneID:110362964	2.89689	2.61078e-05	GeneID:110363553	3.93413	0.0482653				GeneID:102087664	-2.40918	0.000143439	G21683	3.24501	0.004056
GeneID:110361987	5.32571	0.00344361	GeneID:110362957	-3.43469	0.000475987	GeneID:110363539	1.33519	0.0299447				GeneID:102087315	-1.15469	0.037034	G21666	-5.15793	0.0241833
GeneID:110361969	3.55421	0.000124155	GeneID:110362955	3.27705	0.0022589	GeneID:110363528	4.74527	1.01643e-10				GeneID:102086756	2.20631	0.000701979	G21649	-1.25815	0.0191245
GeneID:110361951	3.58866	0.0120876	GeneID:110362953	3.51444	0.00382368	GeneID:110363525	-1.56745	2.53212e-05				GeneID:102086626	1.71731	0.00225937	G21590	2.44075	0.00136539
GeneID:110361915	5.25134	0.00117304	GeneID:110362951	-2.237	0.0018888	GeneID:110363518	-2.55885	8.50552e-06				GeneID:102086554	1.39152	0.00490901	G2157	-2.34909	0.0320164
GeneID:110361912	-4.61253	1.50315e-05	GeneID:110362948	6.23284	2.22529e-05	GeneID:110363516	-3.23211	3.92256e-09				GeneID:102086415	2.33848	0.0127083	G21541	4.00968	2.33699e-08
GeneID:110361911	4.14868	1.76868e-10	GeneID:110362932	1.35552	0.0439695	GeneID:110363509	4.90854	2.56971e-07				GeneID:102084675	-1.07732	0.022517	G21514	4.75799	0.0421982
GeneID:110361886	4.10289	0.0399957	GeneID:110362926	-1.52468	0.0162479	GeneID:110363484	4.80448	0.00813725				GeneID:102084638	-1.09629	0.0387574	G2136	1.42008	0.0117559
GeneID:110361881	6.52323	5.1145e-06	GeneID:110362917	4.30232	0.0184721	GeneID:110363479	-3.59825	5.36092e-10				GeneID:102084485	-1.46096	0.000457724	G2135	1.91393	0.0101558
GeneID:110361854	-1.36086	0.0206503	GeneID:110362887	3.64513	6.17557e-05	GeneID:110363474	2.7125	0.000831278				GeneID:102084174	-2.36913	0.00789919	G21304	2.1111	0.00775959
GeneID:110361840	1.1032	0.0238975	GeneID:110362879	-2.14467	0.0422493	GeneID:110363467	4.75547	0.0151946				GeneID:102084122	-1.96223	0.0455254	G21218	-1.40999	0.00442667
GeneID:110361815	6.66034	3.34266e-06	GeneID:110362874	-3.21004	0.0212996	GeneID:110363463	-3.29875	6.35704e-08				GeneID:102083831	-1.27136	0.0132612	G20977	-5.33175	0.011604
GeneID:110361783	-4.34042	0.000132086	GeneID:110362864	2.70839	0.000201291	GeneID:110363461	2.60317	0.024647				GeneID:102083504	-2.58044	3.58294e-08	G2094	2.76792	0.0141366
GeneID:110361776	3.50701	0.00175973	GeneID:110362850	3.46268	0.00450909	GeneID:110363457	6.46632	0.000161982				G9998	-4.3205	1.57641e-08	G2093	5.06644	8.72066e-07
GeneID:110361774	5.07486	0.0098949	GeneID:110362842	4.25878	2.05776e-08	GeneID:110363454	6.59623	9.44996e-13				G9997	-1.1796	0.0267076	G20776	1.84644	0.0109233
GeneID:110361770	1.91457	0.0392037	GeneID:110362840	2.39928	0.00636896	GeneID:110363428	3.7888	9.60201e-05				G9994	-5.62416	0.0217568	G20521	4.39224	0.00347484
GeneID:110361709	-2.18137	0.00217742	GeneID:110362829	-1.92964	0.0421427	GeneID:110363426	-6.35406	1.29446e-06				G9949	-2.03987	0.00405848	G20503	2.30167	0.0446632
GeneID:110361703	1.47512	0.0391814	GeneID:110362823	5.33487	1.25212e-10	GeneID:110363424	-1.90427	0.00990443				G9924	1.35447	0.0390376	G20345	1.60088	0.0454185
GeneID:110361701	2.8489	9.71821e-08	GeneID:110362806	1.50343	0.00821439	GeneID:110363415	7.44136	2.37599e-18				G9860	-1.54794	0.0141507	G20244	1.66382	0.00758935
GeneID:110361698	2.12108	0.000888221	GeneID:110362801	1.12812	0.0478778	GeneID:110363414	2.98032	0.00115455				G9848	3.87918	3.99869e-07	G20183	1.62538	0.0200083
GeneID:110361658	-1.63384	0.0361273	GeneID:110362788	-4.35652	0.0133252	GeneID:110363409	2.25844	1.1898e-07				G9821	-1.68689	0.0112249	G19898	4.00587	0.0150124
GeneID:110361653	-1.72411	0.0180513	GeneID:110362770	-4.04582	0.00865912	GeneID:110363408	1.44486	0.0309352				G9789	-1.82357	0.000404171	G19896	3.23967	0.00523863
GeneID:110361644	2.85039	0.00238347	GeneID:110362768	-2.19978	0.0399501	GeneID:110363406	2.70911	0.000140005				G9619	2.37693	0.019184	G19894	1.96741	0.00231351
GeneID:110361634	-2.05394	0.0167692	GeneID:110362758	-2.24956	2.04186e-08	GeneID:110363405	1.084	0.0237627				G9610	3.40107	2.07597e-06	G19885	1.86633	0.00040608
GeneID:110361597	3.51317	0.00536711	GeneID:110362745	1.69414	0.000715156	GeneID:110363398	4.28526	0.024591				G9606	1.72423	0.00739626	G19872	1.7062	0.0112288
GeneID:110361587	3.08688	1.00215e-07	GeneID:110362724	4.60221	0.013875	GeneID:110363397	4.76204	0.0108821				G9597	4.51135	0.0413592	G19846	1.45983	0.0065071
GeneID:110361570	4.83431	0.00446538	GeneID:110362721	2.0579	0.0168185	GeneID:110363383	-5.82095	0.000756794				G958	9.35494	0.0197475	G19646	1.4227	0.0296987
GeneID:110361568	1.91502	0.011373	GeneID:110362720	-2.41738	0.00138372	GeneID:110363381	3.87851	8.60595e-05				G9507	-2.24126	0.000114139	G19556	-3.16419	0.00868289
GeneID:110361551	-2.43031	0.00598755	GeneID:110362718	5.08208	0.00611781	GeneID:110363379	2.20938	0.00157991				G9495	-1.17164	0.00549085	G19463	-1.79421	0.00347484
GeneID:110361536	-1.07545	0.0431896	GeneID:110362714	5.23964	1.53022e-15	GeneID:110363372	1.51622	0.0455432				G9387	1.56924	0.0456877	G19459	-1.30986	0.0291213
GeneID:110361529	-2.69024	0.0277718	GeneID:110362700	2.13857	0.014059	GeneID:110363364	-2.31221	0.00308281				G9346	2.52348	0.000139231	G19420	-3.49958	0.0200083
GeneID:110361528	4.32427	0.0307204	GeneID:110362699	1.99698	0.00125058	GeneID:110363358	4.75133	0.0275199				G9328	2.58408	0.00147316	G19402	2.92133	1.21078e-07
GeneID:110361523	1.82403	0.00421721	GeneID:110362692	-3.70524	0.00914078	GeneID:110363304	4.73883	0.0277947				G9138	1.99972	0.0438065	G1932	1.77671	0.0150235
GeneID:110361518	2.99542	0.0240733	GeneID:110362691	1.86056	0.000226081	GeneID:110363294	4.34321	0.0293528				G9112	1.0909	0.0440458	G19308	-1.66402	0.00336438
GeneID:110361517	3.37359	0.0199268	GeneID:110362680	-1.69037	0.000332532	GeneID:110363289	4.43912	6.93185e-07				G9061	1.60115	0.0357137	G19271	2.27531	0.0119373
GeneID:110361511	3.40824	2.13858e-06	GeneID:110362679	-2.28372	0.00380251	GeneID:110363277	4.87343	0.00703138				G9000	-6.64829	8.44942e-06	G19047	-1.15242	0.0482882
GeneID:110361482	2.20871	0.0386266	GeneID:110362677	-1.8458	0.0167484	GeneID:110363254	-3.8427	5.43191e-10				G8987	2.51377	0.00191975	G19042	6.21907	0.0101032
GeneID:110361472	2.61834	9.69083e-05	GeneID:110362676	-4.58215	0.0248193	GeneID:110363243	-3.52186	0.0119367				G8838	3.62955	0.0219285	G18920	1.88681	6.37116e-05
GeneID:110361456	-4.14942	0.0312954	GeneID:110362670	-2.50824	0.000677238	GeneID:110363241	-1.83563	0.00728133				G8821	-1.59495	0.00264721	G18881	2.25532	0.0334073
GeneID:110361437	2.90209	0.0341371	GeneID:110362663	2.88442	0.000759031	GeneID:110363240	-3.7662	0.0230943				G8791	-1.70977	0.0451391	G18803	-3.95708	0.00281404
GeneID:110361432	4.31063	0.0274374	GeneID:110362628	2.72113	0.000271955	GeneID:110363235	-3.72597	0.000634547				G8764	-4.40601	0.0132779	G18631	2.33725	0.0328932
GeneID:110361426	5.10629	0.00265553	GeneID:110362621	-3.02219	0.000387804	GeneID:110363234	-5.50981	9.49928e-10				G8754	-3.70056	0.000360445	G18628	2.21194	0.0036651
GeneID:110361417	5.53322	0.00103835	GeneID:110362615	3.01347	9.95451e-07	GeneID:110363230	-1.07508	0.0372219				G8752	-1.40164	0.0195463	G18572	-2.00992	0.00102958
GeneID:110361414	8.54796	3.0457e-13	GeneID:110362610	-2.57817	6.38132e-10	GeneID:110363229	4.585	0.0343117				G8751	-2.10108	0.0449477	G18570	-4.0138	1.7767e-09
GeneID:110361410	4.52483	0.000403762	GeneID:110362607	-1.24318	0.00646083	GeneID:110363228	2.88453	0.00835088				G8749	2.20251	0.0237483	G18522	-2.71256	0.000314158
GeneID:110361382	3.17432	0.0198926	GeneID:110362599	5.74913	3.83299e-08	GeneID:110363219	2.04183	0.00665453				G8741	-1.40222	0.0181997	G18521	-2.15339	0.0349558
GeneID:110361375	-6.01561	1.05285e-12	GeneID:110362590	-1.38796	0.0111428	GeneID:110363212	3.34802	3.02992e-05				G8649	1.37566	0.0114448	G18434	2.30069	0.00966304
GeneID:110361364	-3.13002	0.000478374	GeneID:110362588	2.45065	0.00277463	GeneID:110363205	-1.32913	0.000157831				G8641	-3.04905	1.3163e-12	G18424	1.98706	0.0185001
GeneID:110361363	3.25418	0.0142791	GeneID:110362587	2.8531	0.00723848	GeneID:110363189	5.6105	1.71214e-09				G8639	-2.21622	0.0161721	G18396	-3.7653	0.00464076
GeneID:110361357	4.60416	0.000166468	GeneID:110362582	3.30423	0.00485419	GeneID:110363188	4.45725	3.25915e-12				G8630	4.17359	7.32266e-19	G18371	5.03307	0.000786431
GeneID:110361355	2.1059	0.0079744	GeneID:110362578	4.92916	0.0107837	GeneID:110363182	7.46108	1.39224e-07				G8582	-2.74024	0.0206197	G18222	-1.50424	0.0121796
GeneID:110361347	-1.56262	0.0127344	GeneID:110362574	5.1471	0.00265844	GeneID:110363180	4.83073	0.00741995				G8553	-4.07363	0.00469082	G18213	1.55724	0.00371221
GeneID:110361340	3.93884	0.0499965	GeneID:110362554	-1.31454	0.00383697	GeneID:110363177	-4.25495	1.63387e-11				G8304	4.07046	0.00469082	G18165	-7.14413	0.00752457
GeneID:110361325	2.81537	0.0142151	GeneID:110362542	-4.015	0.00938289	GeneID:110363176	5.02173	2.18467e-06				G8271	6.72234	1.12981e-06	G17908	-2.53587	0.00934357
GeneID:110361303	5.36175	0.00156262	GeneID:110362528	-4.88874	4.3931e-12	GeneID:110363174	2.11864	0.00542825				G8240	-1.3164	0.0248843	G1788	2.908	9.37024e-05
GeneID:110361285	3.59262	0.00732513	GeneID:110362519	5.22191	0.00794082	GeneID:110363173	2.51748	0.0240698				G817	-2.88008	1.55336e-12	G17839	1.2961	0.0172256
GeneID:110361277	2.87808	0.00486336	GeneID:110362507	2.42556	9.60721e-05	GeneID:110363148	-3.26492	7.86431e-07				G8159	2.15306	0.00442372	G178	10.6323	1.36863e-21
GeneID:110361275	5.62638	0.00223626	GeneID:110362502	-3.12766	2.13959e-08	GeneID:110363147	1.28131	0.0151946				G8056	-1.15466	0.00606255	G17667	-2.84187	0.0391768
GeneID:110361270	3.1243	0.000344889	GeneID:110362500	2.88138	0.0312779	GeneID:110363146	-1.45801	0.00314365				G8040	2.9467	0.00166753	G17517	3.66953	0.0244127
GeneID:110361263	-2.6922	0.00493862	GeneID:110362495	-2.13338	0.0161034	GeneID:110363117	2.98934	0.0497533				G7970	-1.37533	0.0248983	G17490	1.48295	0.0459707
GeneID:110361246	1.77921	0.0399092	GeneID:110362481	6.458	3.3004e-05	GeneID:110363115	3.18127	0.000596337				G7894	2.21276	0.0116113	G17465	-4.02626	1.46129e-11
GeneID:110361237	-1.45115	0.00449559	GeneID:110362477	2.40553	0.00321924	GeneID:110363103	2.97061	4.84971e-05				G7877	1.4753	0.039497	G17463	-2.74462	1.74071e-06
GeneID:110361226	3.44006	0.0257046	GeneID:110362474	-6.18795	0.00011058	GeneID:110363099	3.74455	1.06672e-05				G7721	1.39099	0.0263999	G17307	2.35948	3.72671e-06
GeneID:110361219	1.66887	0.00843002	GeneID:110362462	5.10211	0.0148297	GeneID:110363095	-2.69747	0.0185179				G7712	1.57038	0.0459217	G17224	6.44476	0.012925
GeneID:110361215	-1.29435	0.0412265	GeneID:110362460	4.7252	0.00754065	GeneID:110363092	1.6385	0.0195246				G7619	1.08937	0.0298092	G17126	-3.53727	7.27287e-05
GeneID:110361191	2.25237	0.0011823	GeneID:110362457	2.49236	0.006772	GeneID:110363078	6.55605	1.29389e-05				G7616	1.5924	0.0225604	G16972	2.93367	1.04644e-05
GeneID:110361183	3.48584	0.00227289	GeneID:110362448	2.62517	0.0156518	GeneID:110363077	1.78661	0.0113169				G7613	6.45983	0.00153758	G16885	-4.35261	0.0249121
GeneID:110361175	5.33833	0.00268057	GeneID:110362447	4.17124	0.000673321	GeneID:110363074	8.50189	1.99689e-13				G7601	-2.04556	0.000167653	G16877	-2.66888	0.00202568
GeneID:110361162	2.57209	0.00184643	GeneID:110362443	2.93468	0.0397116	GeneID:110363055	3.79677	0.00392974				G7598	3.24041	0.0406319	G16853	3.20072	6.18449e-06
GeneID:110361143	-2.90776	0.0200808	GeneID:110362442	1.38719	0.0259752	GeneID:110363051	5.66579	0.000339504				G7596	2.97891	0.000714365	G16851	-2.43	0.0391768
GeneID:110361142	-3.85398	0.0157656	GeneID:110362430	3.09006	0.0162918	GeneID:110363046	-2.43767	0.0104876				G7588	-3.18009	9.44198e-06	G16578	-4.58937	0.0255504
GeneID:110361141	2.72902	1.14868e-06	GeneID:110362410	1.42101	0.0214897	GeneID:110363039	3.55395	1.64777e-05				G7569	4.0716	0.00282856	G16538	-1.40908	0.00728885
GeneID:110361139	1.97099	0.00771683	GeneID:110362406	4.95773	1.96485e-05	GeneID:110363036	2.64453	0.0336166				G7551	-4.48383	0.00359902	G16502	-3.80974	1.64075e-05
GeneID:110361135	2.03538	0.0061416	GeneID:110362401	4.19908	0.0239184	GeneID:110363013	4.58968	0.0119367				G7494	1.19694	0.0237483	G16462	-1.56801	0.00281404
GeneID:110361126	1.50933	0.00285728	GeneID:110362398	-3.12872	0.03539	GeneID:110363009	4.80405	1.252e-05				G7470	1.8445	0.000340701	G16418	2.17978	0.00924725
GeneID:110361111	3.90101	0.00997827	GeneID:110362380	1.3105	0.0150496	GeneID:110363008	4.30319	1.20401e-08				G7467	1.99082	0.000258833	G16415	3.66752	0.0181506
GeneID:110361103	-1.37873	0.016839	GeneID:110362378	-5.12034	0.000700519	GeneID:110363007	2.14076	0.0139313				G7449	1.86037	0.020633	G16411	2.10611	0.000132738
GeneID:110361079	5.09597	0.00566854	GeneID:110362365	-1.05491	0.044453	GeneID:110363003	4.49164	3.01066e-05				G7419	1.52335	0.0290483	G16379	5.46809	0.00949258
GeneID:110361058	-1.46886	0.040418	GeneID:110362363	-1.66987	2.87055e-05	GeneID:110363000	7.5238	5.31537e-08				G7364	-1.17368	0.0406319	G16378	5.29652	0.00440025
GeneID:110361034	-2.83502	3.24834e-11	GeneID:110362357	6.04532	5.73392e-05	GeneID:110362991	-9.88509	1.39162e-08				G7349	2.48703	0.00065021	G16237	4.96756	0.0461908
GeneID:110360988	-7.57123	3.58837e-07	GeneID:110362353	4.58779	0.00876992	GeneID:110362987	-2.40166	7.94347e-06				G7315	3.68337	6.01282e-06	G16080	1.36528	0.0127886
GeneID:110360977	-3.27574	5.3752e-21	GeneID:110362348	3.58992	0.00381401	GeneID:110362980	-1.9946	0.00281631				G7208	4.8923	4.88943e-19	G16055	3.44912	0.00978068
GeneID:110360976	-1.66095	0.0188766	GeneID:110362347	1.98069	3.28341e-05	GeneID:110362972	1.49062	0.0182809				G7128	-1.5461	0.0100035	G15972	-2.75922	9.13513e-05
GeneID:110360958	5.27224	0.00151289	GeneID:110362341	1.33391	0.0153623	GeneID:110362964	4.41938	3.92825e-08				G7076	4.76462	0.0435411	G15938	1.51958	0.0299216
GeneID:110360928	1.54424	0.0345505	GeneID:110362314	4.3517	0.0322656	GeneID:110362959	1.05857	0.0172241				G7048	-5.18774	0.000704412	G15930	1.73199	0.00522785
GeneID:110360926	5.17427	0.00169473	GeneID:110362305	3.64702	0.00324676	GeneID:110362957	-2.52032	0.0215051				G7035	-2.10034	0.000696252	G15857	5.03088	0.0118176
GeneID:110360924	4.44792	0.0182944	GeneID:110362299	6.10083	0.0001619	GeneID:110362955	6.65083	1.73105e-05				G7027	1.60635	0.00533628	G15712	2.33914	0.0275504
GeneID:110360921	-4.19276	0.00204472	GeneID:110362296	3.46058	4.93288e-07	GeneID:110362953	2.29226	0.0450457				G6988	4.15961	2.57618e-09	G15711	1.64234	0.0171829
GeneID:110360919	2.73758	0.00754788	GeneID:110362289	-5.25356	0.00156898	GeneID:110362951	-2.10832	0.00070926				G6979	1.8777	8.73865e-05	G15690	-1.42522	0.00709795
GeneID:110360914	1.29483	0.0180513	GeneID:110362287	1.41414	0.00551384	GeneID:110362948	6.04429	9.93711e-05				G6819	-2.85195	0.000451091	G15625	2.91656	1.12069e-07
GeneID:110360891	-1.00714	0.0219509	GeneID:110362282	2.18995	0.0372487	GeneID:110362944	4.57558	0.0135646				G6773	1.06143	0.0277353	G15536	1.94792	0.0354324
GeneID:110360881	-2.66206	0.0102241	GeneID:110362281	2.1093	0.016068	GeneID:110362932	2.6264	7.62346e-05				G6750	2.60241	8.14759e-10	G15520	1.76467	0.0025881
GeneID:110360868	-1.65416	0.00401162	GeneID:110362279	5.38433	0.00859368	GeneID:110362929	1.34707	0.00257063				G6728	2.97229	6.10602e-12	G15489	4.48322	0.0481321
GeneID:110360865	-2.48983	6.20573e-05	GeneID:110362278	-4.31454	0.0130325	GeneID:110362917	4.11948	0.0338354				G6617	5.16844	0.0142126	G15471	4.07009	1.39244e-07
GeneID:110360859	2.23503	1.93753e-08	GeneID:110362269	-1.48228	0.00937963	GeneID:110362901	1.47633	0.01682				G6530	2.63833	0.0363293	G15370	2.54274	6.02761e-05
GeneID:110360822	1.67165	0.0170563	GeneID:110362258	-3.25105	0.0494375	GeneID:110362887	2.53653	0.00217215				G647	2.30195	6.19073e-06	G15324	10.8545	0.0253179
GeneID:110360821	1.66158	0.0199295	GeneID:110362251	4.95999	0.00901229	GeneID:110362864	7.673	7.5599e-09				G6468	-2.12822	0.0377422	G15300	-2.23418	0.0366323
GeneID:110360820	4.6744	0.00734839	GeneID:110362247	3.19187	0.00862699	GeneID:110362842	7.82904	1.59633e-10				G6432	2.36558	2.96485e-08	G15276	-4.57864	0.0214666
GeneID:110360798	4.13945	0.03076	GeneID:110362246	-1.34446	0.00315863	GeneID:110362840	2.89679	0.00450437				G6397	7.85702	0.000618111	G1525	1.90563	0.000749271
GeneID:110360787	3.3332	1.95818e-05	GeneID:110362244	1.13615	0.016775	GeneID:110362837	2.70819	0.0377479				G6213	-3.81124	0.00369124	G15210	-4.45556	6.21677e-07
GeneID:110360779	4.52283	0.00113196	GeneID:110362235	5.249	0.00214484	GeneID:110362829	-2.13441	0.0121749				G6210	-2.98413	2.51144e-06	G15134	1.87427	0.0119804
GeneID:110360767	4.75151	0.00609861	GeneID:110362232	3.28209	0.00231892	GeneID:110362823	5.1185	4.4836e-10				G6187	3.28666	0.0112249	G15125	2.5903	0.0205428
GeneID:110360755	5.89265	0.000142394	GeneID:110362231	-5.34434	0.000539065	GeneID:110362817	-2.20595	0.00512032				G618	9.23635	1.49566e-07	G15112	1.58501	0.00934357
GeneID:110360750	-2.20279	0.00652448	GeneID:110362225	4.87915	0.00522606	GeneID:110362806	1.38394	0.00228958				G6166	2.61414	0.000821103	G15043	5.20431	0.0354094
GeneID:110360749	-1.84651	0.00208995	GeneID:110362223	-1.27329	0.0134994	GeneID:110362801	1.44468	0.0239486				G6097	-3.14428	1.18802e-09	G14982	2.09116	0.0308475
GeneID:110360740	1.84181	0.00928219	GeneID:110362215	2.37536	0.0063398	GeneID:110362800	-3.7105	0.0411074				G5948	1.25553	0.0360291	G14963	3.84489	6.33658e-11
GeneID:110360738	3.91352	0.0471477	GeneID:110362205	-1.85928	0.0175656	GeneID:110362796	2.06215	0.0218405				G5938	2.63319	0.000145422	G14920	-1.62824	0.0327957
GeneID:110360724	2.77288	0.0487132	GeneID:110362188	3.01147	0.0298293	GeneID:110362778	5.22903	0.0067072				G5914	-3.94899	0.0158682	G14790	1.90173	0.000896074
GeneID:110360707	3.53783	0.00296229	GeneID:110362187	1.23092	0.0126586	GeneID:110362762	4.12182	0.0335415				G5871	-5.85798	8.35585e-07	G1478	5.54254	0.00414995
GeneID:110360705	1.98108	0.0125979	GeneID:110362181	1.23407	0.0380848	GeneID:110362758	-2.01097	5.46328e-08				G5870	-3.58041	0.00469082	G14772	5.4042	0.00634751
GeneID:110360694	2.29892	0.0156642	GeneID:110362180	1.5421	0.00149596	GeneID:110362755	3.3358	0.00254312				G5863	2.09677	0.00916994	G14730	3.87611	0.0101558
GeneID:110360693	2.47048	0.0384712	GeneID:110362177	-1.76792	0.00122411	GeneID:110362750	3.0466	0.0171796				G5793	-1.12773	0.0427891	G14670	-3.99904	0.00174493
GeneID:110360692	4.49447	0.0200808	GeneID:110362174	-1.44649	0.00681938	GeneID:110362745	1.05134	0.0318453				G5773	-5.13022	0.0278034	G14609	4.95828	0.0201221
GeneID:110360686	1.66215	0.00421066	GeneID:110362173	3.69637	0.00460782	GeneID:110362724	4.41381	0.0249824				G5770	1.50356	0.0427891	G14600	3.14403	3.72671e-06
GeneID:110360675	-6.55935	5.71162e-06	GeneID:110362167	-1.23067	0.0380357	GeneID:110362721	2.17947	0.0495674				G5732	1.38104	0.0375852	G14531	1.85106	0.0248939
GeneID:110360671	5.48583	0.00252722	GeneID:110362153	1.9135	0.0158966	GeneID:110362720	-2.48538	0.0134311				G5725	1.88379	6.07618e-05	G14309	-4.01041	0.0165662
GeneID:110360660	4.50762	0.0136008	GeneID:110362149	4.18834	0.0316129	GeneID:110362718	4.89702	0.0121095				G5717	2.69057	0.0290172	G14305	2.72337	0.0287966
GeneID:110360632	-5.08663	0.0011823	GeneID:110362135	-4.06649	0.0297254	GeneID:110362714	5.86941	2.71508e-17				G5629	1.58162	0.0126914	G14245	-1.80396	0.0428535
GeneID:110360631	4.74442	0.0258294	GeneID:110362119	3.10236	0.00275323	GeneID:110362700	3.81128	0.000691166				G561	2.35447	0.000107386	G14233	1.52394	0.00986676
GeneID:110360603	-1.13424	0.0255332	GeneID:110362118	2.66411	0.000225665	GeneID:110362699	3.36479	1.74519e-06				G5586	-2.63434	0.0449444	G14193	2.42026	0.0029499
GeneID:110360591	-1.9497	0.00293264	GeneID:110362116	6.03424	0.000210935	GeneID:110362691	3.83821	2.42823e-10				G555	-1.50172	0.041621	G14132	5.44237	0.0170496
GeneID:110360511	4.28339	2.63063e-05	GeneID:110362115	1.99193	0.0333735	GeneID:110362680	-1.81703	4.86229e-06				G5472	1.56687	0.00782693	G14041	-1.53304	0.00330038
GeneID:110360507	3.2661	0.00277465	GeneID:110362109	-2.02974	0.00216634	GeneID:110362679	-1.91557	0.0119297				G5293	1.21085	0.0388576	G13996	4.50009	1.4843e-10
GeneID:110360506	4.05743	1.17143e-06	GeneID:110362094	4.10529	4.27801e-07	GeneID:110362676	-3.54802	0.0306899				G5145	-2.43733	0.00381772	G13993	4.02084	1.87469e-07
GeneID:110360502	1.72413	7.91452e-06	GeneID:110362076	4.84851	7.71225e-06	GeneID:110362628	1.93969	0.00664124				G5065	-2.29494	0.00924124	G13974	1.74513	0.0153686
GeneID:110360499	2.63269	0.0115737	GeneID:110362075	-2.09447	0.0421951	GeneID:110362615	4.64917	3.87118e-11				G5050	2.66094	2.07597e-06	G13739	1.87585	7.1505e-05
GeneID:110360494	2.85535	0.0157783	GeneID:110362050	-7.98376	3.09744e-06	GeneID:110362610	-2.98615	1.12755e-14				G4978	4.34689	1.21342e-05	G13737	3.90716	9.2447e-05
GeneID:110360470	3.31729	1.63566e-07	GeneID:110362048	3.11483	0.00958122	GeneID:110362602	3.03972	8.0816e-14				G4942	-1.83367	0.00224422	G13371	7.24793	2.89803e-05
GeneID:110360468	-3.01393	0.00530787	GeneID:110362040	-3.36428	5.58625e-06	GeneID:110362599	7.59295	2.35026e-08				G4941	-2.24893	0.0338653	G13315	1.20689	0.0360994
GeneID:110360449	2.02415	0.00903507	GeneID:110362009	3.58126	0.00759536	GeneID:110362598	-1.21128	0.0323738				G4823	-2.74876	0.0043938	G13207	1.90787	0.0249121
GeneID:110360447	7.04337	7.98308e-06	GeneID:110362006	4.43771	0.0172683	GeneID:110362594	2.49963	0.0056748				G4789	-1.89582	0.000771792	G13114	-2.70171	0.000152867
GeneID:110360442	5.69028	0.00128989	GeneID:110362005	-2.08865	0.0230207	GeneID:110362590	-1.67147	0.00123268				G4777	-2.83385	0.041621	G13026	-1.66787	0.0227967
GeneID:110360432	-1.54714	0.00346614	GeneID:110361987	5.31058	0.00296444	GeneID:110362589	2.96286	0.0235686				G4775	-3.19478	7.68576e-05	G12919	-2.69026	0.00103891
GeneID:110360421	-1.37826	0.0469307	GeneID:110361969	4.84037	6.75526e-06	GeneID:110362588	3.31508	0.000283672				G4620	3.85334	0.00294949	G12918	-2.10888	0.0373257
GeneID:110360415	-2.29698	0.0413799	GeneID:110361955	4.288	0.0190754	GeneID:110362587	3.73261	0.00263208				G4612	1.66675	0.0297859	G12894	4.96586	6.33338e-06
GeneID:110360414	-2.15137	7.79512e-06	GeneID:110361952	5.26318	0.00178058	GeneID:110362574	4.95884	0.00624504				G4419	-3.51589	0.00238522	G12892	5.39397	4.20072e-08
GeneID:110360413	-1.84055	0.0305889	GeneID:110361951	2.62198	0.0343203	GeneID:110362554	-1.97116	4.0827e-07				G429	6.99761	0.00570922	G12833	2.55129	2.61717e-05
GeneID:110360405	-1.38505	0.0131872	GeneID:110361927	2.94539	0.0180775	GeneID:110362552	-1.54297	0.0396229				G4261	1.83332	1.27848e-05	G12651	1.95804	0.00127176
GeneID:110360402	-2.14705	0.00085999	GeneID:110361915	3.1828	0.0120677	GeneID:110362542	-5.27447	7.22168e-05				G4192	7.65956	1.06198e-06	G12539	2.64781	0.00154377
GeneID:110360398	6.0123	0.000138566	GeneID:110361914	4.28665	0.0187736	GeneID:110362530	-5.0658	5.97494e-13				G4184	2.60014	0.00975953	G12520	2.14592	0.0132734
GeneID:110360389	-2.81154	0.00466173	GeneID:110361912	-4.22197	2.83525e-05	GeneID:110362528	-2.83857	9.94044e-05				G373	-1.48375	0.00188006	G12473	-1.78157	0.013439
GeneID:110360361	-1.91559	0.0122228	GeneID:110361911	4.39882	2.12792e-12	GeneID:110362524	-1.53292	0.00167158				G3689	2.3269	5.38637e-06	G12460	2.41211	0.0115112
GeneID:110360349	-2.36745	0.000284102	GeneID:110361881	3.51851	0.000484042	GeneID:110362519	5.02871	0.0146685				G3608	-3.13649	0.000183442	G12304	-2.49771	0.0176824
GeneID:110360339	1.42516	0.0101867	GeneID:110361865	6.58656	5.76651e-05	GeneID:110362517	2.63733	0.0227206				G3491	3.05462	0.00400741	G11886	2.29975	0.00151641
GeneID:110360325	-6.3134	0.000254298	GeneID:110361864	-5.04922	0.00891628	GeneID:110362507	3.24878	2.06633e-05				G3470	-1.6711	0.00681087	G11862	2.10577	0.00726798
GeneID:110360320	-6.3852	6.15701e-07	GeneID:110361861	5.8232	0.00295399	GeneID:110362502	-1.48804	0.0158863				G3442	-3.95352	0.00310761	G11840	2.10445	0.0140609
GeneID:110360309	3.10377	0.030552	GeneID:110361857	-4.0247	0.0305249	GeneID:110362495	-2.85682	0.000163517				G3379	3.22148	0.00239398	G11682	2.24398	7.69152e-05
GeneID:110360308	5.49135	0.000947326	GeneID:110361854	-2.08472	1.22236e-05	GeneID:110362483	1.96126	0.0102324				G3369	-3.76804	5.31856e-09	G11614	-3.31729	0.00174493
GeneID:110360294	2.17861	0.0124089	GeneID:110361840	1.58573	0.00165328	GeneID:110362481	6.26591	0.00013155				G3368	-4.32984	3.38191e-07	G11576	-3.65731	7.27877e-05
GeneID:110360265	4.80126	0.00609861	GeneID:110361829	3.70945	0.000205718	GeneID:110362477	3.10984	0.00101454				G3365	-3.90932	1.57641e-08	G11517	1.70095	0.00966304
GeneID:110360251	3.52796	0.00816541	GeneID:110361821	-2.16969	0.017771	GeneID:110362476	2.25218	0.000101445				G3363	-3.56915	0.0113234	G11286	-1.37664	0.0251832
GeneID:110360229	3.02831	0.0264756	GeneID:110361815	3.25315	0.00182468	GeneID:110362474	-5.10656	0.000644181				G3188	-1.21851	0.00635798	G11231	2.26303	0.00915367
GeneID:110360228	2.89708	0.00170211	GeneID:110361797	5.31554	0.00205397	GeneID:110362462	4.91486	0.0254924				G3179	2.25186	0.0190376	G11051	-2.2238	0.0285378
GeneID:110360222	5.85539	0.000316435	GeneID:110361784	1.4521	0.0359018	GeneID:110362457	3.98169	0.000196315				G3159	-4.4337	0.00070933	G10918	4.04933	9.07929e-08
GeneID:110360218	-2.05514	0.0092805	GeneID:110361776	3.48013	0.00152231	GeneID:110362448	3.58942	0.00511774				G3136	1.63423	0.00370827	G10916	3.99492	7.81102e-06
GeneID:110360204	3.61058	0.00225175	GeneID:110361768	1.43232	0.00379631	GeneID:110362447	2.90906	0.00897428				G2782	3.13794	0.000143439	G10914	-2.89571	3.77375e-05
GeneID:110360197	-1.64534	0.00669064	GeneID:110361767	-1.0969	0.0218866	GeneID:110362442	2.0439	0.00059832				G2725	2.46209	0.000651052	G10900	-1.93575	0.0133331
GeneID:110360196	4.86448	0.00730759	GeneID:110361709	-1.94158	0.0013712	GeneID:110362430	5.14315	0.0032766				G2668	-3.46754	1.05769e-05	G1087	1.73999	0.00597746
GeneID:110360185	2.70981	0.00121561	GeneID:110361707	1.97728	0.0244445	GeneID:110362421	4.61678	3.81595e-06				G2600	-5.14534	0.000228142	G10835	-1.68313	0.00076814
GeneID:110360181	-5.05502	0.00543959	GeneID:110361703	2.27837	0.00186415	GeneID:110362410	2.0391	0.00281298				G260	1.13562	0.0468853	G10735	-2.24786	3.72671e-06
GeneID:110360165	2.04712	0.0121318	GeneID:110361701	3.17068	4.29613e-08	GeneID:110362406	6.66876	8.07894e-06				G2598	-2.8845	0.0200588	G10717	3.17845	0.012925
GeneID:110360164	1.6408	0.0174686	GeneID:110361698	1.61839	0.0083757	GeneID:110362401	4.01605	0.0420569				G2544	-5.47517	4.14773e-05	G10550	2.59786	0.000118816
GeneID:110360163	3.01886	0.000442823	GeneID:110361694	4.91378	0.0183256	GeneID:110362398	-6.28711	2.2317e-06				G2537	3.10227	0.000143439	G10539	-1.39539	0.0151373
GeneID:110360162	3.56771	0.0013178	GeneID:110361658	-2.2298	0.00258275	GeneID:110362380	1.51292	0.00620312				G2530	-2.64842	9.03187e-05	G1046	-1.86692	0.0399525
GeneID:110360161	1.95026	0.00107627	GeneID:110361644	3.27609	0.000451208	GeneID:110362376	2.01033	1.8438e-05				G2523	6.5635	0.000194457	G10425	-1.4829	0.00566583
GeneID:110360153	1.24734	0.0335504	GeneID:110361632	-6.52554	0.0268222	GeneID:110362363	-1.38492	4.76332e-05				G2503	-1.96657	0.0296699	G1020	4.73001	2.15519e-15
GeneID:110360148	-3.35474	0.0117254	GeneID:110361618	1.47772	0.0351678	GeneID:110362357	5.85618	0.000234828				G2468	1.51491	0.00141003	G10183	3.62827	0.00134524
GeneID:110360146	2.41933	0.0342569	GeneID:110361605	3.14829	0.00586929	GeneID:110362353	4.40247	0.0177627				G2466	-2.47953	0.00370827	G10156	10.6162	0.0262639
GeneID:110360139	-3.65921	0.000421247	GeneID:110361597	5.48614	0.00049924	GeneID:110362348	2.45345	0.036626				G2444	3.97967	1.79261e-09	G10082	2.62594	1.12965e-05
GeneID:110360136	4.47295	0.0180513	GeneID:110361587	2.18292	7.46541e-05	GeneID:110362347	1.3208	0.00292999				G2360	6.19759	0.000465265	G10057	2.0001	0.0113218
GeneID:110360135	1.97792	0.00609861	GeneID:110361568	2.15545	0.00217128	GeneID:110362337	-3.71909	1.81706e-07				G2359	3.49409	0.00447983
GeneID:110360126	-3.28973	1.52306e-05	GeneID:110361555	2.73034	0.00148576	GeneID:110362333	3.55177	0.00382634				G234	9.75241	3.40563e-15
GeneID:110360109	-2.17462	0.0349315	GeneID:110361552	-2.09138	0.0295232	GeneID:110362331	4.05734	0.0402092				G23221	3.68352	5.03677e-05
GeneID:110360108	2.26663	0.0232926	GeneID:110361551	-2.26947	0.00331537	GeneID:110362315	1.31061	0.00282428				G23161	3.57775	0.0410198
GeneID:110360096	-3.11535	0.00381675	GeneID:110361540	-1.74303	0.041094	GeneID:110362305	3.2011	0.0104876				G23039	2.52741	0.000226908
GeneID:110360085	2.78199	0.0213587	GeneID:110361538	2.14287	0.0150446	GeneID:110362299	5.90807	0.000546635				G23010	1.85418	0.000655906
GeneID:110360081	2.37478	0.0261033	GeneID:110361536	-1.10383	0.0280843	GeneID:110362296	6.78865	4.65117e-13				G22993	3.49282	0.000149354
GeneID:110360078	4.8839	0.0241936	GeneID:110361534	-2.60321	1.48853e-05	GeneID:110362294	4.79066	0.00716023				G22969	-1.28	0.0112249
GeneID:110360062	5.42524	0.00249995	GeneID:110361529	-2.78341	0.0382302	GeneID:110362293	1.6568	0.00238004				G22944	-1.76449	0.00500397
GeneID:110360059	2.76477	0.0445487	GeneID:110361528	4.3065	0.0269372	GeneID:110362282	2.56737	0.0267909				G22929	-1.85216	0.0146432
GeneID:110360027	3.92207	0.0464082	GeneID:110361523	2.82517	1.74575e-05	GeneID:110362281	1.75343	0.0369216				G22915	-1.63502	0.000856517
GeneID:110360014	4.43533	0.0150344	GeneID:110361511	4.10011	1.90574e-09	GeneID:110362279	5.19834	0.0158966				G22903	-1.20573	0.0234347
GeneID:110360007	2.49435	0.020338	GeneID:110361499	3.29593	0.0103928	GeneID:110362269	-1.44701	0.0119684				G22900	1.63461	0.00832775
GeneID:110359987	-2.63135	0.00470574	GeneID:110361482	4.10973	0.00166457	GeneID:110362262	4.05512	0.00119487				G22895	-1.9377	0.0257628
GeneID:110359962	2.68794	0.00257043	GeneID:110361472	1.79266	0.000370537	GeneID:110362259	2.35625	0.0189626				G22883	-1.55153	0.00634347
GeneID:110359961	2.5292	0.00330427	GeneID:110361452	3.08917	0.0444213	GeneID:110362258	-3.89431	0.0115737				G22860	-1.14037	0.0357941
GeneID:110359953	3.24948	0.0264756	GeneID:110361437	2.91521	0.0307085	GeneID:110362235	5.06054	0.00517328				G22849	1.75086	0.0160698
GeneID:110359951	1.82197	0.0404398	GeneID:110361432	4.29168	0.0242481	GeneID:110362234	2.08506	0.0186726				G22846	-6.54757	0.00241332
GeneID:110359947	2.08311	0.00741402	GeneID:110361430	2.32897	0.0033523	GeneID:110362233	1.70743	3.11686e-05				G2281	4.04778	1.49566e-07
GeneID:110359912	2.87757	1.74279e-08	GeneID:110361426	5.08823	0.00243621	GeneID:110362232	2.83568	0.0108974				G22741	4.77532	1.0956e-05
GeneID:110359907	4.68904	0.0159613	GeneID:110361417	3.58038	0.00778464	GeneID:110362231	-5.08219	0.000480135				G22711	-1.2436	0.0229007
GeneID:110359900	-7.04407	0.00103115	GeneID:110361414	7.03888	1.87953e-12	GeneID:110362230	-4.00303	0.0232134				G2271	-1.49305	0.0124153
GeneID:110359876	1.92599	0.00232493	GeneID:110361410	3.1127	0.00329421	GeneID:110362225	4.69068	0.0108665				G22709	4.00295	1.82511e-06
GeneID:110359857	4.29217	0.0415504	GeneID:110361409	2.44511	0.00911045	GeneID:110362223	-1.71424	0.00373937				G22690	-1.63609	0.00183166
GeneID:110359854	2.04717	0.0154641	GeneID:110361403	-2.19633	0.0279793	GeneID:110362222	2.58485	0.00993986				G22684	2.59016	0.00279131
GeneID:110359850	-3.54406	0.00313682	GeneID:110361375	-6.8815	5.28265e-25	GeneID:110362215	2.34816	0.0138179				G22610	-1.26452	0.00946075
GeneID:110359833	5.77291	0.000256539	GeneID:110361364	-2.15536	0.0178079	GeneID:110362212	2.19306	0.00322566				G22567	1.94059	0.034469
GeneID:110359827	-4.15882	0.0413799	GeneID:110361363	3.20532	0.0143399	GeneID:110362206	1.3068	0.042219				G22566	1.91402	2.67877e-05
GeneID:110359821	-4.90944	1.83955e-05	GeneID:110361362	-3.16046	0.00907391	GeneID:110362205	-1.55429	0.0141006				G22536	3.02077	3.89429e-07
GeneID:110359797	-2.26248	4.56933e-07	GeneID:110361361	1.61527	0.0324694	GeneID:110362194	4.09642	0.0411297				G2249	7.16925	0.000320403
GeneID:110359785	-3.09737	7.57856e-07	GeneID:110361355	2.73005	0.000759031	GeneID:110362191	-1.24436	0.00352753				G22410	-2.13681	0.049012
GeneID:110359775	-2.58671	1.18107e-08	GeneID:110361340	3.9229	0.0446256	GeneID:110362189	4.7483	6.55761e-08				G2238	-7.13535	2.29315e-07
GeneID:110359773	-2.63743	0.00419444	GeneID:110361325	2.35881	0.0248171	GeneID:110362177	-1.43536	0.00981872				G22365	2.27264	2.77822e-05
GeneID:110359765	-1.4826	0.0376944	GeneID:110361322	4.93811	0.00338777	GeneID:110362174	-2.04261	2.22554e-05				G22343	-1.63767	0.00786419
GeneID:110359763	-2.73652	0.000216781	GeneID:110361321	5.20092	0.00125484	GeneID:110362173	5.4741	0.0014291				G2234	1.68687	0.0110497
GeneID:110359756	-4.52956	0.0251731	GeneID:110361315	2.11925	0.0302848	GeneID:110362167	-1.57934	0.00368838				G22308	-1.14461	0.0263999
GeneID:110359750	2.32976	0.00107119	GeneID:110361303	3.27557	0.0140061	GeneID:110362153	1.76154	0.0362541				G22296	-1.01198	0.0468853
GeneID:110359746	-4.58412	8.30957e-05	GeneID:110361285	6.32255	0.00017141	GeneID:110362139	4.49956	0.0305498				G2229	1.80989	0.00227793
GeneID:110359743	2.58783	0.00462932	GeneID:110361277	3.34061	0.00207337	GeneID:110362135	-4.95725	0.00374391				G22289	1.24947	0.0427891
GeneID:110359741	3.11911	0.000165365	GeneID:110361275	5.61221	0.00187503	GeneID:110362119	4.02081	0.000918191				G22288	-1.56839	0.0237999
GeneID:110359740	2.67831	9.8766e-09	GeneID:110361273	5.70211	0.000283096	GeneID:110362118	8.86946	5.617e-15				G2228	2.51276	0.000199032
GeneID:110359738	-1.01982	0.0379965	GeneID:110361272	2.41485	0.0330278	GeneID:110362116	5.84826	0.00071285				G22273	2.28666	0.0455254
GeneID:110359718	-2.07642	0.0278597	GeneID:110361270	2.74328	0.00692963	GeneID:110362115	3.11204	0.00581933				G22199	-2.97727	0.000105528
GeneID:110359703	4.26515	2.72522e-06	GeneID:110361261	-2.25476	0.00401023	GeneID:110362110	1.06522	0.0120768				G22140	3.98938	2.09866e-07
GeneID:110359697	-3.714	0.0445997	GeneID:110361258	4.95713	0.00436462	GeneID:110362094	5.41452	5.24968e-08				G22125	1.60509	0.00136293
GeneID:110359696	1.87857	0.03076	GeneID:110361255	3.89637	0.0463384	GeneID:110362082	-5.08293	0.000204508				G22097	-1.30164	0.00470968
GeneID:110359686	-2.21735	0.0328306	GeneID:110361246	1.96184	0.0361125	GeneID:110362076	5.11586	2.15922e-13				G22086	3.28406	1.2701e-06
GeneID:110359675	1.48699	0.0230044	GeneID:110361238	-2.05417	0.0337409	GeneID:110362075	-3.9028	1.77717e-05				G21974	-1.92773	0.00381772
GeneID:110359668	-1.4547	0.000351575	GeneID:110361237	-1.49288	0.00363256	GeneID:110362068	3.33029	0.00070017				G21963	-1.64471	0.000892905
GeneID:110359667	1.98695	0.0268398	GeneID:110361226	5.41211	0.00320162	GeneID:110362064	2.92248	0.00757549				G21900	-2.43426	0.0124153
GeneID:110359649	4.70228	0.000102206	GeneID:110361225	2.02805	0.000503559	GeneID:110362059	-4.50135	0.013911				G21855	2.05234	0.0427891
GeneID:110359648	-2.61379	0.0253269	GeneID:110361222	4.41252	0.0173798	GeneID:110362051	1.29339	0.0309307				G21846	-2.16293	6.28861e-07
GeneID:110359647	-3.53754	4.01538e-09	GeneID:110361217	2.3826	0.0035476	GeneID:110362050	-5.4002	0.000805278				G21809	1.39869	0.0379149
GeneID:110359630	-3.41696	0.00369064	GeneID:110361215	-1.69341	0.00856397	GeneID:110362049	4.66466	0.0107903				G21718	2.3348	0.00119446
GeneID:110359626	5.67225	0.000488811	GeneID:110361191	2.9468	6.14942e-05	GeneID:110362048	5.33466	0.00164955				G21683	3.40807	0.00310796
GeneID:110359625	3.33422	0.00530267	GeneID:110361189	-3.34104	0.000956751	GeneID:110362040	-3.88939	2.64481e-09				G21666	-5.22242	0.0160755
GeneID:110359620	2.41157	0.0404683	GeneID:110361183	3.47852	0.00200799	GeneID:110362033	2.16378	0.000270571				G21590	2.28916	0.00370827
GeneID:110359614	5.4409	6.79068e-07	GeneID:110361171	3.042	0.000253903	GeneID:110362015	1.92403	0.0020751				G2157	-2.99677	0.00303893
GeneID:110359607	-5.14216	0.0134665	GeneID:110361162	2.70331	0.00137213	GeneID:110362009	5.36562	0.00220115				G21541	4.27355	7.67944e-06
GeneID:110359583	-2.3622	0.00285749	GeneID:110361161	3.47577	0.00572158	GeneID:110362006	4.25179	0.0308142				G21528	1.25431	0.00924621
GeneID:110359578	-1.55092	0.0016059	GeneID:110361157	-5.30955	1.07729e-05	GeneID:110362005	-2.96551	0.000499795				G21514	5.41998	0.00924621
GeneID:110359562	4.28536	0.0422201	GeneID:110361143	-4.45793	6.84455e-05	GeneID:110361990	-1.79785	0.00857275				G21501	1.86262	0.0198691
GeneID:110359559	4.36669	0.0210971	GeneID:110361142	-4.5062	0.000745813	GeneID:110361983	-2.10249	0.0195246				G21412	1.6065	0.00994092
GeneID:110359557	1.84472	0.00334071	GeneID:110361141	2.89531	4.57627e-08	GeneID:110361969	4.39209	4.36105e-05				G21396	-2.70787	0.0065539
GeneID:110359543	-3.23019	0.0277424	GeneID:110361139	3.42612	4.53093e-05	GeneID:110361958	2.43951	0.0380788				G2136	1.38668	0.0122328
GeneID:110359542	1.98371	0.0128139	GeneID:110361126	1.3119	0.010094	GeneID:110361955	4.10528	0.0348739				G2134	1.4334	0.03967
GeneID:110359541	2.19861	0.000125478	GeneID:110361104	-1.61614	0.00698074	GeneID:110361952	2.79884	0.0398674				G2126	2.66854	0.0341672
GeneID:110359534	3.27177	0.0112412	GeneID:110361103	-1.37383	0.0129321	GeneID:110361950	1.20413	0.0295021				G21229	-1.16011	0.0354099
GeneID:110359518	-3.59522	0.0188766	GeneID:110361099	2.53905	0.00029718	GeneID:110361927	5.14883	0.00284786				G21189	-2.81339	0.00650056
GeneID:110359515	-3.32192	0.0122221	GeneID:110361079	5.07668	0.00496314	GeneID:110361915	5.04537	0.0030511				G21098	-1.28016	0.0193685
GeneID:110359508	-6.92547	6.47144e-07	GeneID:110361058	-1.34669	0.0447182	GeneID:110361914	4.10341	0.0343117				G20977	-5.49625	0.00710405
GeneID:110359506	1.36805	0.0130297	GeneID:110361043	-3.03209	0.0075742	GeneID:110361912	-3.67224	0.00180738				G2096	4.56076	0.00182191
GeneID:110359503	1.5658	0.00248502	GeneID:110361037	-4.28125	0.0214801	GeneID:110361911	4.93491	1.31258e-13				G20946	-3.56089	0.000696252
GeneID:110359502	-2.35742	0.0434052	GeneID:110361034	-2.43736	7.15197e-08	GeneID:110361881	6.31516	2.59958e-05				G2093	4.73606	0.00011832
GeneID:110359486	-2.05891	0.0494819	GeneID:110361033	4.48075	0.0295074	GeneID:110361873	-1.85026	0.0380253				G20910	2.18069	0.000653473
GeneID:110359472	-3.54484	0.0172264	GeneID:110361020	-1.60952	0.017917	GeneID:110361866	3.93993	0.0474106				G20905	-1.15874	0.0117305
GeneID:110359466	1.5957	0.0115784	GeneID:110361018	2.68204	0.0405242	GeneID:110361865	6.40363	0.000212684				G20776	1.53716	0.040975
GeneID:110359427	4.4692	0.0439278	GeneID:110361012	1.63159	0.0253647	GeneID:110361861	7.26244	0.00429664				G20694	1.42837	0.00113855
GeneID:110359423	-1.79088	0.000128601	GeneID:110360988	-7.85021	7.44869e-10	GeneID:110361857	-4.30101	0.0119431				G20521	5.34115	1.45456e-07
GeneID:110359421	3.30864	2.14591e-06	GeneID:110360977	-3.53614	1.5357e-18	GeneID:110361854	-3.03891	6.21582e-11				G20395	3.03603	8.84942e-07
GeneID:110359415	1.81424	0.00286995	GeneID:110360973	3.91477	0.0413512	GeneID:110361840	1.81349	0.00145318				G20383	5.33885	0.0452212
GeneID:110359414	1.35989	0.0432266	GeneID:110360961	4.27613	0.0381962	GeneID:110361829	3.2477	0.00070017				G20313	-2.80812	7.4753e-05
GeneID:110359406	-3.11011	0.0214964	GeneID:110360958	5.25407	0.00137213	GeneID:110361820	-5.14155	0.00149896				G20306	4.50986	0.0394825
GeneID:110359401	-1.93244	0.0246896	GeneID:110360949	-1.79726	0.0496185	GeneID:110361815	3.35549	0.00160587				G20296	-1.74359	0.0313653
GeneID:110359399	-1.14059	0.0253662	GeneID:110360948	-1.04796	0.0262911	GeneID:110361797	3.00842	0.0351271				G19980	-1.54236	0.00950734
GeneID:110359397	4.20231	0.0260358	GeneID:110360947	-2.30971	0.00962533	GeneID:110361783	-4.02919	0.00125694				G19898	5.77138	3.58294e-08
GeneID:110359394	3.98094	0.045554	GeneID:110360939	3.00567	0.0242024	GeneID:110361778	3.17707	0.0121296				G19896	2.81882	0.0450487
GeneID:110359366	2.61459	0.000806756	GeneID:110360929	-4.1328	0.0197275	GeneID:110361770	1.75912	0.0163725				G19894	1.58001	0.013433
GeneID:110359336	3.27757	0.0389687	GeneID:110360926	5.15636	0.0015714	GeneID:110361768	1.57326	0.00053016				G19885	1.58791	0.000378765
GeneID:110359329	3.72426	0.00223701	GeneID:110360921	-3.4034	0.00580826	GeneID:110361761	4.26082	0.0264655				G19873	1.70449	0.00756999
GeneID:110359328	1.31196	0.0113457	GeneID:110360919	2.11176	0.0278991	GeneID:110361747	2.09449	0.0180571				G19872	1.4229	0.0244072
GeneID:110359318	2.36516	0.0275548	GeneID:110360914	1.60507	0.00337849	GeneID:110361746	2.42445	0.021827				G19846	1.2776	0.00757594
GeneID:110359292	1.63523	0.0099169	GeneID:110360899	1.32762	0.0366808	GeneID:110361709	-3.13647	9.0411e-07				G19808	-2.71717	0.00241215
GeneID:110359274	-6.12053	0.00250653	GeneID:110360891	-1.49095	0.00114367	GeneID:110361707	2.05982	0.0320202				G19738	1.13625	0.0452293
GeneID:110359269	5.19216	0.00204925	GeneID:110360881	-3.23626	0.000133968	GeneID:110361701	4.03592	1.13643e-11				G19728	3.29337	0.00772415
GeneID:110359248	3.18201	0.000671839	GeneID:110360868	-1.97521	0.000167497	GeneID:110361698	3.68627	3.07265e-06				G19600	2.32096	0.00113855
GeneID:110359237	-5.7446	5.83709e-07	GeneID:110360865	-1.66028	0.00605908	GeneID:110361694	4.72766	0.0303293				G19556	-3.57465	1.61133e-09
GeneID:110359226	5.43085	0.000535974	GeneID:110360859	2.07752	5.84574e-06	GeneID:110361685	-1.02659	0.0339802				G19535	-2.26379	0.0497043
GeneID:110359221	-2.30107	0.0340965	GeneID:110360831	1.73043	0.0362968	GeneID:110361673	-2.30608	0.0406067				G19463	-1.39963	0.00259025
GeneID:110359190	3.98662	1.66155e-05	GeneID:110360822	1.34058	0.0430583	GeneID:110361668	-2.3049	0.0355926				G19459	-1.55906	0.002181
GeneID:110359187	3.9462	0.0482322	GeneID:110360798	4.12213	0.0278381	GeneID:110361658	-3.4032	1.69649e-07				G19447	-6.43173	0.0023619
GeneID:110359184	-2.09587	0.00372496	GeneID:110360787	1.6634	0.0457786	GeneID:110361656	4.97898	0.0120488				G19420	-6.91462	0.00011747
GeneID:110359181	-4.35826	0.00750922	GeneID:110360780	-2.86882	6.38823e-06	GeneID:110361654	3.61786	1.29e-09				G19402	2.93866	3.35873e-10
GeneID:110359180	1.39651	0.0172782	GeneID:110360779	6.51031	8.18194e-05	GeneID:110361652	3.11958	4.47822e-07				G1932	1.80679	0.00663364
GeneID:110359170	4.20788	0.0262524	GeneID:110360773	3.6637	0.0133281	GeneID:110361651	1.42897	0.00175495				G19308	-1.46955	0.00818244
GeneID:110359161	2.24551	0.00682913	GeneID:110360767	4.73434	0.00570319	GeneID:110361644	7.58777	6.69527e-07				G19229	4.9961	6.10699e-09
GeneID:110359152	4.13573	0.0339977	GeneID:110360755	3.83046	0.00172643	GeneID:110361618	2.26618	0.00367389				G19228	5.31426	1.61133e-09
GeneID:110359126	-2.86425	0.00127564	GeneID:110360749	-1.4782	0.0083757	GeneID:110361599	-2.31601	1.09028e-07				G19201	6.90496	2.33341e-05
GeneID:110359113	2.19378	0.0294394	GeneID:110360740	2.17348	0.00233846	GeneID:110361597	5.29673	0.00155372				G19114	4.19494	0.0165335
GeneID:110359107	2.28048	0.00609861	GeneID:110360738	3.89655	0.0427358	GeneID:110361570	4.63156	0.00950223				G19047	-1.18113	0.0110721
GeneID:110359097	2.75147	0.0182944	GeneID:110360737	2.32769	0.016775	GeneID:110361555	2.97911	0.0015385				G19042	7.00775	1.45132e-05
GeneID:110359093	3.44132	0.000215612	GeneID:110360715	1.54044	0.0383227	GeneID:110361552	-3.05443	0.0019967				G18920	1.56215	0.000226908
GeneID:110359091	2.55444	0.00617464	GeneID:110360707	3.45561	0.00303707	GeneID:110361551	-2.62326	0.000265361				G18859	3.35847	0.000615537
GeneID:110359086	2.28976	0.0246705	GeneID:110360706	4.5442	0.00986051	GeneID:110361540	-3.10208	1.85592e-05				G18645	3.6	0.0267076
GeneID:110359085	4.07377	0.00228359	GeneID:110360703	-1.71234	0.00405752	GeneID:110361534	-4.11302	7.08271e-12				G18641	2.53262	0.0026396
GeneID:110359053	3.23902	0.000137993	GeneID:110360694	1.91947	0.0248254	GeneID:110361529	-3.66811	0.015882				G18631	2.3282	0.0448496
GeneID:110359052	1.35893	0.0161138	GeneID:110360692	4.47895	0.0176514	GeneID:110361523	2.64339	9.42207e-05				G18572	-1.37787	0.0145925
GeneID:110359049	-2.03044	0.0183578	GeneID:110360688	1.2344	0.0277636	GeneID:110361518	2.69435	0.0459436				G18570	-4.12359	2.27427e-10
GeneID:110359048	-1.32041	0.00391429	GeneID:110360675	-5.69932	0.000700842	GeneID:110361517	2.90127	0.042984				G18499	-1.36902	0.0419427
GeneID:110359041	4.28444	0.0422201	GeneID:110360672	4.75168	0.0225895	GeneID:110361511	6.41844	7.92998e-12				G18434	2.05322	0.0123639
GeneID:110359034	3.52553	0.00751319	GeneID:110360671	5.46571	0.00214484	GeneID:110361505	1.77745	0.00740594				G18424	2.11509	0.00359902
GeneID:110359010	2.61747	0.00591276	GeneID:110360660	4.4897	0.0125248	GeneID:110361482	2.91469	0.0184073				G18397	-3.14076	0.0457854
GeneID:110359007	-3.61889	1.56869e-05	GeneID:110360648	1.2412	0.0347653	GeneID:110361472	1.32326	0.00818307				G18396	-3.28248	0.00775844
GeneID:110359000	2.97322	0.00370316	GeneID:110360641	3.04608	0.0474202	GeneID:110361452	4.96708	0.012276				G18348	2.26589	0.0248118
GeneID:110358987	4.61637	0.0161827	GeneID:110360636	4.45299	0.0160782	GeneID:110361443	-2.963	0.00527007				G18222	-1.43999	0.0149969
GeneID:110358978	2.98081	0.0257918	GeneID:110360620	4.62256	0.0098188	GeneID:110361437	4.72018	0.00828252				G18202	-2.26306	0.00744814
GeneID:110358969	1.20449	0.0333368	GeneID:110360611	1.27069	0.0415173	GeneID:110361432	4.11066	0.0415158				G1820	1.61616	0.00114857
GeneID:110358894	-1.41651	2.36627e-05	GeneID:110360591	-1.48307	0.0198822	GeneID:110361430	2.42007	0.00199422				G18198	-1.53899	0.0181864
GeneID:110358893	5.04811	0.00274211	GeneID:110360511	5.03384	6.8634e-06	GeneID:110361426	4.90313	0.0059972				G18168	1.11505	0.039275
GeneID:110358882	1.85199	0.0422857	GeneID:110360507	6.04622	3.75223e-05	GeneID:110361418	-2.50837	0.00890766				G18061	-1.08326	0.0286306
GeneID:110358880	3.61946	0.00995426	GeneID:110360506	5.70768	9.28277e-09	GeneID:110361414	8.33915	1.26967e-11				G1806	-1.27666	0.00571486
GeneID:110358862	1.91105	0.0102296	GeneID:110360502	2.34421	0.00626611	GeneID:110361413	4.56856	0.0237124				G1803	1.58636	0.021727
GeneID:110358762	4.74396	0.00596314	GeneID:110360500	3.63153	0.00745081	GeneID:110361403	-2.88715	0.00159205				G1793	1.33106	0.0484655
GeneID:110358729	2.63975	0.0108996	GeneID:110360499	2.91663	0.00717188	GeneID:110361391	-2.74649	0.0437424				G17919	5.46275	0.00477388
GeneID:110358721	-2.59504	7.46891e-09	GeneID:110360494	5.84645	0.000265004	GeneID:110361375	-4.77874	1.30341e-08				G17917	1.51565	0.00155351
GeneID:110358719	-1.66233	0.0432343	GeneID:110360470	6.11215	1.69357e-17	GeneID:110361363	5.04816	0.00384629				G17908	-2.42768	0.0297859
GeneID:110358709	3.44855	0.00882888	GeneID:110360468	-3.58635	0.00646083	GeneID:110361361	5.6747	9.41703e-07				G1788	2.1713	0.00467156
GeneID:110358693	3.76145	0.00372496	GeneID:110360458	-4.48478	0.00806892	GeneID:110361355	3.18025	0.000283672				G17839	1.06282	0.0438065
GeneID:110358680	-4.46942	0.000551151	GeneID:110360447	3.30852	0.00468048	GeneID:110361347	-1.51799	0.00642607				G17837	-1.53742	0.00659931
GeneID:110358674	4.24098	0.0296329	GeneID:110360442	3.68686	0.00909604	GeneID:110361330	-1.72353	0.00368721				G17807	-1.03355	0.0316922
GeneID:110358661	4.87831	0.00548387	GeneID:110360432	-1.86722	9.47799e-05	GeneID:110361325	5.8932	0.000294631				G178	9.18699	0.00411207
GeneID:110358654	1.69308	0.006374	GeneID:110360431	3.05271	0.0309919	GeneID:110361321	2.90732	0.027974				G17743	3.15221	0.0345528
GeneID:110358646	2.9497	8.10378e-05	GeneID:110360410	1.58218	0.00853236	GeneID:110361318	-2.67937	0.0247486				G17737	-9.32208	0.0350807
GeneID:110358645	4.57179	0.000118805	GeneID:110360402	-2.37033	2.6461e-05	GeneID:110361303	5.15827	0.0036013				G17562	-2.05598	0.000194983
GeneID:110358635	2.53067	0.0344353	GeneID:110360398	3.4613	0.00365061	GeneID:110361285	6.1399	0.000565633				G17549	-1.37999	0.0348201
GeneID:110358632	3.50315	0.0284871	GeneID:110360389	-2.99466	0.0228415	GeneID:110361277	3.74775	0.00204505				G17517	4.73615	0.000161758
GeneID:110358616	2.35786	0.0240448	GeneID:110360383	-2.06353	0.027328	GeneID:110361275	5.4203	0.00435726				G17490	1.71637	0.00632449
GeneID:110358609	3.89509	0.0016824	GeneID:110360382	-2.45093	0.0191382	GeneID:110361273	3.25143	0.0103526				G17472	-1.09583	0.0357137
GeneID:110358601	2.90512	0.000388473	GeneID:110360361	-2.20819	0.00412708	GeneID:110361270	3.52718	0.000367368				G17465	-6.05443	2.60151e-22
GeneID:110358598	4.51608	0.0198582	GeneID:110360349	-2.80868	2.9082e-08	GeneID:110361263	-2.37666	0.0261874				G17463	-2.58189	0.000686036
GeneID:110358583	2.29397	0.00720321	GeneID:110360335	-2.78667	0.0470855	GeneID:110361258	4.77293	0.00949036				G17356	1.27693	0.0492257
GeneID:110358574	2.04343	1.6495e-05	GeneID:110360325	-6.10976	2.22209e-08	GeneID:110361246	7.86843	4.28367e-07				G17351	2.32892	0.000976499
GeneID:110358570	4.41048	0.0271136	GeneID:110360324	1.61785	0.0083455	GeneID:110361243	4.64092	0.0134775				G17341	-1.20986	0.00578761
GeneID:110358560	-4.51899	0.0213204	GeneID:110360320	-5.47437	1.10165e-08	GeneID:110361237	-1.473	0.00429577				G17125	-1.31871	0.017541
GeneID:110358527	3.90116	0.00158053	GeneID:110360309	5.07099	0.00352895	GeneID:110361225	1.87908	0.00199276				G16981	-2.24258	0.0213676
GeneID:110358523	-1.73045	0.00470574	GeneID:110360308	3.43268	0.00900857	GeneID:110361219	1.61142	0.0123586				G16972	2.08482	0.0120282
GeneID:110358520	6.13784	0.000223647	GeneID:110360266	-1.41975	0.0174541	GeneID:110361217	6.67349	2.75364e-06				G16893	1.36272	0.0186046
GeneID:110358515	1.66576	0.012772	GeneID:110360265	2.75164	0.045946	GeneID:110361215	-2.37584	7.21367e-06				G16877	-4.91372	1.73654e-09
GeneID:110358498	2.31314	0.00986452	GeneID:110360249	-4.47728	0.0144376	GeneID:110361205	4.09782	0.0378624				G16853	3.16783	6.77105e-05
GeneID:110358493	2.69832	0.0372187	GeneID:110360228	1.96781	0.0398083	GeneID:110361195	5.17593	0.0127493				G16851	-2.78743	0.0133846
GeneID:110358490	-1.29774	0.00841759	GeneID:110360223	2.11196	0.00357962	GeneID:110361191	5.18699	2.64357e-07				G16825	-1.22668	0.00635798
GeneID:110358477	1.43335	0.0142791	GeneID:110360222	2.98983	0.0127364	GeneID:110361183	2.49042	0.0207684				G16701	2.3932	0.000399643
GeneID:110358465	-4.0336	0.00159581	GeneID:110360215	4.75771	0.0172683	GeneID:110361175	5.13593	0.00557243				G16620	2.68942	0.000361714
GeneID:110358464	-1.34361	0.0077628	GeneID:110360204	6.39517	4.85665e-05	GeneID:110361171	1.95214	0.0188259				G16538	-2.19778	5.51437e-06
GeneID:110358461	-1.91473	6.7412e-05	GeneID:110360201	5.55563	0.00105323	GeneID:110361162	2.78747	0.0024374				G16506	2.61158	0.0435411
GeneID:110358454	2.56619	0.00100444	GeneID:110360197	-1.47798	0.0159397	GeneID:110361157	-6.87226	0.00451927				G16502	-4.75883	1.41691e-07
GeneID:110358431	2.77651	0.0493106	GeneID:110360196	4.84709	0.00654533	GeneID:110361154	1.57728	0.0269364				G16462	-1.74184	0.000173623
GeneID:110358400	2.6118	0.0131559	GeneID:110360195	2.19952	0.0312855	GeneID:110361153	2.74059	0.00296982				G16379	7.62534	0.000184957
GeneID:110358393	6.32172	1.2185e-05	GeneID:110360185	1.98695	0.00766324	GeneID:110361141	3.06725	8.06301e-09				G16378	6.83782	0.000912374
GeneID:110358386	1.6359	0.0249661	GeneID:110360181	-5.61374	9.2569e-05	GeneID:110361139	4.59392	6.49491e-06				G16358	1.61548	0.047215
GeneID:110358385	-2.73243	6.53173e-05	GeneID:110360165	2.25024	0.000555872	GeneID:110361127	3.42366	0.0301924				G16287	2.11684	0.0402009
GeneID:110358377	-2.22839	0.00496271	GeneID:110360164	1.97832	0.0102828	GeneID:110361126	1.99683	8.98974e-06				G16242	-1.46841	0.00421958
GeneID:110358373	2.03627	0.0325979	GeneID:110360163	3.07806	0.00043936	GeneID:110361115	-2.91026	0.0367896				G16219	-1.05728	0.0237288
GeneID:110358355	-1.8428	0.0402226	GeneID:110360162	2.14553	0.0188888	GeneID:110361111	5.67226	0.00279629				G1620	1.70939	0.000422209
GeneID:110358345	4.52526	0.0135991	GeneID:110360161	2.22269	0.000107052	GeneID:110361104	-2.016	0.000810237				G16141	1.3271	0.0104007
GeneID:110358326	4.13395	0.0306864	GeneID:110360148	-3.85932	0.00224457	GeneID:110361099	1.83189	0.0082166				G1612	-1.95855	0.0132612
GeneID:110358322	2.94052	0.00101836	GeneID:110360146	6.61972	1.94841e-05	GeneID:110361090	2.63412	0.0194199				G16080	1.18944	0.014315
GeneID:110358316	-2.68428	0.0353736	GeneID:110360144	2.90775	0.0276641	GeneID:110361079	4.88796	0.010281				G16058	3.15187	0.0348201
GeneID:110358306	-4.4524	0.0201111	GeneID:110360139	-4.13427	4.51849e-05	GeneID:110361058	-3.08148	3.04806e-06				G15972	-2.47468	0.000696252
GeneID:110358283	-2.98057	0.0351039	GeneID:110360136	4.4571	0.0160887	GeneID:110361043	-3.80921	0.000146509				G15938	1.35907	0.0155527
GeneID:110358259	2.29282	0.00800276	GeneID:110360130	2.81827	0.0428042	GeneID:110361025	-2.0184	0.00790143				G15930	1.82944	0.0030768
GeneID:110358241	-2.45363	0.010374	GeneID:110360126	-2.87147	1.32863e-05	GeneID:110361018	5.33035	0.00437694				G15857	5.2326	0.0115482
GeneID:110358236	4.90759	0.00795313	GeneID:110360119	1.81113	0.00174219	GeneID:110361012	2.53405	0.00116199				G15855	-1.17271	0.00992933
GeneID:110358224	4.17271	6.69979e-07	GeneID:110360108	2.95456	0.00293996	GeneID:110360988	-8.87737	3.16153e-13				G15806	3.03176	0.00264721
GeneID:110358217	3.76175	0.0423308	GeneID:110360103	-2.17333	0.0488993	GeneID:110360977	-4.65357	3.26256e-35				G15712	2.57113	0.0180919
GeneID:110358216	-1.0376	0.00741402	GeneID:110360099	1.76471	0.00410195	GeneID:110360968	2.96614	0.00657198				G15711	1.60877	0.0185441
GeneID:110358213	2.72281	7.64852e-05	GeneID:110360085	5.56861	0.00049924	GeneID:110360958	5.06544	0.00360785				G15690	-1.09442	0.0106827
GeneID:110358203	-2.41522	0.000455164	GeneID:110360083	3.05113	0.00174241	GeneID:110360951	4.86874	0.0383101				G15689	-2.07844	0.000625392
GeneID:110358198	7.18142	3.35525e-05	GeneID:110360079	4.41909	0.0317357	GeneID:110360950	3.39284	0.00884031				G15678	-2.82574	0.03903
GeneID:110358181	-5.21995	0.00202651	GeneID:110360078	4.8705	0.01957	GeneID:110360948	-1.61557	2.67108e-05				G15650	-2.25705	0.0410472
GeneID:110358178	5.91546	0.000506663	GeneID:110360062	5.40829	0.00215417	GeneID:110360947	-2.78436	0.000596337				G15641	5.53397	0.00183266
GeneID:110358170	5.0366	5.77261e-11	GeneID:110360045	1.72794	0.0132497	GeneID:110360939	4.79712	0.0068032				G15625	3.21954	3.71205e-09
GeneID:110358162	-5.61413	0.01382	GeneID:110360027	3.9051	0.0421263	GeneID:110360929	-5.90374	1.89739e-05				G15591	3.14829	0.00138437
GeneID:110358159	4.17709	0.0359321	GeneID:110359998	2.07583	0.00172994	GeneID:110360926	4.96841	0.00409734				G15520	1.40596	0.012148
GeneID:110358157	2.25655	0.00169473	GeneID:110359968	-2.00008	0.0306449	GeneID:110360921	-4.41549	0.000565641				G15471	4.55853	1.29592e-09
GeneID:110358152	-1.67761	0.0181988	GeneID:110359962	2.04663	0.0184359	GeneID:110360914	1.69718	0.00223215				G1544	-1.095	0.0467952
GeneID:110358109	-5.23748	0.00843002	GeneID:110359961	4.53485	1.11051e-07	GeneID:110360907	1.48703	0.00665839				G15379	4.6118	0.0122477
GeneID:110358095	4.67565	0.0090929	GeneID:110359960	4.00643	0.0421263	GeneID:110360905	-2.58944	3.89468e-06				G15370	2.52368	0.00256747
GeneID:110358091	4.23674	0.0493999	GeneID:110359958	-2.46591	0.000941748	GeneID:110360904	-1.22483	0.0217823				G15324	9.43966	2.61255e-05
GeneID:110358082	4.54981	4.93659e-05	GeneID:110359951	1.88654	0.0300637	GeneID:110360899	1.95394	0.00266423				G15301	-1.76422	0.0471906
GeneID:110358081	5.06896	1.86246e-10	GeneID:110359948	1.50881	0.0317789	GeneID:110360894	-1.74657	0.00852665				G1525	1.49777	0.00587381
GeneID:110358059	3.06323	0.0339737	GeneID:110359947	1.59443	0.0371617	GeneID:110360889	2.70505	0.0488657				G15210	-5.4118	4.91793e-09
GeneID:110358054	6.75131	2.55348e-06	GeneID:110359912	3.6046	6.40237e-12	GeneID:110360870	-2.0746	0.00763235				G15205	-2.14581	0.00369124
GeneID:110358045	3.80447	8.50816e-05	GeneID:110359909	-1.5267	3.81907e-05	GeneID:110360868	-1.78712	0.000126507				G15189	-2.47323	3.97953e-05
GeneID:110358044	3.35029	0.0238975	GeneID:110359907	4.66909	0.0138999	GeneID:110360865	-3.31822	1.64979e-07				G15125	2.1034	0.00696692
GeneID:110358035	3.19817	0.0132243	GeneID:110359906	2.52866	0.0299535	GeneID:110360862	-2.3248	0.00385974				G15113	-1.59942	0.00398458
GeneID:110357986	1.40058	0.00681623	GeneID:110359900	-7.83296	0.00886498	GeneID:110360859	2.71349	3.77063e-08				G14991	1.06324	0.019504
GeneID:110357981	1.95082	0.0407445	GeneID:110359876	2.1607	0.000218761	GeneID:110360844	4.54479	0.0150011				G14963	3.00211	2.849e-07
GeneID:110357970	-2.23381	0.0458265	GeneID:110359865	4.13859	0.02656	GeneID:110360831	2.49608	0.00590031				G14919	-2.15889	0.00885077
GeneID:110357969	-2.87574	3.87537e-10	GeneID:110359860	1.60476	0.0112244	GeneID:110360830	-2.33091	0.000188246				G14908	2.41435	0.047215
GeneID:110357967	-3.44196	0.00453351	GeneID:110359857	4.27625	0.03539	GeneID:110360829	1.78468	0.000290608				G14861	3.41675	0.000884654
GeneID:110357958	3.91552	0.0470243	GeneID:110359854	1.79204	0.0382761	GeneID:110360823	5.09877	0.00328683				G14793	-2.52741	0.00398458
GeneID:110357957	-1.59412	0.0195906	GeneID:110359853	2.8598	0.0420392	GeneID:110360802	1.66592	0.0323706				G14790	2.00116	3.05511e-05
GeneID:110357952	2.17924	0.000191305	GeneID:110359850	-4.80067	2.2281e-07	GeneID:110360781	-1.66124	0.031423				G1478	6.28941	9.03187e-05
GeneID:110357943	2.41934	0.0293856	GeneID:110359848	3.27468	0.0142618	GeneID:110360780	-4.70019	2.37599e-18				G14772	7.04503	9.19937e-07
GeneID:110357934	6.10306	0.000103052	GeneID:110359833	5.75417	0.000238837	GeneID:110360779	6.31696	0.000284158				G14730	3.40881	0.0224976
GeneID:110357933	5.28273	0.00334071	GeneID:110359829	-1.54008	0.0098188	GeneID:110360767	4.54825	0.0121974				G14670	-2.57836	0.0218175
GeneID:110357924	2.75508	0.0033046	GeneID:110359821	-3.90566	0.0019324	GeneID:110360755	3.43276	0.00580211				G14636	2.18442	0.00893919
GeneID:110357902	4.75378	0.00691448	GeneID:110359810	-1.28193	0.0389421	GeneID:110360749	-1.22026	0.0317706				G14600	3.91787	2.87178e-08
GeneID:110357901	-2.49774	0.000481078	GeneID:110359805	-2.00242	0.0033053	GeneID:110360748	5.3044	0.0062128				G14590	-1.52369	0.00654325
GeneID:110357892	2.13894	0.00820683	GeneID:110359802	1.1572	0.00283962	GeneID:110360740	3.1993	4.73992e-05				G1453	1.79586	0.0402009
GeneID:110357871	3.83333	0.00691448	GeneID:110359800	3.10029	0.0399501	GeneID:110360737	2.9395	0.00334967				G14416	-4.51935	0.0362407
GeneID:110357868	4.92386	1.39927e-07	GeneID:110359797	-2.94129	3.80971e-11	GeneID:110360727	1.84313	0.0062127				G14305	3.61032	9.46981e-06
GeneID:110357860	4.53259	0.0128363	GeneID:110359795	-3.96996	0.000137584	GeneID:110360725	1.34839	0.00627009				G14245	-2.03681	0.00517045
GeneID:110357834	2.28677	0.0393507	GeneID:110359785	-2.57611	0.0013712	GeneID:110360724	3.15213	0.0306683				G14233	1.85591	0.000237323
GeneID:110357832	3.81714	0.0188766	GeneID:110359775	-2.4871	1.25222e-06	GeneID:110360707	3.88487	0.00203699				G14193	1.72791	0.0443689
GeneID:110357831	-6.93264	9.57505e-06	GeneID:110359773	-3.83915	6.80683e-05	GeneID:110360706	4.36029	0.0197038				G14171	-2.68081	0.0113012
GeneID:110357808	-4.02143	0.0398896	GeneID:110359763	-2.3088	1.41447e-05	GeneID:110360705	1.54331	0.0302597				G14162	-1.39225	0.0410472
GeneID:110357802	-2.20519	0.00580834	GeneID:110359756	-4.55484	0.0125388	GeneID:110360694	3.63173	0.000834985				G14143	1.99677	0.0326423
GeneID:110357778	5.25573	0.0107295	GeneID:110359750	2.24308	3.19166e-05	GeneID:110360691	2.53848	0.0010716				G14132	5.76584	0.00660475
GeneID:110357751	3.90493	0.0482784	GeneID:110359743	4.55944	3.65191e-05	GeneID:110360686	2.19451	0.00031989				G14125	2.09479	0.00117546
GeneID:110357733	-4.65055	2.89611e-05	GeneID:110359741	3.03353	0.000247832	GeneID:110360675	-5.13982	0.0033701				G1407	-1.74048	0.0110721
GeneID:110357731	-2.0649	0.0450838	GeneID:110359740	2.7233	6.45134e-08	GeneID:110360672	4.55944	0.0363106				G14063	-3.48778	1.28934e-05
GeneID:110357730	-4.30813	0.0246453	GeneID:110359738	-1.2479	0.00824767	GeneID:110360660	-3.24935	8.15411e-06				G14041	-2.13665	8.43888e-06
GeneID:110357726	-4.11786	3.3381e-10	GeneID:110359737	2.33344	0.0492567	GeneID:110360655	4.99037	0.00918283				G14002	-1.82258	0.0456877
GeneID:110357722	-1.82641	0.0386266	GeneID:110359726	1.65645	0.00394275	GeneID:110360643	1.81199	0.0367849				G13996	3.87596	1.40216e-20
GeneID:110357675	3.63906	0.00522835	GeneID:110359721	2.33486	0.000430068	GeneID:110360636	4.26869	0.0291168				G13993	3.14513	2.37256e-12
GeneID:110357647	1.92107	0.000143104	GeneID:110359703	7.94037	1.56836e-10	GeneID:110360620	4.43633	0.0191769				G13907	2.0319	0.0360291
GeneID:110357611	-1.58237	0.0484936	GeneID:110359696	3.24289	0.00189494	GeneID:110360603	-1.45883	0.00596196				G13853	1.92734	0.0338653
GeneID:110357606	2.84226	0.000857305	GeneID:110359686	-2.25582	0.00138864	GeneID:110360574	-1.46705	0.000526176				G13739	1.91209	2.46996e-06
GeneID:110357602	-1.78341	0.00774074	GeneID:110359681	-3.91728	0.00794082	GeneID:110360560	-1.6686	0.00805977				G13737	3.81875	1.18802e-09
GeneID:110357591	5.86969	0.000336709	GeneID:110359675	1.46624	0.0199825	GeneID:110360526	2.17739	0.000923991				G13718	-1.24673	0.0178193
GeneID:110357587	2.97517	0.000820151	GeneID:110359649	6.6958	6.42778e-06	GeneID:110360515	1.75952	0.00389895				G13647	-1.56968	0.00368578
GeneID:110357571	-5.46716	0.000259376	GeneID:110359647	-3.76459	1.47969e-11	GeneID:110360513	4.09036	0.0374799				G13633	1.06428	0.038335
GeneID:110357567	2.91293	0.000203653	GeneID:110359638	4.5948	0.0095873	GeneID:110360512	2.54882	1.02241e-08				G13626	5.84455	0.00371268
GeneID:110357546	-4.2597	0.000184997	GeneID:110359630	-2.94347	0.0114578	GeneID:110360511	6.69651	3.04316e-06				G13484	1.11031	0.0185441
GeneID:110357485	3.23523	0.000144261	GeneID:110359626	5.65514	0.000460528	GeneID:110360507	2.75663	0.00906326				G13436	-2.38551	0.0450509
GeneID:110357482	-1.84721	0.00688541	GeneID:110359625	2.667	0.00985753	GeneID:110360506	5.26963	1.45615e-07				G13425	2.07261	0.039709
GeneID:110357479	-1.70297	0.0278957	GeneID:110359620	3.58703	0.00279499	GeneID:110360502	6.90216	6.3951e-49				G13344	-2.15955	3.92861e-07
GeneID:110357475	-1.26448	0.0424344	GeneID:110359619	2.42461	0.0246253	GeneID:110360500	4.05133	0.00745725				G13315	1.17856	0.0245757
GeneID:110357465	1.34067	0.013984	GeneID:110359614	7.24576	5.33837e-08	GeneID:110360498	1.61753	0.00891608				G13305	4.76681	0.0179
GeneID:110357439	5.26082	0.00569755	GeneID:110359607	-5.832	0.000243955	GeneID:110360494	5.65864	0.000886304				G1325	2.83278	0.000396728
GeneID:110357436	1.66872	0.0251565	GeneID:110359592	1.47603	0.0342937	GeneID:110360470	2.08917	0.0191698				G13248	-4.67236	0.000404171
GeneID:110357431	5.07169	0.00528041	GeneID:110359583	-2.54715	0.0018776	GeneID:110360464	1.34776	0.0277947				G13207	2.54955	5.30595e-05
GeneID:110357397	2.60817	0.00460141	GeneID:110359578	-1.92291	1.96437e-05	GeneID:110360449	2.24522	0.00305065				G13162	1.5577	0.00613361
GeneID:110357394	1.42596	0.0292401	GeneID:110359562	4.26993	0.0359018	GeneID:110360447	6.83429	2.77275e-05				G13148	-1.67272	0.000669397
GeneID:110357390	2.16806	0.00111208	GeneID:110359559	4.35056	0.0188744	GeneID:110360442	5.48644	0.00279938				G13114	-4.18621	1.32006e-11
GeneID:110357360	2.87237	0.0381581	GeneID:110359557	1.87064	0.00485419	GeneID:110360432	-2.92011	7.49349e-11				G13083	1.16534	0.0219664
GeneID:110357348	4.8697	0.00787317	GeneID:110359541	2.06992	0.000649014	GeneID:110360410	2.2296	6.25888e-05				G13046	2.44264	0.0153037
GeneID:110357339	4.61246	0.0088863	GeneID:110359534	2.87103	0.0199948	GeneID:110360402	-2.03299	0.000685418				G13026	-2.46118	0.000892905
GeneID:110357320	1.10964	0.0038922	GeneID:110359530	6.62124	6.80311e-06	GeneID:110360398	5.80177	0.000439548				G12956	2.7646	0.0112249
GeneID:110357311	-2.24414	0.0479683	GeneID:110359525	1.51768	0.0307981	GeneID:110360396	-1.29489	0.0208844				G12894	4.82436	3.58294e-08
GeneID:110357310	7.02119	4.48103e-26	GeneID:110359515	-3.62872	7.34791e-05	GeneID:110360389	-3.69945	0.000164244				G12892	5.59284	9.75779e-16
GeneID:110357308	2.21559	0.000653229	GeneID:110359508	-7.49795	6.14118e-09	GeneID:110360385	1.91736	0.0378624				G12833	1.92502	0.000287787
GeneID:110357307	3.13002	5.45346e-08	GeneID:110359502	-2.61137	0.00826331	GeneID:110360384	5.5079	0.00103677				G12827	1.41907	0.0457854
GeneID:110357305	-2.71649	0.0253419	GeneID:110359486	-2.5625	0.0196172	GeneID:110360383	-2.5729	0.00651975				G1275	-3.58631	5.84781e-10
GeneID:110357304	-3.88861	0.00754788	GeneID:110359472	-3.38313	0.0125597	GeneID:110360382	-2.7205	0.0155391				G12739	6.37781	0.013467
GeneID:110357303	-3.56535	6.1811e-09	GeneID:110359466	1.9379	0.00185197	GeneID:110360379	4.55541	0.0206172				G12676	-1.80094	0.000329473
GeneID:110357302	-3.5625	0.00172224	GeneID:110359464	2.00706	0.00781952	GeneID:110360349	-1.59583	0.0018661				G12653	-1.87854	6.07618e-05
GeneID:110357296	6.31518	0.001208	GeneID:110359438	-4.72232	0.00377382	GeneID:110360332	3.98023	0.0492793				G12651	2.16999	0.00832775
GeneID:110357293	-5.35178	0.000333388	GeneID:110359431	-2.14997	0.0123633	GeneID:110360328	5.29754	0.00137794				G12628	-2.08485	3.17734e-06
GeneID:110357282	-3.26132	0.0240626	GeneID:110359423	-2.10909	9.30038e-06	GeneID:110360324	2.02987	0.0018963				G12609	1.68851	0.0117492
GeneID:110357254	6.31094	0.0024215	GeneID:110359422	-3.77038	0.047202	GeneID:110360319	-1.14993	0.0332269				G12608	3.71385	0.000492
GeneID:110357250	-2.54824	2.60807e-07	GeneID:110359421	2.90183	1.80921e-05	GeneID:110360314	1.34821	0.0451691				G12539	2.36129	0.000422209
GeneID:110357187	-3.68138	0.0118908	GeneID:110359419	2.13553	0.0349924	GeneID:110360309	4.88663	0.00791725				G12520	2.86948	0.0293362
GeneID:110357185	2.1259	0.0165698	GeneID:110359415	1.91308	0.000578666	GeneID:110360308	5.28265	0.002326				G12473	-1.50001	0.00685482
GeneID:110357175	-4.80066	0.00494936	GeneID:110359414	1.65416	0.0150762	GeneID:110360294	3.33851	0.00159521				G12460	2.9165	3.87048e-05
GeneID:110357169	2.17208	0.00521592	GeneID:110359406	-3.95913	0.00106945	GeneID:110360293	3.4121	0.0247932				G12452	-2.38853	6.78302e-05
GeneID:110357163	-1.92045	0.0105204	GeneID:110359405	-2.64686	0.0111169	GeneID:110360273	4.30178	0.0362158				G1244	3.43896	0.0142761
GeneID:110357160	3.70623	5.60941e-05	GeneID:110359401	-2.34716	0.00167898	GeneID:110360269	1.31087	0.00493963				G12304	-3.41771	3.89429e-07
GeneID:110357158	1.95819	0.0434763	GeneID:110359399	-1.54887	0.00173371	GeneID:110360264	-3.9026	0.0285769				G12151	-1.54778	0.0277353
GeneID:110357132	-2.10378	0.00159034	GeneID:110359382	5.34503	0.00220192	GeneID:110360249	-4.48973	0.0081543				G12138	-1.53817	0.0155527
GeneID:110357118	-2.25341	0.0481008	GeneID:110359375	-2.05431	0.0441239	GeneID:110360246	1.53612	0.00615113				G1197	-4.09283	0.000230892
GeneID:110357080	2.08021	0.000336319	GeneID:110359366	2.95494	0.000107476	GeneID:110360228	2.64881	0.00348736				G11916	-2.5826	2.65232e-05
GeneID:110357072	2.54625	0.000828447	GeneID:110359347	-2.10202	0.0350918	GeneID:110360223	2.59514	0.002326				G11886	1.69481	0.0207497
GeneID:110357056	-1.40995	0.000178637	GeneID:110359341	2.85753	0.019383	GeneID:110360222	5.64493	0.000904322				G11862	2.35372	0.00470201
GeneID:110357044	4.49551	0.0188766	GeneID:110359336	5.28137	0.00472317	GeneID:110360204	3.9432	0.00232566				G11841	3.18712	0.00310796
GeneID:110357043	-4.30633	0.0272341	GeneID:110359329	2.86895	0.0085358	GeneID:110360202	2.01593	0.00404655				G11840	4.20551	2.47673e-07
GeneID:110357028	2.30979	5.87829e-05	GeneID:110359328	1.16811	0.0419208	GeneID:110360201	5.36358	0.0027429				G11826	-2.58176	0.0267076
GeneID:110356998	2.84	0.0049319	GeneID:110359315	4.21776	0.000349353	GeneID:110360197	-1.42257	0.0293319				G11794	3.59813	4.82981e-08
GeneID:110356988	1.83219	0.00143459	GeneID:110359310	-4.71569	3.24162e-07	GeneID:110360196	4.65804	0.0130707				G11682	2.66223	4.43092e-05
GeneID:110356970	-2.82579	0.00197437	GeneID:110359309	-3.53957	7.33367e-06	GeneID:110360195	2.13764	0.0416478				G11678	1.29753	0.00799227
GeneID:110356966	-2.67362	0.0152921	GeneID:110359308	2.82306	0.00947904	GeneID:110360188	3.13942	0.0138795				G11662	-2.47695	0.000261239
GeneID:110356961	-2.5242	0.0068386	GeneID:110359292	2.369	5.46336e-05	GeneID:110360187	1.89337	0.00195119				G11614	-1.62498	0.0332325
GeneID:110356960	-2.70573	0.000500622	GeneID:110359269	5.17425	0.00185927	GeneID:110360185	2.46572	0.0022406				G11576	-2.95516	7.49981e-05
GeneID:110356951	1.90547	0.0279823	GeneID:110359267	2.05612	0.00934438	GeneID:110360165	3.32103	2.59379e-05				G11296	-1.85804	0.0104164
GeneID:110356928	3.62743	0.000877072	GeneID:110359256	-1.22703	0.00541906	GeneID:110360164	4.19598	1.56351e-08				G11295	-1.74617	0.00193113
GeneID:110356926	3.11498	0.0230972	GeneID:110359255	-1.37902	0.0129251	GeneID:110360163	3.73095	0.000116214				G11286	-1.41625	0.0205307
GeneID:110356922	1.65245	0.00750786	GeneID:110359237	-6.48004	0.00452765	GeneID:110360162	6.18036	6.88696e-05				G11231	3.14609	2.14403e-06
GeneID:110356906	4.98445	0.01838	GeneID:110359220	-2.09171	0.0172081	GeneID:110360161	3.54073	2.1401e-09				G1108	1.99657	0.00156804
GeneID:110356897	4.1175	0.0350778	GeneID:110359214	4.3347	6.25184e-07	GeneID:110360159	2.11796	0.00450437				G10918	4.25385	2.31702e-07
GeneID:110356894	3.67324	0.00138982	GeneID:110359211	5.3399	0.000727447	GeneID:110360155	2.11667	0.0377178				G10916	4.35874	1.47227e-06
GeneID:110356890	-5.60233	0.00609591	GeneID:110359200	5.75622	0.000526068	GeneID:110360153	3.55844	4.70862e-08				G10914	-2.70699	7.6981e-05
GeneID:110356885	-1.86041	0.00031874	GeneID:110359194	1.02201	0.0094944	GeneID:110360152	2.79331	0.00298249				G10835	-1.62274	3.82442e-05
GeneID:110356884	2.03392	0.0110004	GeneID:110359192	-4.50893	0.00661323	GeneID:110360148	-5.3023	4.8907e-10				G10735	-1.92485	3.2787e-06
GeneID:110356871	-5.01075	0.0108661	GeneID:110359190	7.27013	4.65335e-08	GeneID:110360146	6.43273	8.23735e-05				G10678	5.40565	0.00666103
GeneID:110356860	2.29051	0.0050426	GeneID:110359181	-5.02213	1.7187e-05	GeneID:110360139	-3.863	0.000177006				G10655	3.60126	0.00587381
GeneID:110356834	-1.76643	0.00914437	GeneID:110359161	2.33929	0.00146712	GeneID:110360136	4.27272	0.0291168				G10632	1.98818	0.0402009
GeneID:110356833	-4.2515	0.03076	GeneID:110359159	-1.86654	0.04817	GeneID:110360126	-4.28803	1.6638e-09				G10631	1.71024	0.0214953
GeneID:110356832	-3.2743	1.30571e-08	GeneID:110359157	3.13338	0.0464872	GeneID:110360123	-1.25192	0.0218235				G10626	2.28021	5.77081e-05
GeneID:110356823	-1.7752	0.0233743	GeneID:110359126	-2.31447	0.0108322	GeneID:110360120	5.61177	0.00389895				G10554	1.10798	0.0129323
GeneID:110356811	4.35144	0.0248529	GeneID:110359121	3.59265	0.0122672	GeneID:110360119	1.34427	0.0121095				G10553	-1.75748	0.0428578
GeneID:110356810	2.99949	0.0173305	GeneID:110359114	-2.30012	0.045691	GeneID:110360118	3.02349	0.00584816				G10550	2.3632	0.000179967
GeneID:110356807	1.56606	0.0486256	GeneID:110359107	2.65065	0.00270172	GeneID:110360113	1.68352	0.0368853				G10539	-1.76787	0.00136293
GeneID:110356787	2.24985	0.00699433	GeneID:110359106	-4.46365	0.0176514	GeneID:110360111	1.75932	0.0101724				G10518	4.91806	0.0143916
GeneID:110356770	1.36628	0.0450838	GeneID:110359097	3.16373	0.010215	GeneID:110360099	5.97201	2.64157e-11				G10460	1.55099	0.0180448
GeneID:110356761	1.99552	0.00629848	GeneID:110359093	3.12203	0.000301279	GeneID:110360092	3.01186	0.0217499				G1046	-2.52902	0.00101859
GeneID:110356755	-2.1315	0.0263192	GeneID:110359091	3.89667	0.000184466	GeneID:110360085	5.38052	0.0015448				G10370	2.21557	0.00540377
GeneID:110356751	4.08613	0.0387897	GeneID:110359086	2.59991	0.0159478	GeneID:110360083	6.21281	3.42757e-05				G10351	2.05723	0.0199895
GeneID:110356745	4.76188	0.00689961	GeneID:110359053	4.98409	1.33787e-07	GeneID:110360081	2.02095	0.0438863				G10317	-2.84304	0.000163816
GeneID:110356740	-1.53121	0.0457017	GeneID:110359052	1.33475	0.017159	GeneID:110360079	4.23684	0.0497238				G10311	1.49072	0.00575302
GeneID:110356733	-4.27842	0.00222718	GeneID:110359048	-1.06094	0.0266951	GeneID:110360062	5.21522	0.00499944				G10307	-3.3468	0.0221966
GeneID:110356728	1.57207	0.0183394	GeneID:110359045	4.74838	0.0129251	GeneID:110360059	4.58492	0.0109925				G10299	1.34336	0.00822867
GeneID:110356716	1.73671	0.00228038	GeneID:110359041	4.26898	0.0359018	GeneID:110360047	2.30524	0.00326578				G10239	-2.49245	0.000601423
GeneID:110356706	-2.08856	0.00537395	GeneID:110359034	3.45057	0.00762911	GeneID:110360016	2.79977	0.0392485				G10229	4.61228	0.0286306
GeneID:110356701	3.19863	0.0208703	GeneID:110359010	3.43854	0.00137713	GeneID:110360014	4.23378	0.0263631				G1020	4.39351	5.34292e-07
GeneID:110356689	-1.75706	0.0269179	GeneID:110359007	-5.27292	1.61488e-07	GeneID:110359996	-1.97864	0.00908911				G10187	2.75269	0.00517045
GeneID:110356687	-3.62025	0.0196938	GeneID:110359000	2.9287	0.00377382	GeneID:110359977	4.76804	0.026588				G10183	3.29328	0.00500397
GeneID:110356678	6.92702	2.71257e-06	GeneID:110358987	4.59678	0.0142139	GeneID:110359968	-2.48635	0.00376812				G1016	3.00254	0.0451188
GeneID:110356659	1.22861	0.00144486	GeneID:110358946	-2.18023	0.0260222	GeneID:110359962	6.72574	3.25805e-06				G10082	2.79101	1.89693e-08
GeneID:110356644	-1.15201	0.0266819	GeneID:110358920	-1.95336	0.0197959	GeneID:110359961	3.53553	1.30871e-05				G10057	2.39009	4.0894e-07
GeneID:110356596	-1.9357	0.0210233	GeneID:110358894	-1.82198	9.74161e-06	GeneID:110359958	-4.74049	8.03346e-11
GeneID:110356579	-3.49378	8.11648e-10	GeneID:110358893	5.03069	0.00256003	GeneID:110359951	3.18748	0.00212694
GeneID:110356578	-1.32744	0.0101036	GeneID:110358868	-1.10592	0.0400915	GeneID:110359948	1.61457	0.0294313
GeneID:110356560	1.81978	0.0040219	GeneID:110358867	2.16333	0.00173324	GeneID:110359945	3.6757	0.000676533
GeneID:110356558	-3.22875	0.00210573	GeneID:110358862	2.77936	0.000558357	GeneID:110359916	5.53105	2.17118e-07
GeneID:110356557	-2.61536	0.00177571	GeneID:110358842	4.46294	0.01324	GeneID:110359912	5.69801	5.89066e-15
GeneID:110356474	2.73973	3.81573e-08	GeneID:110358837	-2.33618	0.0416759	GeneID:110359911	1.69971	0.0244138
GeneID:110356473	2.92942	0.00672647	GeneID:110358823	-2.08499	0.0309682	GeneID:110359909	-1.64918	2.56412e-06
GeneID:110356464	2.60489	0.000326577	GeneID:110358796	4.11196	0.0280843	GeneID:110359907	4.48803	0.0250065
GeneID:110356463	4.08501	1.75596e-06	GeneID:110358776	4.5894	0.00848378	GeneID:110359906	5.16127	0.00269967
GeneID:110356451	-1.41307	0.0486846	GeneID:110358762	2.71633	0.044265	GeneID:110359893	-4.95027	2.483e-09
GeneID:110356423	2.10469	0.0234245	GeneID:110358739	1.75495	0.0290966	GeneID:110359891	-3.55485	1.42368e-08
GeneID:110356422	-1.53953	0.00413187	GeneID:110358732	4.3578	0.0333333	GeneID:110359876	2.6841	3.92825e-05
GeneID:110356409	-2.09277	0.00528077	GeneID:110358729	3.10999	0.00348264	GeneID:110359860	1.87511	0.00499125
GeneID:110356381	-1.97467	0.0408462	GeneID:110358721	-3.69928	1.92751e-17	GeneID:110359855	4.6795	0.0110259
GeneID:110356366	1.48023	0.021559	GeneID:110358713	3.17566	0.000107371	GeneID:110359850	-3.546	0.00155116
GeneID:110356365	1.45187	0.0306864	GeneID:110358709	2.58907	0.0264756	GeneID:110359848	2.88647	0.0325086
GeneID:110356349	-1.62242	0.00441891	GeneID:110358688	4.57597	0.00186519	GeneID:110359833	5.56494	0.000827915
GeneID:110356346	-2.52575	0.0235567	GeneID:110358685	4.25794	0.00125596	GeneID:110359825	2.29139	0.0462198
GeneID:110356325	-2.16052	0.0103784	GeneID:110358674	4.22249	0.026308	GeneID:110359816	4.51065	0.0154014
GeneID:110356296	2.46396	2.55445e-06	GeneID:110358673	1.83418	0.0124895	GeneID:110359810	-2.09564	2.54493e-05
GeneID:110356289	-2.06446	0.0213669	GeneID:110358669	2.77813	0.0454511	GeneID:110359808	1.71513	0.00913986
GeneID:110356280	1.42897	0.000153661	GeneID:110358661	2.83747	0.0408931	GeneID:110359805	-3.99852	2.45973e-09
GeneID:110356269	-1.96653	0.0392055	GeneID:110358660	-3.61575	1.61349e-09	GeneID:110359797	-3.47979	4.95021e-16
GeneID:110356255	2.09848	4.33404e-05	GeneID:110358659	-3.21928	0.000287717	GeneID:110359795	-5.1881	4.70799e-07
GeneID:110356250	1.44318	0.00381113	GeneID:110358654	1.72511	0.00696432	GeneID:110359785	-3.16663	1.27014e-06
GeneID:110356235	1.87868	0.00256482	GeneID:110358651	3.12622	0.0244839	GeneID:110359779	2.08047	0.0144307
GeneID:110356231	1.68675	0.0402339	GeneID:110358648	2.28493	0.0134514	GeneID:110359775	-2.10421	0.0010613
GeneID:110356230	-3.09108	0.00286779	GeneID:110358646	2.74683	0.000536008	GeneID:110359774	1.40877	0.0294697
GeneID:110356223	-1.32553	0.00103499	GeneID:110358645	3.17855	0.00166056	GeneID:110359773	-2.82754	0.0051569
GeneID:110356220	-1.63012	0.0185797	GeneID:110358638	3.51763	0.00174241	GeneID:110359765	-2.36966	0.00871227
GeneID:110356219	2.28465	0.00761085	GeneID:110358635	2.4345	0.0430659	GeneID:110359763	-1.67441	0.00290524
GeneID:110356217	1.29072	0.0389687	GeneID:110358632	5.47137	0.00364879	GeneID:110359753	-1.30177	0.00249186
GeneID:110356216	2.5809	2.18406e-05	GeneID:110358629	-3.37198	0.0225125	GeneID:110359750	1.59753	0.00157987
GeneID:110356214	1.52706	0.0133397	GeneID:110358624	-4.85935	0.0106023	GeneID:110359743	3.2883	0.000947497
GeneID:110356182	3.38891	8.43116e-08	GeneID:110358609	3.49311	0.00316352	GeneID:110359741	2.57815	0.00158855
GeneID:110356181	6.4309	5.79605e-07	GeneID:110358587	-2.53827	0.0258489	GeneID:110359740	3.20482	2.15728e-10
GeneID:110356170	-2.66298	0.0122228	GeneID:110358583	3.18598	0.000421153	GeneID:110359738	-1.2396	0.00481288
GeneID:110356159	2.85984	0.000931409	GeneID:110358574	3.23806	4.95648e-11	GeneID:110359737	4.97276	0.00453639
GeneID:110356140	4.38997	0.0274187	GeneID:110358570	4.39579	0.0236616	GeneID:110359726	1.6372	0.00916711
GeneID:110356136	-2.68378	0.0121915	GeneID:110358565	-3.94165	0.0359831	GeneID:110359723	1.88871	0.0218232
GeneID:110356131	-3.79898	2.58158e-05	GeneID:110358546	-2.82972	0.0275835	GeneID:110359721	4.39618	7.20527e-08
GeneID:110356111	-2.33926	0.0448523	GeneID:110358544	2.07964	0.000503559	GeneID:110359711	-2.77757	0.0297859
GeneID:110356098	-1.84171	0.0381581	GeneID:110358528	2.5818	0.0260299	GeneID:110359703	7.74498	2.89708e-09
GeneID:110356075	1.73888	0.0437985	GeneID:110358527	5.87652	0.000116885	GeneID:110359697	-4.63043	0.00073724
GeneID:110356056	4.31698	0.00141759	GeneID:110358523	-1.38596	0.0320977	GeneID:110359696	4.92701	0.00016161
GeneID:110356026	4.54277	0.0471477	GeneID:110358520	3.3272	0.00583265	GeneID:110359686	-4.04229	4.54067e-08
GeneID:110356001	5.06987	0.00823356	GeneID:110358515	2.27845	0.00144934	GeneID:110359675	2.54003	0.00104632
GeneID:110355992	-1.35718	0.000579791	GeneID:110358498	3.22761	0.00115046	GeneID:110359668	-1.23642	0.00701946
GeneID:110355987	2.40184	1.86693e-05	GeneID:110358491	-2.53097	0.00387163	GeneID:110359647	-4.15619	2.68031e-12
GeneID:110355961	-2.34907	2.5784e-05	GeneID:110358477	1.42642	0.0129961	GeneID:110359620	3.99329	0.00294504
GeneID:110355956	-3.04584	0.00539761	GeneID:110358465	-5.21497	3.96949e-06	GeneID:110359614	7.05694	4.74409e-07
GeneID:110355933	1.57349	0.0259375	GeneID:110358464	-2.22345	1.81465e-05	GeneID:110359594	-3.3069	0.0432637
GeneID:110355924	2.18806	0.0491201	GeneID:110358461	-1.90051	0.0162918	GeneID:110359586	3.52632	0.000268783
GeneID:110355918	3.39696	6.98728e-05	GeneID:110358458	-2.94772	0.0337908	GeneID:110359583	5.09774	0.00558359
GeneID:110355910	-2.14454	0.000196069	GeneID:110358454	7.18092	4.21982e-08	GeneID:110359577	4.72987	0.0199193
GeneID:110355904	-2.55453	0.0182035	GeneID:110358431	2.81337	0.0429221	GeneID:110359559	4.16711	0.0337504
GeneID:110355901	5.66608	0.000697031	GeneID:110358400	5.89856	0.000101669	GeneID:110359557	2.08501	0.00141615
GeneID:110355887	3.92324	0.0069213	GeneID:110358393	4.28361	0.000184826	GeneID:110359542	1.63641	0.0442283
GeneID:110355884	2.52308	0.0276155	GeneID:110358388	4.09563	0.031626	GeneID:110359541	5.0835	1.20771e-11
GeneID:110355878	-2.60836	0.0479576	GeneID:110358386	2.14682	0.00128717	GeneID:110359534	4.3778	0.00308281
GeneID:110355843	2.77057	0.00480029	GeneID:110358385	-2.87494	8.18575e-06	GeneID:110359530	3.3464	0.00238663
GeneID:110355842	-2.71351	0.000589972	GeneID:110358379	-4.27947	0.0201997	GeneID:110359525	3.23533	9.27499e-08
GeneID:110355829	3.40348	0.0132405	GeneID:110358377	-1.66628	0.018825	GeneID:110359522	2.83154	0.0397725
GeneID:110355822	-1.2419	0.0103714	GeneID:110358373	3.07168	0.00410642	GeneID:110359515	-6.30237	3.0895e-08
GeneID:110355818	3.96579	0.0475494	GeneID:110358355	-1.70794	0.0453674	GeneID:110359513	4.64297	0.0168403
GeneID:110355807	-1.05492	0.037957	GeneID:110358345	4.50877	0.0125248	GeneID:110359508	-4.28696	0.0123351
GeneID:110355795	-5.49107	0.000184029	GeneID:110358326	4.11649	0.0277712	GeneID:110359506	1.21363	0.00717556
GeneID:110355785	2.01843	0.000828447	GeneID:110358322	3.26529	0.00028492	GeneID:110359475	3.23659	0.00238386
GeneID:110355783	-1.28363	0.0082115	GeneID:110358292	2.74755	0.0158943	GeneID:110359472	-3.31835	0.0122101
GeneID:110355780	3.63775	0.000403183	GeneID:110358248	1.90873	0.0176514	GeneID:110359466	2.12154	0.0140865
GeneID:110355779	4.16282	0.000416957	GeneID:110358241	-3.02261	0.00311325	GeneID:110359465	2.60893	0.04881
GeneID:110355763	8.82179	7.95394e-11	GeneID:110358224	2.91528	0.000712625	GeneID:110359464	2.72507	0.000677725
GeneID:110355760	8.63512	1.59185e-24	GeneID:110358217	4.63005	0.0172683	GeneID:110359447	-3.65053	0.0453927
GeneID:110355745	-3.59282	6.24733e-06	GeneID:110358216	-1.3171	0.00464737	GeneID:110359423	-2.02396	1.61088e-05
GeneID:110355735	-4.79654	0.00544659	GeneID:110358213	3.14533	0.000107476	GeneID:110359421	4.69366	2.51774e-08
GeneID:110355711	5.36917	0.00383745	GeneID:110358211	2.96501	0.000579084	GeneID:110359415	2.1018	0.00075053
GeneID:110355710	4.10294	1.1124e-05	GeneID:110358210	2.43118	0.0118649	GeneID:110359414	2.0932	0.0197343
GeneID:110355709	3.44182	0.0306575	GeneID:110358203	-4.35047	2.45047e-13	GeneID:110359413	1.78857	0.0314118
GeneID:110355692	1.95227	0.00487725	GeneID:110358198	3.50365	0.00331743	GeneID:110359403	-6.36053	0.00169378
GeneID:110355684	-2.549	1.74436e-05	GeneID:110358195	2.75657	0.0475843	GeneID:110359401	-1.89607	0.0261947
GeneID:110355664	2.70271	0.0012357	GeneID:110358181	-4.86543	0.00974198	GeneID:110359399	-1.27674	0.0108665
GeneID:110355647	5.41367	0.0142791	GeneID:110358173	1.44931	0.0113146	GeneID:110359397	4.00366	0.0418791
GeneID:110355646	-4.62304	0.0202203	GeneID:110358170	5.4067	2.00154e-11	GeneID:110359391	-2.86198	0.00844393
GeneID:110355634	5.10763	0.00500548	GeneID:110358168	-1.51098	0.000309388	GeneID:110359382	2.90243	0.0426984
GeneID:110355626	4.62238	0.0119188	GeneID:110358162	-5.387	0.00631052	GeneID:110359370	-2.89623	0.0128702
GeneID:110355611	1.37236	0.0339849	GeneID:110358159	4.1617	0.0317362	GeneID:110359366	3.82996	9.46333e-06
GeneID:110355606	-2.42844	0.011207	GeneID:110358157	2.17204	0.000973369	GeneID:110359365	-3.46283	0.000977236
GeneID:110355601	-4.27498	0.0298054	GeneID:110358154	-2.31377	0.0276631	GeneID:110359341	-2.90139	0.00395119
GeneID:110355591	-1.50358	0.0001533	GeneID:110358152	-2.10409	0.000935811	GeneID:110359334	1.77024	0.0247932
GeneID:110355582	6.76085	6.53012e-07	GeneID:110358107	-1.66375	0.0147084	GeneID:110359329	3.27526	0.00775918
GeneID:110355581	1.44545	0.00867809	GeneID:110358091	4.22291	0.0422325	GeneID:110359328	1.2356	0.0255526
GeneID:110355564	2.83303	0.0370546	GeneID:110358087	1.61436	0.0357878	GeneID:110359325	1.2269	0.0470648
GeneID:110355560	3.29346	0.0114027	GeneID:110358084	-1.73612	0.0311148	GeneID:110359315	2.93795	0.00596196
GeneID:110355547	2.92928	0.0482322	GeneID:110358082	6.52304	3.20406e-06	GeneID:110359310	-7.70802	1.58122e-30
GeneID:110355535	-2.93301	0.000137188	GeneID:110358081	5.54999	1.87185e-11	GeneID:110359309	-6.49359	9.57062e-34
GeneID:110355529	2.09095	0.000707063	GeneID:110358063	3.87327	0.0075158	GeneID:110359295	2.12278	0.0176187
GeneID:110355522	5.25425	0.00330687	GeneID:110358059	5.04675	0.00387163	GeneID:110359292	3.08606	7.64859e-07
GeneID:110355521	2.33184	0.000168769	GeneID:110358054	1.99917	0.034955	GeneID:110359276	-3.1224	0.00239132
GeneID:110355515	1.81215	0.0475494	GeneID:110358052	-1.93718	0.0309381	GeneID:110359273	1.69255	0.0433648
GeneID:110355510	5.62201	5.83709e-07	GeneID:110358045	5.09663	4.5632e-06	GeneID:110359269	4.98526	0.00463876
GeneID:110355498	-4.05816	0.0091799	GeneID:110358044	3.28241	0.021728	GeneID:110359267	1.97911	0.0171796
GeneID:110355491	-5.23101	6.06573e-14	GeneID:110358035	3.19006	0.0127337	GeneID:110359237	-7.05956	2.92409e-10
GeneID:110355490	-2.8768	3.19026e-05	GeneID:110358018	2.64363	0.0192668	GeneID:110359235	-3.218	0.000353135
GeneID:110355484	4.11468	0.0368778	GeneID:110358008	4.6311	0.0125211	GeneID:110359226	2.96971	0.0181332
GeneID:110355483	4.34533	0.0460489	GeneID:110357981	1.87626	0.0465391	GeneID:110359214	4.39242	1.98965e-06
GeneID:110355481	5.79615	0.000724055	GeneID:110357969	-3.07458	4.97946e-11	GeneID:110359211	5.15179	0.00219963
GeneID:110355479	2.96005	0.000340316	GeneID:110357967	-3.82976	0.000804254	GeneID:110359200	5.56832	0.00156364
GeneID:110355478	2.56252	0.0149044	GeneID:110357966	1.47988	0.00640397	GeneID:110359196	2.69703	0.00716353
GeneID:110355477	2.14947	0.0309528	GeneID:110357958	3.89851	0.0426472	GeneID:110359194	1.2438	0.000363522
GeneID:110355467	-3.21757	0.0116975	GeneID:110357952	3.69726	4.13954e-11	GeneID:110359190	4.8192	7.52711e-06
GeneID:110355457	3.89773	5.04844e-05	GeneID:110357949	1.49001	0.0114732	GeneID:110359179	3.25447	0.0169671
GeneID:110355451	-2.98725	0.0313479	GeneID:110357941	3.24291	0.0246949	GeneID:110359172	3.89436	6.27875e-05
GeneID:110355413	2.74991	0.0334962	GeneID:110357934	4.06344	0.00109507	GeneID:110359161	2.63275	0.000947333
GeneID:110355408	2.56821	2.3194e-05	GeneID:110357933	5.26303	0.00288181	GeneID:110359130	-5.51841	0.000345818
GeneID:110355383	1.49424	0.00195785	GeneID:110357924	2.38477	0.00794111	GeneID:110359115	-2.44919	0.0265748
GeneID:110355378	2.26085	0.0115618	GeneID:110357909	5.82556	0.000132704	GeneID:110359108	1.88178	0.0254924
GeneID:110355361	2.40498	0.0392161	GeneID:110357902	4.73607	0.0063468	GeneID:110359098	2.86209	0.0145002
GeneID:110355359	6.41592	0.000101913	GeneID:110357901	-2.88207	1.20563e-10	GeneID:110359097	2.74678	0.0265794
GeneID:110355357	-4.05101	0.0402226	GeneID:110357892	1.87004	0.0343203	GeneID:110359093	1.68528	0.0293528
GeneID:110355356	-4.27732	0.0173305	GeneID:110357871	3.20418	0.0122672	GeneID:110359091	1.78474	0.0453683
GeneID:110355355	2.4357	0.00995426	GeneID:110357868	4.03323	9.52436e-07	GeneID:110359086	5.7952	0.000199472
GeneID:110355325	-2.52697	2.75286e-06	GeneID:110357859	1.611	0.0225468	GeneID:110359085	6.40212	0.000255164
GeneID:110355319	-4.5026	0.0116065	GeneID:110357845	1.74343	0.00946061	GeneID:110359082	3.98596	0.0433587
GeneID:110355253	-2.00364	0.00583799	GeneID:110357834	2.63874	0.0184433	GeneID:110359075	2.05685	0.0276273
GeneID:110355226	2.61129	0.022216	GeneID:110357832	3.66609	0.0189892	GeneID:110359060	-1.36555	0.0249126
GeneID:110355217	1.88018	0.0375726	GeneID:110357831	-8.77849	7.74018e-15	GeneID:110359058	-1.92847	0.0196241
GeneID:110355203	4.88443	0.00444915	GeneID:110357827	4.73317	0.00912747	GeneID:110359053	5.45786	3.05515e-07
GeneID:110355198	2.32814	1.06769e-05	GeneID:110357812	-1.56352	0.0098188	GeneID:110359052	2.05491	0.00049849
GeneID:110355187	-1.12883	0.00797302	GeneID:110357802	-1.73975	0.030441	GeneID:110359049	-2.23402	0.00793456
GeneID:110355184	-2.32688	0.0091394	GeneID:110357796	-4.02435	0.030662	GeneID:110359048	-1.82728	0.000235052
GeneID:110355173	-1.53357	0.000240176	GeneID:110357789	-6.325	0.00575498	GeneID:110359034	5.29891	0.00209898
GeneID:110355167	-2.4691	1.67062e-05	GeneID:110357777	-2.39831	0.000529233	GeneID:110359009	4.27662	0.0367896
GeneID:110355153	2.84793	0.00732513	GeneID:110357763	1.18961	0.0404346	GeneID:110359007	-3.49706	2.28259e-05
GeneID:110355131	3.99504	9.93704e-10	GeneID:110357751	3.88812	0.0436887	GeneID:110359000	6.11307	8.21926e-05
GeneID:110355129	1.86844	0.00328064	GeneID:110357733	-3.89545	0.00810044	GeneID:110358978	4.78582	0.00642323
GeneID:110355122	4.74229	0.0172741	GeneID:110357731	-2.17176	0.0159349	GeneID:110358969	1.58865	0.00477886
GeneID:110355119	2.9567	0.000144261	GeneID:110357730	-4.13978	0.0313985	GeneID:110358947	-2.91032	0.0378777
GeneID:110355112	-1.85645	0.0236118	GeneID:110357726	-3.60498	5.0025e-06	GeneID:110358903	2.87492	0.0236021
GeneID:110355107	-2.57483	0.0424344	GeneID:110357710	3.89843	0.0464939	GeneID:110358900	3.04662	0.00319145
GeneID:110355093	1.60442	0.0186893	GeneID:110357678	4.45518	0.0218853	GeneID:110358894	-2.22887	2.52055e-10
GeneID:110355087	4.61226	0.0315214	GeneID:110357675	5.60816	0.000491028	GeneID:110358891	-1.17794	0.0323776
GeneID:110355074	-2.65096	0.0138061	GeneID:110357668	-2.0119	0.000202902	GeneID:110358880	5.23729	0.00324286
GeneID:110355064	-1.12084	0.0373344	GeneID:110357647	2.23093	3.73859e-05	GeneID:110358867	3.71003	1.05057e-05
GeneID:110355055	-1.61769	0.00210573	GeneID:110357633	-4.00693	0.0314859	GeneID:110358864	-2.00754	0.00858341
GeneID:110355042	-2.95351	0.0424448	GeneID:110357631	4.88334	0.00296543	GeneID:110358862	5.19228	1.81607e-07
GeneID:110355013	-2.86006	0.014456	GeneID:110357611	-2.15969	0.00541665	GeneID:110358853	1.6679	0.0121095
GeneID:110355010	-1.46357	9.82156e-05	GeneID:110357607	1.76067	0.0180102	GeneID:110358842	4.27832	0.0250157
GeneID:110355000	-4.84832	0.0024119	GeneID:110357606	2.97145	0.00151255	GeneID:110358832	2.35235	0.0201104
GeneID:110354990	4.1488	0.0341386	GeneID:110357602	-1.74936	0.0240226	GeneID:110358823	-4.56441	2.03965e-05
GeneID:110354988	5.23162	0.00312138	GeneID:110357600	5.60362	0.00124204	GeneID:110358796	3.9313	0.0484385
GeneID:110354985	4.99553	0.00518518	GeneID:110357591	3.83742	0.0033053	GeneID:110358762	4.54165	0.0121095
GeneID:110354980	-1.87089	0.0342569	GeneID:110357588	-2.19072	0.0196284	GeneID:110358750	4.41737	0.0192024
GeneID:110354971	-1.82178	0.00244066	GeneID:110357587	3.24632	0.00109562	GeneID:110358739	1.95938	0.0112011
GeneID:110354955	4.73264	0.00843361	GeneID:110357580	-3.53397	0.00824767	GeneID:110358729	3.83775	0.00196629
GeneID:110354948	4.4712	0.0149044	GeneID:110357571	-4.26312	0.0198853	GeneID:110358727	-2.80085	7.87551e-07
GeneID:110354940	-1.94088	3.23719e-05	GeneID:110357567	2.78141	0.0138379	GeneID:110358723	4.2797	0.0248078
GeneID:110354937	-1.70995	0.0118908	GeneID:110357561	-3.70271	1.15358e-05	GeneID:110358721	-2.59402	1.74988e-07
GeneID:110354929	4.08291	0.0334962	GeneID:110357546	-5.55264	3.70676e-09	GeneID:110358713	2.6765	0.000833875
GeneID:110354926	4.77474	0.00772648	GeneID:110357539	-1.38203	0.0367092	GeneID:110358709	5.23053	0.00236735
GeneID:110354925	7.4696	3.603e-07	GeneID:110357530	-1.73553	0.0437278	GeneID:110358685	6.14334	0.000360315
GeneID:110354918	-3.42211	0.021559	GeneID:110357520	1.92638	0.04817	GeneID:110358680	-4.73609	8.89433e-06
GeneID:110354917	-6.78781	4.56243e-06	GeneID:110357514	3.88489	0.047202	GeneID:110358677	-3.62357	0.0476556
GeneID:110354909	4.62894	0.0206503	GeneID:110357497	1.97028	0.00295399	GeneID:110358674	4.04221	0.044922
GeneID:110354896	-2.537	4.69141e-05	GeneID:110357496	3.34734	0.0419361	GeneID:110358669	4.66239	0.011479
GeneID:110354879	-6.22934	4.29808e-06	GeneID:110357489	4.30494	0.0428042	GeneID:110358666	3.17305	0.0165087
GeneID:110354877	2.9099	0.0153994	GeneID:110357482	-1.85916	0.00956812	GeneID:110358664	3.61471	4.4699e-06
GeneID:106146084	-2.17169	1.40574e-05	GeneID:110357479	-2.42584	0.000174096	GeneID:110358661	4.67662	0.0107887
GeneID:106145830	1.36669	0.00485541	GeneID:110357465	1.98054	0.000402827	GeneID:110358660	-4.36257	1.88478e-10
GeneID:106145771	-3.69115	1.32538e-05	GeneID:110357461	3.78832	0.000243072	GeneID:110358659	-4.37732	7.82424e-05
GeneID:106145748	-1.66597	0.0022599	GeneID:110357454	4.60855	0.0290783	GeneID:110358654	3.07551	4.24057e-05
GeneID:106145729	-1.10099	0.0472866	GeneID:110357447	-2.04212	0.0194654	GeneID:110358646	2.11727	0.00710005
GeneID:102098452	-2.31737	5.24319e-10	GeneID:110357437	-1.60236	0.0282492	GeneID:110358645	6.35416	3.69793e-05
GeneID:102098268	-1.82601	0.00466173	GeneID:110357436	2.11702	0.0197684	GeneID:110358644	1.87541	0.01682
GeneID:102097898	8.02667	4.35068e-24	GeneID:110357431	5.05311	0.00465115	GeneID:110358632	5.29175	0.00769308
GeneID:102097609	-3.50861	1.06197e-07	GeneID:110357397	3.33032	0.000203398	GeneID:110358624	-4.00173	0.0233105
GeneID:102097497	-1.41106	0.00512218	GeneID:110357395	4.99	0.00993031	GeneID:110358609	5.82347	0.000358624
GeneID:102097175	-1.03391	0.020517	GeneID:110357349	2.26906	0.00914175	GeneID:110358603	-1.08504	0.0191872
GeneID:102097154	1.49346	2.20465e-06	GeneID:110357347	4.10301	0.0335979	GeneID:110358601	1.62936	0.0477056
GeneID:102096998	1.51405	0.0191109	GeneID:110357335	4.97744	0.00544879	GeneID:110358599	4.36173	0.0308354
GeneID:102096871	-1.37552	0.0069662	GeneID:110357328	-1.04642	0.0214897	GeneID:110358598	4.317	0.0306683
GeneID:102096821	-1.61992	5.63158e-05	GeneID:110357327	-2.18711	0.0221862	GeneID:110358583	2.8874	0.000873912
GeneID:102096604	-3.12834	0.00885725	GeneID:110357322	2.2013	0.00399951	GeneID:110358574	3.14035	8.54704e-11
GeneID:102096068	-2.82961	0.0243545	GeneID:110357320	1.1233	0.0060388	GeneID:110358570	4.21166	0.0398695
GeneID:102095240	4.86573	0.00431771	GeneID:110357311	-2.82923	0.00321924	GeneID:110358555	4.48107	0.0140479
GeneID:102094178	1.01282	0.0188072	GeneID:110357310	10.803	1.94669e-49	GeneID:110358548	-1.87452	0.000911606
GeneID:102093628	-1.49129	0.0308021	GeneID:110357308	1.92653	0.00130333	GeneID:110358544	1.63764	0.0131464
GeneID:102093455	-3.20891	0.0277158	GeneID:110357307	2.47072	1.35758e-05	GeneID:110358543	4.79191	0.0265482
GeneID:102093299	-1.65773	0.0448695	GeneID:110357305	-3.12772	0.031626	GeneID:110358528	5.24319	0.00225196
GeneID:102093252	-3.783	0.00197912	GeneID:110357303	-3.03237	2.90543e-06	GeneID:110358523	-1.39649	0.0468565
GeneID:102093124	-2.88525	0.00324238	GeneID:110357302	-3.90778	7.47688e-05	GeneID:110358522	4.31877	0.0223104
GeneID:102092990	-2.1955	0.0187021	GeneID:110357296	6.30192	0.000892185	GeneID:110358521	2.873	0.021956
GeneID:102092710	1.17073	0.0211157	GeneID:110357293	-4.86432	0.00950889	GeneID:110358520	5.92527	0.000605998
GeneID:102092662	-1.03206	0.00583262	GeneID:110357282	-2.33517	0.0491281	GeneID:110358519	3.55232	0.00438007
GeneID:102092131	1.42172	0.0156407	GeneID:110357280	4.5166	0.0136661	GeneID:110358515	1.60542	0.016863
GeneID:102092071	1.56957	0.0114702	GeneID:110357264	-2.37223	0.0482452	GeneID:110358513	2.01798	3.12029e-06
GeneID:102091534	1.961	3.9871e-06	GeneID:110357254	6.28995	0.00185883	GeneID:110358511	-2.01368	0.0316166
GeneID:102091515	-1.87831	0.0014872	GeneID:110357251	-1.40209	0.0367216	GeneID:110358502	4.59495	0.0339588
GeneID:102091214	-3.31938	0.00197437	GeneID:110357250	-3.65235	7.14794e-12	GeneID:110358498	2.78783	0.00447996
GeneID:102090452	-1.15167	0.014243	GeneID:110357238	4.60714	0.00946061	GeneID:110358497	4.66482	0.0156443
GeneID:102090166	2.10241	0.000541266	GeneID:110357206	6.15219	0.000203929	GeneID:110358477	1.83567	0.00968337
GeneID:102089740	-2.01866	0.0138973	GeneID:110357187	-3.51103	0.00794082	GeneID:110358464	-1.55014	0.000845947
GeneID:102089624	-1.22854	0.0031899	GeneID:110357185	1.45836	0.0462926	GeneID:110358461	-2.96831	3.1792e-12
GeneID:102089087	1.21115	0.000401045	GeneID:110357175	-4.02509	0.0306449	GeneID:110358460	-2.30966	0.0018756
GeneID:102088787	-1.40927	0.00367765	GeneID:110357171	1.21483	0.0280675	GeneID:110358454	4.72566	7.55241e-06
GeneID:102088709	-1.10066	0.0186321	GeneID:110357169	2.66707	0.00100624	GeneID:110358450	-1.99558	0.0149159
GeneID:102088695	4.50356	0.0135118	GeneID:110357160	1.99277	0.01324	GeneID:110358434	4.34876	0.0240147
GeneID:102088211	-2.81624	0.0053744	GeneID:110357158	1.9079	0.044453	GeneID:110358428	5.96446	0.000134714
GeneID:102087991	1.04356	0.0240641	GeneID:110357157	2.17823	0.0332024	GeneID:110358400	5.71027	0.000395851
GeneID:102087664	-1.15763	0.0376378	GeneID:110357135	2.66753	0.000285702	GeneID:110358395	3.11487	0.00809944
GeneID:102087140	-1.59539	0.0192705	GeneID:110357132	-1.85252	0.00224457	GeneID:110358394	5.3414	0.0030276
GeneID:102086756	-1.25013	0.0170865	GeneID:110357126	-3.09424	0.030561	GeneID:110358393	6.11395	5.67009e-05
GeneID:102086743	2.57789	0.00647694	GeneID:110357118	-2.48896	0.0137914	GeneID:110358389	-1.94348	0.0498769
GeneID:102086626	-1.25103	0.00835732	GeneID:110357100	2.52559	0.0115276	GeneID:110358386	7.972	6.27827e-10
GeneID:102086550	-1.52212	0.00995426	GeneID:110357097	2.44018	0.0244231	GeneID:110358377	-2.11803	0.00220115
GeneID:102086451	1.24272	0.0394982	GeneID:110357080	1.97202	0.021027	GeneID:110358373	5.80061	0.000256849
GeneID:102086415	2.57915	0.00208534	GeneID:110357072	1.84642	0.0126766	GeneID:110358345	4.32369	0.0236731
GeneID:102085899	-1.46003	0.00319641	GeneID:110357056	-1.65683	0.000490642	GeneID:110358326	3.93505	0.0480114
GeneID:102085403	1.17796	0.0394583	GeneID:110357054	3.05642	0.0173312	GeneID:110358322	2.77608	0.00312022
GeneID:102085263	-1.05969	0.00843002	GeneID:110357040	1.22678	0.0465852	GeneID:110358316	-3.66951	0.000259877
GeneID:102085041	-1.29174	0.0307783	GeneID:110357032	1.56682	0.00849494	GeneID:110358292	3.16853	0.0107117
GeneID:102084821	-1.84711	0.00407092	GeneID:110357028	2.4301	0.00147571	GeneID:110358279	-1.35162	0.0229072
GeneID:102084485	-2.02437	3.25995e-07	GeneID:110357022	-3.70417	3.05003e-09	GeneID:110358259	2.24566	0.0138774
GeneID:102084398	2.92322	7.04951e-07	GeneID:110357005	3.328	0.0111424	GeneID:110358248	2.05138	0.0129894
GeneID:102084384	-1.41368	0.000375762	GeneID:110357001	-1.804	0.00889051	GeneID:110358237	-1.65961	0.0143531
GeneID:102084311	-3.24431	2.05906e-05	GeneID:110356998	6.13261	2.68618e-05	GeneID:110358235	-1.29246	0.0067072
GeneID:102083831	1.45852	0.000240176	GeneID:110356994	-1.80631	0.00344254	GeneID:110358228	2.90646	0.00857275
GeneID:102083671	1.00393	0.01661	GeneID:110356988	2.72255	2.36454e-05	GeneID:110358224	4.29578	1.61614e-06
GeneID:102083581	-4.31995	0.0150935	GeneID:110356985	4.96258	0.00727446	GeneID:110358221	4.75001	0.0352346
GeneID:102083504	-2.92437	2.72198e-07	GeneID:110356970	-2.96953	0.00142171	GeneID:110358216	6.02511	4.76007e-27
G9975	1.13381	0.00444915	GeneID:110356966	-3.16669	0.00292627	GeneID:110358213	4.1832	9.27499e-08
G9933	-2.03773	0.0421447	GeneID:110356961	-2.51122	0.0188123	GeneID:110358211	3.70898	0.000188509
G9932	6.45806	0.000132086	GeneID:110356960	-2.63159	2.08268e-05	GeneID:110358210	5.97311	0.000146241
G9925	1.9913	0.0112502	GeneID:110356950	-2.76545	0.00448209	GeneID:110358205	-1.73166	0.0382467
G9909	5.80263	3.41803e-09	GeneID:110356948	-5.48539	0.000198783	GeneID:110358203	-5.56292	6.83488e-19
G9892	1.01224	0.00628698	GeneID:110356928	1.91236	0.031563	GeneID:110358199	1.6856	0.0440645
G9861	1.82176	8.97221e-06	GeneID:110356922	1.47271	0.019926	GeneID:110358198	6.97628	8.73853e-05
G9857	-1.20899	0.00228038	GeneID:110356908	-4.00287	0.0316129	GeneID:110358177	4.70369	0.0161802
G9826	6.06008	7.23265e-05	GeneID:110356906	4.96882	0.0149645	GeneID:110358173	1.24731	0.0318483
G9822	1.50187	0.000676619	GeneID:110356897	4.10078	0.0313629	GeneID:110358170	8.56629	3.46806e-13
G9821	-2.38676	2.25142e-06	GeneID:110356894	6.44835	1.8098e-05	GeneID:110358168	-1.95577	4.86229e-06
G9752	2.86358	0.0117666	GeneID:110356890	-6.82103	0.00056494	GeneID:110358157	2.93538	7.37187e-05
G9716	1.03181	0.0461949	GeneID:110356885	-1.48426	0.0061005	GeneID:110358154	-2.23874	0.0279399
G9674	-3.12041	2.85614e-10	GeneID:110356884	3.23217	0.000578651	GeneID:110358124	4.66929	0.0283697
G9668	1.3008	0.0403134	GeneID:110356881	1.47455	0.0391427	GeneID:110358107	-1.49927	0.0424649
G9627	-1.97903	0.0401147	GeneID:110356834	-1.85131	0.00563717	GeneID:110358084	-2.2277	0.000613748
G9619	-1.73983	0.0062064	GeneID:110356833	-4.95038	0.0114171	GeneID:110358082	6.33308	1.75981e-05
G9610	-1.49369	0.00634241	GeneID:110356832	-4.03393	3.03389e-18	GeneID:110358081	8.18364	5.03866e-12
G9595	5.17361	5.19896e-07	GeneID:110356823	-2.10794	0.000345697	GeneID:110358063	5.74478	0.00213716
G9588	-3.32612	0.0160063	GeneID:110356813	4.71338	0.00865985	GeneID:110358058	3.92008	0.00131292
G954	1.81888	0.0257046	GeneID:110356785	1.45943	0.0295074	GeneID:110358054	4.27835	0.000216069
G9530	1.79949	8.96995e-05	GeneID:110356784	-1.40792	0.0182266	GeneID:110358045	3.43634	0.000621636
G9495	-1.08213	0.00228038	GeneID:110356770	2.13935	0.00123109	GeneID:110358029	1.45841	0.0115557
G9381	-1.39157	0.0071202	GeneID:110356766	-1.49781	0.0442526	GeneID:110358028	2.23238	1.6855e-05
G9379	-1.45833	0.000321084	GeneID:110356761	1.4771	0.0443301	GeneID:110357986	1.34969	0.0108559
G9371	-1.96602	6.52657e-08	GeneID:110356759	2.41881	0.0399501	GeneID:110357969	-3.63441	4.37721e-14
G9370	4.49769	0.0133407	GeneID:110356757	1.82836	0.0314003	GeneID:110357967	-4.29756	0.00174171
G9351	3.14395	2.26767e-11	GeneID:110356755	-2.51553	0.00317771	GeneID:110357966	2.69373	1.00655e-06
G9350	2.11476	4.2656e-10	GeneID:110356745	4.7452	0.0063468	GeneID:110357957	-2.49501	0.00370657
G9347	-1.83799	0.000966789	GeneID:110356733	-4.07759	0.00100595	GeneID:110357952	3.9105	1.38643e-10
G9346	-1.8309	0.00236069	GeneID:110356728	1.34204	0.0417269	GeneID:110357949	1.58493	0.00814935
G933	2.92066	1.15269e-05	GeneID:110356716	3.28599	1.17677e-07	GeneID:110357946	-2.91566	0.0159144
G932	1.65582	0.000442823	GeneID:110356701	5.1778	0.00220192	GeneID:110357943	3.29331	0.0103124
G9266	2.82165	9.93751e-07	GeneID:110356678	3.76946	0.000499091	GeneID:110357942	-1.07042	0.00519808
G9211	1.58785	0.0344724	GeneID:110356659	1.38014	0.000619819	GeneID:110357934	5.89631	0.000345518
G9148	2.72131	2.16512e-09	GeneID:110356623	3.13057	0.029058	GeneID:110357933	5.07536	0.00654472
G9102	-1.41003	0.0117666	GeneID:110356617	3.39962	0.0179665	GeneID:110357930	-2.84614	0.000190352
G9099	1.9508	0.000112191	GeneID:110356610	2.21223	0.00272062	GeneID:110357928	2.12235	0.0428028
G908	1.94769	0.00105733	GeneID:110356579	-3.8625	5.95999e-12	GeneID:110357924	2.85274	0.00628502
G9059	1.34293	0.0125501	GeneID:110356578	-1.21102	0.0217647	GeneID:110357905	2.24235	0.00116698
G9040	1.77117	0.0498022	GeneID:110356560	2.82576	0.000101669	GeneID:110357903	3.47693	0.0127493
G9039	2.52742	0.0194785	GeneID:110356558	-2.58839	0.018825	GeneID:110357902	4.54932	0.0133388
G9034	-2.70181	0.0115143	GeneID:110356548	-2.31582	0.0245011	GeneID:110357901	-3.85678	8.79195e-22
G9027	-1.11141	0.00133643	GeneID:110356543	3.37875	0.0163373	GeneID:110357884	5.16101	0.00592266
G9018	1.26588	0.0182747	GeneID:110356527	4.29127	0.0385169	GeneID:110357872	2.97159	0.00981872
G9000	7.04413	1.19137e-07	GeneID:110356515	4.80396	0.00525128	GeneID:110357871	3.9461	0.00728133
G8984	-1.41098	0.00164834	GeneID:110356495	3.20724	0.0436259	GeneID:110357868	5.35345	2.00547e-07
G8955	-3.33065	3.92125e-05	GeneID:110356491	2.5984	0.00688509	GeneID:110357863	4.76468	0.00670156
G8925	1.25142	0.00163968	GeneID:110356474	4.30421	7.61599e-12	GeneID:110357859	1.59257	0.0186124
G8914	-1.63817	0.000145969	GeneID:110356473	4.60143	0.000184826	GeneID:110357834	5.7941	0.000646293
G8884	-2.72066	0.0116975	GeneID:110356464	2.2977	0.00224457	GeneID:110357832	5.63004	0.00502572
G8865	3.57152	4.67668e-06	GeneID:110356463	3.58746	4.94124e-06	GeneID:110357831	-7.24671	1.61797e-09
G884	2.38889	3.08219e-05	GeneID:110356451	-1.46525	0.0205697	GeneID:110357827	4.54592	0.0176158
G8838	-4.02785	0.00100926	GeneID:110356423	3.80519	2.90953e-18	GeneID:110357808	-4.77157	0.00220115
G8837	2.03216	0.00293264	GeneID:110356421	-2.42372	0.00334417	GeneID:110357801	5.45377	0.00160717
G8832	3.10968	0.0350478	GeneID:110356412	-3.03452	0.011082	GeneID:110357778	5.04881	0.0161617
G8825	-2.66863	0.000205701	GeneID:110356408	-5.12475	0.0021	GeneID:110357777	-1.63129	0.0303713
G8791	1.73643	0.00442464	GeneID:110356380	-1.07422	0.0342937	GeneID:110357768	-1.59417	0.000280441
G879	2.46579	0.0372429	GeneID:110356365	2.24263	0.00158237	GeneID:110357767	-3.18451	0.0329806
G8764	3.27529	0.0157249	GeneID:110356346	-2.84515	0.00696432	GeneID:110357764	1.78464	0.0341609
G8741	1.73124	8.15295e-05	GeneID:110356296	3.62049	6.53746e-10	GeneID:110357763	2.77858	2.89228e-05
G8731	-1.08777	0.0115017	GeneID:110356289	-2.76763	0.000150447	GeneID:110357748	2.05366	0.0345239
G8719	-2.70393	0.00217742	GeneID:110356288	1.92245	0.0206165	GeneID:110357733	-2.97276	0.0422965
G8716	1.81309	0.0450352	GeneID:110356284	-2.73511	0.0269997	GeneID:110357731	-1.99486	0.0331491
G8684	1.2307	0.00480029	GeneID:110356259	-3.24281	0.00175982	GeneID:110357727	2.67925	0.0466998
G8674	-3.43009	2.50015e-05	GeneID:110356255	2.1431	0.000182006	GeneID:110357726	-6.44844	1.11675e-21
G8644	-2.914	3.89535e-07	GeneID:110356250	1.70822	0.000943543	GeneID:110357721	-2.22079	0.0238086
G8641	-1.52405	0.000352791	GeneID:110356235	2.45657	0.000410248	GeneID:110357711	-1.89145	0.0279164
G8637	4.63983	3.19891e-10	GeneID:110356231	3.27719	4.67887e-11	GeneID:110357695	1.37708	0.0497229
G8630	-1.64474	1.56929e-05	GeneID:110356230	-3.14123	0.00912747	GeneID:110357675	5.41975	0.00150251
G8621	-1.81311	0.000139675	GeneID:110356223	-1.21837	0.0125673	GeneID:110357665	5.75248	0.0126842
G8620	-1.52926	0.0191109	GeneID:110356220	-1.89374	0.0103928	GeneID:110357656	4.758	0.0270477
G8617	-2.56795	0.00760847	GeneID:110356216	2.66008	1.05741e-05	GeneID:110357647	1.27813	0.0125475
G8605	1.34628	0.00355496	GeneID:110356214	2.38696	0.000107412	GeneID:110357644	4.88225	0.0153106
G8582	-2.36558	0.00394974	GeneID:110356213	-1.83399	0.0139159	GeneID:110357632	4.65844	0.00930167
G8530	-1.58806	0.00196061	GeneID:110356183	-1.20953	0.0479209	GeneID:110357631	6.42312	0.0019698
G8492	-8.80715	2.63324e-16	GeneID:110356182	5.13699	1.26513e-12	GeneID:110357628	6.82427	0.0036093
G8485	-1.22488	0.00234384	GeneID:110356181	5.02177	5.84574e-06	GeneID:110357622	1.9223	0.0120907
G848	1.45895	0.0461626	GeneID:110356170	-3.12265	0.000615138	GeneID:110357616	1.02661	0.0439378
G8365	1.54757	0.0257918	GeneID:110356159	7.14519	4.39432e-08	GeneID:110357609	3.46631	0.0170754
G8360	1.13048	0.0334302	GeneID:110356141	4.87216	0.0190774	GeneID:110357607	2.22459	0.0021589
G8343	1.64514	0.00118745	GeneID:110356136	-2.48307	0.0487171	GeneID:110357606	2.83488	0.00401771
G8271	-5.186	7.61762e-06	GeneID:110356131	-4.22453	4.78695e-08	GeneID:110357602	-2.46135	4.78103e-05
G826	3.21756	4.57045e-13	GeneID:110356098	-2.20967	0.00762911	GeneID:110357591	5.66067	0.000949706
G8239	-1.39249	0.00140746	GeneID:110356077	-2.19773	0.00418089	GeneID:110357587	5.12758	9.39781e-06
G8197	-3.68115	0.00493082	GeneID:110356075	2.36049	0.00214484	GeneID:110357571	-3.66719	0.0442663
G8186	1.65732	0.00437636	GeneID:110356065	2.32929	0.01957	GeneID:110357567	3.32866	7.28829e-05
G8185	-1.63705	0.00121798	GeneID:110356059	4.79771	0.00605525	GeneID:110357562	4.57306	0.0123071
G817	-1.30163	0.00186621	GeneID:110356053	-1.03253	0.0214897	GeneID:110357561	-3.6164	0.000410455
G8142	-1.46886	0.0350478	GeneID:110356035	-1.37675	0.0430986	GeneID:110357546	-4.81118	2.49681e-09
G8117	-2.36026	1.23527e-11	GeneID:110355996	3.90034	0.00584849	GeneID:110357539	-1.25873	0.0403507
G8056	-1.38778	7.11928e-05	GeneID:110355993	-1.47437	0.0247984	GeneID:110357486	2.57015	0.0238756
G8040	-2.79892	0.000408387	GeneID:110355987	3.41307	2.56258e-08	GeneID:110357485	7.19935	1.04229e-07
G7964	2.27449	0.00197109	GeneID:110355961	-2.56205	0.00553577	GeneID:110357484	5.29962	0.00185041
G7904	1.64964	0.000807034	GeneID:110355956	-3.2838	0.00116848	GeneID:110357482	-2.05542	0.0044064
G7894	-2.40623	0.00157586	GeneID:110355933	2.73082	0.000886163	GeneID:110357472	4.80591	0.0137368
G7877	-2.30398	7.44697e-07	GeneID:110355924	3.03482	0.0102859	GeneID:110357465	1.81568	0.0110855
G7873	-4.71442	0.0142791	GeneID:110355918	2.38399	0.0024611	GeneID:110357461	6.46439	9.84244e-06
G7872	-1.66922	0.00160393	GeneID:110355911	1.73612	0.0369167	GeneID:110357454	4.41742	0.0453927
G7863	1.67822	2.2414e-07	GeneID:110355906	4.64569	2.87055e-05	GeneID:110357445	4.95061	0.0207684
G7848	-1.67977	4.67668e-06	GeneID:110355904	-2.91256	0.000569857	GeneID:110357437	-2.01446	0.00628502
G7835	-2.29712	7.75326e-09	GeneID:110355901	5.64663	0.000604304	GeneID:110357431	4.8704	0.00989512
G7825	-1.54985	0.018918	GeneID:110355890	1.47224	0.00436462	GeneID:110357416	-2.55232	0.0268922
G7823	1.31029	0.00168226	GeneID:110355888	1.31742	0.0257677	GeneID:110357397	4.73994	1.31623e-05
G7777	1.09128	0.0139113	GeneID:110355887	5.91698	0.000653284	GeneID:110357390	1.56148	0.011838
G7776	-1.54693	0.0287243	GeneID:110355884	5.82434	0.00029718	GeneID:110357348	4.66753	0.0139313
G7756	-2.58549	0.00263991	GeneID:110355878	-3.11448	0.0242024	GeneID:110357344	2.09179	0.00743091
G7718	-2.03806	0.000958476	GeneID:110355870	-1.52179	0.0188888	GeneID:110357339	4.41061	0.0170041
G7645	-1.54916	0.0424877	GeneID:110355858	2.67154	0.00551384	GeneID:110357328	-1.10454	0.0106849
G7619	-1.72283	0.0156653	GeneID:110355842	-1.6599	0.0443767	GeneID:110357327	-2.73483	0.00312869
G7613	-2.29562	0.0475197	GeneID:110355830	3.00476	7.86854e-05	GeneID:110357322	3.5584	6.3933e-05
G7609	-6.38946	0.001045	GeneID:110355829	2.54332	0.0372868	GeneID:110357320	1.86496	6.76298e-07
G7601	-1.47956	0.00610075	GeneID:110355824	5.09287	0.0104631	GeneID:110357319	3.08836	0.0165087
G7599	2.43482	0.000224188	GeneID:110355822	-1.31023	0.00986095	GeneID:110357311	-4.20608	3.34536e-08
G7598	2.15429	0.00123789	GeneID:110355818	3.94889	0.0426801	GeneID:110357310	12.6799	2.36126e-52
G7595	1.66714	0.0046739	GeneID:110355814	-4.04059	0.0298615	GeneID:110357305	-4.26884	4.03504e-05
G7569	1.6015	0.0132268	GeneID:110355804	3.66487	0.0110148	GeneID:110357303	-2.09429	0.0218883
G7565	1.64996	2.43002e-07	GeneID:110355802	-1.17954	0.0356715	GeneID:110357302	-3.17762	0.00141894
G7549	2.70565	7.43863e-06	GeneID:110355795	-4.63683	0.00518796	GeneID:110357296	6.10354	0.0021823
G7538	-4.46745	0.0196641	GeneID:110355789	3.14918	0.00504237	GeneID:110357286	-2.07924	0.0170237
G7502	-4.8279	0.00606476	GeneID:110355785	1.56017	0.00626611	GeneID:110357285	-1.74882	0.0481327
G7492	4.12992	0.037359	GeneID:110355783	-1.79833	0.000126733	GeneID:110357282	-3.73234	0.000483827
G7482	2.0171	7.28895e-06	GeneID:110355780	4.17587	4.76645e-05	GeneID:110357281	-4.15208	1.25803e-05
G7480	2.91032	0.00172224	GeneID:110355779	6.13592	2.92417e-05	GeneID:110357277	1.94374	0.0482001
G7478	2.43498	3.25371e-07	GeneID:110355777	2.93796	0.0172076	GeneID:110357276	-1.38103	0.0198217
G7470	-1.4868	0.00054802	GeneID:110355765	1.0118	0.0233886	GeneID:110357258	4.49696	0.0138153
G7467	-1.0415	0.0202203	GeneID:110355763	4.5354	6.21057e-07	GeneID:110357254	6.09454	0.00389895
G7410	-2.05562	1.13871e-06	GeneID:110355760	5.50984	1.50281e-08	GeneID:110357250	-2.59138	0.00052018
G7400	-1.17649	0.0386627	GeneID:110355745	-5.74276	1.83611e-13	GeneID:110357245	1.81666	8.62246e-06
G7364	-1.80252	3.92125e-05	GeneID:110355720	3.63288	0.000129534	GeneID:110357238	4.42247	0.0187739
G7349	3.32984	3.13925e-14	GeneID:110355711	5.34968	0.0032641	GeneID:110357223	2.61525	0.0329416
G7317	-1.68163	0.0197873	GeneID:110355710	4.63945	2.64328e-06	GeneID:110357206	5.95659	0.000655246
G7315	1.0239	0.0298026	GeneID:110355692	1.50835	0.0253414	GeneID:110357204	7.47591	1.10624e-08
G7302	-1.21709	0.00167058	GeneID:110355686	2.17865	0.0173798	GeneID:110357199	4.41507	0.0170825
G7286	-1.1984	0.0108996	GeneID:110355684	-2.2709	0.000687094	GeneID:110357196	-2.8181	0.00164955
G7284	-2.60264	0.0142791	GeneID:110355677	2.60988	0.00652674	GeneID:110357184	4.17022	0.0362448
G7281	1.44198	0.00539879	GeneID:110355666	1.51747	0.00811883	GeneID:110357171	-1.13377	0.0310602
G7237	-1.65837	2.08719e-05	GeneID:110355664	2.14377	0.0049377	GeneID:110357165	-1.72815	0.020709
G7132	-1.76745	0.0345785	GeneID:110355663	2.58624	0.0453374	GeneID:110357160	2.91586	0.000704065
G7099	1.04727	0.00492737	GeneID:110355647	5.40085	0.0117946	GeneID:110357159	2.58436	0.00441323
G7091	2.53651	0.0046789	GeneID:110355646	-5.16517	0.00579392	GeneID:110357158	2.13407	0.0405493
G7076	2.58436	0.00197529	GeneID:110355634	5.09184	0.00444541	GeneID:110357135	3.06089	2.66904e-05
G7060	1.73361	0.00117695	GeneID:110355626	4.60409	0.0107837	GeneID:110357120	-3.63462	7.19022e-06
G7035	-3.49673	1.8106e-12	GeneID:110355616	-2.49411	0.0224195	GeneID:110357101	2.54779	0.0385071
G7033	2.16506	0.000470877	GeneID:110355592	-2.02568	0.0466472	GeneID:110357100	4.10735	0.000851026
G7000	-1.78838	0.0177283	GeneID:110355591	-1.76174	2.3072e-05	GeneID:110357097	5.59025	0.00109716
G6988	-1.66605	0.000312652	GeneID:110355586	1.60656	0.0119077	GeneID:110357090	-1.80487	0.0409398
G6932	-2.03965	0.0198745	GeneID:110355582	6.74268	7.51451e-07	GeneID:110357080	2.98453	1.87168e-06
G691	1.09159	0.00183476	GeneID:110355581	1.20287	0.0326976	GeneID:110357076	4.10262	0.0450384
G6899	4.4695	1.85432e-05	GeneID:110355578	-4.12215	0.0301102	GeneID:110357054	4.90676	0.00445239
G6877	-3.10605	0.00823471	GeneID:110355575	-4.16126	0.0188888	GeneID:110357044	4.29714	0.0298565
G6864	4.24866	1.93753e-08	GeneID:110355569	-2.42599	0.000642326	GeneID:110357043	-3.98982	0.0237586
G6819	2.41166	0.000113412	GeneID:110355560	5.27767	0.00108056	GeneID:110357041	-1.72063	0.0150136
G6750	-1.14176	0.000650645	GeneID:110355554	-1.28753	0.0129485	GeneID:110357028	4.23804	3.33204e-11
G6715	1.5398	0.000162521	GeneID:110355553	-4.68708	0.00664093	GeneID:110357022	-4.56277	4.91204e-10
G6615	1.45513	7.23265e-05	GeneID:110355550	-5.16446	0.00094088	GeneID:110357001	-2.3251	0.00161656
G6604	-1.91359	0.046489	GeneID:110355547	2.90984	0.0443301	GeneID:110356998	3.68023	0.00173083
G6548	-3.44812	0.00122963	GeneID:110355535	-3.33315	2.46556e-07	GeneID:110356994	-1.91365	0.00756985
G6536	-2.45876	0.0131197	GeneID:110355529	2.28513	6.31414e-05	GeneID:110356990	3.95205	0.04881
G6501	2.10051	9.87803e-07	GeneID:110355522	5.23825	0.00290114	GeneID:110356988	2.47694	4.3836e-05
G6473	1.88892	0.0402215	GeneID:110355521	1.93771	0.00137213	GeneID:110356985	4.77205	0.0140533
G647	-2.35258	5.05764e-06	GeneID:110355518	1.78681	0.000182006	GeneID:110356970	-2.66463	0.0154495
G6467	-1.43656	0.0287243	GeneID:110355515	3.4019	0.00193951	GeneID:110356966	-3.42504	0.00229469
G6455	1.25648	0.00943048	GeneID:110355510	4.79029	2.19583e-06	GeneID:110356951	2.00508	0.0181051
G642	-2.532	4.0506e-07	GeneID:110355502	1.10025	0.0253414	GeneID:110356930	1.17039	0.0264648
G641	-3.98203	0.000163318	GeneID:110355498	-3.37313	0.0118421	GeneID:110356928	2.60814	0.00890766
G6337	-2.02313	0.000304212	GeneID:110355497	-1.74267	0.00505466	GeneID:110356922	3.27358	6.96143e-06
G6276	-1.00917	0.00541782	GeneID:110355491	-4.79359	2.29403e-08	GeneID:110356921	-1.54765	0.00581933
G6258	-4.29428	3.8952e-08	GeneID:110355490	-2.44176	0.000467217	GeneID:110356914	4.75298	0.0106844
G6227	-2.8989	0.0103827	GeneID:110355484	4.09634	0.0327881	GeneID:110356895	4.55008	0.0150708
G6223	2.91706	0.00835732	GeneID:110355483	4.3321	0.0389563	GeneID:110356894	4.0044	0.00105788
G6218	-7.31793	1.93559e-32	GeneID:110355481	5.77928	0.000605857	GeneID:110356889	-2.48504	6.14816e-05
G6217	-2.76725	1.28937e-08	GeneID:110355479	5.13685	1.38764e-06	GeneID:110356885	-2.08324	7.78662e-05
G6216	-5.97763	1.42474e-07	GeneID:110355478	2.20998	0.0238372	GeneID:110356884	6.46494	7.7459e-06
G6214	-2.51483	1.13871e-06	GeneID:110355473	5.18823	0.011626	GeneID:110356860	1.46562	0.0475168
G6213	-3.78614	0.00286779	GeneID:110355457	5.11647	1.22054e-06	GeneID:110356838	-3.2225	0.0134775
G6210	-2.39974	1.19381e-08	GeneID:110355451	-4.11408	0.0277286	GeneID:110356834	-1.4458	0.030748
G6187	-2.33457	0.0216348	GeneID:110355449	-1.98034	0.0311664	GeneID:110356831	5.07553	0.00429434
G6163	-1.32252	0.000146606	GeneID:110355442	-1.39872	0.00758377	GeneID:110356823	-3.77156	0.000383372
G6156	1.95271	0.000240132	GeneID:110355435	2.00927	0.00934438	GeneID:110356818	4.86294	0.00705453
G6155	1.0008	0.0475576	GeneID:110355414	-2.94104	0.0170759	GeneID:110356813	4.52677	0.0169248
G6143	3.17914	0.0148118	GeneID:110355408	2.62481	1.1394e-05	GeneID:110356811	4.15032	0.0378624
G6125	-3.73397	1.49525e-22	GeneID:110355406	-2.14649	0.00481479	GeneID:110356810	5.58699	0.00172479
G6112	-2.13817	1.88191e-08	GeneID:110355401	5.25736	0.00340453	GeneID:110356789	-4.82862	4.96819e-07
G611	2.40496	2.10408e-05	GeneID:110355398	1.61141	0.0397073	GeneID:110356785	4.01386	1.13218e-05
G6067	-2.60334	0.0091799	GeneID:110355389	2.56013	0.00496314	GeneID:110356770	3.37729	8.17646e-06
G6064	-1.78055	0.0417959	GeneID:110355383	1.18837	0.00283437	GeneID:110356769	1.49529	0.0204958
G606	-2.62447	0.00470285	GeneID:110355382	3.1252	0.00881266	GeneID:110356755	-1.98279	0.018238
G6035	-2.8939	4.7939e-05	GeneID:110355379	1.33144	0.00800336	GeneID:110356749	-3.30936	0.00168938
G5966	3.52229	2.30612e-08	GeneID:110355378	3.86554	0.000170406	GeneID:110356745	4.55942	0.0132681
G5964	2.67629	3.07492e-06	GeneID:110355359	6.40043	8.12962e-05	GeneID:110356740	-1.79684	0.0207549
G5952	4.49699	1.12169e-12	GeneID:110355356	-4.29736	0.0117071	GeneID:110356733	-4.77726	9.46701e-06
G5921	1.72514	0.00239222	GeneID:110355355	2.61042	0.0181931	GeneID:110356728	2.22301	0.000178248
G5907	2.85857	0.00365505	GeneID:110355333	5.3083	0.0017034	GeneID:110356717	-1.32277	0.000693959
G5904	1.48971	0.0211326	GeneID:110355325	-2.30183	1.82713e-05	GeneID:110356716	6.48949	1.2563e-14
G5888	4.60723	0.0299519	GeneID:110355311	3.89396	0.0457786	GeneID:110356706	-1.85361	0.0387907
G588	4.38003	1.12866e-13	GeneID:110355306	-3.75266	0.00052111	GeneID:110356701	4.9896	0.00536878
G5864	1.70411	0.0043002	GeneID:110355303	4.63032	0.0257922	GeneID:110356696	-1.62647	0.000101967
G5863	2.10082	6.63786e-05	GeneID:110355292	-2.26013	0.0115276	GeneID:110356678	2.76106	0.00527007
G5857	-5.05161	0.0101658	GeneID:110355253	-2.17622	0.0126583	GeneID:110356661	1.98784	0.0158888
G5850	1.343	0.00955592	GeneID:110355217	2.26219	0.00254337	GeneID:110356659	1.48591	0.000308276
G5838	-1.51016	0.000652524	GeneID:110355216	4.8852	0.0200468	GeneID:110356655	-1.405	0.00491966
G5828	-2.23855	0.00114927	GeneID:110355203	4.86748	0.00412807	GeneID:110356620	3.9364	0.0480559
G5812	-1.23325	0.0343088	GeneID:110355198	3.00511	4.82279e-07	GeneID:110356610	2.72073	0.000257361
G5793	-1.23511	0.012772	GeneID:110355191	1.90784	0.0334158	GeneID:110356579	-3.90799	1.75599e-14
G573	2.75071	0.0266415	GeneID:110355187	-1.48311	0.000928456	GeneID:110356578	-1.27815	0.0111526
G5723	-2.0117	0.00278054	GeneID:110355184	-2.76331	0.000422812	GeneID:110356576	-2.74104	0.0160186
G5702	-2.22979	0.0207645	GeneID:110355173	-1.74215	0.000515551	GeneID:110356564	2.38091	0.0198217
G5629	-1.59064	0.00160393	GeneID:110355172	-5.13902	0.00058075	GeneID:110356560	3.39983	1.04987e-05
G5566	-2.01777	0.00446538	GeneID:110355167	-2.82259	1.90683e-05	GeneID:110356543	2.96588	0.0377191
G5545	-1.89263	0.00320954	GeneID:110355160	2.96631	8.20934e-06	GeneID:110356515	4.6197	0.0114655
G5541	-1.46735	0.00691448	GeneID:110355153	2.20146	0.00905103	GeneID:110356495	4.98525	0.0134019
G5521	1.95866	7.3011e-06	GeneID:110355142	3.17577	3.07277e-05	GeneID:110356491	6.16262	3.8074e-05
G5509	1.95281	3.9871e-06	GeneID:110355135	1.64688	0.0353321	GeneID:110356482	2.56316	0.000408507
G5505	-1.70894	0.00677099	GeneID:110355131	3.83383	2.18733e-09	GeneID:110356474	5.94999	8.57978e-20
G5478	2.8622	0.0152576	GeneID:110355129	2.41396	0.000710539	GeneID:110356473	6.44788	6.17981e-05
G5472	1.45383	0.000892706	GeneID:110355119	4.92794	1.89163e-10	GeneID:110356464	2.31037	0.00432346
G54	-3.31895	0.00142368	GeneID:110355112	-3.1211	1.42538e-05	GeneID:110356463	2.72285	0.000561508
G5393	2.64367	9.71821e-08	GeneID:110355107	-4.00738	0.000135169	GeneID:110356460	4.99544	0.00715929
G5377	3.97935	2.95187e-07	GeneID:110355093	1.89371	0.0164597	GeneID:110356451	-2.60246	3.94148e-06
G5301	2.01035	0.00223701	GeneID:110355087	4.59584	0.0262913	GeneID:110356430	5.83436	0.000678236
G5300	1.60194	0.012163	GeneID:110355064	-1.33147	0.00256378	GeneID:110356423	3.33358	1.48542e-06
G5290	7.13292	0.00492737	GeneID:110355060	1.5304	0.00824767	GeneID:110356422	-1.03285	0.0268568
G5282	2.89048	0.000259341	GeneID:110355058	-3.06357	0.00468898	GeneID:110356421	-3.63109	1.14517e-06
G528	7.26438	8.43116e-08	GeneID:110355056	5.53537	0.000650909	GeneID:110356413	-3.94029	0.000441392
G527	1.68833	0.00688666	GeneID:110355054	1.66858	0.02082	GeneID:110356412	-5.86826	1.0563e-12
G5220	-1.0729	0.00122641	GeneID:110355028	4.08253	0.0309415	GeneID:110356409	-1.66943	0.0365388
G5214	-3.70744	0.0208397	GeneID:110355027	-1.90119	0.0181895	GeneID:110356377	5.31296	0.0063038
G5048	-1.99869	0.0069662	GeneID:110355010	-1.76843	1.04334e-05	GeneID:110356346	-3.11658	0.00370562
G5004	6.63397	8.65159e-05	GeneID:110355000	-6.49556	1.20164e-06	GeneID:110356345	-1.55588	0.012103
G5002	4.64102	3.36407e-05	GeneID:110354997	2.85908	0.0428381	GeneID:110356335	2.78725	0.00510069
G5001	3.11691	1.61513e-06	GeneID:110354985	4.9763	0.00461715	GeneID:110356329	-1.67474	0.00806117
G50	1.73031	0.0264756	GeneID:110354980	-1.81264	0.000548339	GeneID:110356327	1.63676	0.0159086
G5	5.25868	2.69907e-06	GeneID:110354971	-1.38432	0.00769267	GeneID:110356326	-3.06658	0.000142829
G4942	-2.44242	2.3194e-05	GeneID:110354969	2.83427	0.0148722	GeneID:110356325	-3.11946	0.000968139
G4941	-1.9699	0.0153711	GeneID:110354956	-4.51419	0.00922867	GeneID:110356307	5.69104	0.00238441
G4928	1.8842	0.000864332	GeneID:110354948	4.45391	0.0136613	GeneID:110356303	4.55213	0.0170754
G4920	-1.19145	0.0333312	GeneID:110354940	-2.04788	1.04722e-05	GeneID:110356296	4.66078	3.07715e-10
G4900	2.71401	5.19576e-06	GeneID:110354937	-2.27731	0.000533362	GeneID:110356289	-2.16549	0.00369396
G4899	2.7702	0.042338	GeneID:110354925	7.44876	2.81729e-07	GeneID:110356255	2.2598	2.62083e-05
G4898	1.46889	0.0469307	GeneID:110354918	-4.14795	0.0142992	GeneID:110356250	2.09952	8.61541e-05
G4893	4.09516	1.31345e-09	GeneID:110354917	-6.64791	1.96485e-05	GeneID:110356235	2.85477	1.28994e-05
G4850	1.96153	0.000421247	GeneID:110354907	-1.50666	0.0236616	GeneID:110356231	3.08786	1.36776e-09
G4833	1.06103	0.0353678	GeneID:110354905	3.06726	0.0207794	GeneID:110356230	-3.19668	0.00266998
G4824	-1.038	0.0160967	GeneID:110354900	-2.19888	0.0129797	GeneID:110356228	2.34345	0.0243744
G4819	-5.22233	2.70025e-06	GeneID:110354896	-3.20375	5.49043e-08	GeneID:110356217	1.74705	0.00662604
G4801	1.9916	0.0036033	GeneID:110354879	-5.97564	0.000140991	GeneID:110356216	2.99319	1.71362e-06
G4796	3.74279	7.37311e-21	GeneID:110354877	5.68689	0.000492479	GeneID:110356214	2.7092	6.72974e-06
G4794	-1.8862	0.0457217	GeneID:110354876	-4.48698	0.0143397	GeneID:110356182	8.87473	1.38755e-14
G4787	-1.98801	0.000203653	GeneID:106146120	-1.49458	0.000187171	GeneID:110356181	8.21014	3.45085e-07
G4777	3.83605	0.000131028	GeneID:106146084	-2.2907	4.54213e-05	GeneID:110356170	-3.53546	0.000283672
G4775	2.02309	2.26696e-07	GeneID:106146075	-1.26218	0.00143734	GeneID:110356159	6.95438	3.65369e-07
G4774	1.88081	6.98728e-05	GeneID:106145965	-1.38675	0.000541021	GeneID:110356134	4.76345	0.027993
G4771	2.23856	0.00441042	GeneID:106145961	1.22507	0.0195429	GeneID:110356131	-3.32792	0.00011952
G4719	1.40825	0.0360641	GeneID:106145830	1.19436	0.0215995	GeneID:110356125	2.36226	0.0137368
G4717	1.63391	0.00160393	GeneID:106145828	2.44255	0.00541665	GeneID:110356120	-1.0982	0.0372026
G4681	2.2259	7.17712e-08	GeneID:106145771	-5.1	7.4355e-14	GeneID:110356109	-2.22005	8.61541e-05
G4612	-1.80244	0.00235138	GeneID:106145748	-1.64463	0.00393678	GeneID:110356098	-3.17435	0.0013397
G4607	3.74358	2.9287e-05	GeneID:102098452	-2.34396	6.27132e-06	GeneID:110356077	-2.9448	0.0210079
G4605	6.6599	0.000198453	GeneID:102097898	9.95451	2.58247e-26	GeneID:110356075	2.3864	0.00137076
G46	3.56322	0.000552841	GeneID:102097609	-3.46874	0.00137713	GeneID:110356074	2.13299	0.00888074
G4579	2.69192	6.93849e-12	GeneID:102097602	1.35819	0.00186415	GeneID:110356035	-1.42524	0.0336103
G4555	-1.23119	0.0041912	GeneID:102097496	-1.19372	0.0184032	GeneID:110356001	4.86297	0.0135779
G4548	3.98552	0.000766974	GeneID:102097175	-1.62785	0.000328717	GeneID:110355996	5.71353	0.00179111
G4537	1.20319	0.0307783	GeneID:102097154	2.17332	3.71132e-09	GeneID:110355993	-1.51607	0.00176738
G4535	2.50765	0.00346869	GeneID:102096998	2.01088	0.000796993	GeneID:110355992	-1.59514	6.11434e-05
G4451	-1.51385	0.000155032	GeneID:102096871	-1.94623	0.000164075	GeneID:110355987	3.67707	1.23815e-08
G4438	1.1679	0.0393676	GeneID:102096821	-1.34999	0.00135287	GeneID:110355986	1.22957	0.00902052
G4394	-1.96838	3.55435e-07	GeneID:102096604	-2.55407	0.0422493	GeneID:110355968	-7.30351	1.73954e-10
G4355	-2.59117	0.0011632	GeneID:102096068	-4.55129	2.01865e-07	GeneID:110355961	-2.00435	0.00270974
G429	-4.91927	0.00380368	GeneID:102095240	4.84801	0.00402117	GeneID:110355956	-3.70978	0.00713478
G4282	3.61555	0.0154412	GeneID:102095078	1.35915	0.0185172	GeneID:110355951	4.91861	0.0249824
G4261	-1.75175	9.64487e-07	GeneID:102094831	-1.39788	0.0271317	GeneID:110355941	-2.31645	0.00949033
G4215	-1.80416	6.05164e-06	GeneID:102094206	1.32094	0.00956812	GeneID:110355933	3.73391	5.06521e-05
G4211	1.25595	0.0148426	GeneID:102094178	1.39826	0.00298354	GeneID:110355926	-2.68086	0.0428429
G4203	-1.57622	0.0246531	GeneID:102093944	1.45589	0.000588204	GeneID:110355924	2.07757	0.049517
G4192	-2.58487	0.0149552	GeneID:102093904	1.33458	0.00970237	GeneID:110355918	7.13197	4.12937e-07
G4137	4.26912	4.78727e-07	GeneID:102093367	1.21525	0.0118116	GeneID:110355910	-2.54707	8.82331e-06
G4110	-1.17313	0.0182466	GeneID:102093299	-6.74588	1.39713e-13	GeneID:110355907	-2.42988	0.038608
G4094	-1.3981	0.00231772	GeneID:102093252	-4.73998	3.44827e-09	GeneID:110355906	6.47811	9.26786e-06
G4088	1.95564	0.00668107	GeneID:102093124	-1.73638	0.0396768	GeneID:110355904	-3.14243	2.57967e-09
G408	-1.11528	0.0140756	GeneID:102092710	1.19721	0.0400007	GeneID:110355903	2.90628	0.0348729
G4071	-4.16405	9.19027e-05	GeneID:102092131	2.33101	3.37304e-05	GeneID:110355901	5.45852	0.00177481
G4042	2.90055	3.96868e-05	GeneID:102091534	2.43892	1.11297e-07	GeneID:110355888	1.70916	0.0143343
G4022	2.46046	0.00252479	GeneID:102091515	-2.10781	8.18194e-05	GeneID:110355887	3.46977	0.0156307
G3998	-1.33784	0.0013255	GeneID:102091214	-5.19954	1.72028e-10	GeneID:110355884	5.63679	0.000975726
G3939	-1.28292	0.0343172	GeneID:102090292	-1.29763	0.00686674	GeneID:110355878	-3.46871	0.00425507
G3937	-3.91366	0.000155032	GeneID:102090166	1.45511	0.0253432	GeneID:110355846	4.12015	0.0394386
G3889	1.44228	0.000493539	GeneID:102089740	-2.1424	0.00830658	GeneID:110355844	3.76655	0.0234594
G3886	1.20932	0.00105299	GeneID:102089624	-1.36022	0.00216634	GeneID:110355843	3.57434	0.00148616
G3880	1.71011	0.0154412	GeneID:102089572	-1.45436	0.0139846	GeneID:110355824	4.9009	0.0186817
G3847	5.44819	0.00160393	GeneID:102089344	-1.67065	0.0391427	GeneID:110355822	-1.73681	8.91642e-07
G381	1.32414	0.001205	GeneID:102089174	-5.14102	1.91902e-06	GeneID:110355819	3.13074	0.0153215
G3775	2.74971	8.69324e-09	GeneID:102089087	1.66047	1.56058e-05	GeneID:110355812	2.91556	0.00606113
G3746	2.36362	5.10296e-05	GeneID:102088787	-1.52926	0.00068287	GeneID:110355808	3.0602	0.0307713
G3678	1.62426	0.0125134	GeneID:102088709	-1.26719	0.00747101	GeneID:110355804	3.19586	0.0220597
G3577	2.98466	0.00351315	GeneID:102088309	1.71764	0.000342153	GeneID:110355802	-2.5351	8.14746e-06
G3558	-1.46711	1.57587e-05	GeneID:102088211	-3.38754	0.00188355	GeneID:110355795	-3.75129	0.0378624
G3547	4.27105	1.26615e-13	GeneID:102087792	-1.49169	0.00687889	GeneID:110355789	2.14969	0.0461523
G3531	2.7306	8.28698e-14	GeneID:102087664	-2.73623	1.3808e-06	GeneID:110355788	5.22142	0.00822525
G3508	2.44705	8.73409e-09	GeneID:102087517	-1.18912	0.0384055	GeneID:110355785	1.40968	0.0312684
G3504	2.21516	1.5222e-06	GeneID:102087377	-1.26092	0.0154583	GeneID:110355783	-1.69922	0.00038228
G3470	-1.69793	0.0218206	GeneID:102087315	-1.23548	0.00197568	GeneID:110355782	-1.92305	0.0476874
G3442	4.35942	0.00297644	GeneID:102086784	-1.83723	0.00588436	GeneID:110355780	4.57334	2.30757e-05
G3385	-1.70074	0.00228038	GeneID:102086756	-1.02311	0.0494793	GeneID:110355779	5.94702	0.000127855
G3368	-2.15827	0.0129452	GeneID:102086743	1.81231	0.0381171	GeneID:110355745	-7.80224	2.61174e-23
G3363	4.67024	2.94684e-05	GeneID:102086626	-1.53438	0.0024945	GeneID:110355739	-1.23427	0.002303
G3358	-1.34166	0.000292345	GeneID:102086550	-1.49304	0.0278991	GeneID:110355724	1.43421	0.00973913
G3321	-2.79923	0.0145912	GeneID:102086415	3.06617	4.02785e-08	GeneID:110355720	2.05445	0.0171796
G3312	-1.2885	0.00274211	GeneID:102085403	2.07526	0.000135536	GeneID:110355710	4.05982	1.8872e-05
G3294	-1.29866	0.000187439	GeneID:102085263	-1.17091	0.00716938	GeneID:110355692	2.79741	0.000581931
G3293	1.75125	0.0112985	GeneID:102085041	-1.50736	0.0198853	GeneID:110355684	-2.3941	0.00187751
G3286	-1.11457	0.0114647	GeneID:102084821	-1.75259	0.00429428	GeneID:110355677	1.97629	0.0378624
G3272	-2.08677	0.012888	GeneID:102084684	-1.2826	0.00590323	GeneID:110355666	5.71237	1.07704e-11
G3242	2.69124	0.0265323	GeneID:102084675	-1.37364	0.0023275	GeneID:110355664	2.01786	0.0232296
G3236	-1.65557	2.15189e-06	GeneID:102084565	-1.28439	0.00934438	GeneID:110355663	2.98734	0.0386232
G3235	-4.22544	5.18375e-05	GeneID:102084485	-2.72754	5.76502e-10	GeneID:110355647	5.21074	0.0203069
G323	2.29355	0.00703311	GeneID:102084398	2.76576	3.04259e-06	GeneID:110355646	-4.54972	0.00444572
G3188	-1.19082	0.000562584	GeneID:102084384	-1.1045	0.0253432	GeneID:110355644	-1.58465	0.00238441
G3179	1.81485	0.00142095	GeneID:102084311	-3.2544	0.00224457	GeneID:110355642	-2.81087	0.0415158
G3172	4.0569	7.97433e-06	GeneID:102084099	-1.30126	0.0369493	GeneID:110355641	4.70763	0.0336103
G3159	3.00827	0.00142903	GeneID:102083831	1.23859	0.00387843	GeneID:110355637	-3.68117	0.00293121
G3155	6.59474	3.6633e-09	GeneID:102083581	-4.28978	0.0133943	GeneID:110355634	4.9049	0.00937391
G3133	-2.38776	6.1478e-07	GeneID:102083504	-3.96921	2.12792e-12	GeneID:110355631	4.10282	0.000453416
G3130	1.39743	0.0416563	GeneID:102083478	-1.07302	0.045209	GeneID:110355628	4.02894	0.000392553
G3114	-2.46457	0.00544069	GeneID:102083463	1.04538	0.0197351	GeneID:110355610	4.62404	1.29116e-10
G3076	2.21005	7.04951e-07	G9994	-4.75289	3.74903e-05	GeneID:110355595	-1.16182	0.0408634
G3066	2.64941	0.0469307	G9976	1.0483	0.0477699	GeneID:110355591	-2.53821	6.34489e-09
G3055	-1.09823	0.00978013	G9975	1.79601	0.0018888	GeneID:110355585	4.87126	0.00729452
G2997	5.93088	0.000902613	G9933	-2.90018	0.000407218	GeneID:110355582	6.55117	4.4699e-06
G2966	1.00872	0.0332195	G9932	6.43931	0.000101322	GeneID:110355581	1.7873	0.000342419
G2948	2.01346	0.000300064	G9925	2.76706	0.00094797	GeneID:110355575	-6.5869	0.000296972
G2844	1.19529	0.00825881	G9920	-2.60167	0.0143399	GeneID:110355561	4.88278	0.00537052
G2797	2.51198	0.0244203	G9917	1.5978	0.0147084	GeneID:110355559	3.04728	0.0172172
G2782	-2.1431	0.00219513	G9909	3.28871	7.90003e-06	GeneID:110355554	-1.2924	0.00319145
G2765	1.20491	0.00445052	G9892	1.84936	3.93056e-05	GeneID:110355550	-5.2506	0.000383372
G2701	2.96724	0.00095154	G9888	1.37341	0.000536607	GeneID:110355548	2.54487	0.0355693
G2681	4.69496	7.09863e-25	G9884	-2.44683	0.000189871	GeneID:110355535	-4.05062	2.76467e-11
G261	4.12918	0.0376378	G9861	2.17565	4.17282e-07	GeneID:110355529	2.34259	6.83164e-05
G2600	5.59146	3.06612e-07	G9858	1.14312	0.0447378	GeneID:110355522	5.05088	0.00659059
G260	1.0033	0.0140667	G9857	-1.19965	0.00992978	GeneID:110355521	3.89095	2.97694e-07
G2566	3.05126	0.0216023	G9848	1.25318	0.00819997	GeneID:110355518	2.62561	1.07472e-06
G2561	1.57467	0.00212758	G9826	3.99825	0.000931101	GeneID:110355515	2.96424	0.00543033
G2552	-1.08053	0.00521592	G9822	1.17987	0.0127364	GeneID:110355510	7.72735	1.33478e-07
G2537	2.52188	2.06779e-08	G9821	-2.46408	5.83126e-07	GeneID:110355500	-1.02761	0.0122205
G2533	2.0105	0.00994679	G9793	1.75272	0.00144354	GeneID:110355498	-2.99988	0.0293925
G2523	1.98878	0.00269312	G9789	-1.75495	8.71677e-05	GeneID:110355497	-3.35132	4.322e-09
G2503	2.67638	2.57995e-07	G9788	-1.34135	0.0185172	GeneID:110355491	-5.218	7.28798e-07
G2468	-2.57642	1.34353e-08	G9752	6.16671	0.000106355	GeneID:110355490	-2.2522	0.002822
G246	2.70303	0.00079303	G9716	1.59701	0.00233846	GeneID:110355481	5.58518	0.00171726
G2455	1.86628	0.0165168	G9674	-4.63302	9.31936e-17	GeneID:110355479	4.72794	9.96983e-06
G2444	1.25472	0.00160661	G9668	2.31045	0.000491028	GeneID:110355472	-1.58943	0.00170942
G2390	3.39838	0.00125083	G9595	3.49264	2.942e-05	GeneID:110355457	7.0693	4.12937e-07
G2362	4.09216	0.0448523	G9530	2.01116	2.42334e-05	GeneID:110355454	-2.95116	1.43336e-05
G2339	1.99082	0.0013255	G951	1.57076	0.0337964	GeneID:110355451	-4.66841	0.000143155
G23313	-5.98245	3.36407e-05	G9507	-1.65727	0.00880451	GeneID:110355440	5.29176	0.00621729
G23286	2.97537	0.0187727	G9495	-1.83833	4.37958e-06	GeneID:110355420	4.04943	0.0383101
G23282	-1.93133	0.0110217	G9407	-1.89243	2.36454e-05	GeneID:110355414	-2.96071	0.0146355
G23256	-3.7581	1.09934e-05	G9381	-1.90415	9.95534e-05	GeneID:110355408	3.49816	3.27692e-07
G2325	-5.5844	9.9098e-05	G9371	-2.12312	0.00157533	GeneID:110355406	-2.31049	0.0434074
G23221	2.94085	1.2305e-11	G9370	4.47977	0.0123413	GeneID:110355401	5.07528	0.00754311
G232	1.48829	0.000382227	G9351	1.96519	0.00160319	GeneID:110355400	2.23252	0.000658031
G23195	-1.71953	0.00195749	G9350	2.42398	7.46283e-09	GeneID:110355398	3.5639	0.00016025
G23182	4.46274	3.9186e-06	G9347	-1.79534	0.000962827	GeneID:110355383	1.7891	1.84964e-05
G2317	-1.30247	0.0114089	G9346	-1.54535	0.0114171	GeneID:110355382	2.74879	0.0271746
G2316	2.31841	0.00497537	G9339	1.03495	0.0382519	GeneID:110355379	1.62735	0.000803587
G23082	-1.6136	0.000187439	G933	2.76034	1.07431e-06	GeneID:110355378	6.79604	7.71081e-06
G23071	-1.26394	0.00719231	G932	2.17318	4.68569e-05	GeneID:110355361	3.32697	0.0159073
G23067	-1.60851	2.01793e-05	G9266	2.70561	0.000262303	GeneID:110355359	3.93871	0.00314312
G23064	-1.64383	0.00741402	G9256	2.33141	0.00208552	GeneID:110355331	1.42482	0.04881
G2306	-1.84489	0.0145241	G9166	-1.03632	0.0114764	GeneID:110355310	1.93805	0.00754192
G23052	-1.16642	0.00186134	G9148	3.1754	2.61508e-12	GeneID:110355303	4.45096	0.0411297
G23041	-2.18703	0.0144202	G9099	1.60523	0.00271136	GeneID:110355281	5.8166	0.000331148
G23027	1.04136	0.00194581	G908	2.86349	4.29486e-08	GeneID:110355253	-1.83413	0.0285392
G23026	-1.25614	0.00602128	G9076	3.49769	0.00391173	GeneID:110355244	3.55151	0.00347401
G23023	-1.22438	0.0106772	G9073	1.11479	0.0391371	GeneID:110355217	2.90011	0.000517148
G22998	-1.9677	6.98728e-05	G9043	2.63205	0.00836947	GeneID:110355203	4.68128	0.00918283
G22993	1.93505	0.000284102	G9039	6.10231	8.81024e-05	GeneID:110355200	1.32119	0.0106263
G22987	-2.34168	0.0287243	G9038	1.46034	0.0269387	GeneID:110355198	3.06114	8.09229e-08
G22985	-1.35962	0.0157656	G9018	1.07571	0.0496856	GeneID:110355191	2.89136	0.00752572
G22971	-1.18903	0.00971034	G9014	-2.43602	0.0129257	GeneID:110355187	-1.6323	2.368e-05
G22970	-3.77764	0.000191305	G9000	4.68014	5.23439e-06	GeneID:110355184	-2.55231	0.000237721
G22965	1.88777	8.43116e-08	G8955	-2.84335	0.000249912	GeneID:110355177	4.3417	0.0219432
G22958	-2.41581	3.07492e-06	G893	-1.20154	0.0176729	GeneID:110355172	-4.02419	0.0223873
G22957	-1.58544	0.0132235	G8925	1.54433	0.000408716	GeneID:110355167	-2.87845	4.6501e-05
G22954	-1.09551	0.00174098	G8914	-1.58688	0.000518257	GeneID:110355153	4.23598	6.88696e-05
G22944	-1.91214	0.000144261	G8893	1.30766	0.026331	GeneID:110355142	5.92607	5.30383e-14
G22941	-3.11355	9.61052e-13	G8865	3.05429	3.20136e-06	GeneID:110355137	5.10102	0.0143821
G22929	-4.04252	1.0804e-06	G884	2.89453	1.37758e-07	GeneID:110355135	2.54985	0.00164842
G22915	-1.18879	0.00311979	G8837	1.72436	0.00317483	GeneID:110355133	1.68524	0.0118796
G22912	5.46249	0.0247797	G8825	-2.54112	0.000365591	GeneID:110355131	3.73335	6.00919e-11
G229	2.96838	0.00138982	G882	2.05849	0.012351	GeneID:110355129	2.88644	5.11874e-06
G22892	-1.40211	0.000539377	G88	-3.12837	0.00231161	GeneID:110355125	4.00823	0.0420569
G22886	-4.77709	0.00400388	G8754	-5.42019	9.4476e-10	GeneID:110355122	4.54427	0.0258339
G22883	-3.17547	2.44159e-08	G8751	-1.69315	0.013503	GeneID:110355120	3.65052	0.0102643
G22881	-2.64776	0.000974924	G8741	1.04337	0.0242605	GeneID:110355119	5.70533	1.38643e-10
G22879	-1.22012	0.000278243	G8731	-1.37343	0.00379453	GeneID:110355118	4.39734	0.0245425
G22865	-1.78309	0.0386266	G8719	-3.22583	0.000128789	GeneID:110355112	-2.50873	0.00367926
G22861	-2.67233	1.26388e-08	G8716	3.41146	0.00377382	GeneID:110355093	2.76538	0.00086669
G22860	-3.00641	1.4482e-12	G8684	1.63081	0.000451208	GeneID:110355087	4.40419	0.0418075
G22849	1.25091	0.00867809	G8674	-3.25318	2.347e-05	GeneID:110355085	-1.19865	0.0418168
G22842	-2.06505	0.000165365	G8649	1.55412	0.000146042	GeneID:110355084	4.74597	0.0396645
G22835	2.08235	5.59324e-05	G8644	-2.79144	6.96965e-06	GeneID:110355066	3.38045	0.00601901
G22824	1.32698	0.00621433	G8641	-4.19144	1.67375e-24	GeneID:110355064	1.50593	0.00192043
G22819	1.14978	0.0143106	G8637	6.83896	1.41181e-13	GeneID:110355058	-3.15465	0.00731311
G22812	3.43819	0.00609861	G8630	-1.49233	0.00292627	GeneID:110355056	2.99869	0.0216059
G22804	1.61622	1.8372e-05	G8621	-2.30871	1.22513e-06	GeneID:110355027	-1.80869	0.0196753
G22798	-1.64528	0.00591276	G8617	-2.44914	0.0106189	GeneID:110355013	-3.61217	4.13786e-05
G22797	1.38402	0.000434095	G8605	1.42125	0.00283755	GeneID:110355010	-1.8037	7.71373e-06
G22796	-4.42669	0.000178637	G8582	-2.09095	0.00130738	GeneID:110355000	-6.83883	1.11934e-08
G22770	-1.81679	0.000962452	G8553	-5.58058	0.000433169	GeneID:110354997	4.69481	0.0113269
G22767	-6.74125	0.00135502	G8530	-1.4119	0.00523875	GeneID:110354985	4.79104	0.00988397
G22764	-1.94148	0.0130392	G8492	-8.65112	2.99521e-15	GeneID:110354978	1.47569	0.000567021
G22763	-1.81018	1.13871e-06	G848	1.6542	0.0215932	GeneID:110354977	-1.80028	0.0106981
G22752	-1.97196	6.38412e-08	G8360	1.20742	0.024585	GeneID:110354971	-1.6404	0.00196629
G22748	1.0122	0.0259602	G8343	1.81155	0.000364197	GeneID:110354969	5.46395	0.00138375
G22746	-1.32415	0.000357951	G8333	-1.41551	0.000620909	GeneID:110354967	2.89475	0.022582
G22737	-2.12408	4.67668e-06	G8304	1.71492	0.0464369	GeneID:110354956	-4.73567	0.00192004
G22727	-1.92338	0.013278	G8271	-5.07168	4.67887e-11	GeneID:110354955	4.52797	0.0153974
G22711	1.01618	0.0212161	G826	4.51566	3.71886e-19	GeneID:110354948	4.26868	0.0257773
G2271	-1.60578	0.0053744	G8215	-2.07643	6.01778e-05	GeneID:110354940	-1.73787	0.000187357
G22708	-3.34417	1.25465e-18	G8197	-3.95474	0.000202781	GeneID:110354935	3.65201	0.00949033
G22704	-1.48046	0.000257065	G8186	1.3143	0.0247981	GeneID:110354934	3.77547	0.00169969
G22702	-1.51296	0.0157249	G8185	-1.21098	0.0224273	GeneID:110354933	-2.03526	0.00650304
G22683	-1.2449	0.000254298	G817	-1.71825	0.00175714	GeneID:110354925	7.25886	2.03299e-06
G22669	2.03032	0.00214932	G8142	-1.65506	0.0019056	GeneID:110354924	4.91174	0.00440883
G22651	2.52175	0.0043002	G8117	-2.36297	4.96121e-09	GeneID:110354909	4.43125	0.030748
G2265	3.19606	5.75458e-05	G8056	-1.87991	2.62798e-06	GeneID:110354896	-1.53311	0.0378624
G22629	-1.29485	0.0308021	G8040	-3.21347	1.29293e-06	GeneID:110354879	-5.40888	0.000195567
G22610	-1.31012	0.000622905	G8007	1.28382	0.0456489	GeneID:110354878	3.25264	0.00909561
G22591	-2.09304	2.95486e-06	G7964	1.49397	0.0417269	GeneID:110354877	3.11035	0.0171796
G22572	-9.12398	1.54325e-15	G7958	4.8418	0.0214897	GeneID:110354876	-3.99486	0.023802
G22544	1.12935	0.0259602	G7942	-1.27872	0.0416759	GeneID:106146120	-1.71028	2.80428e-06
G22536	-2.00184	0.000131245	G7904	2.16088	3.74903e-05	GeneID:106146084	-3.02896	2.58688e-11
G22514	-2.45672	1.19137e-07	G7877	-2.31183	0.000652117	GeneID:106146075	-1.82317	8.07963e-07
G22513	-2.27417	3.51211e-07	G7873	-5.00171	0.00805375	GeneID:106146050	-2.39136	0.026546
G22512	-3.43323	9.12979e-08	G7872	-2.4772	8.97045e-07	GeneID:106146016	-1.47155	0.0204297
G22507	2.1289	0.00494936	G7863	1.72772	2.11878e-06	GeneID:106146013	-1.91609	0.0309899
G22506	-1.50512	0.0124193	G7862	2.82737	0.000132826	GeneID:106145965	-1.78083	5.44032e-07
G22494	-3.29389	2.11636e-18	G7859	1.09798	0.0453794	GeneID:106145961	1.44029	0.00456605
G2249	-5.8931	2.7877e-05	G7848	-1.61828	3.12397e-05	GeneID:106145834	2.16024	0.000673757
G2245	-5.50607	0.000364835	G7835	-2.28962	1.39389e-07	GeneID:106145828	4.28985	0.000123518
G22410	-5.2557	0.00403958	G7825	-1.87997	0.00661323	GeneID:106145771	-2.75748	0.00764327
G224	2.3927	0.0187222	G7823	1.82998	5.59512e-05	GeneID:106145748	-1.53211	0.00265528
G22391	-1.82314	0.000145811	G7801	-1.65285	0.0314542	GeneID:106145745	1.24365	0.001332
G22390	-5.16605	0.000828447	G7777	1.24414	0.0172173	GeneID:106145729	-1.93929	0.00910952
G22368	1.99906	0.00263528	G7776	-1.59188	0.0176062	GeneID:102098500	-4.89454	5.32265e-08
G22365	1.0171	0.0138061	G7756	-2.74852	0.00800336	GeneID:102098452	-2.94946	1.69034e-15
G22354	1.42223	0.00227289	G7718	-2.19126	0.000255186	GeneID:102098268	-1.79157	0.00265358
G2234	-1.6574	0.00153839	G7712	-1.55144	0.0361669	GeneID:102097898	9.51675	3.52816e-25
G22336	-1.96709	0.000167902	G7700	2.91372	0.0125673	GeneID:102097769	-1.97875	0.0290863
G22335	-1.64917	0.0232903	G7690	1.16281	0.019786	GeneID:102097609	-2.26691	0.00294504
G22327	-1.20838	0.026021	G7609	-5.07874	0.0121289	GeneID:102097497	-2.03793	2.53118e-07
G22301	-1.90661	0.000136523	G7604	-1.3193	0.0389009	GeneID:102097496	-2.10494	1.76026e-08
G223	2.71245	6.81127e-10	G7601	-2.75282	2.02629e-06	GeneID:102097154	1.49097	3.63087e-05
G2229	1.20014	0.00410963	G7599	2.73712	0.000116132	GeneID:102096998	2.21004	0.000410047
G22289	1.13339	0.00449559	G7598	3.09892	4.82433e-05	GeneID:102096871	-2.72936	1.65063e-08
G22288	1.64024	0.00285749	G7595	2.62618	1.04334e-05	GeneID:102096821	-2.26226	6.43616e-10
G22281	-1.62339	5.38267e-06	G7594	1.76209	0.0139602	GeneID:102096068	-5.88385	4.34794e-13
G2228	1.57765	0.000478374	G759	5.57944	0.00707882	GeneID:102095031	-1.71265	0.000975726
G22273	1.59511	0.0107416	G7569	3.22013	2.85788e-06	GeneID:102094993	2.5234	4.40492e-06
G22272	2.1515	0.0121826	G7565	1.64786	0.00144354	GeneID:102094987	-2.51088	0.029067
G22250	-1.85184	0.0230402	G7551	-4.74118	0.0150516	GeneID:102094831	-1.412	0.00687206
G22243	-1.33932	0.000158241	G7549	2.97597	5.53921e-07	GeneID:102094279	1.41135	0.00170379
G22242	-1.01226	0.0157249	G7538	-4.70674	0.0124921	GeneID:102094206	2.45589	7.20527e-08
G22233	-3.53482	2.39094e-16	G7502	-4.29484	0.0136824	GeneID:102094086	1.93227	0.000101067
G22199	-5.71291	2.41641e-08	G7492	4.11424	0.0331916	GeneID:102093944	1.10701	0.00150251
G22145	-1.09252	0.00265553	G7482	2.14716	0.0142992	GeneID:102093904	1.66333	0.00164897
G22138	2.42143	0.0148802	G7480	5.31833	1.86874e-06	GeneID:102093893	-2.13571	1.78329e-08
G22126	1.46095	0.000720987	G7478	2.25981	0.00497208	GeneID:102093691	1.94383	0.00313282
G22113	-1.08378	0.0271091	G7470	-1.54462	0.000394107	GeneID:102093299	-8.65714	2.36126e-52
G221	1.41878	0.0471477	G7467	-1.26119	0.00379453	GeneID:102093252	-7.54856	2.79338e-28
G2202	1.09029	0.0320563	G745	1.59895	0.0149854	GeneID:102093124	-2.67945	0.000171331
G22017	3.08203	0.0314874	G7449	1.17789	0.0383178	GeneID:102092840	4.25111	5.94152e-10
G21995	-1.68242	3.64782e-06	G7410	-1.73408	4.66319e-05	GeneID:102092131	1.94785	0.000695915
G21963	1.71504	2.65542e-06	G7403	-1.95075	0.00582783	GeneID:102092071	3.8734	3.41163e-06
G21950	2.25623	0.036207	G7400	-1.32756	0.0224195	GeneID:102091899	-1.19817	0.0119684
G21944	-2.4949	7.92397e-05	G7389	1.62275	0.0107874	GeneID:102091534	2.18426	1.36032e-06
G2194	1.76545	1.32568e-05	G7364	-2.18597	1.22264e-07	GeneID:102091515	-2.69027	2.68839e-07
G21920	-1.54914	0.0126694	G7349	4.75077	1.48573e-21	GeneID:102091214	-6.39387	8.39884e-07
G21919	-1.6301	0.0404398	G7317	-1.81276	0.0109381	GeneID:102090545	-1.0952	0.010635
G21910	1.49297	7.07574e-06	G7315	1.326	0.00605908	GeneID:102090292	-1.15749	0.0119187
G21909	1.43284	0.0404038	G7302	-1.39919	0.00108939	GeneID:102090170	-2.00108	0.00970875
G21907	-1.83429	0.0103004	G7299	2.55929	0.0268567	GeneID:102090166	2.82335	4.78103e-05
G21904	-2.66302	0.00835732	G7293	-1.02935	0.0236616	GeneID:102089740	-2.91709	0.00355164
G21886	1.45327	0.0492528	G7286	-1.3923	0.00263136	GeneID:102089657	3.57494	0.0406067
G21881	-1.25628	0.0231692	G7284	-2.92969	0.00580251	GeneID:102089629	3.74607	1.42505e-13
G2188	2.76081	0.00355136	G7281	1.18228	0.0254617	GeneID:102089624	-1.59326	7.15203e-05
G21867	1.94811	0.00723188	G7250	-1.08804	0.0156115	GeneID:102089608	1.22284	0.00348496
G21855	-1.89366	0.0149516	G7237	-1.95242	1.52686e-05	GeneID:102089572	-1.69956	0.00417831
G21813	-2.11913	0.000303971	G7236	-1.67887	0.000880675	GeneID:102089344	-3.3668	0.00288559
G21812	-1.88144	0.00370316	G7198	-2.55591	0.00290114	GeneID:102089174	-8.54649	1.86027e-27
G21760	-1.9922	1.9683e-08	G7132	-1.89492	0.0139981	GeneID:102089087	2.79186	1.29571e-14
G21756	-2.28946	4.98644e-05	G7099	1.40903	0.00262694	GeneID:102088787	-1.79328	4.32246e-06
G21740	-1.53343	0.000973869	G7091	3.70501	6.34089e-05	GeneID:102088709	-1.38428	0.000414883
G21683	1.29597	0.0335936	G7090	-1.34748	0.0252767	GeneID:102088695	4.30206	0.0238086
G2167	1.66881	0.0123126	G7076	4.94176	2.55587e-07	GeneID:102088321	-1.03093	0.0415192
G21666	7.2609	3.17014e-08	G7060	1.93554	0.000137587	GeneID:102087792	-1.62811	0.000285948
G21649	-3.19006	4.14261e-19	G7048	-3.38601	0.00605908	GeneID:102087664	-3.47094	2.54168e-10
G21632	-1.45051	0.024271	G7035	-3.6315	2.70021e-10	GeneID:102087517	-1.6998	0.000531719
G21628	2.34292	1.06355e-07	G7033	2.44194	7.23839e-05	GeneID:102087512	-1.61429	0.00392584
G21603	-2.31724	0.0100221	G7027	-1.42059	0.00127632	GeneID:102087315	-1.87216	6.11681e-08
G21600	-3.48495	4.69504e-10	G7000	-1.68423	0.00315762	GeneID:102086784	-3.15072	1.16849e-05
G21596	2.73053	0.0292401	G6988	-2.22895	6.26586e-06	GeneID:102086743	3.01758	0.00406152
G21590	-4.49032	2.29568e-08	G6929	-1.48292	0.0311828	GeneID:102086554	2.2468	4.55351e-10
G21580	-1.23366	0.0248514	G6924	-1.42445	0.0312611	GeneID:102086451	1.61798	0.00985849
G2157	2.04031	0.0132018	G691	1.16267	0.00262694	GeneID:102086415	5.00486	1.85506e-19
G21556	2.12257	0.0471477	G6907	1.08003	0.047543	GeneID:102085790	-2.34309	0.0136266
G21536	1.52943	0.0163062	G6899	2.15863	0.00905103	GeneID:102085403	1.42693	0.015353
G21510	1.93751	0.00496271	G6877	-3.33677	0.0416967	GeneID:102085041	-2.29499	4.40151e-05
G21491	2.02889	0.0182944	G6864	6.31902	7.88529e-12	GeneID:102084862	-1.46302	0.0271119
G21451	5.79189	0.000419364	G6819	1.46253	0.0135093	GeneID:102084821	-2.4038	0.000340444
G21412	1.02154	0.0400068	G6796	1.47047	0.000591035	GeneID:102084675	-1.84488	5.86607e-07
G21400	-1.90153	0.0433393	G6750	-1.26578	0.000738816	GeneID:102084638	-1.35294	0.000245925
G214	2.16777	0.0119835	G6715	1.52884	0.00742529	GeneID:102084565	-1.42359	0.00194702
G21388	2.47017	0.000278243	G6653	3.70965	0.00355841	GeneID:102084485	-3.38754	8.19059e-18
G21379	1.74418	0.0092034	G6617	3.25071	0.00146517	GeneID:102084398	2.68631	8.14805e-06
G21377	-1.09101	0.00695652	G6615	1.48953	0.000112293	GeneID:102084384	-1.21928	0.00104432
G21367	-1.04476	0.0485655	G6594	-3.13595	0.0153834	GeneID:102084311	-4.18882	1.43676e-05
G2134	-1.25058	0.00811301	G6570	-1.56711	0.0237148	GeneID:102084209	-2.04376	0.014804
G21337	-1.06646	0.0175026	G6549	3.78891	0.000421153	GeneID:102084122	-2.77165	0.000631984
G21325	-3.0374	9.81845e-09	G6536	-2.13322	0.0134991	GeneID:102083908	-1.18883	0.0369793
G21324	-1.79022	0.0043002	G6530	1.66386	0.02656	GeneID:102083671	1.07048	0.00746571
G21323	-2.15934	2.8204e-06	G6501	2.65791	8.33746e-08	GeneID:102083504	-5.41616	3.87958e-27
G21317	-2.43512	3.19437e-09	G647	-2.94064	5.82877e-09	GeneID:102083478	-1.63714	0.00449597
G21316	-1.47746	0.000482886	G6468	-1.82722	0.0385495	GeneID:102083463	1.49171	0.000477905
G21266	-1.33011	0.000198079	G6467	-1.6001	0.0173863	G9998	-2.9703	4.39825e-06
G2126	-2.63929	0.0456993	G6457	1.6667	0.0142139	G9994	-6.48713	0.000280648
G21229	-1.1639	0.00838148	G6455	1.98882	9.34353e-06	G9976	2.04185	3.46974e-05
G21227	-1.26266	0.0299664	G6452	1.41713	0.019638	G9975	1.08163	0.0410152
G21218	-3.03373	4.3788e-13	G642	-2.50464	1.80986e-06	G9964	-1.08161	0.00542041
G21195	-1.57212	0.0110992	G6419	6.17329	0.00692714	G9949	-1.74364	0.0031956
G21163	2.87048	0.016133	G641	-4.91568	0.00196259	G9933	-3.18475	4.88787e-06
G21162	3.55614	7.1656e-10	G6372	-2.10357	0.00459284	G9932	6.24349	0.000345518
G21122	2.58563	0.0142791	G6357	4.25648	0.0425487	G9925	4.82723	1.29389e-05
G21098	-2.14806	2.87226e-09	G6337	-2.2592	0.000137493	G9924	1.25734	0.0170077
G21097	-2.12927	0.00200431	G6258	-2.76711	8.38397e-05	G9917	1.36665	0.0422278
G21079	2.64775	0.0407572	G6256	1.95857	0.000158438	G9909	3.96763	2.30662e-06
G21077	4.63661	7.82909e-11	G6252	3.27818	0.0152507	G9892	1.1971	0.00203778
G21049	3.0447	0.00104519	G6227	-2.59914	0.0216738	G9888	1.01906	0.00560709
G21011	3.43418	0.00693421	G6223	2.18356	0.0325636	G9884	-2.07664	0.000722331
G21010	4.74937	0.0271081	G6218	-7.07922	3.52528e-28	G9861	1.29547	0.000727326
G21009	2.62102	5.19896e-07	G6217	-2.9484	5.28076e-09	G9860	-1.25692	0.0147497
G20988	2.68579	0.000448946	G6216	-5.46998	9.63372e-08	G9857	-1.23011	0.00238774
G20977	4.7837	0.000147707	G6214	-2.34042	0.00099583	G9853	1.17121	0.0494146
G20949	2.70015	7.89302e-09	G6213	-4.456	8.71295e-06	G9848	4.32656	4.05185e-14
G20917	1.96001	0.027597	G6210	-4.52551	2.63366e-09	G9846	2.48965	0.0364184
G20911	2.04787	0.0372187	G6203	1.13764	0.0154917	G9826	5.85073	0.000264501
G20908	1.51897	0.0425361	G6168	-1.23555	0.0174073	G9822	1.40245	0.00143001
G20905	-2.05734	1.48498e-09	G6163	-1.67734	6.8634e-06	G9821	-3.98742	5.52327e-15
G20895	-1.70354	0.00228038	G6156	1.33927	0.0112798	G9793	2.70284	1.91052e-05
G20889	-1.59777	0.00138174	G6155	1.04376	0.046708	G9789	-2.54021	7.71054e-09
G20888	-1.82246	1.4963e-05	G6143	3.09032	0.0162675	G9780	-1.49579	0.00482008
G2080	2.07895	0.00160929	G6137	-1.42937	0.0393818	G9760	1.61967	0.00641099
G20737	2.30807	4.10232e-05	G6125	-3.19435	3.35415e-16	G9752	5.97293	0.000372204
G20709	1.23146	0.00146988	G6121	1.69129	0.0149267	G975	-1.87938	0.00248191
G20676	3.95189	9.36707e-09	G6112	-2.20398	5.84574e-06	G9716	1.04907	0.0494024
G20659	-1.13215	0.0136008	G611	3.32485	1.3407e-08	G9674	-3.95262	5.42126e-13
G20642	-2.46565	0.00229848	G6067	-1.8189	0.00707387	G9668	1.75372	0.0281844
G20629	1.37351	0.00285749	G6060	5.37128	9.55176e-06	G9650	1.19196	0.00156929
G20571	1.88482	0.0291301	G606	-2.90411	0.00054753	G9610	2.00979	0.00578242
G2057	-10.7543	2.70602e-30	G604	-3.79963	0.0172699	G9606	1.81714	0.00106536
G20564	-1.41661	0.0330201	G6035	-3.86788	4.32034e-05	G9597	6.38769	1.64692e-05
G20544	-3.59066	0.0031691	G603	-3.15923	0.0108068	G9595	5.5193	5.52275e-07
G20524	-1.64329	0.00404139	G602	-3.26041	2.26213e-13	G9586	1.29695	0.0472481
G20515	1.03115	0.0272031	G5987	1.31877	0.000804254	G9573	2.50761	0.0418791
G20498	-2.63217	0.000128601	G5966	3.92228	0.0187888	G9556	-1.41476	0.0378624
G20473	1.67902	0.0271091	G5964	2.88251	3.91324e-06	G9530	1.41985	0.00403986
G20469	1.57791	0.0215503	G5952	5.03345	3.53142e-13	G951	1.6041	0.0293528
G20463	2.54471	3.90662e-05	G5923	3.91406	0.04525	G9507	-2.63723	1.34401e-06
G20460	5.69678	1.25453e-24	G5921	3.24016	2.15061e-08	G9495	-2.15479	1.33617e-09
G20436	1.16232	0.0114411	G5907	2.49322	0.01044	G9473	1.44788	0.0487376
G20403	-1.28539	0.00441042	G5904	2.01926	0.00224457	G9464	-1.77323	0.0368382
G20395	1.9757	1.22109e-06	G588	4.81677	2.7874e-16	G9454	-1.43366	0.000611496
G20345	-1.43189	0.0283033	G5879	1.70997	0.0232763	G9436	-1.0892	0.0297826
G20320	1.86014	0.00544659	G5874	-2.24549	2.04497e-06	G9414	1.01148	0.047712
G20313	-1.41593	0.0163525	G5864	3.03091	6.06154e-08	G9381	-1.59717	0.000953257
G20288	1.26627	0.000487575	G5863	3.69467	7.00382e-08	G9379	-1.10247	0.0113367
G20268	1.88926	0.0334302	G5857	-6.97508	0.00025523	G9371	-2.80712	1.34565e-07
G20262	-2.36378	0.00726503	G5850	2.10437	0.000187286	G9370	4.29586	0.0237649
G20247	-1.77727	1.70519e-05	G5838	-1.61169	0.0121144	G9351	3.79937	0.00385347
G20244	-1.43596	0.00435842	G5828	-2.51107	0.000268796	G9350	2.15854	4.51811e-09
G20205	1.80315	0.00254812	G5793	-1.5358	0.00122945	G9347	-2.57061	1.56011e-07
G20198	2.54582	4.54975e-05	G573	2.54038	0.0164547	G933	2.84102	1.50268e-06
G20171	-1.13678	0.0127931	G5723	-1.90063	0.0134692	G9328	1.57357	0.0432132
G20159	4.62599	0.019996	G5702	-3.3999	1.45759e-07	G932	3.1383	2.1273e-09
G20158	5.90611	0.000772153	G5666	1.28849	0.0108465	G9311	-1.42451	0.00852533
G20155	3.6036	9.03641e-05	G5629	-1.08526	0.0485937	G9266	2.41856	2.64656e-05
G20114	-2.92707	4.49242e-05	G5566	-2.23553	0.00066915	G9217	2.5674	0.00703714
G20112	2.28647	0.000730766	G555	-1.41777	0.00983403	G9211	2.02063	0.00601751
G20068	-4.93586	5.49227e-13	G5545	-1.4532	0.0148807	G921	1.78738	0.007438
G20063	-1.47271	0.0246189	G5541	-1.77312	0.00162568	G9180	-2.21713	0.00468503
G20051	-1.19094	0.000419364	G5521	2.05795	3.36475e-05	G9148	4.23637	1.61097e-17
G2	2.02682	0.00387372	G5509	1.94186	1.12346e-05	G9138	2.09274	0.00336436
G19984	-1.26844	0.0232076	G5505	-2.43703	2.12466e-05	G9099	1.363	0.00437694
G19970	5.32605	1.29734e-08	G5472	2.42037	9.22549e-09	G908	3.91478	4.75322e-12
G19919	-1.45032	0.000126341	G5463	-6.71027	3.93396e-07	G9061	2.09782	0.00078639
G19893	-1.46066	0.0068788	G54	-3.25256	3.84328e-05	G9060	2.43361	0.00232566
G19886	-1.62399	0.0405874	G5393	2.22671	6.48917e-05	G9059	1.3551	0.0266318
G19813	3.22146	0.0116371	G538	-2.10474	0.0494793	G9043	2.67619	0.00444994
G19806	-1.27196	0.00973722	G5377	2.54449	0.000360707	G9040	2.0367	0.0297859
G19801	-1.52319	4.57608e-06	G5301	1.65493	0.0122009	G9039	5.91013	0.000322402
G19784	6.30556	0.000236008	G5290	7.12012	0.00393833	G9032	1.13426	0.0148385
G19778	-2.92188	0.0319978	G5282	2.28612	0.00166457	G9018	1.40621	0.00860084
G19777	-1.23738	0.00051536	G528	7.24469	8.26784e-08	G9014	-2.35997	0.0250081
G19750	1.46464	0.0230904	G527	3.11012	0.00771088	G8987	2.18618	0.000570413
G19747	5.40039	0.00101959	G5214	-4.23187	0.0142139	G8955	-2.54574	0.012112
G19743	-2.22582	0.00912158	G5145	-3.36117	2.36454e-05	G8925	1.7797	4.3133e-06
G19728	2.94515	8.15041e-06	G5067	1.85896	0.0290783	G8914	-1.044	0.016025
G19693	-1.03702	0.0284693	G5065	-2.65495	5.3977e-05	G8893	1.2171	0.045891
G19664	-1.38694	0.000697031	G5050	-1.3473	0.000583886	G8884	-2.45783	0.0252202
G19647	-1.12796	0.0347186	G5048	-2.0372	0.00216634	G8865	2.92675	5.35126e-05
G19646	-1.5825	0.00039769	G5038	-1.53857	0.00528892	G884	3.18223	1.54336e-11
G19606	1.31499	0.00663294	G5029	1.71177	0.0152507	G8837	3.63934	8.06301e-09
G19600	1.44694	0.000527586	G5004	3.79485	0.00220192	G8831	2.90172	0.0462569
G19594	-1.08892	0.00605188	G5002	4.60574	3.49613e-05	G8825	-1.95786	0.0145835
G19589	-1.29907	0.00627826	G5001	3.0232	2.58016e-07	G8821	-1.73945	1.72613e-05
G19581	1.07768	0.0174069	G5	5.17516	2.85788e-06	G882	2.23123	0.000207531
G19578	1.22601	0.0196908	G4978	2.78555	5.53966e-06	G8788	-2.14349	0.0472432
G19575	2.31951	0.000157726	G4942	-3.42826	1.25212e-10	G8754	-4.92187	1.49633e-07
G19499	1.49681	0.00537395	G4941	-3.70292	7.52966e-17	G8752	-1.1895	0.00938026
G19459	-1.58465	0.000950311	G4934	1.61128	0.0399237	G8751	-2.15677	0.00650124
G19447	2.2515	0.00661553	G4928	2.7151	2.05533e-06	G8749	2.93523	1.17266e-08
G19441	-2.94875	0.00048093	G4927	1.18035	0.00943705	G8737	-2.32851	0.000920897
G19385	-1.59929	3.94823e-06	G4907	1.81732	0.00334417	G8731	-1.1963	0.00456414
G19348	-2.38946	8.33226e-05	G4900	2.24876	0.015137	G8725	-2.47926	0.00791579
G19346	-2.18403	0.000146606	G4899	3.26458	0.0164721	G8724	-1.3483	0.0365388
G19308	-1.48487	0.00254812	G4898	1.57353	0.0437125	G8684	2.66358	1.69938e-08
G19301	1.29579	0.0303462	G4893	2.8261	5.56396e-06	G8676	1.69596	0.0154414
G19285	2.37532	3.51434e-10	G4850	2.50994	0.000158436	G8674	-2.38909	0.0151761
G19268	-1.35044	0.000553159	G4819	-7.47495	2.24572e-21	G8649	2.44978	6.18369e-10
G19263	6.32053	0.00507067	G4802	1.43273	0.017736	G8644	-3.21582	2.483e-09
G19262	3.78928	0.0047844	G4801	1.90626	0.00883701	G8641	-4.47539	1.62755e-32
G19242	-3.29643	1.17741e-10	G4796	3.94406	3.98267e-12	G8637	4.07362	1.75017e-07
G19238	3.42726	5.53969e-08	G4787	-2.10666	2.71331e-05	G8630	2.62686	1.02677e-09
G19229	-2.34043	1.33693e-05	G4775	2.03338	8.89247e-06	G8621	-1.00912	0.0488349
G1917	2.98913	0.0351039	G4774	2.07892	3.83753e-05	G8605	2.12543	2.41548e-06
G19128	-1.32778	0.0271081	G4771	3.56801	9.2569e-05	G8582	-5.02664	4.53901e-07
G19127	-1.70015	0.0469872	G4738	1.26931	0.00745572	G8553	-6.70434	9.44652e-06
G19116	2.18169	0.0058391	G4717	1.31439	0.0147327	G8530	-2.47443	9.53686e-09
G19114	-3.12099	0.0368033	G4681	3.04519	6.19116e-12	G853	3.24769	0.00856826
G19107	-1.23306	0.00723954	G4652	-3.25442	0.0226107	G8492	-9.65705	1.49161e-21
G19093	1.64773	0.00228038	G4612	-1.59905	0.0127793	G8343	1.14697	0.0375479
G19075	1.52943	0.0108659	G4607	4.78402	1.92732e-09	G8333	-1.39931	0.000269429
G19069	-3.24192	5.36678e-10	G46	2.79223	0.00401181	G8304	4.49417	0.000105509
G19042	-3.80957	4.10272e-05	G4579	2.85379	1.64152e-11	G826	3.945	3.47408e-14
G19017	2.39338	0.0257918	G4555	-1.28952	0.0136119	G8255	1.837	0.022907
G18965	3.54948	1.33693e-05	G4549	7.21141	0.00232252	G8253	-2.2609	0.0360709
G18951	-2.86988	3.55323e-15	G4548	2.70907	0.00379678	G8239	-2.1491	1.38643e-10
G18944	-3.38557	0.000234202	G4537	1.55397	0.0059229	G8215	-1.22856	0.0204579
G18942	-1.55649	0.0187727	G4535	2.23636	0.00410195	G8197	-4.72559	0.000130452
G18922	-1.08336	0.000922065	G4451	-1.65502	0.000542291	G8186	2.8488	2.54263e-08
G18920	-1.22193	0.000389587	G4438	1.60558	0.00430958	G817	-4.08898	2.19708e-27
G18859	1.51222	0.00703311	G4427	-3.40672	4.17123e-06	G8159	1.35618	0.0389248
G18854	-1.55342	0.00126278	G4419	-4.15517	0.000376869	G8142	-2.17326	1.09304e-05
G18853	-1.89472	5.12252e-06	G4394	-2.19556	9.44887e-08	G8117	-2.184	4.94517e-10
G18837	3.36314	4.41489e-05	G4355	-2.35044	0.000536607	G8078	2.08117	0.0480114
G18818	2.17306	0.000312775	G4346	1.27166	0.00633054	G8056	-2.44598	2.51389e-12
G18803	-2.90882	2.81618e-06	G4320	5.77087	0.0213711	G8008	1.68719	0.00175148
G18777	4.5436	2.83049e-10	G429	-4.10891	0.00701095	G7904	1.98774	0.000188246
G18751	2.71108	0.000253854	G4281	1.29882	0.0318158	G7872	-2.18707	0.00026721
G18646	-2.31504	0.00876838	G4261	-1.94529	1.96872e-06	G7863	2.51773	4.14803e-13
G18631	1.37472	0.0490248	G4231	1.79277	0.00138366	G7851	1.03465	0.0266318
G18624	4.97104	1.50198e-05	G4215	-1.6215	0.000795266	G7848	-2.1043	8.95914e-09
G18620	-2.82478	2.20465e-06	G4203	-1.55073	0.00810044	G7835	-2.27084	7.07857e-09
G1861	-1.00934	0.037957	G4192	-3.71358	0.0334196	G7825	-1.46691	0.030275
G18603	-1.98233	2.65952e-09	G4137	4.21853	3.57025e-07	G7823	1.38955	0.00125944
G18539	3.26084	1.28984e-05	G4094	-1.45225	0.00373647	G7802	-1.29176	0.0178897
G18522	-2.58862	0.0309528	G4088	2.39176	0.00162568	G7777	1.18095	0.00680567
G18521	-3.35341	0.0331237	G408	-1.20631	0.00553623	G7776	-1.95256	0.0317765
G18518	2.17599	0.0360641	G4071	-5.78434	1.51286e-17	G7756	-2.4427	0.0269364
G18516	2.72843	0.000128638	G4060	1.97995	0.000317117	G774	-1.35634	0.00203778
G18488	3.72017	1.71205e-13	G4051	2.56894	0.0136824	G7721	1.14417	0.0186072
G18462	2.0396	0.00123248	G4042	3.00983	7.24925e-06	G7718	-2.70131	8.52261e-06
G18456	2.80254	0.0043002	G4022	2.9179	0.00060465	G7693	1.61785	0.023476
G18453	1.67391	0.00401766	G3998	-1.36789	0.00336864	G7662	-1.54534	0.0397725
G18424	-2.04668	0.000137381	G3977	-2.60976	0.00521405	G7645	-1.54191	0.020709
G18402	-1.42639	0.0217098	G3937	-3.2418	0.00204418	G7635	1.69308	2.89851e-06
G18377	-2.62057	3.84424e-09	G3889	1.93415	5.76651e-05	G7616	2.37669	4.85933e-05
G18369	-1.33589	0.000349237	G3886	1.06948	0.0129916	G7613	4.42193	0.0278219
G18355	1.19648	0.00946842	G3880	4.37827	4.17282e-07	G7601	-3.42223	1.5095e-11
G18348	3.04823	2.06583e-07	G3847	5.42902	0.00137907	G7599	2.33798	0.00217414
G18343	-1.73033	0.0134665	G381	1.52176	0.000892521	G7598	5.52002	1.96171e-08
G18314	5.32761	2.1368e-14	G3782	1.82586	0.00140985	G7596	3.92864	4.32033e-08
G18250	1.19453	0.00398847	G3775	3.27751	1.83101e-06	G7595	2.55431	2.49163e-05
G18244	5.20139	1.06144e-40	G3746	1.74591	0.00711753	G7594	2.50928	0.00110128
G18238	3.16328	1.00719e-07	G3732	1.23103	0.00298954	G7588	-2.76836	0.000165115
G18222	-6.67236	1.50632e-51	G3678	1.29306	0.0280221	G7569	5.80165	1.37229e-09
G18168	-1.33295	0.00113076	G3676	-1.05668	0.0478188	G7566	2.35002	0.0178099
G18116	-1.32728	0.000213792	G3607	5.14919	0.011294	G7565	1.73505	6.55847e-07
G18065	1.85362	0.00606476	G3605	1.302	0.00471253	G7551	-6.30299	2.00477e-05
G18062	-3.19713	2.83519e-11	G3600	1.6807	0.00677824	G7549	3.13349	2.00775e-06
G18061	-1.2302	0.00172224	G3577	3.24114	0.000706611	G7538	-4.03076	0.022097
G18039	-1.81623	9.54857e-05	G3564	1.53332	0.000979795	G7521	-1.35373	0.000428842
G18037	-1.26389	0.045871	G3558	-1.15793	0.00354417	G7502	-6.13793	8.95565e-05
G18005	3.25985	0.000144261	G3547	4.13101	1.18692e-11	G7494	1.47563	0.000153428
G17956	-1.75112	0.00686702	G3531	2.93047	2.5749e-13	G7482	3.29155	1.95009e-05
G17937	-4.45264	5.37655e-13	G3530	2.18188	1.01886e-08	G7480	7.10035	8.17736e-07
G17930	-1.27602	0.0282129	G3508	2.04633	1.22487e-05	G7478	2.45703	1.03166e-06
G17915	4.91042	7.76796e-08	G3504	1.70807	0.000198147	G7467	1.04394	0.0313803
G1788	-3.39631	4.82288e-07	G3488	-1.00854	0.0333735	G745	1.36845	0.0186124
G17871	1.54471	0.00355458	G3470	-3.0354	0.000107052	G7449	2.68295	1.06121e-05
G17861	1.18033	0.000729725	G3455	1.42708	0.0408988	G744	1.82589	0.0127052
G17858	2.25896	0.00144486	G3442	4.27793	0.00270712	G7431	-1.08085	0.01359
G17842	4.96014	1.94016e-11	G3385	-2.00583	5.59512e-05	G7419	1.31311	0.0211482
G17839	-2.33842	1.46466e-08	G3379	1.8985	0.0164721	G7410	-1.44846	0.000558761
G17837	-1.86584	0.000119153	G3368	-3.18963	4.52028e-06	G7409	1.57666	0.0239039
G17768	-1.24274	0.00392053	G3365	-1.60809	0.028865	G7403	-2.05977	0.0026633
G17722	-3.34739	0.00540041	G3363	3.34883	0.000372843	G7389	1.40171	0.01379
G17711	-1.69262	0.0109306	G3358	-1.55286	0.00234196	G7373	5.6794	0.00508643
G1769	1.99351	1.73097e-05	G3321	-2.86194	0.0275835	G7364	-2.87854	2.73116e-13
G17667	1.61276	0.0182756	G3316	2.37866	0.00169439	G7349	5.91516	1.71223e-27
G17617	3.14283	1.78306e-06	G3312	-1.1232	0.0125248	G7315	4.81368	8.51469e-15
G17571	2.44199	0.00821253	G3294	-1.46213	0.000127735	G7284	-3.32962	0.00261952
G17565	1.55786	8.27784e-06	G3293	1.9702	0.00833374	G7281	1.67517	0.00204505
G17562	-1.22503	0.0328306	G3286	-1.4728	0.00423799	G7265	-1.77776	0.00141139
G17547	1.09455	0.03309	G3272	-2.42209	0.00355934	G7261	-1.06305	0.0104368
G17544	1.2586	0.0207645	G3249	1.84628	0.0264298	G7208	4.55622	2.56574e-19
G17526	-4.80747	0.0188738	G3236	-1.76154	5.34638e-06	G7132	-4.20196	2.30826e-06
G17500	-2.90181	0.00689587	G323	1.50366	0.0426627	G7076	7.59019	3.09988e-08
G17487	-3.41879	0.00638483	G3214	2.21682	0.027412	G7060	2.57682	3.4728e-07
G17485	-1.63727	4.52762e-05	G3206	1.44613	0.000841329	G7048	-5.37124	4.34484e-05
G17480	1.25306	0.013402	G3188	-1.78295	3.8367e-06	G7046	-2.43641	0.00104432
G17476	-1.26221	0.0105908	G3186	-1.10184	0.0443181	G7045	1.51805	0.00874823
G17473	1.45319	0.0108307	G3179	1.65352	0.00811395	G7035	-5.50893	7.0564e-20
G17465	2.57484	0.00741402	G3172	6.47292	2.31397e-09	G7033	1.61277	0.00329046
G17463	2.58668	0.00131937	G3155	6.56498	4.33032e-08	G6988	2.59828	9.963e-05
G17456	4.11364	0.00230581	G3143	1.13784	0.0288254	G6979	2.33857	1.73954e-10
G17449	1.69183	0.0302925	G3136	1.40092	0.00396642	G691	1.53784	2.19439e-05
G17446	1.83878	5.1145e-06	G3133	-1.67012	0.00138372	G6907	1.47203	0.0258389
G17417	2.59148	0.000140223	G3076	2.8831	1.24863e-08	G6899	4.73821	2.94978e-05
G17411	-1.33389	0.00384085	G3015	1.13147	0.0162382	G6864	8.6892	4.40055e-12
G17409	1.90311	0.000294817	G3009	1.303	0.0181605	G6796	2.04039	4.95754e-08
G17408	1.52832	0.0429464	G2997	3.89484	0.00644987	G6750	1.56107	1.64777e-05
G17401	-1.78353	0.0173086	G2981	1.46725	0.000619819	G6728	2.90028	1.13668e-14
G17362	-3.35104	1.64209e-05	G2952	2.41495	0.00796861	G6715	1.66493	0.000382159
G17351	1.6943	0.000493539	G2948	1.85214	0.000803008	G6653	6.09824	0.000442138
G17341	-1.20903	0.00235509	G2879	9.27153	0.00318349	G6617	6.42993	3.20518e-05
G17280	4.70467	0.0232701	G2877	1.14316	0.0084139	G6615	1.11188	0.00261952
G17278	2.81475	0.022151	G2854	5.64952	0.00505466	G6571	-1.58621	0.0170642
G17272	1.35188	0.0114411	G2844	1.25929	0.0140017	G6570	-1.76519	0.00372428
G1727	2.26461	8.97221e-06	G2797	6.40832	1.05638e-05	G6569	-1.30239	0.0240452
G17268	4.33708	5.8011e-10	G2790	3.00423	6.14992e-06	G6565	-1.00829	0.0468033
G17266	-1.59552	3.77314e-05	G2765	1.15061	0.00962533	G6555	4.66311	0.0105385
G17240	2.64872	0.0498022	G2683	3.89944	0.0454227	G6549	4.13863	0.00038588
G17239	2.44525	0.00497373	G2681	5.08938	1.23643e-20	G6530	3.79072	9.80701e-06
G17225	-2.29068	0.000421247	G261	4.11155	0.0333735	G6507	2.26911	0.0207549
G17224	-4.72453	0.0140999	G2600	2.22003	0.003292	G6501	2.15717	7.55241e-06
G17179	-2.4291	1.35563e-12	G260	1.3272	0.000958796	G6473	3.03481	0.00602618
G17117	-4.20857	0.000798802	G2566	2.65849	0.0408411	G6463	1.81644	0.0066376
G17111	3.12483	0.0022599	G2561	2.79352	3.38678e-07	G6455	1.51801	0.000449673
G1709	1.70688	7.63741e-06	G2537	4.06979	8.58847e-14	G6432	1.97779	1.46732e-08
G17089	-3.83194	0.0016834	G2533	1.78742	0.046287	G642	-2.29906	6.00593e-06
G17076	-9.15375	2.05193e-15	G2530	-1.43466	0.0178015	G641	-3.8901	1.96643e-05
G17018	-2.228	2.58276e-06	G2527	2.03308	0.00052111	G6397	6.18285	0.0164019
G16981	2.22268	0.00308079	G2523	2.61836	3.57816e-05	G6370	1.717	0.0105757
G1698	1.90306	0.000259881	G2503	2.60941	4.57627e-08	G6361	2.7762	0.0467266
G16962	-4.94837	4.97085e-17	G2491	-3.24806	0.00480947	G6355	1.52753	0.0216059
G16925	1.93105	0.000641742	G2481	1.11653	0.0463775	G6337	-1.56126	0.0161209
G16903	2.27749	0.0359176	G246	4.28555	1.09847e-08	G6290	-1.48203	0.00368894
G169	-5.8216	0.000546769	G2455	3.00529	5.61517e-05	G6276	-1.39996	3.999e-05
G16889	-3.03461	0.000841202	G2448	1.10078	0.0399501	G6258	-4.73923	6.97188e-11
G16886	4.24611	0.000181174	G2444	3.00962	0.000531905	G6256	1.78934	0.000388935
G16866	2.68739	0.0107437	G2426	2.85876	6.05358e-05	G6227	-3.65526	0.00140473
G16851	2.3509	0.0081525	G2408	-3.36887	7.90044e-05	G6218	-6.85745	8.2112e-12
G16825	-1.49496	4.75443e-05	G2401	-4.0242	0.030561	G6217	-2.44735	0.0012879
G16690	2.77668	4.69504e-10	G2395	4.59681	0.0249283	G6216	-7.01171	1.04339e-11
G16685	3.03538	2.43425e-07	G2390	6.18802	2.03525e-05	G6214	-3.62513	9.76846e-09
G16654	-1.97824	1.89397e-05	G2372	2.52323	0.000499091	G6213	-7.4797	3.92289e-08
G16653	-1.677	0.000794826	G2362	4.00368	0.0366796	G6210	-5.28174	1.46439e-13
G16625	-2.11274	4.01538e-09	G2359	1.88739	0.00477923	G618	9.12866	2.40734e-15
G16620	-2.69063	1.28862e-07	G2354	-2.1912	0.00268408	G6166	2.0332	0.00238441
G16592	2.45445	3.06518e-06	G2339	1.23916	0.0352251	G6156	1.97158	0.000697013
G16586	6.80506	6.42375e-07	G23313	-6.90573	1.39055e-06	G6155	2.57749	1.18191e-05
G16583	1.47222	0.00521352	G23312	-2.71199	0.00654533	G6143	4.97053	0.00391757
G16538	-2.36568	1.2732e-08	G2331	1.36985	0.00380251	G6125	-3.89965	4.2159e-27
G16536	-3.47006	8.2755e-05	G23299	2.73684	0.0393085	G6112	-1.38824	4.40572e-05
G16510	8.18168	1.42474e-07	G23286	6.2525	0.000139474	G611	3.23793	1.62513e-06
G16506	-2.95053	0.00260723	G23282	-2.27144	0.00262605	G6099	1.29324	0.00403644
G16502	-4.8608	0.0119106	G23256	-3.86426	5.17097e-05	G6097	-2.22155	9.38707e-08
G16493	-2.07797	0.00862015	G2325	-5.81206	9.13413e-08	G6067	-1.85068	0.00323185
G16488	1.06148	0.0090929	G23221	3.81529	2.04332e-12	G6060	2.22753	0.0257904
G16468	-5.9702	2.00028e-05	G23195	-1.54219	0.00559916	G606	-1.60244	0.00978024
G16462	-2.6725	3.66419e-13	G23182	3.61622	1.14563e-05	G604	-6.39144	3.8754e-08
G16452	5.38569	0.0203375	G23174	-3.57481	2.8037e-08	G6035	-2.03849	0.00598929
G16451	7.28703	6.94689e-07	G2317	-1.11177	0.0460934	G603	-5.60599	0.00164463
G16441	1.68703	0.0188641	G2316	2.11235	0.00373647	G6027	1.37302	0.0124124
G16440	1.7871	0.0257046	G23159	1.64145	0.0185172	G602	-4.09026	7.18779e-06
G16418	-1.83874	0.00535369	G23132	1.33795	0.0241992	G6003	2.82388	0.00125329
G16411	-1.77669	0.0336848	G23123	-1.24368	0.0427326	G5987	1.44183	6.41504e-05
G16379	-2.44283	0.0219929	G2309	2.0146	0.00768804	G5966	3.19266	0.019849
G16378	-3.36415	0.00412023	G23082	-2.35706	1.58087e-07	G5964	2.93309	3.86756e-07
G16364	-1.81729	0.0447366	G23071	-1.57513	0.00128038	G5952	4.37182	1.05677e-10
G16324	2.63854	0.00512762	G23069	2.10297	0.000301279	G5948	1.62456	5.07342e-05
G16323	-1.17181	0.030552	G23068	-1.76846	0.0163702	G5938	3.2591	7.257e-09
G16303	3.89248	0.0121856	G23067	-1.37841	0.00272062	G5921	2.6946	1.9327e-06
G16295	-3.57092	0.00423388	G23064	-2.10425	0.000988428	G5907	2.00563	0.0298565
G16227	-2.50866	0.00407092	G2306	-1.88518	0.0107871	G5904	2.86784	9.963e-05
G16225	1.73245	0.0188766	G23052	-1.07545	0.0164597	G5898	-2.42809	3.67349e-08
G16219	-1.46629	3.08219e-05	G23043	-2.3174	0.0223035	G588	2.87478	0.0124124
G16215	-2.50871	0.00636738	G23030	1.29899	0.0334196	G5874	-2.29317	0.00115129
G16160	3.46257	8.50372e-10	G23028	1.10987	0.0128578	G5871	-3.8791	1.05573e-07
G16149	-2.4704	1.12673e-10	G23027	1.24476	0.00233846	G5870	-2.57155	0.00881697
G16143	2.33399	0.000664903	G23026	-1.33248	0.012728	G5864	3.19306	8.48729e-10
G1614	-1.60805	0.00362051	G23023	-1.48917	0.00234078	G5863	4.2943	7.04178e-12
G16134	-1.60815	0.00533425	G23010	1.18302	0.0223059	G5857	-4.98759	0.0057618
G16100	-1.29279	0.000496689	G22998	-1.32127	0.0128281	G5850	2.29089	0.000133839
G16087	2.42099	1.85432e-05	G22993	4.07353	2.2439e-06	G5844	1.75502	0.0350237
G16065	5.6434	0.000425185	G22987	-3.87286	6.67569e-08	G5838	-2.23412	2.82888e-08
G16058	-2.42907	0.012519	G22985	-1.44676	0.0092162	G5828	-2.10924	0.0147097
G16055	-3.61398	7.24958e-07	G22977	-1.09515	0.0163302	G5812	-1.34902	0.0207257
G16053	-1.24806	0.000374341	G22970	-3.22123	0.0203773	G5804	1.48812	0.0345096
G1600	-1.15915	0.0490322	G22969	-1.03211	0.0313629	G5793	-2.27105	3.43174e-07
G1599	-1.75768	0.0282928	G22965	2.30112	5.23161e-08	G5789	-5.3274	0.0256598
G15972	-1.8101	0.0190279	G22958	-1.60086	0.00237619	G5770	1.56651	0.00655152
G15963	1.346	0.000205866	G22947	3.81227	0.0117647	G5732	1.9987	1.64304e-05
G15956	-1.43269	0.00831293	G22944	-2.33289	0.000173561	G573	2.36768	0.0279164
G15941	3.42731	0.0025259	G22941	-2.97113	9.28628e-13	G5725	1.38667	0.000516851
G15938	-1.47833	0.000425258	G22939	-1.60456	0.0151329	G5723	-2.00708	0.00207474
G15901	1.22498	0.0339168	G22938	2.98806	0.01044	G5717	3.27598	0.000636158
G15900	2.24555	0.00387372	G22931	-1.82434	0.00199051	G5680	1.9745	0.0126008
G15807	1.74874	0.00381113	G22929	-4.98072	6.32705e-14	G5666	1.32292	0.00715929
G15806	1.501	0.0092034	G22925	-1.45866	0.0290159	G561	2.73117	1.18868e-08
G15770	-2.83392	0.0214964	G22915	-1.86042	0.000643357	G555	-2.65717	7.13845e-08
G15768	-3.66691	0.0113517	G22912	5.45185	0.0205554	G5541	-1.4465	0.00609511
G15711	-1.11411	0.0395624	G229	3.61389	2.56338e-05	G5521	1.98835	4.78927e-06
G15707	-2.67893	0.0369462	G22893	-1.07566	0.0218853	G5518	-1.25729	0.0017423
G15689	1.18452	0.0244203	G22892	-1.19585	0.0116241	G5509	2.61626	5.15691e-06
G15680	-1.05829	0.00318187	G2289	-2.00727	0.0364734	G5487	1.15923	0.0229075
G15673	1.64659	0.000182925	G22886	-5.8023	1.01444e-15	G5472	3.11907	2.11337e-16
G15643	2.32988	0.00240478	G22883	-3.58123	7.69339e-10	G5463	-6.07312	0.000539389
G15641	1.53191	0.0333167	G22881	-3.37161	4.23051e-06	G5444	2.83771	0.0070033
G15630	3.44614	0.00032458	G22879	-1.01632	0.00912747	G54	-3.49747	0.000127202
G15621	3.98982	0.0260569	G22874	5.01746	9.96548e-08	G5393	1.77125	0.000688476
G15597	-3.67011	1.71957e-07	G22865	-1.96201	0.00178058	G538	-1.69107	0.0481327
G15574	4.50138	2.51282e-05	G22861	-2.60778	1.38136e-05	G5377	2.68663	0.000235748
G15570	3.30253	0.016189	G22860	-2.42218	1.6377e-09	G5301	1.59164	0.00855146
G15563	4.63695	0.00126143	G22842	-1.53665	0.00242947	G5300	1.70723	0.0255138
G15552	1.47934	0.0100974	G22835	1.87463	0.000164075	G5290	4.68573	0.0170754
G15542	3.86304	1.36099e-08	G22819	5.35029	1.38225e-32	G5282	5.22391	5.8472e-07
G15536	2.4353	1.44584e-05	G22810	8.60669	1.80063e-14	G528	7.05495	6.87942e-07
G15489	2.02216	0.0134578	G22804	2.11367	2.2281e-07	G527	2.87867	1.50548e-05
G15484	2.68687	0.0404398	G22798	-1.23861	0.035472	G5214	-3.93326	0.000762511
G15471	-2.49592	3.26094e-05	G22797	1.40197	0.00094704	G5145	-3.07051	1.59755e-05
G15453	2.21688	0.00881773	G22796	-3.19276	0.0232167	G5102	4.79858	8.74096e-11
G15452	1.32873	0.000972877	G22787	1.60761	0.0290783	G5073	9.4712	0.0193866
G1544	-1.10225	0.00656956	G22786	2.43596	0.00575286	G5065	-2.79442	4.40612e-05
G15434	-3.44749	2.23358e-05	G22785	1.2333	0.0287675	G5050	1.9965	1.34401e-06
G15428	4.80042	0.0121266	G22770	-2.43522	5.1361e-07	G5048	-2.36033	0.00142039
G15414	2.26195	0.00141137	G22766	1.2299	0.017315	G5047	1.66316	0.0265931
G15357	1.66937	0.000486564	G22764	-2.45913	0.000562192	G5038	-1.85415	0.00274272
G15340	1.92443	0.0101734	G22763	-1.99575	1.05346e-06	G5004	3.34599	0.00950714
G1534	-1.61598	6.98728e-05	G22754	-1.10326	0.0220748	G5002	4.18129	0.000183953
G15331	1.05597	0.00617351	G22752	-1.86205	2.45276e-06	G5001	3.38725	1.12886e-07
G15326	3.51875	0.00228038	G22748	1.03754	0.0290783	G5	3.40509	0.000353261
G1528	1.36612	0.0384297	G22746	-1.55544	0.000824267	G4978	5.39597	2.95949e-11
G15270	5.58593	2.09972e-08	G22744	5.91652	0.000303938	G4969	1.13154	0.0263433
G15249	1.05386	0.0104761	G22737	-1.85184	4.22882e-05	G4942	-4.18367	4.05185e-14
G15204	2.72772	2.13386e-12	G22727	-1.85423	0.0188888	G4941	-4.13826	4.46403e-12
G15189	-5.19962	6.2383e-11	G22715	7.74408	6.71967e-05	G4928	2.60069	2.85127e-05
[truncated: 1,203 more rows]
