# Supplementary material for: Analysis of mRNA and lncRNA Expression Profiles of Breast Muscle during Pigeon (Columba livia) Development
Source: Genes (Basel). 2022 Dec 8;13(12):2314. doi: 10.3390/genes13122314 (PMC9777807; doi:10.3390/genes13122314)
Supplement: Supplementary file 1 [file genes-13-02314-s001.zip › Table. S5 LncRNA-mRNA pairs of of DE-lncRNAs and DE-mRNAs.xlsx]

## Sheet: Sheet1
lncRNA Gene ID	mRNA Gene ID	Correlation	P value
G10057	GeneID:102086599	0.988275	1.71097e-09
G10057	GeneID:102088558	0.915666	2.91227e-05
G10223	GeneID:102090661	0.909966	3.99932e-05
G10283	GeneID:102089634	0.963275	4.94625e-07
G10358	GeneID:102094420	0.984133	7.71231e-09
G10365	GeneID:102083674	0.920373	2.20305e-05
G10425	GeneID:102098240	0.950656	2.12024e-06
G10518	GeneID:102095338	0.913921	3.21646e-05
G10632	GeneID:102089750	0.913412	3.30984e-05
G10689	GeneID:102096010	0.935368	7.96404e-06
G10730	GeneID:102098602	0.97112	1.50725e-07
G10760	GeneID:102090051	0.949514	2.37259e-06
G10826	GeneID:102083677	0.909477	4.1055e-05
G10835	GeneID:102092841	0.943902	3.98043e-06
G10900	GeneID:102098351	0.90877	4.26313e-05
G10914	GeneID:102083798	0.942605	4.45271e-06
G10937	GeneID:102087281	0.980517	2.1398e-08
G10972	GeneID:102091754	0.973896	9.13672e-08
G11231	GeneID:102098538	0.986499	3.4538e-09
G11272	GeneID:102088814	0.911471	3.68544e-05
G1136	GeneID:102085731	0.9834	9.65463e-09
G1136	GeneID:102086381	0.941125	5.04421e-06
G1136	GeneID:102086760	0.957927	9.6733e-07
G11511	GeneID:102085220	0.909306	4.14314e-05
G11517	GeneID:102085397	0.943739	4.03749e-06
G11645	GeneID:102089378	0.919314	2.34926e-05
G11680	GeneID:102091383	0.961176	6.50809e-07
G11694	GeneID:102091937	0.909379	4.12711e-05
G11704	GeneID:102091937	0.904444	5.33453e-05
G11710	GeneID:102092297	0.941158	5.03047e-06
G11710	GeneID:102092479	0.959707	7.8168e-07
G12151	GeneID:102089754	0.938974	6.01348e-06
G1224	GeneID:102097072	0.92382	1.77624e-05
G1224	GeneID:102097263	0.934004	8.81984e-06
G1224	GeneID:102098032	-0.916038	2.85042e-05
G12380	GeneID:102095344	0.986371	3.62033e-09
G12473	GeneID:102095272	0.942129	4.63669e-06
G12518	GeneID:110362900	0.926789	1.46346e-05
G12520	GeneID:102086120	0.973917	9.10039e-08
G12539	GeneID:102093449	0.950113	2.23736e-06
G12637	GeneID:102090181	0.906687	4.75551e-05
G12653	GeneID:102090910	-0.9247	1.67847e-05
G12833	GeneID:102087288	0.931904	1.02784e-05
G12838	GeneID:102088637	0.942471	4.50372e-06
G12838	GeneID:102088822	0.908818	4.25229e-05
G12995	GeneID:102086733	0.928908	1.26822e-05
G13026	GeneID:102087837	0.914509	3.11126e-05
G13026	GeneID:102093320	0.973271	1.0274e-07
G13093	GeneID:102094545	0.961893	5.93601e-07
G13095	GeneID:102094545	0.912554	3.47201e-05
G13148	GeneID:102084363	0.952006	1.84975e-06
G13162	GeneID:102085103	0.932322	9.97343e-06
G13207	GeneID:102095461	0.945885	3.33639e-06
G13207	GeneID:102096868	0.931882	1.02947e-05
G13215	GeneID:102097043	0.913419	3.30857e-05
G13274	GeneID:102091819	0.9385	6.24594e-06
G13305	GeneID:102085335	0.931707	1.04245e-05
G13315	GeneID:102086053	0.946009	3.29892e-06
G13344	GeneID:102088515	0.908661	4.28793e-05
G13360	GeneID:102090226	0.977399	4.47133e-08
G13370	GeneID:102091209	0.976963	4.91668e-08
G13484	GeneID:102090409	0.954382	1.44083e-06
G13494	GeneID:102091447	0.956176	1.18251e-06
G13589	GeneID:102091762	0.98513	5.58447e-09
G13647	GeneID:102085158	0.906308	4.84972e-05
G13708	GeneID:102091211	0.910806	3.82156e-05
G13708	GeneID:102095218	0.914175	3.17078e-05
G13710	GeneID:102095218	0.968497	2.31784e-07
G13724	GeneID:110363535	0.958399	9.15029e-07
G13781	GeneID:102095276	0.941797	4.76825e-06
G13781	GeneID:102095462	0.97036	1.71423e-07
G13781	GeneID:102095708	0.928932	1.26614e-05
G13781	GeneID:102095899	0.925839	1.55837e-05
G13787	GeneID:102095276	0.985338	5.20643e-09
G13787	GeneID:102095462	0.971562	1.39648e-07
G13787	GeneID:102095708	0.95822	9.3456e-07
G13787	GeneID:102095899	0.965523	3.62077e-07
G13787	GeneID:102096814	0.908106	4.41542e-05
G13819	GeneID:102089693	0.941962	4.70235e-06
G1387	GeneID:102090449	0.919922	2.26442e-05
G13896	GeneID:102093141	0.93215	1.00982e-05
G13910	GeneID:102091693	0.90983	4.02863e-05
G14041	GeneID:102093271	0.966793	3.00747e-07
G14048	GeneID:102093814	0.983465	9.46842e-09
G1410	GeneID:102092032	0.988972	1.26101e-09
G14142	GeneID:102091212	0.986533	3.41099e-09
G14142	GeneID:102091390	0.933913	8.87937e-06
G14145	GeneID:102091212	0.952794	1.70507e-06
G14151	GeneID:102091212	0.923923	1.76461e-05
G14152	GeneID:102091212	0.900597	6.45504e-05
G14152	GeneID:102091390	0.915536	2.93401e-05
G14233	GeneID:102087110	0.925463	1.59723e-05
G14448	GeneID:102086986	0.988173	1.78653e-09
G14590	GeneID:102087474	0.974585	8.00242e-08
G14600	GeneID:102088338	0.993107	1.2115e-10
G14670	GeneID:102098725	0.94732	2.9238e-06
G14681	GeneID:102084545	0.913712	3.25468e-05
G14770	GeneID:102098975	0.910582	3.86834e-05
G14790	GeneID:102085406	0.978943	3.14718e-08
G14790	GeneID:102085585	0.965723	3.51779e-07
G14991	GeneID:102098362	0.971286	1.46492e-07
G14991	GeneID:102098545	0.996229	5.96456e-12
G15053	GeneID:102092742	0.964381	4.25312e-07
G15053	GeneID:102094492	0.903708	5.53612e-05
G15112	GeneID:102084305	0.936611	7.24236e-06
G15115	GeneID:102089207	0.908585	4.30525e-05
G15125	GeneID:102089207	0.943631	4.07572e-06
G15125	GeneID:102090491	0.956251	1.17261e-06
G15204	GeneID:102084605	0.934591	8.44291e-06
G15210	GeneID:102084795	0.970601	1.64636e-07
G15326	GeneID:102089012	0.908816	4.25285e-05
G15326	GeneID:102092128	0.909718	4.05286e-05
G15331	GeneID:102089012	0.921592	2.0438e-05
G15331	GeneID:102092307	0.968551	2.29813e-07
G15370	GeneID:102096932	0.963133	5.04177e-07
G15471	GeneID:102098312	0.960731	6.88406e-07
G1551	GeneID:102097501	0.937521	6.74786e-06
G15552	GeneID:102088830	0.960312	7.25475e-07
G15591	GeneID:102094551	0.973906	9.11892e-08
G15650	GeneID:102084418	0.906799	4.728e-05
G15673	GeneID:102085699	0.935052	8.15589e-06
G15806	GeneID:102098364	0.973296	1.02266e-07
G15807	GeneID:102098364	0.978897	3.18157e-08
G15900	GeneID:102088887	0.935513	7.87663e-06
G15900	GeneID:102090311	0.927533	1.3924e-05
G15900	GeneID:102090495	0.911724	3.63471e-05
G15901	GeneID:102090311	0.946787	3.072e-06
G15963	GeneID:102098251	0.942683	4.42319e-06
G16004	GeneID:102087780	0.984271	7.38461e-09
G16100	GeneID:102085461	0.911897	3.60041e-05
G16160	GeneID:102093095	0.979713	2.61588e-08
G16287	GeneID:102094926	0.945281	3.52312e-06
G16411	GeneID:102091277	0.975048	7.30471e-08
G16415	GeneID:102091277	0.90537	5.08909e-05
G16451	GeneID:102088573	0.920392	2.20052e-05
G16451	GeneID:102088937	0.900592	6.45674e-05
G16538	GeneID:102085520	0.980267	2.27992e-08
G16566	GeneID:102090683	0.931757	1.03874e-05
G16583	GeneID:102091953	0.964418	4.23118e-07
G16685	GeneID:102086618	0.938667	6.16303e-06
G16701	GeneID:102087844	0.91129	3.7222e-05
G16893	GeneID:102083445	0.944317	3.83805e-06
G16893	GeneID:102087060	0.933861	8.91361e-06
G1698	GeneID:102089911	0.959059	8.45644e-07
G17239	GeneID:102086503	0.961327	6.38416e-07
G17239	GeneID:102087240	0.961702	6.08389e-07
G17240	GeneID:102086503	0.931662	1.04577e-05
G17240	GeneID:102087240	0.91384	3.23131e-05
G17283	GeneID:102091505	0.947166	2.96614e-06
G17283	GeneID:102091701	0.961765	6.03527e-07
G1734	GeneID:102088301	0.92357	1.80484e-05
G17536	GeneID:102090916	0.951393	1.96892e-06
G17536	GeneID:102093044	0.937486	6.76638e-06
G17544	GeneID:102092314	0.946292	3.21484e-06
G17544	GeneID:102092497	0.913763	3.24531e-05
G17601	GeneID:102091458	0.918737	2.43198e-05
G17858	GeneID:102094260	0.913138	3.36103e-05
G17946	GeneID:102089588	0.950179	2.22276e-06
G17946	GeneID:102090686	0.971137	1.50288e-07
G17946	GeneID:102090866	-0.941631	4.83543e-06
G18005	GeneID:102098555	0.976168	5.8169e-08
G18065	GeneID:102091224	0.902528	5.87175e-05
G18168	GeneID:102088084	0.951609	1.9263e-06
G18213	GeneID:102092567	0.949526	2.36968e-06
G18222	GeneID:102094989	0.924512	1.69908e-05
G18244	GeneID:102098193	0.966252	3.25744e-07
G18250	GeneID:102084243	0.91697	2.69993e-05
G18250	GeneID:102098193	0.97133	1.45388e-07
G18250	GeneID:102098372	0.938187	6.40273e-06
G18348	GeneID:102098920	0.943406	4.15597e-06
G18355	GeneID:102085707	0.962412	5.5475e-07
G18396	GeneID:102090142	0.937812	6.59547e-06
G18397	GeneID:102090142	0.976897	4.98648e-08
G18518	GeneID:102088400	0.911294	3.72135e-05
G18572	GeneID:106145945	0.930368	1.14608e-05
G18620	GeneID:102087120	-0.923081	1.86167e-05
G18620	GeneID:102098078	-0.91882	2.41995e-05
G18624	GeneID:102087120	0.915504	2.93944e-05
G18818	GeneID:102084805	0.957593	1.00572e-06
G18859	GeneID:102090372	0.959004	8.51287e-07
G189	GeneID:102092757	0.946322	3.2061e-06
G189	GeneID:102097373	0.938593	6.19971e-06
G18920	GeneID:102087365	0.950971	2.05447e-06
G18962	GeneID:102086741	0.96791	2.53923e-07
G18962	GeneID:102091511	0.987128	2.72385e-09
G18962	GeneID:102092198	-0.93557	7.8427e-06
G19047	GeneID:102091706	0.948471	2.62321e-06
G1905	GeneID:102092155	0.911865	3.60664e-05
G19075	GeneID:102094693	0.973561	9.73234e-08
G19093	GeneID:102096643	0.944113	3.90753e-06
G19093	GeneID:102097901	0.954995	1.34796e-06
G19236	GeneID:102083643	0.923943	1.76237e-05
G19346	GeneID:102083454	0.906457	4.81255e-05
G19402	GeneID:106145962	0.936834	7.11846e-06
G19498	GeneID:102086877	0.938261	6.3652e-06
G19498	GeneID:102087066	0.950149	2.22935e-06
G19499	GeneID:102086877	0.953882	1.52022e-06
G19499	GeneID:102087066	0.974708	7.81258e-08
G19556	GeneID:102083935	0.99486	2.80234e-11
G19575	GeneID:102086070	0.946181	3.24759e-06
G19575	GeneID:102086935	0.971379	1.4417e-07
G19577	GeneID:102085887	0.904865	5.22188e-05
G19577	GeneID:102086070	0.901014	6.32556e-05
G19578	GeneID:102086070	0.984756	6.31918e-09
G19578	GeneID:102086935	0.966421	3.17775e-07
G19581	GeneID:102086070	0.91672	2.73961e-05
G19581	GeneID:102086935	0.954883	1.36459e-06
G19603	GeneID:102088894	0.932649	9.74082e-06
G19728	GeneID:102093707	0.953467	1.58878e-06
G19738	GeneID:102094265	0.911196	3.74126e-05
G19801	GeneID:102087665	0.919861	2.27274e-05
G19801	GeneID:102090080	0.9606	6.99857e-07
G19885	GeneID:102092201	0.92768	1.37863e-05
G19885	GeneID:102092387	-0.910088	3.97301e-05
G19970	GeneID:102084061	0.925967	1.54531e-05
G19984	GeneID:102087852	0.949981	2.2666e-06
G20051	GeneID:102084874	0.906717	4.74802e-05
G20198	GeneID:102091775	0.941092	5.05809e-06
G20198	GeneID:102092799	0.910641	3.85592e-05
G20198	GeneID:102092981	0.913591	3.27683e-05
G20244	GeneID:102099049	0.954544	1.41583e-06
G20247	GeneID:102098564	0.930985	1.09733e-05
G20250	GeneID:106145987	0.966835	2.98873e-07
G20255	GeneID:102085835	0.903243	5.66638e-05
G20345	GeneID:102098261	0.914378	3.13457e-05
G20694	GeneID:102086140	0.9483	2.66623e-06
G20737	GeneID:102094015	0.934954	8.21625e-06
G20910	GeneID:102090084	0.961532	6.21896e-07
G20982	GeneID:102086373	0.926308	1.51096e-05
G20982	GeneID:102097009	0.947422	2.89612e-06
G21009	GeneID:102089468	0.979025	3.08665e-08
G21122	GeneID:102092874	0.951673	1.9138e-06
G21122	GeneID:102093236	0.969777	1.88763e-07
G21296	GeneID:102097679	0.9491	2.46957e-06
G21323	GeneID:110356018	0.958075	9.50652e-07
G21324	GeneID:110356018	0.923338	1.83165e-05
G21325	GeneID:110356018	0.96576	3.49934e-07
G21377	GeneID:102097620	0.940998	5.09798e-06
G214	GeneID:102084819	0.932876	9.58125e-06
G21510	GeneID:102086814	0.93578	7.71863e-06
G21536	GeneID:102088229	0.939618	5.70904e-06
G21619	GeneID:102087008	0.983277	1.00143e-08
G21619	GeneID:102087193	0.945047	3.59746e-06
G21619	GeneID:102087373	-0.935866	7.66818e-06
G21628	GeneID:102083651	-0.909675	4.06219e-05
G21628	GeneID:102087008	0.977359	4.51096e-08
G21628	GeneID:102087193	0.964495	4.18651e-07
G21628	GeneID:102087373	-0.925147	1.63049e-05
G21628	GeneID:102098267	0.910701	3.84357e-05
G21683	GeneID:102092442	0.945114	3.57624e-06
G21760	GeneID:102089598	0.938185	6.404e-06
G21855	GeneID:102090148	0.907445	4.57138e-05
G21900	GeneID:102095369	0.940548	5.29109e-06
G21910	GeneID:102095986	0.983692	8.83942e-09
G22199	GeneID:102091108	0.979276	2.90754e-08
G22272	GeneID:102084257	0.941811	4.76269e-06
G22272	GeneID:106146056	0.943988	3.95071e-06
G22273	GeneID:102084257	0.908205	4.3925e-05
G22277	GeneID:102084257	0.92395	1.76155e-05
G22277	GeneID:102084814	0.981037	1.87082e-08
G22277	GeneID:106146056	0.909223	4.16157e-05
G2228	GeneID:102085667	0.943917	3.97531e-06
G2228	GeneID:102085846	0.98257	1.23042e-08
G2228	GeneID:102086024	0.978195	3.74234e-08
G2229	GeneID:102085667	0.906007	4.92538e-05
G2229	GeneID:102085846	0.970133	1.78019e-07
G22322	GeneID:102089719	0.98187	1.49641e-08
G22368	GeneID:102095370	0.95801	9.57949e-07
G22572	GeneID:102094883	0.947675	2.82841e-06
G22591	GeneID:102098934	0.939071	5.96671e-06
G22651	GeneID:110356601	0.922999	1.87141e-05
G22669	GeneID:102091898	0.967514	2.69812e-07
G2271	GeneID:102094704	0.938457	6.26722e-06
G22819	GeneID:110356657	0.966135	3.31393e-07
G22824	GeneID:102093109	0.966858	2.97845e-07
G22944	GeneID:102085602	0.970138	1.77886e-07
G2295	GeneID:102086025	0.900051	6.62821e-05
G2339	GeneID:102084078	0.902309	5.93572e-05
G2339	GeneID:102084266	0.918093	2.5271e-05
G2426	GeneID:102094832	0.901557	6.15972e-05
G2444	GeneID:102097920	0.991737	2.99185e-10
G2448	GeneID:102084509	0.957281	1.04279e-06
G2527	GeneID:102091180	0.939636	5.70078e-06
G2533	GeneID:102094945	0.930536	1.13267e-05
G2544	GeneID:102095312	0.964168	4.37991e-07
G257	GeneID:102095122	0.905262	5.11727e-05
G260	GeneID:102094941	0.936076	7.54641e-06
G260	GeneID:102095122	0.981993	1.44667e-08
G2790	GeneID:102085015	0.902232	5.95827e-05
G2790	GeneID:102087563	0.973683	9.51222e-08
G2844	GeneID:102086958	0.928364	1.31628e-05
G2844	GeneID:102091729	0.927248	1.4193e-05
G2877	GeneID:102093478	0.988162	1.79482e-09
G2948	GeneID:102093603	0.993334	1.0247e-10
G2981	GeneID:102098816	0.976592	5.32148e-08
G3009	GeneID:102084268	0.929917	1.18276e-05
G3076	GeneID:102091240	0.947294	2.93098e-06
G3076	GeneID:102092270	0.976171	5.81354e-08
G3076	GeneID:102093183	0.955829	1.22934e-06
G3076	GeneID:102093365	0.964665	4.08798e-07
G3179	GeneID:102097077	0.97611	5.88821e-08
G3188	GeneID:102090337	-0.901025	6.32197e-05
G3286	GeneID:102085374	0.972059	1.27967e-07
G3294	GeneID:102085911	0.947019	3.00679e-06
G3316	GeneID:102087387	0.905854	4.96442e-05
G3365	GeneID:110357563	0.983449	9.51287e-09
G3368	GeneID:110357563	0.958676	8.85358e-07
G3368	GeneID:110357568	0.931771	1.03766e-05
G3369	GeneID:110357563	0.982622	1.21235e-08
G3369	GeneID:110357568	0.967821	2.57433e-07
G3455	GeneID:102091067	-0.902673	5.82942e-05
G3732	GeneID:102086650	0.966378	3.19809e-07
G3775	GeneID:102085913	0.956191	1.18055e-06
G4060	GeneID:102084273	0.945798	3.36275e-06
G4060	GeneID:102085915	0.934946	8.22106e-06
G4137	GeneID:102090527	0.972843	1.11154e-07
G4137	GeneID:102091421	0.985011	5.81056e-09
G4184	GeneID:102093246	0.967637	2.64815e-07
G4231	GeneID:102085379	0.937955	6.52123e-06
G4394	GeneID:102093247	-0.91813	2.52166e-05
G4451	GeneID:102088179	0.960849	6.7826e-07
G4451	GeneID:102088495	0.939395	5.81324e-06
G4535	GeneID:102091914	0.903498	5.59455e-05
G4535	GeneID:102096534	0.908303	4.3698e-05
G4562	GeneID:102098397	0.948598	2.59166e-06
G4579	GeneID:102093914	0.966802	3.00341e-07
G4607	GeneID:102095385	0.951823	1.88477e-06
G4771	GeneID:110354865	0.950852	2.07917e-06
G4796	GeneID:102089917	0.954416	1.43554e-06
G4802	GeneID:102089917	0.966615	3.08815e-07
G4809	GeneID:102090830	0.960127	7.4228e-07
G4850	GeneID:102093792	0.913802	3.23811e-05
G4907	GeneID:102083777	0.906744	4.74148e-05
G4907	GeneID:102086211	0.940942	5.12152e-06
G4927	GeneID:102085380	-0.902273	5.94616e-05
G4978	GeneID:102090461	-0.952363	1.78304e-06
G4978	GeneID:102095441	0.975998	6.02629e-08
G4978	GeneID:102096241	0.911348	3.71039e-05
G4978	GeneID:102096419	0.930574	1.12964e-05
G527	GeneID:102097499	0.968087	2.47079e-07
G528	GeneID:102097499	0.923866	1.77099e-05
G5282	GeneID:102092941	0.920844	2.14047e-05
G5393	GeneID:102086654	0.983026	1.07864e-08
G5393	GeneID:102097750	0.948744	2.55566e-06
G5472	GeneID:102086103	0.9328	9.63463e-06
G5472	GeneID:102087027	0.958639	8.89234e-07
G5666	GeneID:102083727	0.935411	7.93811e-06
G5725	GeneID:102096730	0.985938	4.23012e-09
G5850	GeneID:102091369	0.931189	1.08164e-05
G5850	GeneID:102093846	0.968213	2.42311e-07
G5864	GeneID:102092410	0.950052	2.25076e-06
G5964	GeneID:102089108	0.988609	1.48166e-09
G5964	GeneID:102089487	0.941994	4.68968e-06
G5987	GeneID:102090834	0.907135	4.64609e-05
G611	GeneID:102091059	0.903003	5.73456e-05
G6155	GeneID:102097274	0.946518	3.14894e-06
G6203	GeneID:102087940	0.900426	6.50904e-05
G6214	GeneID:102085971	0.90035	6.53306e-05
G6214	GeneID:102088499	0.91292	3.40218e-05
G6370	GeneID:102090572	0.927481	1.3973e-05
G6455	GeneID:102084343	0.937868	6.56624e-06
G6455	GeneID:102093847	0.948608	2.58907e-06
G6728	GeneID:102092893	0.983791	8.57494e-09
G6750	GeneID:102096790	0.94268	4.42424e-06
G6796	GeneID:102092226	0.932348	9.95482e-06
G6864	GeneID:102097213	0.953838	1.5275e-06
G6864	GeneID:102097579	0.969378	2.01426e-07
G6899	GeneID:102085925	0.97947	2.77488e-08
G691	GeneID:102089157	0.970007	1.81766e-07
G7033	GeneID:102090836	0.901804	6.08536e-05
G7033	GeneID:102092896	0.969029	2.13031e-07
G7099	GeneID:102083912	0.973814	9.28033e-08
G7132	GeneID:102087689	0.989925	8.04012e-10
G7315	GeneID:102087820	0.982892	1.12147e-08
G7349	GeneID:102090575	0.974262	8.51901e-08
G7349	GeneID:102094774	0.967692	2.62579e-07
G7364	GeneID:102096485	-0.902207	5.96554e-05
G7389	GeneID:102098707	0.916287	2.80951e-05
G7449	GeneID:102088917	0.910534	3.8785e-05
G7449	GeneID:102089302	0.943234	4.21851e-06
G7449	GeneID:102089628	0.932223	1.0045e-05
G7467	GeneID:102091310	0.909733	4.04966e-05
G7480	GeneID:102096069	0.962247	5.66851e-07
G7549	GeneID:102090767	0.962206	5.69941e-07
G7690	GeneID:102096486	0.918033	2.53607e-05
G7721	GeneID:102098590	0.927369	1.40781e-05
G7777	GeneID:102093493	0.933282	9.3013e-06
G7777	GeneID:102094775	0.914798	3.06067e-05
G7859	GeneID:102090285	0.972722	1.13618e-07
G7863	GeneID:102083734	0.997699	5.06262e-13
G7904	GeneID:102093383	0.99343	9.53668e-11
G7904	GeneID:102094659	0.968914	2.16975e-07
G8159	GeneID:102084963	0.934389	8.57147e-06
G8365	GeneID:102097522	0.945355	3.49971e-06
G8582	GeneID:102090214	0.988312	1.68448e-09
G8605	GeneID:102092354	0.970055	1.80335e-07
G8630	GeneID:102088057	0.961524	6.22528e-07
G8637	GeneID:102089117	0.92569	1.57375e-05
G8649	GeneID:102090396	0.969856	1.86345e-07
G8684	GeneID:102083424	0.98525	5.36424e-09
G8684	GeneID:102093021	0.95484	1.37103e-06
G8741	GeneID:102089369	0.953711	1.54825e-06
G8741	GeneID:110360540	0.909191	4.16881e-05
G882	GeneID:102097916	0.932902	9.56335e-06
G884	GeneID:102097916	0.981298	1.74623e-08
G8925	GeneID:102095030	0.923253	1.84154e-05
G9032	GeneID:102097937	0.973496	9.8526e-08
G908	GeneID:102092993	0.971787	1.34263e-07
G9148	GeneID:102092772	0.9538	1.53359e-06
G9148	GeneID:102095765	0.928799	1.27769e-05
G9217	GeneID:102086223	0.906152	4.88875e-05
G9217	GeneID:102091134	0.935222	8.05188e-06
G9266	GeneID:102094725	0.948876	2.5236e-06
G932	GeneID:102087805	0.954095	1.48598e-06
G932	GeneID:102089850	0.952455	1.76628e-06
G933	GeneID:102087805	0.989571	9.54716e-10
G933	GeneID:102089850	0.929196	1.24337e-05
G9350	GeneID:102090955	0.98204	1.4281e-08
G9350	GeneID:102091624	0.971951	1.30448e-07
G9351	GeneID:102090955	0.954508	1.42144e-06
G9351	GeneID:102091624	0.988614	1.47844e-09
G9530	GeneID:102085805	0.978062	3.85764e-08
G9619	GeneID:102096611	0.906537	4.79262e-05
G9668	GeneID:102085394	0.925432	1.60049e-05
G9848	GeneID:102087697	0.923184	1.84957e-05
G9909	GeneID:102097340	0.920818	2.14378e-05
G9975	GeneID:102091750	0.957507	1.01585e-06
G9975	GeneID:102097034	0.95627	1.17007e-06
G9976	GeneID:102091750	0.928642	1.29152e-05
G9976	GeneID:102097034	0.921458	2.06089e-05
GeneID:102083504	GeneID:102098978	0.920068	2.24446e-05
GeneID:102083671	GeneID:102083484	0.905229	5.12585e-05
GeneID:102083671	GeneID:102098772	0.972883	1.10338e-07
GeneID:102084485	GeneID:102088828	-0.934693	8.37862e-06
GeneID:102084485	GeneID:102090131	-0.90165	6.13153e-05
GeneID:102084684	GeneID:102085711	0.918145	2.51942e-05
GeneID:102086415	GeneID:102086120	0.948052	2.72969e-06
GeneID:102086415	GeneID:110362900	0.940858	5.15725e-06
GeneID:102086451	GeneID:102085604	0.917578	2.60531e-05
GeneID:102086451	GeneID:102086269	0.921341	2.07579e-05
GeneID:102086554	GeneID:102086877	0.988122	1.8251e-09
GeneID:102086554	GeneID:102087066	0.905085	5.16351e-05
GeneID:102086554	GeneID:102094559	0.905017	5.18146e-05
GeneID:102086743	GeneID:102087066	0.911038	3.77363e-05
GeneID:102089087	GeneID:102090256	0.967266	2.80171e-07
GeneID:102089629	GeneID:102089820	0.975646	6.47731e-08
GeneID:102090166	GeneID:102093608	0.921528	2.05187e-05
GeneID:102090166	GeneID:102095441	0.93677	7.15398e-06
GeneID:102090166	GeneID:102096419	0.937408	6.80769e-06
GeneID:102090166	GeneID:106145674	-0.926482	1.49362e-05
GeneID:102092710	GeneID:102092823	0.936171	7.49155e-06
GeneID:102093252	GeneID:102093737	0.941313	4.96589e-06
GeneID:102094178	GeneID:102094364	0.904084	5.43234e-05
GeneID:102094993	GeneID:102094809	0.992865	1.43868e-10
GeneID:106145745	GeneID:102091784	0.925119	1.63349e-05
GeneID:106145745	GeneID:102098455	0.985054	5.7277e-09
GeneID:106145961	GeneID:102089217	0.929713	1.19969e-05
GeneID:106146120	GeneID:102084827	0.912188	3.543e-05
GeneID:110354877	GeneID:102096883	0.918921	2.40542e-05
GeneID:110354878	GeneID:102086954	0.956344	1.1604e-06
GeneID:110354925	GeneID:102087602	0.92082	2.1435e-05
GeneID:110355064	GeneID:102091886	0.932152	1.00965e-05
GeneID:110355093	GeneID:102095981	0.904201	5.40028e-05
GeneID:110355119	GeneID:102087720	0.91744	2.62649e-05
GeneID:110355142	GeneID:102089957	0.942439	4.51601e-06
GeneID:110355173	GeneID:102083454	0.93059	1.12839e-05
GeneID:110355217	GeneID:102087066	0.939757	5.64511e-06
GeneID:110355244	GeneID:102086877	0.906727	4.74571e-05
GeneID:110355244	GeneID:102087066	0.914596	3.09598e-05
GeneID:110355306	GeneID:102088894	0.917036	2.6896e-05
GeneID:110355310	GeneID:102089275	0.918698	2.43771e-05
GeneID:110355378	GeneID:102093707	0.94319	4.23445e-06
GeneID:110355379	GeneID:102092437	0.902426	5.90139e-05
GeneID:110355379	GeneID:102093707	0.900969	6.33919e-05
GeneID:110355383	GeneID:102092979	0.953476	1.58722e-06
GeneID:110355408	GeneID:102086556	0.941463	4.90418e-06
GeneID:110355408	GeneID:102087003	0.918537	2.46128e-05
GeneID:110355408	GeneID:106145971	0.964594	4.1291e-07
GeneID:110355435	GeneID:102087906	0.915927	2.86876e-05
GeneID:110355457	GeneID:102084061	0.970963	1.54825e-07
GeneID:110355472	GeneID:102090081	0.970753	1.60471e-07
GeneID:110355515	GeneID:102087068	0.981057	1.861e-08
GeneID:110355518	GeneID:102086324	0.98571	4.58254e-09
GeneID:110355581	GeneID:102088657	0.972574	1.1671e-07
GeneID:110355585	GeneID:102088470	0.905639	5.01958e-05
GeneID:110355692	GeneID:102089220	0.91621	2.82219e-05
GeneID:110355765	GeneID:102083824	0.918299	2.49634e-05
GeneID:110355818	GeneID:102088288	0.94812	2.71233e-06
GeneID:110355818	GeneID:102088472	0.939321	5.8479e-06
GeneID:110355877	GeneID:110355874	0.965891	3.43334e-07
GeneID:110355888	GeneID:102091343	0.932898	9.56612e-06
GeneID:110355890	GeneID:102097009	0.915422	2.95341e-05
GeneID:110355906	GeneID:102095741	0.913372	3.31726e-05
GeneID:110355918	GeneID:102097678	0.915034	3.01967e-05
GeneID:110355951	GeneID:102092323	0.900501	6.48522e-05
GeneID:110355986	GeneID:102090621	0.976143	5.84743e-08
GeneID:110355996	GeneID:102092509	0.955642	1.25531e-06
GeneID:110356159	GeneID:102091893	0.954732	1.38726e-06
GeneID:110356159	GeneID:102092442	0.976548	5.371e-08
GeneID:110356159	GeneID:102093167	0.941923	4.71825e-06
GeneID:110356214	GeneID:102091346	0.947129	2.97634e-06
GeneID:110356214	GeneID:102091714	0.963304	4.92748e-07
GeneID:110356231	GeneID:102089163	0.967631	2.65029e-07
GeneID:110356231	GeneID:102097858	0.957394	1.02924e-06
GeneID:110356235	GeneID:102099053	0.934262	8.65264e-06
GeneID:110356250	GeneID:102091593	0.915664	2.91262e-05
GeneID:110356326	GeneID:102093540	0.931658	1.0461e-05
GeneID:110356412	GeneID:102093352	0.928395	1.31347e-05
GeneID:110356422	GeneID:102084322	0.944551	3.75971e-06
GeneID:110356463	GeneID:102085184	0.955818	1.23089e-06
GeneID:110356464	GeneID:102085184	0.964371	4.25897e-07
GeneID:110356474	GeneID:102085540	0.995376	1.65228e-11
GeneID:110356491	GeneID:102084628	0.902363	5.91991e-05
GeneID:110356515	GeneID:110356514	0.932671	9.72483e-06
GeneID:110356659	GeneID:102093109	0.986926	2.94335e-09
GeneID:110356659	GeneID:102093289	0.945922	3.32523e-06
GeneID:110356701	GeneID:102086202	0.944266	3.85544e-06
GeneID:110356832	GeneID:102083409	0.93773	6.63765e-06
GeneID:110356894	GeneID:102083660	0.952088	1.83428e-06
GeneID:110356914	GeneID:102092703	0.926521	1.48983e-05
GeneID:110356922	GeneID:102084819	0.958455	9.089e-07
GeneID:110356988	GeneID:102091906	0.921325	2.07792e-05
GeneID:110357028	GeneID:102084137	0.925695	1.57321e-05
GeneID:110357028	GeneID:102084630	0.944495	3.77849e-06
GeneID:110357054	GeneID:102086827	0.901314	6.23337e-05
GeneID:110357097	GeneID:102089664	0.925241	1.62062e-05
GeneID:110357160	GeneID:102084763	-0.953672	1.55465e-06
GeneID:110357296	GeneID:102092089	0.931126	1.08643e-05
GeneID:110357320	GeneID:102093478	0.980329	2.24436e-08
GeneID:110357339	GeneID:102096961	0.917094	2.68047e-05
GeneID:110357344	GeneID:102090823	0.909599	4.07884e-05
GeneID:110357390	GeneID:102098281	0.93651	7.2987e-06
GeneID:110357397	GeneID:102094941	0.917541	2.61102e-05
GeneID:110357461	GeneID:102096119	0.966904	2.95803e-07
GeneID:110357465	GeneID:102097140	0.972968	1.08641e-07
GeneID:110357607	GeneID:102093552	0.953155	1.64188e-06
GeneID:110357710	GeneID:102084144	0.924119	1.74258e-05
GeneID:110357827	GeneID:102084334	0.904417	5.34172e-05
GeneID:110357868	GeneID:102088665	0.916475	2.77906e-05
GeneID:110357902	GeneID:102084834	0.903601	5.56569e-05
GeneID:110357902	GeneID:102095383	0.937615	6.69812e-06
GeneID:110357902	GeneID:102095749	0.929559	1.21253e-05
GeneID:110357905	GeneID:102096724	0.910645	3.85512e-05
GeneID:110357928	GeneID:102085560	0.911426	3.69466e-05
GeneID:110357952	GeneID:102091171	0.980221	2.30606e-08
GeneID:110357958	GeneID:102087260	0.951356	1.97624e-06
GeneID:110357967	GeneID:102089855	0.928188	1.33205e-05
GeneID:110358170	GeneID:102086286	0.935515	7.87593e-06
GeneID:110358177	GeneID:102086895	0.916946	2.70372e-05
GeneID:110358228	GeneID:102092330	0.951988	1.85319e-06
GeneID:110358259	GeneID:102092991	0.931417	1.06421e-05
GeneID:110358386	GeneID:102086393	0.928919	1.2672e-05
GeneID:110358400	GeneID:102094712	0.953278	1.62089e-06
GeneID:110358454	GeneID:102088975	0.964566	4.14493e-07
GeneID:110358477	GeneID:102092274	0.926754	1.46686e-05
GeneID:110358513	GeneID:102087213	0.972083	1.27424e-07
GeneID:110358560	GeneID:102093609	0.947785	2.79944e-06
GeneID:110358654	GeneID:102091482	0.918582	2.4547e-05
GeneID:110358713	GeneID:102085920	0.938849	6.07396e-06
GeneID:110358729	GeneID:102084279	0.974809	7.65807e-08
GeneID:110358729	GeneID:102089622	0.926187	1.52309e-05
GeneID:110358762	GeneID:102088244	0.912484	3.48553e-05
GeneID:110358762	GeneID:102089049	0.929147	1.24755e-05
GeneID:110358853	GeneID:102085364	0.910144	3.96103e-05
GeneID:110358867	GeneID:102096306	0.901201	6.26791e-05
GeneID:110358969	GeneID:102093012	0.932341	9.96002e-06
GeneID:110358978	GeneID:102088866	0.948918	2.5133e-06
GeneID:110359053	GeneID:102093663	0.944697	3.71125e-06
GeneID:110359086	GeneID:102092580	0.973145	1.05154e-07
GeneID:110359161	GeneID:102087575	0.9155	2.94015e-05
GeneID:110359161	GeneID:102096066	0.910993	3.78294e-05
GeneID:110359187	GeneID:102093378	0.941708	4.80412e-06
GeneID:110359214	GeneID:102090878	0.936417	7.3515e-06
GeneID:110359255	GeneID:102091424	0.917595	2.60269e-05
GeneID:110359269	GeneID:102092163	0.950483	2.15685e-06
GeneID:110359269	GeneID:102093981	0.928465	1.30725e-05
GeneID:110359292	GeneID:102096243	0.973049	1.07034e-07
GeneID:110359295	GeneID:102096243	0.903626	5.55873e-05
GeneID:110359315	GeneID:102092150	0.950675	2.11604e-06
GeneID:110359315	GeneID:102093292	0.924752	1.67289e-05
GeneID:110359414	GeneID:102094717	0.96579	3.48416e-07
GeneID:110359415	GeneID:102097088	0.960912	6.72913e-07
GeneID:110359421	GeneID:102097462	0.969495	1.97665e-07
GeneID:110359557	GeneID:102085267	0.964368	4.26077e-07
GeneID:110359559	GeneID:102085267	0.901731	6.10713e-05
GeneID:110359578	GeneID:102084465	0.933938	8.86334e-06
GeneID:110359578	GeneID:102085388	0.909556	4.08818e-05
GeneID:110359614	GeneID:102090281	0.919685	2.29719e-05
GeneID:110359614	GeneID:102090944	0.921823	2.01471e-05
GeneID:110359726	GeneID:102086475	0.932239	1.00338e-05
GeneID:110359726	GeneID:102086845	0.961454	6.28079e-07
GeneID:110359726	GeneID:102091801	0.96099	6.66298e-07
GeneID:110359726	GeneID:102092279	0.954895	1.36282e-06
GeneID:110359737	GeneID:102095324	0.941028	5.08504e-06
GeneID:110359802	GeneID:102087498	0.938047	6.47401e-06
GeneID:110359802	GeneID:102089157	0.967043	2.8973e-07
GeneID:110359808	GeneID:102088368	0.907321	4.6011e-05
GeneID:110359906	GeneID:102093561	0.912791	3.42658e-05
GeneID:110359948	GeneID:102084579	0.902929	5.75575e-05
GeneID:110360083	GeneID:102096132	0.930156	1.16321e-05
GeneID:110360085	GeneID:102096311	0.955267	1.30841e-06
GeneID:110360119	GeneID:102087037	0.979734	2.60237e-08
GeneID:110360163	GeneID:102098454	0.933026	9.47678e-06
GeneID:110360188	GeneID:102094170	0.907329	4.59922e-05
GeneID:110360195	GeneID:102098836	0.902897	5.76512e-05
GeneID:110360398	GeneID:102098529	0.939391	5.81489e-06
GeneID:110360449	GeneID:102097522	0.910535	3.87815e-05
GeneID:110360502	GeneID:102090396	0.967694	2.62509e-07
GeneID:110360512	GeneID:102083424	0.908689	4.28161e-05
GeneID:110360512	GeneID:102093021	0.950025	2.25671e-06
GeneID:110360515	GeneID:102091430	0.90964	4.06993e-05
GeneID:110360648	GeneID:102098710	0.936887	7.08937e-06
GeneID:110360671	GeneID:102096189	0.903272	5.65828e-05
GeneID:110360694	GeneID:102092542	0.953584	1.56931e-06
GeneID:110360725	GeneID:102085215	0.911348	3.71048e-05
GeneID:110360737	GeneID:102092695	0.913197	3.34996e-05
GeneID:110360740	GeneID:102093388	0.966769	3.01808e-07
GeneID:110360755	GeneID:102092772	0.957778	9.84359e-07
GeneID:110360914	GeneID:102085095	0.934674	8.39068e-06
GeneID:110360948	GeneID:102090352	0.903761	5.52138e-05
GeneID:110360988	GeneID:102088439	0.969509	1.97215e-07
GeneID:110361043	GeneID:102094307	0.909255	4.15449e-05
GeneID:110361139	GeneID:102095335	0.943706	4.04918e-06
GeneID:110361139	GeneID:102095519	0.957531	1.01298e-06
GeneID:110361141	GeneID:102095519	0.986316	3.69338e-09
GeneID:110361153	GeneID:102098237	0.931448	1.06184e-05
GeneID:110361270	GeneID:102093496	0.966722	3.03965e-07
GeneID:110361361	GeneID:102089285	0.984935	5.95798e-09
GeneID:110361363	GeneID:102089285	0.926885	1.45412e-05
GeneID:110361363	GeneID:102089475	0.976885	4.99904e-08
GeneID:110361511	GeneID:102086600	0.946998	3.01268e-06
GeneID:110361511	GeneID:102097526	0.944187	3.88221e-06
GeneID:110361523	GeneID:102084407	0.929825	1.19032e-05
GeneID:110361651	GeneID:102093446	0.924899	1.657e-05
GeneID:110361652	GeneID:102093805	0.977629	4.25056e-08
GeneID:110361654	GeneID:102093805	0.932479	9.86113e-06
GeneID:110361701	GeneID:102090051	0.939223	5.89419e-06
GeneID:110361912	GeneID:110361909	0.932418	9.90463e-06
GeneID:110361914	GeneID:102087832	0.964132	4.40194e-07
GeneID:110361915	GeneID:102096139	0.963604	4.73117e-07
GeneID:110361950	GeneID:102084696	0.909406	4.12125e-05
GeneID:110362009	GeneID:102096317	0.900112	6.60858e-05
GeneID:110362118	GeneID:102096375	0.915499	2.94023e-05
GeneID:110362119	GeneID:102093936	0.913198	3.34975e-05
GeneID:110362181	GeneID:102086917	-0.919006	2.39312e-05
GeneID:110362206	GeneID:102093679	0.945315	3.51244e-06
GeneID:110362206	GeneID:106145790	0.923951	1.76143e-05
GeneID:110362225	GeneID:102095577	0.912325	3.51641e-05
GeneID:110362233	GeneID:102090221	0.982001	1.44345e-08
GeneID:110362244	GeneID:102087464	0.951495	1.94865e-06
GeneID:110362282	GeneID:102097527	0.918049	2.53376e-05
GeneID:110362287	GeneID:102096076	0.947328	2.92166e-06
GeneID:110362293	GeneID:102092296	0.961877	5.94823e-07
GeneID:110362337	GeneID:102093503	0.977723	4.16282e-08
GeneID:110362347	GeneID:102096196	0.934312	8.62077e-06
GeneID:110362376	GeneID:102090120	0.970557	1.65866e-07
GeneID:110362376	GeneID:102090297	0.979564	2.7125e-08
GeneID:110362401	GeneID:102095341	0.943008	4.30155e-06
GeneID:110362406	GeneID:102095341	0.976217	5.75866e-08
GeneID:110362442	GeneID:102084171	0.901994	6.02867e-05
GeneID:110362483	GeneID:102096258	0.92911	1.25076e-05
GeneID:110362483	GeneID:102096623	0.905215	5.12957e-05
GeneID:110362495	GeneID:102098176	-0.900435	6.50606e-05
GeneID:110362507	GeneID:102083491	0.924626	1.6866e-05
GeneID:110362574	GeneID:102087764	0.91079	3.82496e-05
GeneID:110362575	GeneID:102092848	0.906945	4.69222e-05
GeneID:110362607	GeneID:102095401	0.904842	5.22782e-05
GeneID:110362610	GeneID:102085760	0.962772	5.29017e-07
GeneID:110362615	GeneID:102092481	0.982333	1.31588e-08
GeneID:110362670	GeneID:102086305	0.940155	5.46485e-06
GeneID:110362691	GeneID:106145806	0.962973	5.15023e-07
GeneID:110362714	GeneID:102086351	0.949028	2.48697e-06
GeneID:110362745	GeneID:102090006	0.925881	1.55412e-05
GeneID:110362745	GeneID:102092731	0.900423	6.51001e-05
GeneID:110362758	GeneID:102092363	0.905492	5.05737e-05
GeneID:110362801	GeneID:102090180	0.944905	3.64334e-06
GeneID:110362842	GeneID:102086760	0.949686	2.33296e-06
GeneID:110362932	GeneID:102084668	0.906446	4.81521e-05
GeneID:110362953	GeneID:102086416	0.92624	1.51778e-05
GeneID:110363051	GeneID:102091817	0.975948	6.08895e-08
GeneID:110363080	GeneID:102095460	0.924174	1.73639e-05
GeneID:110363099	GeneID:102097475	0.970004	1.81866e-07
GeneID:110363147	GeneID:102086922	0.98526	5.34635e-09
GeneID:110363147	GeneID:110363156	0.957097	1.06511e-06
GeneID:110363182	GeneID:102096082	0.987511	2.34367e-09
GeneID:110363213	GeneID:102096868	0.909722	4.05198e-05
GeneID:110363254	GeneID:102084231	0.974622	7.94406e-08
GeneID:110363398	GeneID:102090059	0.954853	1.36912e-06
GeneID:110363405	GeneID:110363932	0.90813	4.40992e-05
GeneID:110363409	GeneID:102090671	0.967716	2.61611e-07
GeneID:110363414	GeneID:102089386	0.96764	2.64687e-07
GeneID:110363415	GeneID:102097774	0.993955	6.29217e-11
GeneID:110363415	GeneID:102098129	0.909517	4.09675e-05
GeneID:110363509	GeneID:102087472	0.921861	2.00989e-05
GeneID:110363528	GeneID:102097072	0.988979	1.25707e-09
GeneID:110363556	GeneID:102095276	0.952	1.85103e-06
GeneID:110363556	GeneID:102095462	0.91163	3.65345e-05
GeneID:110363556	GeneID:102095708	0.957332	1.03664e-06
GeneID:110363556	GeneID:102095899	0.917036	2.68952e-05
GeneID:110363556	GeneID:102096814	0.926764	1.46594e-05
GeneID:110363558	GeneID:102090229	0.960417	7.16013e-07
GeneID:110363647	GeneID:102086124	0.957209	1.05147e-06
GeneID:110363733	GeneID:102091212	0.974459	8.20115e-08
GeneID:110363733	GeneID:102091390	0.935942	7.62393e-06
GeneID:110363762	GeneID:102084919	0.962115	5.76739e-07
GeneID:110363762	GeneID:102094428	0.976074	5.93208e-08
GeneID:110363762	GeneID:102094791	0.932327	9.97009e-06
GeneID:110363763	GeneID:102094428	0.907986	4.44351e-05
GeneID:110363856	GeneID:102097108	0.92114	2.10181e-05
GeneID:110363872	GeneID:102083808	0.90442	5.3409e-05
GeneID:110363890	GeneID:102083500	0.934833	8.29107e-06
GeneID:110363922	GeneID:102090128	0.914877	3.04691e-05
GeneID:110364018	GeneID:102084545	0.957872	9.73559e-07
GeneID:110364107	GeneID:102086127	0.937726	6.64014e-06
GeneID:110364169	GeneID:102098362	0.98626	3.76952e-09
GeneID:110364169	GeneID:102098545	0.984387	7.11889e-09
GeneID:110364204	GeneID:102099037	0.938033	6.48133e-06
GeneID:110364211	GeneID:102085873	0.906844	4.71693e-05
GeneID:110364221	GeneID:102086422	0.967169	2.84281e-07
GeneID:110364221	GeneID:102086987	0.912138	3.55274e-05
GeneID:110364221	GeneID:102087534	0.968337	2.37644e-07
GeneID:110364275	GeneID:102084795	0.903166	5.68815e-05
GeneID:110364347	GeneID:102089012	0.914903	3.04233e-05
GeneID:110364347	GeneID:102089208	0.94506	3.59335e-06
GeneID:110364347	GeneID:102092307	0.967397	2.74652e-07
GeneID:110364372	GeneID:102096750	0.950728	2.105e-06
GeneID:110364460	GeneID:102099039	0.943524	4.1137e-06
GeneID:110364495	GeneID:102087236	0.92051	2.18464e-05
GeneID:110364689	GeneID:102088887	0.929653	1.20467e-05
GeneID:110364689	GeneID:102090311	0.963733	4.64909e-07
GeneID:110364747	GeneID:102084606	0.904605	5.29108e-05
GeneID:110364748	GeneID:102084606	0.941478	4.89778e-06
GeneID:110364754	GeneID:102084606	0.967081	2.88074e-07
GeneID:110364797	GeneID:102095414	0.939677	5.6821e-06
GeneID:110364821	GeneID:102085461	-0.910996	3.78234e-05
GeneID:110364838	GeneID:102088525	-0.936746	7.16706e-06
GeneID:110364866	GeneID:102091950	0.932594	9.77941e-06
GeneID:110364866	GeneID:102095099	0.911389	3.70213e-05
GeneID:110364940	GeneID:102094378	0.954062	1.49135e-06
GeneID:110365029	GeneID:102088392	0.904561	5.30287e-05
GeneID:110365058	GeneID:102092493	0.911399	3.69996e-05
GeneID:110365067	GeneID:102094007	0.933762	8.97868e-06
GeneID:110365124	GeneID:102091953	0.956954	1.0827e-06
GeneID:110365156	GeneID:102086618	0.905745	4.99238e-05
GeneID:110365156	GeneID:102086993	0.985988	4.15475e-09
GeneID:110365161	GeneID:102087360	0.901194	6.27012e-05
GeneID:110365236	GeneID:102084928	0.967811	2.57835e-07
GeneID:110365311	GeneID:102086738	0.92517	1.62809e-05
GeneID:110365311	GeneID:102094070	0.978392	3.57807e-08
GeneID:110365320	GeneID:102089016	0.987654	2.21306e-09
GeneID:110365398	GeneID:102096879	0.907291	4.60846e-05
GeneID:110365451	GeneID:102094285	0.932427	9.8982e-06
GeneID:110365594	GeneID:102086929	0.937402	6.81093e-06
GeneID:110365622	GeneID:102096471	0.920498	2.1863e-05
GeneID:110365718	GeneID:102092314	0.980323	2.24776e-08
GeneID:110365727	GeneID:102090916	0.923456	1.81798e-05
GeneID:110365727	GeneID:102093044	0.925378	1.60622e-05
GeneID:110365755	GeneID:102084800	0.946707	3.09479e-06
GeneID:110365809	GeneID:102087182	0.916324	2.80351e-05
GeneID:110365823	GeneID:102098137	0.962856	5.23127e-07
GeneID:110366053	GeneID:102085132	0.919871	2.27142e-05
GeneID:110366090	GeneID:102098372	0.911294	3.72132e-05
GeneID:110366110	GeneID:102086137	0.986097	3.99616e-09
GeneID:110366158	GeneID:102086065	0.959069	8.44598e-07
GeneID:110366165	GeneID:102085479	0.969402	2.0066e-07
GeneID:110366223	GeneID:102083697	0.9376	6.70606e-06
