# Supplementary material for: Analysis of mRNA and lncRNA Expression Profiles of Breast Muscle during Pigeon (Columba livia) Development
Source: Genes (Basel). 2022 Dec 8;13(12):2314. doi: 10.3390/genes13122314 (PMC9777807; doi:10.3390/genes13122314)
Supplement: Supplementary file 1 [file genes-13-02314-s001.zip › Table.S1 Expressed mRNAs.xlsx]

## Sheet: Sheet1
ID	Name	1D-1	1D-2	1D-3	14D-1	14D-2	14D-3	28D-1	28D-2	28D-3	2Y-1	2Y-2	2Y-3
GeneID:102083404	DIABLO	36.8136	43.352	37.4172	22.3999	27.5072	23.7021	28.629	23.3019	25.2919	18.4489	20.659	20.7417
GeneID:102083405	ABCG2	0	0.164306	0	0.678597	0.997753	2.27154	0.818924	0.631429	0.901641	1.68564	1.23142	2.36348
GeneID:102083406	LEPR	2.13946	1.73097	2.06357	3.5469	2.37492	2.72762	2.37428	2.49677	1.84051	1.06234	0.647141	0.835506
GeneID:102083407	EPC2	14.2855	15.4976	12.6116	10.1367	11.1431	10.2052	10.2078	8.74138	12.4716	5.93969	8.96422	9.05643
GeneID:102083408	ST5	9.8226	8.74287	10.2376	2.78159	4.03815	3.23789	3.81724	3.49073	3.70509	1.42074	1.34903	1.74883
GeneID:102083409	TSHZ2	4.03507	6.11456	3.40874	8.33896	19.3678	12.1719	15.419	13.4605	18.8833	1.64971	1.28791	1.56198
GeneID:102083410	TGIF1	9.36118	9.00163	8.29792	11.6424	9.02229	7.28568	9.21235	8.39849	9.39654	2.68932	48.4295	7.35356
GeneID:102083411	CEP85	25.9142	60.3093	49.4842	70.6081	41.7759	32.2789	74.9327	94.148	75.2344	107.64	88.3679	220.75
GeneID:102083412	UBAP1L	1.41698	1.01327	0.673061	1.22997	1.26543	0.728814	0.671154	1.59398	2.07616	2.15427	0.604726	1.29287
GeneID:102083414	GEMIN2	35.6599	38.1534	34.252	15.8932	16.4307	17.5964	15.4928	11.1898	13.6663	12.7078	12.9704	15.2597
GeneID:102083416	PIGT	18.698	17.2509	19.0215	12.34	14.0781	12.4781	15.6785	12.2082	14.5121	8.65283	9.20594	11.575
GeneID:102083417	HDAC11	11.2428	10.0968	10.0323	6.67172	8.262	7.3986	7.86377	5.45463	10.8677	7.48331	8.02839	9.64317
GeneID:102083419	SFXN1	91.5341	95.8517	80.3818	68.1716	55.6702	61.1249	49.4747	56.2871	52.4365	45.2159	28.1998	48.5246
GeneID:102083421	SAPCD2	0.860345	1.28165	0.9255	0.795292	0.958445	0.844801	1.22006	1.43439	0.795107	0.953096	0.151255	1.08786
GeneID:102083422	NAPRT	7.13078	5.29522	4.72304	4.06048	4.90022	4.56918	6.72159	5.39506	4.89479	6.89596	2.80301	4.285
GeneID:102083423	CFDP1	24.2589	26.3798	22.4279	19.5301	28.7867	22.833	23.7416	26.6616	21.654	12.5384	14.9131	19.5632
GeneID:102083424	FZD1	41.7033	39.8388	36.681	8.37484	10.6608	11.3938	9.75236	10.9882	8.84755	5.14069	3.55081	4.46176
GeneID:102083426	KLHL26	4.80532	4.44334	3.44432	3.95981	5.00809	4.84384	6.52513	7.01718	6.62758	3.61645	3.58333	5.82602
GeneID:102083428	NME4	0.639972	0.464453	0.194411	0.63621	4.15239	2.1006	1.65586	1.8222	1.15824	1.18114	1.58983	2.16225
GeneID:102083429	CPB1	1.66263	5.69038	1.75305	1.57126	4.56953	1.99747	2.30105	2.06935	1.61438	0.613683	0.344994	0.755341
GeneID:102083430	HPCAL1	11.1392	11.213	11.1059	12.4534	19.5751	11.8988	22.7369	18.9859	20.9332	6.28886	4.64643	4.1341
GeneID:102083432	FGF8	1.72112	0.350802	0.740545	0.491796	0.168013	0.155991	0	0.310096	0	0	0	0
GeneID:102083433	VPS37D	0.569091	0.711602	0.345858	1.76672	0.91126	1.46404	1.11544	1.11958	0.536241	1.16394	0.997293	2.31387
GeneID:102083434	PLBD1	11.5978	14.9575	13.6488	7.39866	23.675	17.6878	15.7017	13.7978	10.0178	6.14358	4.43855	8.18136
GeneID:102083435	SERPINC1	11.411	8.96829	10.6188	1.19869	3.1697	1.76653	1.02944	3.15063	1.32863	0.587763	0.55346	0.950122
GeneID:102083436	GRN	115.061	100.94	107.409	200.144	104.459	157.282	120.287	123.619	92.6853	68.3302	60.2784	70.2454
GeneID:102083438	ESAM	66.167	57.7162	60.9403	74.5811	144.847	99.8398	178.691	155.79	125.195	26.0826	28.4479	29.6066
GeneID:102083439	LOC102083439	45.9287	44.8513	42.5473	28.8037	35.7	37.2991	29.1177	37.4356	35.7464	28.0369	30.8603	34.1134
GeneID:102083440	GGCT	12.7046	9.78075	15.2164	7.8945	11.4652	8.64079	12.5524	6.25292	12.6617	13.1094	7.28579	12.397
GeneID:102083441	AMPD1	43.0305	63.3933	30.6495	103.795	87.6312	188.229	80.2995	63.9364	100.653	137.689	159.526	133.34
GeneID:102083442	TRIM33	9.80726	9.45819	8.29635	7.91396	9.43263	7.64848	8.7569	9.34317	8.79189	5.19304	6.13481	7.30048
GeneID:102083443	LOC102083443	1.11965	1.02539	0.377994	0.230745	0.387474	0.586209	0.671946	0.380013	0.837791	0.294489	0.067133	0.2023
GeneID:102083444	ADAM10	39.2209	48.6622	37.7529	29.0629	36.4953	25.0259	36.0387	22.4072	34.9209	13.019	16.617	15.5402
GeneID:102083445	ORC2	8.36711	6.9791	8.97992	2.9229	5.63262	4.08054	4.99298	4.25205	3.13851	1.77992	1.37513	2.38607
GeneID:102083446	DMTF1	9.26562	8.57528	8.78292	10.4107	11.0748	10.4558	12.4781	15.6121	13.2127	13.8279	13.7249	12.4223
GeneID:102083447	CCM2	28.0237	25.2018	22.7633	23.4632	31.8366	23.8524	21.0509	26.4242	16.5487	15.7645	17.5011	15.7585
GeneID:102083448	TMEM106B	26.1898	29.9377	24.9967	20.5766	20.3704	20.9634	19.4555	9.86219	18.8196	14.0969	12.9751	19.5778
GeneID:102083450	DOK4	8.96019	5.95689	6.42033	4.63634	12.0549	7.19504	8.79184	8.41359	5.76271	0.478827	0.53514	0.246474
GeneID:102083451	OLFM1	15.7186	12.9981	10.783	5.45415	4.7622	5.23837	5.49265	5.80819	4.64975	0.676491	1.45627	0.478959
GeneID:102083452	RALGPS1	6.75527	8.15366	6.15772	12.7513	9.74852	11.3979	8.00475	8.62774	10.3535	12.4939	12.4206	17.4609
GeneID:102083453	GATM	91.9407	61.4377	257.395	313.111	304.806	453.537	58.0382	45.5092	93.3678	9.47046	7.69326	5.44644
GeneID:102083454	SEMA6C	4.27356	4.05604	5.16824	29.3031	38.6151	36.2828	45.9751	39.8556	31.8909	7.8274	8.66596	13.5217
GeneID:102083455	LYPLA2	26.0377	19.7713	20.8531	13.7669	15.8315	13.1513	13.1477	17.6875	10.3907	11.8552	11.5168	13.0718
GeneID:102083456	APOBEC2	137.634	252.66	170.965	297.898	358.647	304.44	244.541	274.702	294.914	506.644	515.97	662.201
GeneID:102083461	PI4KA	15.7634	16.0138	12.5916	10.7268	18.2063	10.2049	15.5129	12.89	14.2577	9.40987	10.6503	11.7108
GeneID:102083462	LOC102083462	0.404352	0.821403	0.4225	0.384537	0.503323	0.538549	0.519764	0.365578	0.389566	0.125844	0	0.155252
GeneID:102083465	ANK3	9.45481	12.4171	11.9447	18.5874	16.0765	17.8672	14.1918	17.8159	17.7747	18.6831	20.9028	19.4841
GeneID:102083466	PTBP2	23.859	29.9676	25.1473	15.4557	16.9842	16.0412	17.8757	8.60388	17.8149	12.7297	14.2154	16.2273
GeneID:102083467	CUNH11orf16	1.79649	2.56725	1.4037	4.51203	2.64756	3.60445	3.49434	1.87865	5.9259	2.29032	2.62323	4.40476
GeneID:102083468	FAM110A	1.19443	1.20594	1.43459	1.20267	0.374078	0.443359	0.430852	0.387133	0.494526	0.137429	0.047373	0.1134
GeneID:102083469	MTG2	28.3493	22.1894	22.1193	18.5921	16.1298	15.2701	21.8486	14.9808	15.3191	17.8453	18.6812	23.3652
GeneID:102083471	AMN1	4.58171	5.00459	3.43475	6.11641	10.0688	5.41457	7.78802	6.27354	7.17575	2.81981	3.87369	4.39368
GeneID:102083472	XPR1	26.03	24.9391	23.521	15.8116	16.4265	12.647	22.9243	25.4858	22.406	17.8724	21.9733	24.544
GeneID:102083473	FGL1	4.65306	6.08271	4.10629	6.78995	9.65178	8.04116	7.78266	7.19342	8.44927	5.55333	4.91483	5.73505
GeneID:102083474	KLHL30	21.6997	20.299	21.9208	21.9689	21.5525	29.1629	16.2325	20.8343	19.3692	27.2154	24.5516	27.9068
GeneID:102083475	TSC22D1	61.7262	76.1577	67.1493	76.2943	84.9959	60.2935	123.267	78.9472	155.907	48.5662	46.1949	50.733
GeneID:102083476	COG3	19.11	17.8035	16.5983	9.2519	11.4645	9.23651	7.89346	7.60967	10.7033	6.523	7.26574	7.87446
GeneID:102083477	PIGL	11.5003	11.9243	10.3312	5.4893	4.82655	3.71278	2.76929	4.62038	5.32896	2.44287	2.65271	2.48407
GeneID:102083479	CREM	7.48241	6.34007	7.51075	19.0789	48.7859	20.7767	36.0083	19.3036	47.2035	21.169	54.222	33.006
GeneID:102083480	LOC102083480	2.12756	1.07136	1.56402	8.97615	6.9637	5.82609	12.6553	7.01215	6.39593	5.1961	1.79377	5.12244
GeneID:102083481	RASD1	1.71684	0.831102	0.854141	1.01468	0.692868	1.11436	3.40683	2.38343	5.04433	0.571047	2.32033	0.471817
GeneID:102083482	SDK1	2.74047	2.64327	2.35393	3.21829	5.32886	3.71532	4.56774	6.36238	5.01684	4.22289	2.90525	4.31069
GeneID:102083484	MED17	46.021	54.3534	42.8674	14.4934	20.69	15.1508	14.9097	16.2988	12.9514	15.292	14.3213	17.5772
GeneID:102083485	CUNH16orf59	31.2913	27.9021	29.4111	19.2968	24.9094	13.9753	20.2211	23.1596	26.0976	8.9544	5.74705	9.811
GeneID:102083486	DOCK1	18.8402	21.2844	16.207	17.1517	20.3682	14.5524	17.6916	19.3744	19.3442	9.97431	10.9007	10.8815
GeneID:102083487	LOC102083487	65.4289	53.8166	60.6006	57.6982	52.7781	47.1832	59.9785	20.4684	61.3113	46.0829	43.3972	57.2538
GeneID:102083488	LOC102083488	0	0	0	0.212796	0.554284	0.56825	0.616531	0.361601	0.239033	0.23465	0.209468	0.169534
GeneID:102083489	LOC102083489	6.03866	4.56981	6.28373	6.43423	6.46669	6.37257	8.18204	7.70346	5.87745	5.46513	4.39222	4.32778
GeneID:102083490	LOC102083490	1.66849	1.70069	1.43327	1.00648	3.19571	1.2567	0.813113	1.31709	0.238141	0.976629	0.887401	0.447349
GeneID:102083491	FANCL	10.1825	14.777	11.8809	5.19524	5.60049	4.01436	4.1623	2.74371	4.80417	0.38377	0.502413	1.03478
GeneID:102083492	DPY19L1	15.3487	13.3895	12.4574	7.03676	8.51513	6.9326	6.88811	3.55928	6.03091	2.00026	1.96631	2.98059
GeneID:102083493	UBE2N	129.671	139.348	140.314	76.4421	101.811	86.8541	76.2885	70.2266	74.274	63.4071	58.4711	46.708
GeneID:102083495	ZBTB18	34.444	20.9831	29.6989	19.1641	23.3552	19.0817	24.3057	23.8892	27.0109	24.046	17.6539	28.5394
GeneID:102083496	GLT8D2	31.3823	36.355	26.419	8.93727	16.7758	9.81829	9.38868	7.78763	6.83243	2.16064	1.12129	0.791681
GeneID:102083497	SUSD3	4.74312	3.26918	1.78368	1.23197	2.02602	2.15001	0.745742	0.952708	1.03893	0.891065	0.904236	0.700806
GeneID:102083498	LOC102083498	24.759	22.0378	16.9626	45.4976	37.122	44.2066	37.7132	42.5759	41.3899	53.0329	42.4465	63.4867
GeneID:102083499	LOC102083499	18.9528	16.3472	13.5385	11.0877	15.9957	13.6094	12.5764	10.702	11.9586	7.69863	7.88753	11.504
GeneID:102083500	MSN	217.946	203.566	186.826	121.808	194.232	114.033	108.791	147.787	108.929	47.5289	71.1682	46.0501
GeneID:102083502	DDHD1	35.1859	30.9611	39.7325	28.8974	8.96474	11.4391	10.3992	15.5494	12.2254	9.00956	12.0848	10.3424
GeneID:102083503	GTF2H2	29.9279	28.9051	29.0463	20.1839	24.6176	15.5681	23.9449	26.3672	17.2929	11.0338	10.7763	11.6174
GeneID:102083505	BACH1	15.7065	12.9606	10.4332	19.5868	21.4763	25.0291	20.1911	13.4396	17.6123	15.7281	16.9659	18.5405
GeneID:102083508	LOC102083508	76.6611	70.5088	85.4547	76.581	84.3945	53.4213	101.035	55.7343	97.0288	109.033	100.372	86.0153
GeneID:102083509	LOC102083509	1.58308	0.486963	0.742503	0.173051	0.702744	0.50097	0.544176	0.885213	0.972442	0.269081	0.184154	0.367723
GeneID:102083510	TMEM254	18.6314	19.266	21.0197	7.3576	9.71571	7.56001	11.964	15.2808	4.00621	10.7417	9.48654	6.99363
GeneID:102083511	LOC102083511	11.6445	8.28673	10.205	2.53314	2.85765	2.69129	3.77886	3.53448	2.89663	0.505132	0.173182	2.12791
GeneID:102083513	DLX3	0.929342	0.301547	0.931357	0	0	0.168085	0.180322	0.0797008	0.171115	0.258604	0.0888789	0.317615
GeneID:102083514	HCRT	18.7006	14.7604	11.4086	22.9616	20.4024	18.5756	32.1246	35.5769	13.6809	12.214	12.5907	11.5597
GeneID:102083515	LOC102083515	0.453381	0.649514	1.63834	0.0763612	0.516881	0.70485	0.252704	0.646068	0.823233	0.437353	0.29446	0.964585
GeneID:102083516	MMEL1	0.955263	0.445049	0.711	0.951419	1.12577	1.02439	1.85802	1.6325	2.29348	3.60286	5.55888	3.56494
GeneID:102083517	SLC25A44	6.67447	6.19727	5.55591	4.85108	6.16993	6.04652	5.18138	6.5264	5.51627	5.56426	4.03846	6.18601
GeneID:102083519	METTL27	16.4969	13.1625	10.4098	6.47898	7.02181	4.21547	3.03923	6.07496	3.73257	5.20152	3.53155	1.88556
GeneID:102083520	CUNH4orf32	14.4608	29.0187	16.3498	19.2378	17.8584	22.2967	16.6826	15.579	19.853	17.8764	14.7615	26.7712
GeneID:102083521	MPI	16.159	18.9407	14.5173	17.8316	18.1968	15.3967	14.344	19.6346	15.3682	13.5318	13.755	12.3888
GeneID:102083525	ISCU	151.834	132.113	143.566	207.305	231.527	173.785	249.404	319.876	233.331	406.483	364.989	323.868
GeneID:102083526	VIL1	0.143708	0.106024	0.0497253	0.904755	0.350067	0.654326	0.752813	0.934646	0.720649	1.76895	0.633255	1.23594
GeneID:102083527	ARPC2	151.124	118.922	150.158	73.684	108.84	80.4023	78.9362	89.4039	75.299	51.035	53.5989	52.9458
GeneID:102083529	PLPP6	8.27205	5.103	8.43055	6.74002	8.03124	5.85387	4.40015	8.15576	4.45951	4.96099	3.08624	3.63046
GeneID:102083530	OSGIN2	2.55992	2.44087	1.81838	0.503023	0.992948	0.638731	0.279692	0.277035	0.599148	0.831984	0.784862	0.873219
GeneID:102083531	INPP4B	3.07288	2.28149	2.79163	2.17807	4.47177	3.09847	3.02728	2.97438	3.83266	1.87762	2.33532	2.65385
GeneID:102083532	DIAPH2	23.0227	19.3913	18.5295	15.3948	22.6435	17.8012	14.2669	8.11965	13.802	7.35998	8.86516	13.3304
GeneID:102083533	PIK3C3	25.8766	17.0805	17.319	6.35434	12.3175	10.4521	7.85435	9.84559	8.80041	8.16769	6.99757	11.2561
GeneID:102083534	SLC37A4	27.4554	24.6472	28.0053	67.0316	58.5933	56.426	51.3171	69.3599	84.4114	63.4264	72.0697	64.0712
GeneID:102083535	LOC102083535	866.98	1246.74	1191.43	954.559	1116.84	900.008	1356.68	1339.65	1541.45	1298.74	880.346	986.464
GeneID:102083537	LIMCH1	35.9849	48.4329	34.317	35.1554	48.8407	35.0902	27.1325	35.7747	36.7694	19.626	19.9088	23.5264
GeneID:102083538	IFT88	16.4191	20.4834	20.8696	12.5575	11.1285	11.9412	9.39217	6.53156	10.1876	8.8276	7.57938	10.5782
GeneID:102083539	SHPK	8.75232	9.91955	9.52969	4.20478	5.83136	5.56803	4.74261	4.8233	4.25919	1.3938	2.41456	3.10487
GeneID:102083541	VASH1	94.819	74.8532	67.3287	52.1095	121.819	92.7134	65.2917	76.136	60.4416	31.488	29.8291	34.2336
GeneID:102083542	RABL3	14.1356	12.469	12.6466	5.96123	9.59192	7.85446	8.3445	7.16477	7.02795	5.84891	5.00131	5.18589
GeneID:102083543	EMID1	1.89018	1.62865	1.75988	3.47372	6.6555	4.18603	7.86631	5.88922	4.84673	0.369248	0.449023	0.082951
GeneID:102083544	MYO19	11.28	12.8248	10.1324	11.6739	14.0024	8.34668	11.4997	15.2745	9.81011	6.0561	6.09038	5.37829
GeneID:102083546	MBTPS2	11.9347	11.6106	11.0757	4.37807	6.17739	6.64657	5.83117	4.82912	5.3707	3.174	4.11343	4.38616
GeneID:102083548	SIRT4	3.20091	2.92771	3.22316	7.99285	11.4962	7.05363	8.8003	11.5024	14.4107	9.13959	6.05449	6.11435
GeneID:102083549	FKBP7	43.854	45.5173	47.0384	8.63575	16.6781	10.1545	9.80936	7.94772	10.4287	3.12964	2.61517	2.95996
GeneID:102083550	STRIP2	19.2739	39.2422	13.6779	11.5704	7.82102	2.77032	1.68748	1.8507	2.02173	0.596509	1.37918	0.586718
GeneID:102083551	LOC102083551	1.2485	0.874031	1.56346	0.511868	0.190394	0.589454	0.276366	0.499602	0.180251	0.148451	0.140547	0.204856
GeneID:102083552	LOC102083552	0.549883	0.928502	0.714941	0.096282	0.603451	0.196925	0.247209	0.0977561	0.544476	0.0654033	0.100662	0.0405788
GeneID:102083553	PAPSS2	5.98321	5.09505	5.07509	3.99967	11.915	4.36945	6.10241	4.57795	6.9363	1.36643	1.23811	2.54181
GeneID:102083554	NFASC	10.7709	3.87162	5.44095	4.91364	7.51329	5.82604	3.94089	4.94541	2.47032	1.34436	1.74992	1.66468
GeneID:102083555	MID1	3.63176	3.17522	2.21309	5.06864	7.90431	4.80761	9.33577	4.55759	11.3501	3.10489	3.51481	4.67109
GeneID:102083556	ASPG	1.09921	0.895917	1.2072	1.2278	3.71002	0.470218	1.32728	0.71161	1.21187	0.380605	0.858841	0.519586
GeneID:102083558	FILIP1	61.3803	67.9644	52.8722	55.8395	74.4255	47.4361	22.081	28.4475	27.2787	48.5741	110.274	58.1821
GeneID:102083559	MME	1.42056	1.14517	2.57454	1.6818	1.79807	2.06308	1.90535	1.66732	1.67256	1.82794	2.57166	2.9987
GeneID:102083560	SLC25A20	70.6313	58.987	64.1885	66.3991	62.6135	37.5957	69.9174	78.4599	67.6719	81.0856	68.0261	60.2428
GeneID:102083562	NHLRC2	6.96513	6.63193	5.15889	9.875	11.5624	9.83697	6.50761	10.9216	9.21236	8.21169	12.0565	13.4324
GeneID:102083563	LOC102083563	12.6522	14.7578	12.5106	59.5156	26.9049	34.5404	29.471	37.8941	33.3276	41.3854	61.0694	65.8723
GeneID:102083564	ST3GAL4	25.5946	31.1176	25.6769	31.8331	13.9308	14.4664	13.8553	15.1599	14.8396	8.73411	7.49105	14.9159
GeneID:102083565	GLT8D1	17.3905	13.4776	17.6127	9.69446	10.7499	6.45992	8.54263	7.79781	7.59838	3.71308	2.90445	4.49366
GeneID:102083566	EIF3I	265.576	324.967	282.356	163.23	239.651	190.787	180.82	239.947	163.2	98.1238	108.3	101.541
GeneID:102083567	IGHMBP2	5.27976	4.97549	5.7102	7.0851	4.82969	4.68141	6.89774	8.8322	5.05848	5.07906	4.51413	6.84302
GeneID:102083568	CTBP1	90.7339	83.8631	80.1426	63.5711	71.7573	56.477	64.2032	47.4777	60.0635	46.3788	48.0525	48.0432
GeneID:102083569	RECK	23.3791	24.738	17.9954	8.78169	10.853	9.68203	8.33136	7.85626	8.52364	4.01173	3.66039	2.71999
GeneID:102083570	NDUFAF5	21.9894	19.3368	18.2905	16.6519	16.8891	13.2269	17.5828	10.0951	15.1278	14.6646	12.7718	17.6453
GeneID:102083571	PHF20L1	44.7438	43.2231	35.5813	30.0225	33.0563	29.8224	24.4725	29.3868	22.9183	19.4288	26.4875	24.7168
GeneID:102083572	EIF4EBP1	1483.3	1954.16	1666.9	408.331	387.22	467.394	202.509	290.316	147.454	196.618	102.62	175.173
GeneID:102083574	APBA2	2.45654	2.4144	2.22378	0.18884	0.711028	0.983524	0.706563	0.347092	0.489175	0.16289	0.359606	0.234875
GeneID:102083576	BTN1A1	3.04026	0.820369	0.911655	3.50918	3.35859	3.98115	3.80809	3.9437	4.43133	4.58503	5.0247	5.75571
GeneID:102083577	PITPNC1	10.6951	22.8461	13.9989	23.0786	28.3678	15.6383	21.8784	20.6595	17.9591	17.6032	15.2421	15.5703
GeneID:102083578	SH3GLB2	5.51526	3.5496	3.55805	5.58724	8.84448	4.85868	8.63492	8.40221	6.17211	7.66633	6.92746	7.94978
GeneID:102083579	PTGES3	198.663	160.343	195.259	127.288	121.694	117.929	130.022	139.198	133.217	150.407	153.641	165.746
GeneID:102083580	TMEM216	3.39985	2.93581	1.93517	1.15326	1.31664	0.694946	1.12894	1.02328	1.88456	0.724721	0.362941	0.222076
GeneID:102083584	GABBR1	23.7324	21.2388	19.4429	16.7584	37.136	26.3831	28.4326	27.7896	24.4154	2.0122	2.64881	3.32013
GeneID:102083586	BCL7A	12.5655	9.68801	10.9125	9.41708	11.712	8.7151	7.64128	4.03851	7.93444	4.84365	5.75484	4.1639
GeneID:102083587	SLC31A2	11.0107	11.2575	6.01011	13.418	9.57613	10.8565	16.6414	15.9798	13.1664	25.6052	10.0507	31.7443
GeneID:102083588	PKD2	23.5119	25.8149	22.1381	9.84302	11.5489	11.0135	7.68875	7.60821	7.51991	5.95248	6.43352	7.13435
GeneID:102083589	PDE4B	10.0693	17.1225	24.1129	14.5508	25.0282	10.2833	18.4838	14.5136	14.3157	8.50988	41.3294	38.3605
GeneID:102083590	LYPD6B	3.44867	3.06338	5.14802	0.418868	0.391564	0.317797	0.384962	0.227792	0.342185	0.18941	0.0433204	0.0523948
GeneID:102083591	TGFBR2	66.1607	71.6595	69.1364	21.442	52.2368	25.553	29.072	24.9407	31.046	5.97393	9.2116	9.48432
GeneID:102083592	AKIP1	11.2438	12.1156	10.0723	5.69212	7.62037	5.04689	6.55698	9.92294	7.15499	5.31312	3.67395	5.53622
GeneID:102083593	SALL4	0.430747	0.449592	0.589075	1.34979	0.902125	0.837084	1.82635	0.736521	0.640282	0.522812	0.555505	0.668082
GeneID:102083594	USP54	11.6169	12.7848	9.99004	12.1813	24.8411	14.5838	15.7658	12.2501	14.9397	5.88921	9.02222	8.67523
GeneID:102083595	PRR5L	2.10134	1.65126	1.54968	2.44177	3.81082	2.62983	1.86875	3.16459	2.43602	4.13234	3.21046	3.6726
GeneID:102083596	GPC4	81.8937	67.8426	64.1666	26.7923	43.4166	30.6004	27.5925	23.5325	34.1075	16.8733	16.1075	16.8345
GeneID:102083597	RSF1	4.39862	4.15738	3.94894	4.26506	5.18228	4.07158	4.54619	4.89861	5.37383	2.71941	3.02204	4.88554
GeneID:102083598	FHDC1	1.24411	1.68195	1.14125	0.473067	0.330907	0.274446	0.0935925	0.149035	0.226469	0.0304561	0.0942777	0.0378609
GeneID:102083599	KBTBD13	15.8763	9.08485	12.8338	8.1364	8.38745	9.94686	16.1326	9.79912	7.10023	10.7548	8.41278	3.92457
GeneID:102083600	EPHB1	35.2108	31.4829	26.5251	26.6766	29.8906	22.8599	38.6934	37.8327	22.1181	6.47246	8.97109	7.26065
GeneID:102083601	PMS1	10.3549	6.8564	8.88997	2.71845	7.01489	4.26687	3.62271	2.82936	4.30628	2.82108	2.50124	2.61382
GeneID:102083602	LIG3	38.425	36.8711	33.4968	18.2065	21.4212	17.7402	19.6841	18.0801	21.3432	13.8877	13.0789	20.3266
GeneID:102083605	NUP210	11.7049	8.86207	12.3645	5.98003	8.39673	6.07004	6.4471	5.88956	6.08709	5.73361	4.70613	5.643
GeneID:102083606	LOC102083606	0	0.436682	0.0536425	0.838441	1.71575	0.582692	0.229174	1.16398	0.361814	1.5186	0.400412	0.208773
GeneID:102083607	SLC25A19	12.8679	9.24345	6.74017	12.8738	24.1977	3.61908	18.5625	23.5092	19.6008	22.7915	22.752	28.2097
GeneID:102083608	LOC102083608	19.6739	19.0251	14.0824	10.9971	12.2862	9.44117	9.16681	10.5326	11.522	8.66245	6.35144	7.75885
GeneID:102083609	BRD8	26.6289	33.2568	28.173	35.6841	37.177	28.6413	37.9734	37.3672	30.3947	23.1337	19.3026	29.3515
GeneID:102083610	LOC102083610	1.9652	2.61301	1.96887	0	2.09779	0.65664	0.470796	0.827328	1.00403	0.111771	0.114601	0.414796
GeneID:102083611	LOC102083611	14.095	12.4989	8.59017	10.1833	13.77	10.8093	13.523	10.1177	11.6826	2.80616	3.45961	3.3049
GeneID:102083612	PYCR3	13.7777	9.2612	13.3491	7.65112	8.66361	4.5477	10.4064	9.1071	7.11404	6.64422	3.77019	4.60155
GeneID:102083613	LDHD	22.6989	27.9816	23.2244	34.8925	15.8562	27.8875	27.5328	26.0348	15.7982	42.2253	29.6696	37.415
GeneID:102083614	LOC102083614	144.242	143.039	127.734	74.9833	88.1267	72.7935	80.779	72.9736	89.662	53.7778	51.2433	54.8145
GeneID:102083616	CUNH19orf60	34.7667	46.6205	39.7363	36.6301	36.7134	35.675	42.6095	42.7299	44.595	50.7465	35.5595	55.2685
GeneID:102083617	KLF2	30.9682	18.4947	20.2964	82.0621	42.8477	19.3374	212.082	105.818	335.449	25.8228	73.4986	37.4152
GeneID:102083618	PPL	1.20561	0.959991	0.536848	2.27354	2.29388	2.25371	2.56116	2.3304	2.03954	1.82199	2.02424	1.78733
GeneID:102083619	IRS1	28.3157	22.0817	20.7769	33.9735	11.3447	10.5615	15.3663	20.6521	13.9169	16.5646	27.6103	18.2214
GeneID:102083620	CKB	70.6321	50.7811	61.0904	60.9384	73.9953	32.1507	98.0122	72.5123	134.679	20.5616	18.6455	38.2797
GeneID:102083622	LOC102083622	8.98681	8.32932	9.79739	15.0796	14.5294	15.1011	14.4133	11.6741	18.8271	12.4237	11.1532	12.8822
GeneID:102083623	DPCD	25.3298	23.9346	39.7434	11.3916	30.9638	19.9789	29.2963	20.9398	21.0738	16.451	14.4539	7.63123
GeneID:102083624	LOC102083624	0	0.110429	0.0306927	1.13837	0.661678	1.32642	0.0299882	0.460772	0.076962	0	0.144354	0
GeneID:102083625	LOC102083625	0.5356	0.349922	0.57181	0.443214	0.0310904	0.0594114	0	0.0608124	0	0	0.0642795	0
GeneID:102083626	RC3H1	11.9394	10.1134	8.76685	11.5554	14.4262	13.1632	9.42147	11.8134	12.2678	19.4103	26.6488	23.9993
GeneID:102083627	TMEM98	59.7307	129.645	79.3618	36.6596	19.5203	43.0767	31.1142	31.6742	41.8874	3.60649	11.8834	12.7431
GeneID:102083630	LOC102083630	2.5821	2.63719	2.71475	4.00162	5.48271	4.53835	3.21117	2.52355	2.08023	1.13051	1.27253	0.957486
GeneID:102083631	RPL14	3062.28	3454.66	3375.4	1021.75	1271.59	1052.91	1463.62	1269.97	1105.62	838.379	779.106	833.578
GeneID:102083632	SYT6	1.09792	1.44608	0.908253	0.0660992	0.115778	0.419987	0.215913	0.226225	0.219402	0	0	0
GeneID:102083633	OLFML3	120.827	100.137	107.088	27.3201	35.6199	28.2012	19.1583	22.6288	15.8897	2.43749	3.49105	2.76569
GeneID:102083634	ACKR2	6.17778	4.99745	3.79	6.53338	10.2816	10.2481	10.5366	8.60959	6.70101	0.927227	1.68223	1.21064
GeneID:102083635	MNS1	8.88116	8.15091	6.99985	12.1849	12.1128	11.6928	10.8366	6.29994	11.8051	6.8045	5.56602	8.5003
GeneID:102083636	FAM126B	8.3267	8.14301	6.30641	6.74807	8.22981	8.51293	6.16361	7.69238	7.13928	6.7446	6.873	6.41617
GeneID:102083637	MYO1G	3.65398	0.978583	2.77085	0.946044	2.49086	1.89721	2.02851	1.8252	1.06694	0.746195	0.950335	1.7484
GeneID:102083638	DGKB	1.29183	0.932287	0.803572	0.831859	1.77539	0.829456	0.436569	0.508679	1.33941	0.35857	0.289402	0.678099
GeneID:102083639	KIF13A	11.4852	13.3845	9.93292	11.5282	14.2388	8.80434	11.7264	16.0647	14.6663	11.4151	11.7101	11.2266
GeneID:102083640	CCDC102A	12.9906	13.052	13.6706	5.59724	8.23378	5.99159	8.40606	6.90027	4.68352	1.09275	1.51868	1.73015
GeneID:102083641	MRPS2	54.2603	45.9295	46.1616	87.3966	79.1087	74.0779	91.2525	106.079	74.602	71.0215	66.3416	70.8657
GeneID:102083642	ZBTB34	4.45542	5.59565	3.47732	2.24	3.82237	4.81612	1.28905	3.27331	2.61569	2.85108	2.31673	3.93648
GeneID:102083643	PDE8A	13.5714	10.9905	12.6345	11.0971	8.95312	5.6681	9.18993	5.54376	13.4563	3.03953	1.93981	1.96415
GeneID:102083644	LYSMD1	38.6051	53.0703	45.3222	87.4698	60.6249	73.1606	53.0657	104.412	121.901	59.5847	66.6033	107.588
GeneID:102083646	RAP1B	59.8107	53.6426	58.325	33.1767	51.957	35.2467	40.5075	19.6149	38.5386	16.5968	23.763	17.4823
GeneID:102083648	TAS1R3	0.0206405	0.0690573	0.13856	2.65373	0.307556	0.643928	0.612423	0.29498	0.763618	1.20416	0.611421	2.07936
GeneID:102083649	GPATCH1	19.2953	22.9707	19.8513	18.2862	22.6591	17.0535	18.9187	18.152	20.4333	13.3563	14.764	16.1715
GeneID:102083650	NNT	263.628	320.95	260.933	367.561	456.539	348.143	439.401	415.129	466.191	555.896	446.579	461.436
GeneID:102083651	TOB2	12.163	10.1379	8.66326	37.2632	34.0921	29.4828	38.7235	53.613	38.0942	43.8203	36.8641	34.6387
GeneID:102083652	LOC102083652	198.06	128.821	148.862	67.9683	77.9741	55.887	75.5038	82.0234	96.0615	82.5217	59.6264	90.0953
GeneID:102083653	LOC102083653	1.1474	1.43414	2.38708	3.39189	1.03604	1.20338	0.515289	2.19383	0.275102	2.02961	3.19622	1.22613
GeneID:102083654	LOC102083654	9.54836	19.402	8.59734	13.7929	12.3835	9.43302	6.91573	13.6865	5.30677	14.4671	19.2061	16.7785
GeneID:102083655	LOC102083655	32.6121	24.3371	30.011	20.8631	23.2476	21.0849	26.0216	23.2673	20.0129	32.681	24.9813	36.3337
GeneID:102083656	SNX7	12.7952	13.4066	13.3639	4.42285	8.05841	4.94011	5.18943	4.06555	4.13675	1.33235	1.49081	0.985899
GeneID:102083657	TMEM9B	60.6065	52.1982	55.7044	33.0384	35.6007	30.6316	34.4021	22.4667	40.4768	21.6955	21.084	29.0566
GeneID:102083658	ANGPT4	10.2999	10.923	9.09641	9.48021	13.7007	11.4217	8.99737	10.4389	10.7527	2.41197	0.948691	3.39134
GeneID:102083659	PSMA7	221.519	260.858	259.22	95.973	119.866	83.7375	146.662	121.675	98.9638	158.755	159.021	189.478
GeneID:102083660	SLC39A6	11.764	8.76971	9.26086	3.71676	4.64499	4.63518	3.16855	2.74874	3.45659	2.5551	2.49901	2.9345
GeneID:102083661	KIAA1551	8.29458	6.46063	7.19809	12.895	12.4007	12.0277	10.9033	8.10052	11.9195	7.67183	8.11985	10.2485
GeneID:102083662	ZNF648	20.245	13.2939	16.6176	11.3907	20.8952	16.2579	20.6965	19.463	24.1794	25.9262	20.452	33.19
GeneID:102083663	MTUS1	54.7531	67.6637	55.1956	55.6236	56.6662	43.5132	60.7237	63.9915	75.7711	42.4898	41.7767	39.1575
GeneID:102083664	KIF1A	1.23027	1.03368	1.0088	0.311027	0.435511	0.328586	0.178413	0.273623	0.382754	0.151875	0.0590463	0.0462016
GeneID:102083666	CENPV	53.9089	83.6549	69.4516	81.2988	58.3207	55.76	54.9417	43.4948	50.0936	41.785	29.2804	37.1459
GeneID:102083667	INPPL1	29.4683	25.0439	34.2794	33.6598	32.5903	38.6347	24.8031	37.5249	26.7528	31.5626	31.3185	42.3126
GeneID:102083668	BRAT1	8.96597	9.52997	9.55377	5.93093	7.16256	7.64242	7.03843	7.53035	6.95749	6.96048	6.0925	9.97838
GeneID:102083669	TXNDC9	48.3717	50.2585	53.9551	43.382	57.2213	43.7964	52.7918	27.2597	56.7013	51.6218	55.5055	63.4313
GeneID:102083672	LOC102083672	3.05131	2.28128	2.43885	5.16326	7.65724	4.08292	6.36919	6.57377	4.57342	0.609556	1.04615	1.43258
GeneID:102083674	CDO1	57.1372	55.4541	60.1629	20.6964	21.1665	16.7784	19.1622	22.9715	17.5837	11.7782	9.20367	15.1065
GeneID:102083676	CHCHD7	20.4029	22.3954	24.1317	14.164	13.2949	11.2304	12.9735	13.6878	13.2019	51.5167	64.9981	59.6462
GeneID:102083677	LOC102083677	11.7328	11.4713	8.12764	3.66139	1.94885	1.55854	0.927501	2.109	1.86075	1.50353	4.13906	2.041
GeneID:102083679	TBX20	1.02532	0.931381	1.13099	0.716738	0.651328	0.473559	0.876928	0.21519	0.758392	0.228129	0.340242	0.340165
GeneID:102083681	CEP83	13.4349	12.5735	15.0655	2.77242	4.49044	2.72614	2.63944	1.57769	2.01917	0.845022	0.783796	0.948688
GeneID:102083682	NUBP1	47.6362	51.5398	48.0695	34.3873	44.0706	25.5971	40.2832	33.8981	33.8316	32.8913	27.3964	43.1247
GeneID:102083683	EFCAB2	10.9307	12.0216	8.62461	3.29638	6.85117	6.36594	5.8336	2.27636	4.73748	3.83231	3.51582	3.45853
GeneID:102083684	HCFC2	20.7153	18.7508	17.1792	13.8945	16.8122	15.7967	13.9797	8.54412	15.9789	11.4153	15.049	16.4763
GeneID:102083685	LOC102083685	0.747888	0.461959	0.900211	1.71599	1.24182	0.741927	2.86498	2.66855	0.681957	1.18255	1.32947	0.409485
GeneID:102083687	CDKN3	50.1553	41.4708	50.3737	18.2786	19.2071	11.2187	15.4342	16.6003	11.0662	2.05071	2.03203	1.25001
GeneID:102083688	NCBP1	34.6235	32.4404	31.8455	20.7613	28.1449	17.9422	18.4716	20.0049	16.7561	14.8985	16.2104	15.282
GeneID:102083689	LOC102083689	3.60594	3.20397	4.21379	2.01969	2.96193	2.91681	3.15534	4.19559	2.3197	1.02119	1.84419	2.22622
GeneID:102083690	MAP3K7CL	26.051	39.0385	42.2704	9.11575	23.2166	24.9702	3.58709	2.9189	9.07973	4.57845	63.0252	2.74351
GeneID:102083691	ST3GAL6	13.9962	8.9118	9.84714	26.5742	28.0256	18.9481	24.3667	24.8651	24.725	49.8217	18.9949	50.9523
GeneID:102083693	LOC102083693	9.6142	8.10627	8.91854	11.0976	11.5551	8.6585	8.42908	13.0866	6.40111	3.76663	2.97062	3.17344
GeneID:102083694	ARSG	2.6603	3.61842	1.4879	1.76617	1.39547	2.41995	1.85549	1.37691	0.983705	0.803668	1.32895	1.23998
GeneID:102083695	RET	2.51089	3.06825	2.41056	0.992481	0.912605	0.704973	0.626404	0.537904	0.809483	0.182539	0.340822	0.330051
GeneID:102083696	LACTBL1	3.21138	2.55925	3.21256	2.79731	4.4159	4.87336	1.18092	2.53129	1.30701	0.442899	0.758512	0.137566
GeneID:102083697	ACVR2B	2.79806	3.91441	2.72688	1.08386	1.76339	1.37064	1.22622	0.661019	1.5648	0.234355	0.312956	0.359491
GeneID:102083699	TANC2	5.98934	4.68416	4.78767	4.46303	6.89244	5.36134	3.41111	6.08605	3.78967	0.628205	0.811295	0.727655
GeneID:102083700	KCNH4	0.258674	0	0.32515	1.35906	1.06553	0.843056	0.476798	0.465508	0.955905	0.124298	0	0
GeneID:102083701	ACBD5	24.1455	26.1389	19.7145	25.3115	24.9568	23.5495	18.6968	18.1554	22.9116	28.5462	23.5766	30.1025
GeneID:102083703	CCT3	236.916	188.307	213.597	91.2681	105.775	99.6094	87.035	91.7687	94.9732	91.1311	83.2737	79.3082
GeneID:102083704	NOL12	33.2713	34.9233	28.3687	8.07115	9.64353	10.8418	10.7596	12.4531	10.8916	9.57372	6.25495	12.001
GeneID:102083705	LOC102083705	0.162717	0	0.0383946	0.430104	1.17554	0.48611	0.812091	0.537386	0.617672	0.429817	0.490816	0.494048
GeneID:102083706	ELOVL6	1.94325	2.38402	2.82842	1.28077	1.73375	1.00565	1.6988	0.978419	0.991009	0.671093	0.582565	1.06556
GeneID:102083707	CAMK2B	9.42003	3.89488	8.53615	6.76994	8.47201	3.15206	3.55481	7.41876	5.40683	1.09665	2.99136	2.15059
GeneID:102083708	ULK3	3.36872	3.7998	3.18193	4.94028	4.13053	3.00592	6.47829	5.36875	5.60791	5.62591	6.32153	6.57501
GeneID:102083709	SUPT5H	40.0386	31.6498	31.9421	32.5428	37.7021	34.3392	31.5883	34.0568	38.4707	26.9647	25.7525	30.3701
GeneID:102083711	DUS3L	14.3714	5.91637	8.56818	4.84735	3.6625	6.60201	4.93014	3.0699	3.49256	3.4748	3.74752	9.33041
GeneID:102083712	SART3	23.0883	20.4594	17.0794	7.25292	10.1643	8.62529	8.11249	8.29568	9.50642	6.03569	6.9125	6.88909
GeneID:102083713	USP37	16.5478	14.6991	14.9473	5.37784	7.18632	6.04087	5.46693	6.10917	4.99752	4.10819	4.72629	4.47936
GeneID:102083714	AAMP	25.9287	23.0756	28.0399	11.7396	11.7637	12.851	12.6465	14.1694	12.1676	14.631	11.9632	17.5004
GeneID:102083715	PRRX1	13.6047	8.61171	7.91503	2.33773	1.89789	2.16235	0.822442	0.888417	0.829	0.663199	1.06965	0.327285
GeneID:102083716	FAM78B	4.33345	2.25806	2.42848	0.874855	2.0435	1.61947	1.38449	1.97761	1.91479	1.69572	0.939091	1.35348
GeneID:102083717	LOC102083717	1.6496	3.89098	2.51953	5.44378	3.59792	3.96989	7.74436	3.41185	4.72682	1.17194	0.788388	1.3082
GeneID:102083718	IL15	28.3344	15.7084	21.0567	24.3939	45.4702	22.8932	38.9727	10.1823	25.3959	9.05204	7.3438	5.07462
GeneID:102083720	PDIK1L	6.70135	7.58787	6.0256	9.90291	10.9059	14.0343	12.0285	12.7093	12.2852	8.76107	8.3828	11.552
GeneID:102083721	PHLDB1	16.5839	16.1026	12.9349	18.8099	15.4751	14.5642	19.5764	18.8544	14.5996	5.86915	11.304	8.31382
GeneID:102083722	LRRC41	11.6047	9.71534	10.9087	8.77047	6.80332	6.47194	7.82333	6.58128	6.22059	4.12734	4.54175	5.68081
GeneID:102083723	RBPJ	37.8983	35.6103	33.5604	10.961	17.4516	16.5097	10.9437	9.14585	9.27435	9.19229	10.0703	9.51372
GeneID:102083724	UCHL1	13.3273	9.35915	14.9342	1.31579	2.48781	1.84572	2.65718	3.09599	1.55831	13.6312	16.2924	10.1757
GeneID:102083725	LOC102083725	1.20965	1.98352	1.06527	1.57721	1.42297	1.27865	0.790123	0.930988	1.09968	0.598116	0.472556	0.383975
GeneID:102083726	ANGEL1	32.2642	28.1227	26.6173	18.3322	39.53	25.264	23.4188	20.5024	21.6411	12.8302	11.8687	14.4541
GeneID:102083727	POLQ	6.86861	8.5574	6.84476	1.16641	1.57558	1.50747	0.81338	0.708568	0.846551	0.100963	0.264387	0.377973
GeneID:102083728	EWSR1	50.1624	40.7489	41.2395	25.0085	32.7127	23.9098	27.6632	25.7318	23.3374	16.2865	16.8842	21.9209
GeneID:102083729	PIGW	3.78248	3.61629	2.64462	2.71073	3.14736	2.12366	3.4355	2.85723	1.9694	1.45668	1.23318	1.52452
GeneID:102083731	CNKSR2	7.06356	6.73523	6.77661	6.39461	5.88014	3.9978	6.50547	2.50224	5.08718	2.76499	4.65804	3.3071
GeneID:102083732	PPP1CB	427.211	401.121	382.574	310.054	430.533	349.691	203.019	223.9	199.766	315.771	282.626	205.011
GeneID:102083733	RBM45	44.7252	46.0725	42.2978	28.5418	29.1291	26.9699	24.3104	21.8466	26.4639	18.4284	19.7499	21.4495
GeneID:102083734	CALU	293.666	244.702	241.409	49.7861	71.1929	65.6838	60.4876	64.3379	59.9768	28.3939	30.1896	33.9132
GeneID:102083735	PIK3CB	11.7264	12.6236	11.4646	6.51119	11.7492	7.00536	9.75634	5.21244	9.86047	4.19216	8.28441	5.60255
GeneID:102083736	RNLS	12.82	16.5364	22.3375	8.40082	5.6784	5.36073	3.22301	5.44619	4.15968	3.63217	2.89929	7.63881
GeneID:102083738	NUDT14	17.4926	18.4873	14.1356	12.6381	12.4089	9.64224	11.0924	12.9014	12.6725	8.90718	8.94907	8.23211
GeneID:102083739	KCNAB1	11.9415	8.18118	6.8432	1.69942	1.94322	1.3707	1.71209	1.75145	1.34181	2.00273	1.16567	2.23572
GeneID:102083740	PRKAR2A	31.783	31.5546	28.5781	24.3076	25.5626	22.5519	20.4134	18.6277	24.689	30.0913	18.4224	37.2408
GeneID:102083741	PECAM1	112.519	115.555	113.126	206.993	317.478	194.47	280.189	202.988	297.338	118.631	111.333	161.868
GeneID:102083743	DCLRE1A	12.6283	13.5556	12.9034	5.46017	6.92244	5.48925	6.12724	3.91642	5.55319	4.19693	3.74274	4.44719
GeneID:102083744	MGRN1	37.5217	34.7381	35.0366	32.7927	31.4784	30.6254	35.7261	36.5092	34.0246	24.2371	30.9759	29.8804
GeneID:102083745	MOXD1	16.0549	22.9527	10.5256	15.574	63.7156	51.8596	15.1788	56.7648	41.9936	14.1065	11.1409	10.4544
GeneID:102083746	LOC102083746	1.58254	1.24052	1.16459	3.83568	6.47579	5.20818	8.07662	4.47291	4.62779	0.528762	0.604469	1.54381
GeneID:102083747	SYT12	0.610993	1.13284	0.702544	0.901069	0.275248	0.648507	0.562243	0.452857	0.574335	0.266381	0.138876	0.328736
GeneID:102083748	SF3B6	105.109	112.24	132.034	66.8766	85.4078	67.2051	67.072	55.6111	67.9304	50.7308	48.8801	40.4159
GeneID:102083749	LOC102083749	12.8635	14.4056	11.0501	8.07834	9.58417	9.29779	6.91338	5.05186	7.7585	5.20132	6.83701	7.31841
GeneID:102083750	ISM1	1.21638	1.08786	1.21863	1.4302	0.731613	0.560669	0.816206	0.664428	0.463934	0.740737	0.515779	0.991014
GeneID:102083751	NODAL	1.11039	2.21147	0.947689	0	0.0492333	0	0	0	0	0	0	0
GeneID:102083752	ABTB2	3.21905	2.77579	1.46674	1.2789	1.12979	1.59013	1.9881	1.17694	1.31504	3.05209	2.87186	3.63726
GeneID:102083754	KANK3	38.4307	30.007	30.9379	42.928	55.7256	38.5913	53.0945	56.3701	33.4232	14.9093	20.8676	16.6931
GeneID:102083755	OARD1	201.622	186.957	204.246	306.643	242.623	308.277	322.108	328.915	328.173	394.15	332.549	444.603
GeneID:102083756	GLI1	3.42511	3.42644	3.46854	0.196637	0.296576	0.561716	0.130469	0.332361	0.245509	0.104089	0.108069	0.0772701
GeneID:102083757	TKFC	3.498	3.07253	3.97624	3.98981	4.85533	5.56389	3.60307	4.70269	5.06726	4.30628	4.90981	5.14996
GeneID:102083758	HIC2	3.81059	2.64569	2.04449	0.696278	0.770557	0.777488	0.364077	0.359183	0.492534	0.632614	0.932864	0.792156
GeneID:102083760	LOC102083760	9.1762	6.15424	3.97506	4.02945	5.67248	6.34896	3.64002	5.80909	4.67033	6.20456	9.18788	8.25998
GeneID:102083761	LOC102083761	12.7198	11.3273	9.72607	14.7599	11.7812	12.8254	12.0339	14.6502	12.9071	9.00654	11.2354	13.1251
GeneID:102083762	CDK1	113.474	135.298	131.282	16.3699	26.4368	15.5373	10.8754	7.71402	7.55539	0.26406	0.0879815	0.646866
GeneID:102083763	HPD	0.275272	0.306506	0.357827	0.150423	0.698959	0	0	0.319759	0.0373396	0.22119	0.521719	0.531659
GeneID:102083764	MEGF9	4.88396	4.78469	6.88615	1.58167	1.53937	1.27493	1.21098	1.21379	1.24683	0.212559	0.370675	0.214196
GeneID:102083765	SPP1	0.356878	0.442646	2.19738	0.603416	0.20808	0.0656098	0	0.0657568	0	28.3024	2.1246	1.02067
GeneID:102083766	LYPD6	1.19248	1.65651	1.28342	0.697591	0.45926	0.674989	0.919662	0.677819	0.461047	2.30085	0.983048	2.34032
GeneID:102083767	LOC102083767	17.5344	16.5859	12.951	7.61426	18.0815	9.94996	10.9754	6.0952	12.0693	1.65192	3.60125	4.35897
GeneID:102083770	TRAF6	9.14969	11.2769	7.93129	7.97521	10.4271	9.87769	8.53233	4.89225	8.89743	7.91473	7.87579	8.47581
GeneID:102083771	PHF6	33.9694	25.2344	26.0713	11.5729	16.7257	15.1627	12.6887	10.2405	13.6876	10.8314	9.93615	10.213
GeneID:102083772	AQP11	1.96797	4.5565	5.05152	0.957942	2.47528	3.3126	1.46473	0.638739	1.68603	1.26412	1.29357	1.69807
GeneID:102083773	TRIM2	4.09995	3.9506	6.20462	10.9676	8.7831	8.55507	14.977	4.7881	12.4478	20.4401	15.3253	17.4192
GeneID:102083774	RASL12	7.96959	8.45467	6.65978	7.74868	5.68535	9.23121	6.69139	5.11974	7.03589	6.91391	2.85707	3.53521
GeneID:102083775	KY	5.9883	7.9405	7.25743	157.704	138.009	184.371	41.7293	93.5992	110.679	31.8712	60.8445	19.3602
GeneID:102083776	ORMDL1	19.843	18.0413	22.539	19.5399	26.1036	26.0943	23.6337	22.2426	26.7083	19.5536	9.94647	14.1542
GeneID:102083777	LOC102083777	206.006	516.936	334.581	164.593	156.999	174.64	153.861	116.033	60.8876	12.5683	75.5796	12.2086
GeneID:102083778	MIA2	20.9674	21.2962	23.3347	20.5288	22.7014	19.2556	18.3796	13.3621	23.6847	20.8201	19.706	32.977
GeneID:102083780	IQSEC1	17.791	16.2092	15.1878	11.7475	19.4407	12.5971	14.5249	11.0127	15.4126	11.7731	10.0598	10.6907
GeneID:102083782	MIF4GD	36.7739	40.2166	36.3628	24.2166	38.6825	29.4404	29.9557	36.9058	30.6524	30.8835	21.9364	26.1979
GeneID:102083783	LOC102083783	2.97494	3.45073	3.18823	3.58427	4.31593	2.79571	3.29567	4.66621	3.93481	5.55338	4.90455	6.23739
GeneID:102083784	N4BP3	6.79696	4.54853	4.63789	5.22855	10.7496	7.03668	8.23609	7.23045	7.7546	1.84435	1.21495	3.6036
GeneID:102083786	PRR7	40.6789	29.9511	37.3945	11.1733	19.7415	16.5576	12.3719	10.6522	10.9075	1.00194	2.40507	0.242952
GeneID:102083787	MAN1B1	14.6993	8.66286	11.8081	9.07692	14.128	9.40692	9.74813	12.4913	10.9371	5.39786	4.84803	7.10537
GeneID:102083788	LOC102083788	0.141471	0.745623	0	1.61725	0	0	0.548176	0.51602	0	0.133559	0	0
GeneID:102083789	MED9	47.472	59.0578	46.4557	34.0114	34.0484	30.9658	33.0157	26.9661	28.2345	23.0595	25.6968	26.7588
GeneID:102083793	CEP295	11.3553	9.19746	8.94447	4.10733	6.27097	4.99445	5.19079	4.87393	5.29194	2.40501	2.79628	3.91071
GeneID:102083794	KXD1	55.6487	42.4506	48.9352	59.7495	60.8674	50.0607	48.9525	59.2976	66.0244	62.1568	56.9448	66.1697
GeneID:102083795	AP3D1	33.9934	27.4774	27.8273	27.9976	33.8191	28.7597	26.3508	33.8508	26.5008	24.0056	24.4936	26.9551
GeneID:102083796	UBN1	5.97779	5.76895	4.88589	3.52603	3.67496	3.64173	3.76165	2.78313	2.32324	1.0093	1.43655	2.13649
GeneID:102083797	COL4A4	1.085	1.14315	0.636196	0.749071	0.656442	0.347233	1.68078	1.45322	1.72358	0.948261	1.67892	2.60842
GeneID:102083798	LRRC2	4.30886	10.0201	3.59683	25.6143	23.5405	39.7572	46.3783	9.89182	30.607	114.815	158.811	145.149
GeneID:102083800	POLL	7.27909	8.082	5.76736	5.45485	6.75931	8.06966	4.1569	5.74941	3.96996	5.91348	4.33845	4.72501
GeneID:102083801	EMC2	101.142	109.836	105.689	51.2207	63.3614	51.2508	53.3587	47.9205	55.4029	49.5174	43.6459	49.3908
GeneID:102083802	SYTL3	1.59958	0.987991	1.11391	1.71233	1.09629	0.896945	0.770375	1.03439	0.988937	0.565687	0.706373	1.15072
GeneID:102083803	SUPT4H1	231.035	205.867	236.864	199.515	253.268	153.862	244.967	275.038	204.961	232.425	143.581	220.343
GeneID:102083804	LOC102083804	4.5131	3.44774	3.00457	9.57738	13.5372	8.25544	15.3218	16.7135	8.22057	2.32869	2.62162	1.97262
GeneID:102083805	RPL32	1601.78	2099.53	2132.58	714.34	767.862	911.883	910.306	847.861	873.553	697.554	543.754	874.38
GeneID:102083807	LOC102083807	5.70584	2.7622	4.28239	0.839822	0.331817	0.346657	0.245225	0.181641	0.338464	0.063154	0.0327755	0.0979551
GeneID:102083808	LOC102083808	12.3849	16.4122	11.4016	4.05885	3.53509	4.30476	2.83425	4.02579	4.94015	4.67466	2.27557	4.74785
GeneID:102083809	POLR2D	22.2327	18.0681	24.2783	22.315	25.7516	19.6097	27.9704	27.3052	28.8185	19.1701	18.9477	25.4353
GeneID:102083810	LOC102083810	0.37321	0.523031	0.235277	1.67976	1.34888	1.90621	1.46055	1.67511	2.85529	1.66175	1.21223	1.42121
GeneID:102083811	FAM198A	7.18725	5.72234	6.11705	2.03203	2.74305	3.04583	0.894989	1.21773	0.474319	0.0688428	0.141979	0.0852725
GeneID:102083812	HIPK1	16.9004	14.8213	13.6522	14.8592	18.8048	17.3409	12.196	17.3639	14.2299	13.9723	18.786	20.3805
GeneID:102083813	DCLRE1B	6.07453	3.8411	5.18868	1.26753	1.46998	1.51915	1.10705	0.870757	0.953153	0.50531	0.622477	0.60808
GeneID:102083814	HIGD1A	435.394	488.052	477.998	393.957	534.659	285.245	374.338	365.476	347.843	239.246	230.669	137.415
GeneID:102083815	TEX9	6.22455	6.25065	4.89295	10.3404	9.24485	6.20735	6.17828	6.16086	6.94108	7.74467	4.40379	6.92622
GeneID:102083816	PTPN23	9.28277	8.5549	7.25611	7.18194	6.87051	6.07726	5.32484	6.88365	4.45112	4.30277	4.70522	6.85636
GeneID:102083817	SCIN	4.15653	1.62683	5.21086	1.12482	0.632069	0.615808	0.442217	0.294598	0.863045	4.15112	0.549341	0.643981
GeneID:102083818	RANBP9	25.3509	25.4767	21.0991	59.8413	50.1954	42.1964	46.8619	40.6762	54.2358	39.9822	36.2385	57.2418
GeneID:102083819	ADGRG1	12.8776	14.1502	13.5821	16.6454	21.1809	15.4659	45.6511	47.956	34.3823	22.8458	26.5247	27.5387
GeneID:102083820	ZBTB43	4.82385	4.35646	4.14003	4.25983	5.21461	5.77858	4.59618	4.92715	4.71764	5.40674	5.86418	7.26458
GeneID:102083821	SCNM1	8.19177	8.90353	6.36484	12.9579	16.0745	16.2494	17.582	18.9533	15.5274	13.3832	10.1735	11.4956
GeneID:102083822	TFRC	242.73	170.306	217.726	163.189	594.044	290.315	237.133	451.516	422.738	59.8162	27.6678	48.0476
GeneID:102083823	TMBIM4	28.6471	29.129	27.9969	13.6206	18.4649	16.7724	22.6384	16.052	21.5828	10.3794	10.3047	10.2468
GeneID:102083824	LNPK	50.447	58.3824	67.0141	52.9795	25.9803	33.292	22.489	20.9305	21.4337	17.3653	44.7702	26.2746
GeneID:102083825	DVL1	20.4196	21.2452	18.091	25.8734	30.8522	26.7309	24.1984	34.6647	29.041	37.9179	36.8679	59.4302
GeneID:102083826	LRP3	15.1934	17.0296	13.6192	17.0867	22.5185	16.8466	20.2516	20.1564	19.5644	13.3751	11.8009	17.5912
GeneID:102083827	PAIP1	26.4177	31.0777	25.2993	21.1018	25.1199	17.5323	22.3241	8.12482	22.36	11.94	9.98517	11.8593
GeneID:102083828	TEF	26.8396	22.9017	19.603	17.3967	17.3475	15.2183	9.87109	13.5589	10.0581	12.1288	11.3127	12.3034
GeneID:102083830	RETREG1	14.2393	27.6692	17.4257	310.534	109.011	118.659	99.427	46.4088	91.3224	51.4043	429.011	227.889
GeneID:102083832	PALMD	54.3725	30.0351	37.1728	129.37	97.0026	55.7509	185.587	201.035	130.12	210.768	147.25	164.759
GeneID:102083833	SCUBE2	2.60476	2.57108	2.06176	3.17079	4.9695	2.76783	2.7734	3.1769	3.82679	0.421884	0.506191	0.851797
GeneID:102083834	CDH4	1.22506	1.13557	1.1479	0.577967	0.470944	0.15577	0.519592	0.286297	0.205166	0.131152	0.423655	0.243962
GeneID:102083835	ANKS6	11.2466	10.0805	12.0775	6.2054	9.05984	6.23408	9.65451	7.80148	9.57208	3.72057	4.91596	7.39124
GeneID:102083836	APOOL	26.7431	23.8271	27.1614	26.9814	33.49	26.2308	28.6699	15.6966	26.4034	18.707	21.5407	19.4607
GeneID:102083837	FGD4	4.55062	4.5971	4.29514	5.6308	8.25275	4.78413	5.36262	2.58744	6.33303	5.6129	8.53557	3.91816
GeneID:102083838	CRYL1	22.2034	17.1218	20.8988	10.3923	11.6895	10.0005	5.70901	8.22593	8.36537	7.36496	6.09398	10.4408
GeneID:102083839	LCP1	4.09987	4.64387	4.35696	6.10745	12.614	7.68429	6.55083	5.37755	5.12402	3.20363	3.62261	3.6258
GeneID:102083840	ITGAE	3.22097	1.919	3.34392	2.65038	1.75412	2.15005	2.06955	1.82887	2.36038	2.52652	2.07031	1.55358
GeneID:102083841	UNC50	10.0074	10.3831	8.49846	7.1896	10.7808	7.70775	11.4711	5.96761	10.1388	6.70249	6.69915	6.9282
GeneID:102083842	LOC102083842	1.52298	1.51229	1.31387	1.15425	0.935884	1.17657	1.3731	0.698164	1.79654	2.05316	1.13603	2.15442
GeneID:102083843	LOC102083843	8.87441	3.9703	3.30824	2.04469	2.25105	2.04147	1.78561	1.52797	1.81077	0.673907	0.688881	1.59519
GeneID:102083844	TTYH3	59.5185	51.6962	54.205	27.5739	57.845	36.7978	32.8754	59.1843	31.5962	12.2099	12.9426	11.7074
GeneID:102083846	GABARAPL2	39.9596	47.9274	34.5114	108.375	60.6966	81.338	87.3524	49.0191	87.0009	108.676	111.747	121.507
GeneID:102083847	LOC102083847	23.6944	17.5178	21.0265	12.8864	10.9215	8.56196	15.9262	16.2839	21.7486	12.2607	13.4384	10.2165
GeneID:102083848	PTPRE	4.60804	7.86859	2.55901	3.84397	4.11734	4.50633	2.59956	4.21058	4.23415	1.27567	1.72425	1.75218
GeneID:102083849	LOC102083849	0.613379	1.25049	0.865507	4.16606	1.87532	1.55206	2.40568	2.32757	1.74128	2.71904	3.70495	4.4887
GeneID:102083850	COPS7A	94.6021	118.927	118.596	91.5516	100.331	85.3026	100.883	101.712	93.1575	107.795	92.3139	135.735
GeneID:102083851	PLAG1	3.96009	2.85189	3.2052	3.25342	1.68008	2.35542	2.3919	1.2087	1.62678	1.78986	3.68892	4.0312
GeneID:102083852	CCT4	387.645	348.537	421.009	169.194	163.31	158.634	141.397	145.925	151.816	142.949	159.676	156.33
GeneID:102083854	RPTOR	16.3291	13.6165	15.0221	15.1783	15.7626	13.1802	14.9798	18.8448	16.2255	16.2638	16.316	23.0414
GeneID:102083855	TVP23A	0	0.167608	0	2.64995	2.24184	0.500238	1.84493	0.883985	3.06982	1.73186	2.59585	3.53946
GeneID:102083856	CNST	5.97557	5.91163	5.88447	10.8867	9.69902	7.63052	9.93022	8.58909	9.90069	15.41	12.5568	13.7116
GeneID:102083857	NFYB	12.7272	11.5837	11.0793	10.2589	10.9077	10.0376	10.0593	10.6272	9.62835	10.9057	7.84723	6.89209
GeneID:102083858	SMIM4	155.389	153.643	191.022	156.271	138.117	129.666	150.841	126.08	161.68	149.857	111.693	138.018
GeneID:102083860	LOC102083860	27.2592	23.2732	21.8241	28.6242	31.1806	27.5548	26.8314	27.7058	24.6921	17.4032	39.4501	18.1479
GeneID:102083861	CDPF1	24.5881	36.8822	30.4439	19.5063	20.5025	18.202	32.8141	23.2474	28.0907	19.0432	25.167	29.2499
GeneID:102083863	TSTD2	25.5898	25.5867	21.8056	13.3518	20.0593	15.8688	10.4418	15.7168	12.1094	13.9379	13.3826	11.0581
GeneID:102083864	SLA	0.742435	1.6003	0.385847	0.758631	2.15322	0.751125	1.46901	0.479963	1.23336	0.797779	0.454956	0.928176
GeneID:102083865	TJP1	53.4406	43.4725	39.1926	36.7732	63.7676	39.2083	50.4806	47.7813	51.1011	23.7665	38.5385	32.6749
GeneID:102083868	WIPI1	53.5354	57.5021	52.7498	107.255	83.524	109.166	76.686	105.776	81.6102	69.8996	71.5053	65.8908
GeneID:102083869	KIAA1324L	2.4111	1.72652	2.86188	4.47645	7.56917	4.75361	5.75503	3.80535	3.64854	1.04716	1.28061	0.917707
GeneID:102083872	SCN5A	1.92783	1.67182	1.94491	0.285468	0.355302	0.249579	0.238962	0.0974095	0.0890045	0.0227757	0.0623893	0.0848177
GeneID:102083873	OTOGL	0.691268	0.995024	0.540648	0.229748	0.518157	0.25976	0.670769	0.375271	0.449589	0.160466	0.0824818	0.263071
GeneID:102083874	LOC102083874	0.387418	0.597112	0.456692	0.118474	0.322188	0.112502	0.335042	0.414213	0.42301	0.659696	0.673537	0.632205
GeneID:102083875	BPTF	10.5194	9.82187	8.76974	8.19904	9.93547	7.31511	7.52207	7.8947	8.47415	4.75919	5.42463	5.89686
GeneID:102083877	ACE	2.68017	1.87116	3.41622	1.25437	1.51108	1.54883	0.731585	1.86928	1.3828	0.252082	0.297223	0.223276
GeneID:102083878	KAT2A	10.4221	12.0585	10.5417	6.2557	5.87768	5.57337	5.10873	7.40009	6.36514	7.06147	4.22274	5.95321
GeneID:102083879	MIGA2	13.8762	14.6659	12.4207	9.49256	12.4265	8.1698	11.9184	10.903	6.93578	4.82666	2.56289	5.5832
GeneID:102083880	MEGF6	2.65283	3.86281	1.76672	4.67939	11.3101	10.039	8.14028	8.83027	9.0546	0.749939	1.58399	1.85782
GeneID:102083881	SMG5	11.4494	10.1472	9.06711	13.0975	17.3574	16.0659	19.8985	18.6569	19.7165	24.71	28.4457	33.3405
GeneID:102083882	TRIOBP	14.1779	10.7586	9.62782	13.8585	21.8199	15.5649	21.4153	21.7317	17.1541	14.3129	12.538	16.1481
GeneID:102083883	LOC102083883	0.216244	0.0800098	0.137822	3.63606	3.84406	2.38925	3.45128	1.61066	1.71024	1.48412	1.22035	3.63551
GeneID:102083884	LIMK1	4.89346	6.84505	4.76914	4.45852	7.80865	4.97498	6.10371	5.04325	5.3033	2.69527	1.01622	1.27651
GeneID:102083885	LOC102083885	1.25465	1.63213	1.11402	2.87442	4.32773	3.86677	3.77638	6.80622	1.85771	3.06664	2.68682	1.98367
GeneID:102083886	EGF	10.6136	14.96	13.9596	4.55648	11.8395	10.5548	4.19808	7.1827	8.96851	9.31483	29.1634	4.16879
GeneID:102083887	YKT6	48.328	36.6569	49.3899	27.8639	26.9125	24.0666	24.9696	25.9413	28.2944	19.6451	16.0433	20.3209
GeneID:102083888	HERC1	15.8906	12.7682	13.089	13.7277	15.1416	18.0728	15.4022	18.2698	17.842	12.7002	15.4329	17.8535
GeneID:102083889	LOC102083889	25.789	20.6663	19.1382	14.4245	14.7769	12.0558	12.3501	13.4863	10.4181	13.6959	16.7335	20.1196
GeneID:102083893	PLCD4	2.12329	1.14366	2.18113	1.3145	1.72288	0.97102	1.85627	1.21103	3.67312	5.12651	3.26474	4.12402
GeneID:102083894	GORAB	12.5306	13.8689	22.1268	22.0513	16.0029	15.2804	9.38385	5.60738	7.96219	4.1319	4.0497	4.99511
GeneID:102083895	MIER1	6.80246	6.94233	6.40537	6.43247	8.61493	6.22132	6.72073	6.18095	6.45534	5.66309	4.41349	4.86225
GeneID:102083896	SUCO	16.2953	14.6941	14.0366	9.78867	9.90439	9.49657	9.10125	8.41919	10.6427	8.18164	11.6782	8.95953
GeneID:102083897	RIPK2	8.93084	9.51136	7.69654	7.44808	15.3864	8.32508	12.8039	10.0194	10.4719	2.73123	3.01951	2.75846
GeneID:102083898	RNF150	24.9928	20.8687	20.3951	10.5339	12.9861	15.1104	7.54038	7.76543	5.99676	8.06524	11.2638	8.90996
GeneID:102083899	SETBP1	24.5105	24.9196	19.9383	8.04946	6.0487	8.02119	3.8022	6.37621	4.59155	6.69759	5.46002	6.78484
GeneID:102083900	TRIM63	25.9107	101.532	49.2853	58.392	25.8473	51.8931	139.284	47.8315	177.411	118.501	182.827	627.795
GeneID:102083901	ARCN1	109.314	86.7309	81.8675	53.3257	62.7481	54.8129	51.7352	64.6354	52.17	36.9792	38.4381	44.8372
GeneID:102083902	POMGNT1	13.0722	10.5524	10.8102	6.68161	7.1957	7.16533	6.47001	7.28366	6.5777	6.07398	4.94998	6.69475
GeneID:102083903	SEL1L3	17.3099	17.8485	15.6431	10.4895	12.779	10.992	10.8801	10.0366	13.5695	18.0789	10.3704	20.6226
GeneID:102083904	NSUN7	0.32866	0.794145	0.626431	0.614311	0.5885	0.606781	0.936436	0.627479	1.19762	1.14633	1.16127	1.96962
GeneID:102083907	METTL16	61.318	59.8963	57.9645	33.2971	35.8818	39.0858	35.7029	38.9356	35.5733	34.6768	35.237	44.6811
GeneID:102083910	TADA2A	4.55186	3.60997	4.63983	2.47343	2.6185	2.62556	2.56865	2.53876	2.7585	1.81857	2.22502	3.78341
GeneID:102083912	EIF1AX	192.593	180.692	193.058	70.949	69.331	62.6024	57.3381	25.4092	59.4775	57.4713	59.579	59.8042
GeneID:102083913	LOC102083913	550.758	578.356	583.691	282.222	374.497	365.246	291.632	158.735	345.634	309.838	282.085	201.164
GeneID:102083918	MARK3	35.7517	33.6208	31.4008	30.895	31.2307	28.6671	28.4007	29.4641	33.8527	24.8121	26.2769	28.5109
GeneID:102083919	JAG2	65.6355	73.2247	55.2252	24.8777	21.2659	25.2639	29.0808	20.7082	23.8674	12.6864	10.4919	10.4225
GeneID:102083921	LOC102083921	0	0.203674	0	0.376572	0.922767	0.343959	18.9197	22.5112	19.03	37.5542	6.96841	8.32414
GeneID:102083922	PLEKHS1	2.98012	5.50574	3.01823	0.507526	0.535979	0.170939	2.85085	0.853716	1.54148	0.543021	5.74086	1.88385
GeneID:102083923	LOC102083923	0.0666317	0.354028	0.354044	0.980568	0.347793	0.701992	0.653833	2.37279	3.11431	1.36134	0.138745	5.81929
GeneID:102083924	ADGRB2	0.529996	0.371034	0.541725	0.100362	0.0776784	0.0554261	0.460272	0.107889	0.168085	0.0572287	0	0.236647
GeneID:102083926	LOC102083926	0.0570194	0.031758	0.2193	1.47136	0.308329	0.350598	0.772574	1.90799	0.0916146	0.570995	0.234223	0
GeneID:102083929	ASH2L	68.8957	77.1417	63.2609	54.9953	55.7271	49.7658	40.7156	54.2423	52.6092	53.6856	40.4101	44.5621
GeneID:102083930	NAT10	27.7494	19.4166	21.6398	3.44085	4.54485	3.38107	2.9402	2.9856	2.90835	3.11346	3.48161	4.69998
GeneID:102083931	HAAO	2.66375	3.37362	2.62101	4.30718	4.85239	3.28914	3.08388	2.76147	3.46854	2.23281	2.01029	1.86069
GeneID:102083932	LMAN2L	29.7045	31.853	24.9242	29.7694	19.7785	23.0713	29.5923	26.7774	21.6592	24.5789	19.826	28.3446
GeneID:102083933	EGFL7	67.9985	79.0017	79.8033	66.7213	149.326	76.2708	132.644	154.478	116.867	44.7388	35.3837	48.852
GeneID:102083934	FSD2	49.2227	56.7822	35.2375	55.3452	79.4951	72.2305	34.1497	83.712	53.3666	78.3473	46.7046	47.7593
GeneID:102083935	ANGPTL4	29.453	13.5047	59.8915	4.04719	21.9216	8.0028	1.70848	8.54683	28.9655	90.7849	79.2715	85.7652
GeneID:102083936	SRPK1	61.1636	56.0647	54.2252	26.2433	34.1241	26.904	22.698	25.8638	26.0182	21.4581	16.9889	24.4841
GeneID:102083939	DDB1	66.1074	53.5374	61.2401	46.3613	47.4217	41.7794	42.892	50.3172	50.9272	49.9933	53.06	66.9959
GeneID:102083940	UBE2L3	290.576	303.521	313.12	184.562	223.865	174.98	181.979	136.563	170.19	179.109	171.803	160.683
GeneID:102083941	MAF1	137.278	141.72	125.751	604.499	514.866	439.761	447.484	635.264	527.255	609.838	710.538	794.941
GeneID:102083942	SHCBP1	21.0695	21.2817	23.0089	2.8641	3.86142	2.46921	1.87936	1.51538	1.03817	0.0351945	0.0655464	0.0794784
GeneID:102083943	CREB3L2	28.259	31.0785	22.5894	17.2122	23.7336	18.231	20.9597	17.9469	18.3194	8.70005	11.6236	10.4699
GeneID:102083944	RHOBTB1	3.36759	2.67567	2.39272	0.81653	0.915163	1.01301	0.432999	0.666386	0.786616	0.0372244	0.0656728	0.230663
GeneID:102083945	SETD1B	4.46778	3.91338	3.53753	3.04691	3.78826	4.66759	3.60315	3.80551	3.72249	3.41812	3.29699	4.0757
GeneID:102083946	CDK5RAP2	7.54619	11.8039	8.20499	4.05641	4.88769	4.07154	3.22209	2.85553	4.29804	2.23347	2.01291	4.71525
GeneID:102083948	NEK10	1.31862	3.64286	2.80143	0.224482	0.121314	0.0921205	0.0517124	0.0426061	0.0740439	0.0584287	0.0324009	0.130341
GeneID:102083949	NRIP3	5.72927	0.283688	2.66033	32.741	4.52891	17.965	4.96324	5.76577	3.86124	0.0984247	0.0579977	0.402781
GeneID:102083950	RIPOR3	4.2188	2.56892	1.97618	8.05884	9.85552	15.8963	11.7706	18.2917	11.6712	13.6392	18.6127	17.4078
GeneID:102083951	DLGAP1	1.10758	0.651058	0.973385	0.0216378	0.14552	0.100688	0.0218115	0.0406388	0.0663669	0.0416036	0.043575	0.0258047
GeneID:102083952	ANXA7	21.8329	41.0872	33.9955	13.8481	14.5739	11.4106	10.2627	10.7954	6.95689	7.19415	11.735	7.97493
GeneID:102083953	MND1	4.07592	3.65077	5.59827	1.01807	1.15668	0.77217	1.33947	0.570879	0.996314	0.215424	0.148773	0.532295
GeneID:102083956	LIPH	0.270771	0.584755	0.187338	2.13597	1.52932	1.58679	1.47127	3.02648	1.95718	1.67544	1.11627	0.896181
GeneID:102083957	OSGEPL1	8.46925	6.68809	4.73398	11.1343	28.1208	13.8085	19.8314	15.1397	21.8242	13.3344	9.12065	8.33333
GeneID:102083958	LOC102083958	0.334154	0.989753	1.22805	0.739081	0.566918	1.29434	0.738323	1.375	1.03786	0.0788697	0.0800593	0.194935
GeneID:102083960	ACAD9	88.798	108.411	90.809	78.3677	85.5584	72.8253	130.578	125.204	101.922	189.096	121.36	141.549
GeneID:102083962	MRPS7	96.4578	93.1577	92.9686	85.9613	87.8215	69.9529	96.1085	110.505	93.3864	101.72	93.2618	114.444
GeneID:102083963	B3GNTL1	5.94616	5.6276	6.37737	4.5747	3.77997	1.8063	3.82663	3.58898	3.70105	1.97395	2.68139	1.4476
GeneID:102083965	GABRA1	1.34739	2.75435	3.08024	0.245229	0.32442	0.233944	0.125867	0.104477	0.319402	0.0627974	0.0428242	0.129527
GeneID:102083966	DBN1	109.526	78.6681	88.8854	18.7822	18.4343	17.0886	8.86916	9.74081	5.41182	1.39819	1.884	0.677732
GeneID:102083967	DPP7	29.6746	22.7708	17.1215	26.7064	26.4666	14.6277	18.6659	18.7763	18.6837	18.2144	22.4146	23.0488
GeneID:102083968	ZC3H3	6.08386	5.48009	5.27232	7.29301	6.32919	5.99492	5.19241	8.12984	5.63083	4.10189	6.24808	7.82268
GeneID:102083969	NT5M	10.4746	3.83112	5.68375	11.5291	17.2133	12.6721	13.9914	14.2961	13.38	13.6627	8.41426	14.0067
GeneID:102083970	CRISPLD2	19.7623	15.6784	19.0406	6.06989	6.30746	7.65257	3.03283	5.89676	5.35261	5.39	3.59574	4.59685
GeneID:102083971	RFWD3	7.16607	5.29293	6.84875	2.29092	2.26872	1.97387	1.86728	2.16269	1.58241	1.42757	0.911865	2.24325
GeneID:102083972	SRI	23.0258	25.299	29.7486	12.6399	20.7646	16.9985	18.8848	18.5753	14.8563	6.21338	7.56094	6.06299
GeneID:102083974	SMCO4	18.8866	15.8967	17.3446	10.2294	23.2326	14.7371	14.2159	10.4068	18.7015	8.39083	8.25858	8.85287
GeneID:102083975	ELL	13.6656	9.54413	11.5178	17.0891	16.9975	14.0659	17.5372	19.6992	18.9477	17.2005	14.9972	24.019
GeneID:102083977	SEC14L5	41.0518	35.9976	40.6645	24.7953	25.4387	23.6865	5.10415	7.06435	6.80512	10.9698	3.32362	8.47687
GeneID:102083978	LOC102083978	0.293693	0.295298	0.34318	0.245215	0.30196	0.116063	0.135917	0.321028	0.167758	0.552145	0.441518	1.25574
GeneID:102083979	ZMAT3	5.97185	4.65833	5.57879	3.10323	4.70837	3.87798	4.01587	5.36268	4.8815	4.43031	2.7397	4.541
GeneID:102083980	ODC1	107.671	57.1478	81.4504	9.76584	13.8488	10.8745	7.07251	8.01864	10.3264	28.6463	20.664	6.70307
GeneID:102083982	BTRC	15.2338	16.1343	12.8279	12.6213	11.2876	13.1618	11.4499	12.6136	12.706	12.7178	13.4185	14.35
GeneID:102083984	PTPRK	3.8171	4.42232	3.32147	1.52247	2.00561	1.56937	1.13802	1.05237	1.18199	0.245081	0.168005	0.185922
GeneID:102083985	EZR	29.1876	23.1116	23.6946	6.11201	14.7634	8.00999	7.19159	3.47339	5.05523	0.802532	2.73599	0.433195
GeneID:102083987	LOC102083987	4.90371	5.50992	5.9991	9.77019	11.8992	12.8688	10.9381	13.45	15.2754	11.1614	11.3872	32.9188
GeneID:102083988	FAM118B	33.3063	32.8496	31.4413	9.26777	11.0371	10.4896	10.8172	13.8627	9.59438	9.42062	6.50375	8.50894
GeneID:102083989	MBD4	38.9952	43.1262	31.1391	15.8367	20.1109	15.824	17.3992	14.0911	12.3967	10.1515	10.0365	16.3167
GeneID:102083991	PLPP2	40.9377	32.1968	32.8425	35.5996	37.7139	36.7694	47.9562	49.0893	27.5187	10.5391	16.4975	10.7945
GeneID:102083995	RMI1	7.50586	8.26362	8.92952	2.15934	3.52006	3.27851	2.72292	1.34728	3.18093	3.36051	4.06385	2.96941
GeneID:102083996	RSBN1	8.12499	8.57391	8.55868	9.57981	9.95201	10.0906	8.97161	8.58763	9.67083	8.55522	8.66623	9.65543
GeneID:102083997	KLHL40	112.214	154.183	133.89	94.666	57.2136	58.8738	37.0515	31.7536	33.9035	175.419	1033.39	101.63
GeneID:102083999	RWDD2B	12.8217	12.3972	11.2891	2.96847	4.95844	3.98449	3.64705	1.9016	2.8207	2.37341	2.48274	2.17546
GeneID:102084000	CNIH3	1.03266	0.478418	1.43397	0.10707	0.211479	0.101253	0.109194	0.319331	0.116887	0.0539744	0.0549276	0.0665077
GeneID:102084001	ELP6	18.205	12.611	16.8825	5.93488	8.48328	7.37135	7.94604	7.13881	4.72351	2.92454	5.08233	4.53459
GeneID:102084003	MCUR1	49.7148	50.1262	44.0913	30.9388	43.0389	26.161	30.7482	10.6155	37.672	15.8336	14.5528	21.2936
GeneID:102084004	KIFC3	7.14831	8.28353	11.1166	20.514	28.3893	15.6721	36.9517	49.7186	41.1256	25.9159	17.4894	11.5481
GeneID:102084005	LOC102084005	4.35084	4.70649	4.47288	2.26197	2.67132	1.88483	3.63584	2.43283	1.87244	1.94454	2.47129	2.86201
GeneID:102084006	TMOD4	66.7815	68.9939	55.8049	477.47	350.95	355.864	421.418	567.763	427.347	662.221	667.918	702.025
GeneID:102084007	ABI1	41.1482	46.6347	42.876	38.0412	42.3871	34.1972	39.7721	32.6644	33.458	24.1765	36.9062	27.0735
GeneID:102084008	HELB	9.56716	12.0174	8.50916	6.02489	9.28721	6.56458	7.47136	6.53171	9.64398	3.71498	3.59331	5.18657
GeneID:102084009	MXRA8	23.9192	23.0153	18.8146	21.2468	30.7176	23.1471	23.3274	26.3243	30.0596	7.29913	6.93649	7.01565
GeneID:102084010	SLC7A10	0	0	0	0.934661	0.98261	1.81017	0.674828	0.769522	0.677603	2.65077	3.08603	2.12148
GeneID:102084011	TMEM267	6.20087	6.71075	5.36952	2.78889	3.78111	2.46278	3.56199	1.77943	3.85893	3.07502	1.53677	2.55761
GeneID:102084013	LOC102084013	2.74094	15.7873	15.9638	7.37103	13.8739	15.5671	15.4689	6.75555	15.612	10.286	3.12845	18.819
GeneID:102084014	LOC102084014	0.510645	0.662731	0.0933653	0.804796	2.76885	2.6834	1.09969	1.64653	0.775637	0.869255	0.394285	0.948581
GeneID:102084015	FRRS1	3.59936	1.80594	1.74143	4.87819	2.6748	4.38728	4.11289	3.87611	3.51366	6.72634	8.86563	9.10023
GeneID:102084016	DENND5A	22.175	23.522	15.6384	13.775	17.1626	11.1468	12.3434	11.8965	14.3802	8.12495	8.4047	9.07231
GeneID:102084018	GALNT12	4.64615	4.21309	4.54727	2.28831	3.37067	2.44039	3.04571	2.12667	2.86374	0.83629	1.30056	0.691405
GeneID:102084019	SRPX2	5.47427	4.61303	6.92058	3.41242	5.32355	6.52178	7.49933	6.94926	4.68692	2.87077	1.62943	6.19522
GeneID:102084021	LRCH1	16.372	8.46298	9.43174	6.6491	12.3398	14.2613	8.54726	7.8501	11.5185	7.01683	4.42889	5.99046
GeneID:102084022	LOC102084022	1.04778	0.70186	1.25169	3.01672	4.0881	1.89581	2.68051	3.65267	2.52201	1.94895	1.18325	2.30042
GeneID:102084023	MGAT4A	2.58762	3.99105	1.62122	6.55307	10.1538	8.25379	8.21563	5.13308	10.0515	2.79064	2.68655	3.73947
GeneID:102084024	HMGXB4	39.6785	35.9688	31.1213	12.4403	15.4221	11.9586	11.9797	11.7654	9.28507	7.00376	8.08163	8.33608
GeneID:102084027	LFNG	47.9477	29.3868	37.9728	41.9586	58.3031	25.8648	64.2369	54.8803	48.5622	15.3001	20.6445	16.8802
GeneID:102084028	LOC102084028	2.02679	2.21127	1.32383	0.659041	2.60942	0.691524	2.15523	0.216279	1.17906	0.293324	0.517995	0.449531
GeneID:102084029	ADAT1	7.35568	9.18027	7.32495	6.94453	9.62406	7.16542	7.40242	7.11965	7.44085	4.86392	4.0687	5.57753
GeneID:102084030	AMDHD2	7.42149	7.17424	7.33957	13.8104	16.9159	14.7357	15.9949	19.6705	14.9497	16.0743	13.8998	13.2464
GeneID:102084031	LOC102084031	10.1671	7.61267	15.3974	7.52668	7.87511	4.56574	6.64335	7.89925	7.61432	6.27392	4.77016	8.5054
GeneID:102084032	NDFIP2	109.03	125.33	127.059	68.4794	86.5137	73.407	63.9462	29.363	59.8415	64.0192	69.4486	74.6197
GeneID:102084033	AP3S1	24.0588	22.7787	22.5798	16.9116	14.047	12.6497	13.8059	7.69667	12.6655	10.7623	13.3793	9.74489
GeneID:102084035	LOC102084035	0.607175	0.562753	0.868799	0	0.110151	0.053835	0.0291203	0.0284929	0.0312785	0	0.0585432	0.0710643
GeneID:102084036	ARFGAP3	64.1552	62.6418	59.2493	18.8589	21.0066	16.8478	16.9105	11.3497	17.4093	9.94028	15.7747	11.5461
GeneID:102084037	FAM161A	5.44438	8.32	4.41498	5.07489	4.65942	4.7084	4.39695	3.00635	4.13413	3.47323	1.7683	3.98956
GeneID:102084039	CIITA	0.172926	0.291277	0.0479673	0.907318	1.88377	1.25404	1.27898	1.2323	0.953396	0.565762	0.669876	0.359064
GeneID:102084040	PRKN	3.59684	4.19028	4.50427	4.79495	4.02285	4.38501	3.5266	5.39057	4.69695	6.04197	9.26183	6.73034
GeneID:102084041	TXNRD1	7.21191	3.9787	6.52676	3.5501	4.1162	3.94602	5.84915	4.97586	5.58797	9.50687	23.0541	12.5914
GeneID:102084042	NT5DC2	69.1228	50.1869	64.0541	66.0854	83.0998	78.2371	67.929	52.0636	81.4877	36.4018	54.7071	64.1644
GeneID:102084046	DGKQ	14.1944	8.53475	9.87141	3.52785	3.01514	3.04242	1.97259	2.86493	2.05467	1.42312	2.52696	2.09822
GeneID:102084047	WISP1	9.94016	10.7171	6.87389	0.817906	2.02893	0.742843	0.537632	0.397027	0.777524	1.17433	0.139581	0
GeneID:102084048	LOC102084048	19.1225	44.4395	32.5418	59.5785	39.5553	49.6004	35.8092	59.8657	39.0378	78.934	70.0937	112.424
GeneID:102084049	LOC102084049	22.6701	31.0513	25.5449	16.9239	17.18	15.6523	13.4945	21.6585	22.0942	19.363	12.5808	21.0985
GeneID:102084050	NDUFB3	347.185	455.09	404.88	577.789	624.373	462.576	923.292	888.469	827.201	852.41	655.491	668.695
GeneID:102084052	GNA13	12.0027	9.34732	10.4764	8.43062	10.7412	9.05913	8.04581	7.07635	7.86506	6.54365	7.88933	8.21881
GeneID:102084054	LOC102084054	0.258013	1.89565	1.25643	0	0	0.232273	0.125254	0	0	0	0	0
GeneID:102084056	CSRNP1	24.6983	24.1478	21.3783	6.16864	5.14643	4.15884	4.94462	5.02601	10.9026	3.13674	5.17733	3.86756
GeneID:102084057	RPS16	1777.89	1766.14	2013.82	537.633	641.212	740.989	853.739	646.172	542.275	587.698	450.601	590.641
GeneID:102084058	RPL11	2522.56	3062.74	2988.33	685.396	936.824	908.727	1102.75	854.974	620.893	707.428	526.708	551.713
GeneID:102084059	PRKCA	20.4125	19.6369	16.2357	18.1946	13.3193	12.2341	13.0869	10.7139	12.3209	12.0529	13.5581	12.8423
GeneID:102084060	TMEM57	16.0702	16.9334	13.6645	15.9917	14.0299	14.4701	14.8637	14.6152	14.7978	12.999	12.8462	13.4652
GeneID:102084061	LOC102084061	11.1167	14.8904	17.237	0.531258	3.1647	0	0.262157	0	0	0	0.242889	0
GeneID:102084062	TPRG1L	25.211	25.0405	21.7859	22.8814	33.1754	27.2064	40.0607	35.9912	24.7092	37.2884	33.8102	29.2808
GeneID:102084063	SEMA4A	0.635024	0.370231	0.14043	0.681997	1.83181	0.763555	0.750988	1.11116	0.626722	0.583153	0.3721	0.39724
GeneID:102084064	LOC102084064	178.739	127.903	45.0395	58.4937	69.8908	93.7106	120.468	111.161	101.358	107.714	110.686	125.289
GeneID:102084065	LOC102084065	3.91999	5.46172	3.50909	1.40988	3.034	2.01419	3.36335	2.58472	2.06841	0.668638	0.904963	0.879956
GeneID:102084068	IDH3A	226.923	217.519	224.252	259.891	272.069	281.926	209.314	153.439	219.031	223.197	235.735	172.823
GeneID:102084070	ASB12	27.2601	21.1501	32.6362	15.3916	27.809	24.9583	11.4608	11.1418	14.3611	30.0439	7.09412	2.49024
GeneID:102084071	PTPN11	35.0624	39.2967	34.6611	12.5944	16.2132	14.6185	12.1617	11.5723	11.4749	10.7713	10.77	10.6333
GeneID:102084072	LOC102084072	44.8241	33.5917	41.7548	28.9355	48.2845	35.9119	34.8298	43.7772	32.6451	33.8692	29.9267	26.2375
GeneID:102084073	TMBIM1	41.0831	63.9217	42.2611	85.5981	48.1382	44.3479	72.3626	73.9421	50.5988	75.6499	77.4548	143.182
GeneID:102084074	METTL11B	16.8466	8.98832	55.0653	156.097	146.696	115.515	52.1048	116.577	148.407	55.228	115.874	32.1365
GeneID:102084075	DNM3	2.91748	2.59533	2.85316	0.473596	0.933484	0.500801	0.354147	1.24368	0.540391	1.53495	1.07028	1.54253
GeneID:102084076	MMP16	12.4482	13.8054	12.7553	5.29001	4.5144	5.04735	3.37924	1.90388	3.15624	0.154289	0.32334	0.228204
GeneID:102084077	RSPO4	14.1213	9.70731	9.65177	0.439352	0.575147	0.399592	0	0.517684	0.285205	0.137037	0.554723	1.34641
GeneID:102084078	ELMOD2	32.7265	37.5597	32.9762	15.1404	22.0603	16.2033	13.8285	7.07831	12.7026	8.00857	8.01338	8.55358
GeneID:102084080	PSTPIP2	0.352564	0.466588	0.48317	0.825393	1.89667	0.866114	0.664726	0.801763	0.686235	0.406586	0.596478	0.278394
GeneID:102084081	LOC102084081	34.2451	35.4154	34.0968	25.5989	30.9213	28.4476	29.2	21.0234	34.7841	26.2417	28.146	28.3011
GeneID:102084082	EXTL1	6.22007	9.77351	6.49015	30.1934	30.0976	20.6775	48.4562	54.5064	31.2865	33.7841	30.0447	28.1634
GeneID:102084083	IFT46	13.2584	16.905	13.8919	17.7175	16.0577	20.9636	10.9713	14.952	22.5244	4.2198	4.84517	9.75337
GeneID:102084086	LOC102084086	0.57478	0.768503	0.416029	1.78053	1.93942	2.26145	1.53077	2.49827	1.56015	1.54846	1.06736	1.37021
GeneID:102084087	GPALPP1	35.8695	34.8278	29.7374	16.5755	19.1605	16.8223	19.2583	14.4661	17.5609	13.4143	12.3723	16.3992
GeneID:102084088	ASPA	0.681355	0.496961	0.526321	1.70793	5.68551	1.60349	7.45769	3.00716	7.68471	7.78796	3.7183	4.72537
GeneID:102084090	ZNF410	21.6038	23.5062	21.4932	15.414	24.2503	17.06	21.3668	16.9663	15.227	15.4704	16.2307	13.4173
GeneID:102084091	IRF2BPL	41.3992	34.2245	35.7397	25.1549	26.8848	26.4229	19.7436	17.5838	21.4002	25.4469	16.3211	21.1661
GeneID:102084092	TNFRSF1A	52.8279	56.8462	50.956	33.628	49.0487	40.8017	38.9676	39.4089	37.2579	12.761	13.0534	15.2853
GeneID:102084093	NIPSNAP1	8.85855	11.1877	9.62305	9.88232	9.76134	6.97035	9.1027	10.1929	7.06254	5.18104	3.76914	5.41558
GeneID:102084094	DUSP14	15.5709	11.3977	12.1741	10.6729	5.69626	6.73551	6.54128	6.17822	4.64389	4.89313	7.94322	7.0761
GeneID:102084096	PELI1	18.7181	23.1021	17.5549	14.9169	18.5242	15.0774	15.4571	19.653	24.6436	8.28014	11.5184	12.2171
GeneID:102084097	LOC102084097	9.59897	13.6256	15.3688	9.88353	9.44079	8.56597	8.91059	4.78109	13.6206	6.39452	8.24852	8.30767
GeneID:102084098	LOC102084098	17.1533	16.8164	17.7795	11.0433	10.3081	6.92407	13.6362	14.3799	11.1944	17.277	16.6464	15.1481
GeneID:102084100	RBP1	0.237131	1.10707	0.391086	1.91759	1.38365	0.887291	2.20492	1.70031	2.88219	1.4143	1.73158	2.04189
GeneID:102084101	PAOX	5.51832	5.80109	6.35174	5.22842	3.54038	5.43629	4.97391	5.3362	4.41765	8.02723	5.73748	5.02987
GeneID:102084102	EIF5	259.387	253.023	240.9	266.056	290.062	241.615	238.094	277.813	282.467	455.615	500.127	418.243
GeneID:102084103	LOC102084103	0.176415	0.195279	0.0337678	0.490717	1.79736	1.25561	2.59577	0.691547	3.75182	0.0702136	0	1.17475
GeneID:102084105	PXK	12.5407	17.9484	9.77963	21.7119	20.2146	16.2442	21.258	19.0784	25.1831	36.3287	32.4997	45.7807
GeneID:102084109	LOC102084109	7.7996	9.11865	9.2294	18.1274	15.6528	11.9155	12.7757	14.1675	11.8476	10.2044	25.9951	21.6892
GeneID:102084111	COL16A1	33.2555	37.086	30.2375	3.59031	2.80378	4.49926	2.86217	2.91619	1.70661	0.567458	0.560246	0.574912
GeneID:102084112	NECAP1	29.0139	25.8749	19.8828	9.77874	11.7302	11.6547	11.6173	9.02849	9.36498	6.87805	6.18483	9.53591
GeneID:102084114	SPON2	131.815	154.086	108.415	55.4597	61.95	69.5582	49.5337	34.1175	43.9776	8.40209	11.248	13.9468
GeneID:102084115	LOC102084115	6.66314	4.70171	5.46281	1.95754	3.22526	2.90584	3.31624	3.96038	3.08489	3.04566	2.22818	3.005
GeneID:102084117	AP4B1	6.84288	6.60828	4.64313	8.58799	11.3156	11.2276	9.8396	10.2325	8.93405	7.26341	12.5476	12.8586
GeneID:102084119	STAR	2.26513	2.83968	1.90634	13.568	14.5469	8.18813	16.4315	11.159	9.33741	7.2186	7.15096	6.89102
GeneID:102084120	CD59	1.62479	1.64517	1.82356	2.92486	2.54673	1.91132	2.92262	1.12616	3.32303	2.70581	2.53748	3.39712
GeneID:102084121	TOR4A	1.44361	1.20501	1.80358	1.29966	2.34416	2.06924	1.66741	2.21955	1.78795	0.660839	0.394185	0.689474
GeneID:102084123	CNNM4	11.0158	10.7775	9.3214	5.27016	5.59435	5.127	6.39046	7.38175	5.7138	4.29817	6.91054	8.83094
GeneID:102084124	SEC16A	14.2706	12.8284	10.1448	11.6413	14.9175	11.8324	12.0173	14.1962	14.9945	12.3528	12.1704	16.9068
GeneID:102084125	TNK2	16.6508	18.5202	15.6426	31.5634	36.7618	29.8098	41.5926	50.6506	38.4669	23.2989	19.9464	29.5174
GeneID:102084126	LOC102084126	65.0446	60.1243	57.1784	40.3644	53.8845	40.1037	48.4177	48.9769	47.662	30.7239	33.0445	35.9559
GeneID:102084127	TULP1	0.450867	0.603367	0.502393	0.0183354	0.0179105	0.0684458	0.055681	0.0171607	0.0178152	0	0.0370102	0
GeneID:102084129	R3HDM2	18.2953	18.6399	17.3141	13.2319	13.7276	13.5249	15.5113	15.2045	12.0447	11.2467	12.5864	16.8717
GeneID:102084130	ATP5G3	1736.49	2014.92	1847.55	1997.28	2233.35	1674.68	2520.37	2650.27	2296.54	2083.69	1578.68	1588.29
GeneID:102084131	VWCE	0.554488	0.485185	0.774926	0.223056	0.596939	0.411113	0.0550669	0.197847	0	0.0525789	0.054306	0.129731
GeneID:102084132	ZC3H7B	13.318	14.8761	9.9903	13.3121	14.5151	14.9821	10.3091	16.327	12.0326	14.278	14.3285	18.2395
GeneID:102084133	YDJC	3.41711	1.28683	2.37537	2.14654	2.72833	5.04705	3.39247	4.48303	4.83628	4.44502	3.05514	3.57156
GeneID:102084134	STX8	51.1489	42.7833	41.7105	37.3529	41.6285	29.218	39.9038	46.2612	41.9455	32.6649	22.7424	34.6338
GeneID:102084135	LOC102084135	4.84253	3.81925	5.01251	10.6451	0.894949	4.33098	1.60353	1.38307	0.340364	0	0.172528	0.204978
GeneID:102084137	ZNF622	43.2555	51.3938	46.3578	13.6918	18.598	17.5178	16.5174	18.512	13.6425	16.0893	15.3568	17.3843
GeneID:102084138	TMEM26	8.00793	6.71673	6.50513	10.2664	25.3447	9.45472	13.4544	12.8636	7.91736	1.54388	0.590708	1.07311
GeneID:102084139	WHRN	1.29073	1.36349	1.73919	4.67081	0.746567	1.68718	3.9509	2.57789	1.99721	2.89024	2.48094	3.04895
GeneID:102084140	NUDT9	13.3577	14.2599	13.6041	10.2895	9.8268	7.92581	12.5589	9.64149	8.55861	9.54197	6.73592	10.2513
GeneID:102084141	CMC1	10.865	10.1578	11.4538	7.05251	8.34952	7.44864	8.48626	6.57035	10.5047	11.9044	7.83153	10.4934
GeneID:102084142	TMEM41B	33.3409	33.5876	34.4351	32.2679	26.5596	24.2357	25.8482	12.0224	22.9414	27.54	30.9588	31.3321
GeneID:102084143	METTL4	2.73423	2.56354	2.76178	3.1821	3.01004	3.09488	4.48278	1.80057	4.51292	2.42307	2.26987	2.86539
GeneID:102084144	MTFMT	19.0776	23.1153	18.9173	6.26318	9.38115	8.41294	8.17743	6.68807	7.22133	10.083	10.4449	8.57337
GeneID:102084146	TMEM41A	26.2105	25.2136	42.4739	7.08522	7.07686	9.63397	14.0388	11.4999	12.167	4.49571	5.95187	8.34432
GeneID:102084147	LOC102084147	0.344257	1.39993	0	0.173047	6.03792	3.84338	1.74602	2.58399	1.00523	0.725925	2.58173	0.471442
GeneID:102084149	RAB43	11.1746	11.2584	11.3336	4.89208	10.6031	6.07501	5.72658	5.80173	4.36556	2.33015	2.68531	2.94305
GeneID:102084150	STAMBPL1	1.01179	1.31536	1.63309	0.204711	0.957536	0.451	0.781534	0.135779	1.19455	0.137431	0.155838	0.338774
GeneID:102084151	GGA3	10.2787	9.24759	7.36702	7.43423	8.06724	7.46277	8.01522	8.99599	7.63282	6.80461	5.32837	9.95427
GeneID:102084153	GRK6	7.58983	5.45517	5.49697	6.04754	8.56828	3.97614	5.78018	7.06361	4.20882	1.2418	1.98434	3.3736
GeneID:102084154	GABRG2	6.6968	3.67721	4.17178	2.67253	4.5332	7.00222	4.65928	2.30813	5.46768	4.68621	2.13888	2.97369
GeneID:102084155	PDLIM7	130.992	79.2988	106.766	48.1074	66.5447	63.2841	36.0872	29.1451	32.0056	40.8776	20.9833	39.4811
GeneID:102084157	EEF1D	736.042	690.116	619.622	468.745	585.699	594.376	642.105	638.992	543.284	496.59	584.602	547.169
GeneID:102084158	COPS3	58.2643	48.3481	51.7689	64.9559	65.3853	61.4879	54.8108	52.5566	61.4549	80.9973	82.5955	97.8777
GeneID:102084159	KLHL36	14.1751	14.3881	11.3992	12.7417	20.7298	14.2775	15.9767	12.7417	11.9109	8.06094	9.83811	10.3945
GeneID:102084160	GLG1	48.8925	54.9458	44.6813	20.7018	28.004	23.0539	18.0353	22.5375	17.9609	14.4505	14.9899	19.5226
GeneID:102084161	ADAM22	3.89588	4.13449	3.29517	1.9577	1.96405	2.89861	1.51866	1.55316	1.82974	0.511587	0.515958	1.66964
GeneID:102084163	MAML2	7.621	7.39153	6.61185	2.65748	4.44869	3.02584	4.48766	4.26572	4.29429	2.29926	2.59648	2.91003
GeneID:102084164	LOC102084164	166.51	139.507	102.046	67.9916	114.54	85.9594	103.432	79.4816	71.0796	35.7663	45.8453	44.835
GeneID:102084165	ONECUT3	0.304669	0.518242	0.282477	0.52852	0.877051	0.634848	0.473706	0.462288	0.0403174	0	0	0.103056
GeneID:102084166	ALG1	17.0836	18.6432	15.7535	8.91954	12.7037	10.0342	10.3851	6.96807	9.00676	6.10473	7.56432	6.84191
GeneID:102084167	MRPL44	76.8355	81.2794	73.6853	89.2115	96.7156	70.5542	91.7872	104.821	89.155	112.106	81.2173	95.9848
GeneID:102084168	LOC102084168	0.053361	0.0175002	0.0765141	0.1499	0.0360458	0.306078	0.138791	0.0853174	0.133237	1.84298	1.79856	1.79207
GeneID:102084169	NOL10	25.1904	25.3385	23.0697	9.42294	11.9465	7.38363	9.91432	7.30398	9.41238	7.62814	6.86015	6.27614
GeneID:102084171	NUDCD1	20.3891	23.2506	24.4354	7.821	10.2265	8.55684	8.71606	5.25923	9.16651	8.06526	7.92913	8.1496
GeneID:102084175	LOC102084175	6.60021	9.80243	4.72777	10.0205	8.93772	11.1206	12.6987	12.3458	11.1319	12.0174	6.69413	22.1894
GeneID:102084176	RNF213	4.61355	11.5448	5.1282	9.83806	8.66388	10.711	8.38722	9.59728	9.79149	2.97814	2.84968	3.83636
GeneID:102084177	SRPRA	98.684	79.3919	85.1629	53.0189	50.8033	48.172	57.0859	50.5016	65.712	47.2869	49.4592	60.4849
GeneID:102084178	IFT122	10.6076	11.3559	7.06414	8.75321	11.1532	9.79918	8.99515	10.4782	7.87992	3.70646	4.15664	4.95939
GeneID:102084179	PANX3	0.900923	0.786717	0.7956	0.206011	0.119831	0.317474	0.647101	0.59292	0.403296	0.25027	0.152933	0.229314
GeneID:102084180	MIER2	5.55396	4.98326	4.60881	3.47995	4.01974	2.83737	4.19765	3.91975	2.84184	2.42202	1.99997	3.47593
GeneID:102084181	ZBTB8A	5.51067	4.28463	4.95992	4.67117	5.57012	4.07085	4.60334	4.27561	4.08502	1.68481	1.81267	2.5178
GeneID:102084182	HNRNPK	251.777	215.389	229.222	101.291	107.91	92.1618	83.0178	70.2922	75.0923	71.0483	78.1527	65.0781
GeneID:102084183	PHTF1	7.5843	9.31129	8.1608	7.64384	8.85775	6.42266	7.52598	6.67439	5.82239	3.21639	3.26927	3.86785
GeneID:102084184	HHATL	40.0905	18.4759	27.9493	56.9534	52.7854	62.6033	42.6106	42.6533	37.6873	30.9234	18.7021	15.4623
GeneID:102084185	TP53BP1	33.2447	28.8203	29.1569	9.81797	10.7329	10.5864	7.95962	8.7133	8.21594	4.96579	6.87226	6.5747
GeneID:102084186	USP16	77.5824	69.3698	65.8337	25.3787	35.0915	26.6758	23.8304	17.1634	22.5465	17.6171	19.1748	20.0983
GeneID:102084187	DEGS1	16.2281	14.3792	10.3319	11.7969	23.0934	16.9959	14.83	10.4516	15.7442	6.7098	21.6082	8.8978
GeneID:102084188	TAF9B	46.7522	42.5206	41.1371	25.1937	28.9194	28.1284	32.164	33.0052	26.1767	20.4781	20.1296	27.2384
GeneID:102084189	CSPG5	3.43437	3.56852	4.26203	0.154143	0	0.139889	0	0.273993	0	0	0.443355	0
GeneID:102084190	LOC102084190	38.2463	32.4806	38.9391	1.35568	0.121083	1.5005	0.372414	0.117761	0.259395	0.486486	0.482954	0.5917
GeneID:102084191	GMPR	14.7357	26.479	13.9327	21.3078	23.0228	20.6888	13.1402	21.8297	13.8988	30.3659	36.8829	38.8867
GeneID:102084192	ZNF319	18.2841	18.4229	17.0816	11.4304	13.7427	11.8099	10.6842	12.7498	10.0105	11.6823	10.5456	14.0001
GeneID:102084194	PSMD4	70.9385	59.6725	67.963	55.1953	48.369	42.2714	45.9974	42.3196	48.2028	72.5867	58.5454	93.3481
GeneID:102084195	KCNH6	3.37455	4.29497	4.01761	0.673562	1.06823	0.812993	0.333756	0.592264	0.556632	0.0199564	0	0.0276349
GeneID:102084196	MDM1	5.50579	5.79832	3.55023	2.2547	3.50931	2.89427	2.23915	2.23268	2.44579	1.56048	1.56117	2.23464
GeneID:102084197	AURKAIP1	74.5153	71.7587	66.9527	47.6321	67.9138	47.907	68.0164	69.3202	60.8735	67.0387	65.3655	62.2663
GeneID:102084198	CEBPA	4.09239	3.16503	3.36348	5.20868	7.16952	4.78126	7.32068	7.10496	5.36062	6.75521	2.13231	1.67229
GeneID:102084199	NIM1K	0.424393	0.408614	0.401588	1.78454	8.00746	7.04985	5.73233	9.16869	9.77711	4.89182	2.23633	1.22101
GeneID:102084201	LOC102084201	2.21881	1.98248	1.06942	1.69705	2.63848	1.77178	1.94184	3.35031	2.13912	0.705901	0.715511	0.780207
GeneID:102084202	LOC102084202	295.025	118.462	152.622	59.5499	53.0592	59.6274	60.2678	91.6626	55.9959	38.1042	38.1547	61.4395
GeneID:102084203	LOC102084203	0.736698	1.25588	1.25891	0.312995	0.346803	0.232617	0.109036	0.139857	0.186298	0	0.251227	0.305337
GeneID:102084204	AGL	46.7529	52.1461	48.1768	235.97	263.198	261.027	176.053	216.324	260.225	389.617	505.172	522.848
GeneID:102084205	IPO7	104.407	79.0568	92.2966	58.194	51.6912	54.6776	45.0521	33.7476	53.6458	60.5937	93.9882	80.4741
GeneID:102084206	PRELID3B	120.069	145.389	156.049	50.7506	56.254	61.1245	42.9759	26.1995	51.0277	62.9277	61.1431	42.6608
GeneID:102084208	TSPAN6	59.2261	62.8683	58.313	46.2173	79.1912	42.9232	72.4081	72.5362	53.6161	24.2123	21.6701	21.9944
GeneID:102084211	NUDT15	9.31831	10.5801	8.97709	13.9679	20.3886	16.0176	13.8122	6.67703	14.6195	16.3247	12.2034	14.7487
GeneID:102084213	TOM1	32.5137	42.8308	24.5888	38.2831	42.0299	36.7959	56.5985	47.7944	52.8234	66.6612	33.5431	58.9742
GeneID:102084214	RUFY1	20.0324	17.8876	22.0069	12.9265	16.5874	14.1335	15.6784	13.9754	14.8983	5.92358	6.33726	7.29972
GeneID:102084215	LOC102084215	3.57398	4.1433	3.23798	3.13694	4.11722	5.23272	1.66232	3.24144	2.50049	4.99298	6.19905	5.04409
GeneID:102084216	GCC1	3.49395	2.05322	4.02416	3.48475	4.60438	4.65376	3.77018	4.00353	4.43603	1.97593	2.46864	3.42111
GeneID:102084219	LOC102084219	5.33799	7.03189	4.14075	6.32179	13.9239	6.77783	18.1705	8.37032	7.42945	6.76615	6.97328	4.31023
GeneID:102084220	KARS	207.229	221.202	218.642	113.412	100.905	101.312	111.405	99.0962	110.413	104.245	105.23	105.292
GeneID:102084221	LOC102084221	7.51287	10.3382	6.81484	10.8852	14.5575	13.4208	7.0309	3.84357	14.1459	2.38422	6.39085	6.90345
GeneID:102084222	LOC102084222	0.802395	0.516349	0.552677	0.225691	0.173825	0.1671	0.283032	1.0391	0.243845	0.0254727	0.0260926	0.0945251
GeneID:102084223	SPRY2	37.1866	42.5389	29.0618	26.37	26.9445	18.9282	26.9862	16.2713	20.4359	6.3336	6.71936	7.28712
GeneID:102084224	LVRN	0.991717	2.22353	2.43604	1.53129	0.883799	0.812488	0.448579	0.482839	0.764356	0.96855	0.537679	0.777041
GeneID:102084225	GPR162	10.1282	6.88261	8.26259	3.40641	5.3011	5.05213	4.97597	4.1673	2.7585	1.47068	2.30184	1.3256
GeneID:102084226	LYN	16.3492	16.9638	16.4341	14.3278	21.092	10.4467	11.8168	12.3282	11.663	3.97465	4.06878	3.13269
GeneID:102084227	LOC102084227	240.711	253.888	348.195	78.8774	136.17	101.563	135.456	124.541	89.5955	49.7357	33.2032	41.5274
GeneID:102084228	PACSIN2	63.9846	66.7701	55.7515	63.7678	125.062	63.3348	88.6526	54.1947	93.398	40.8201	76.2156	43.2565
GeneID:102084229	XPO1	77.5859	54.5042	67.6404	64.6678	50.7349	47.2554	58.1893	43.4055	59.0981	68.0644	43.9082	52.9813
GeneID:102084230	CASP7	10.6992	14.22	12.0162	10.3835	18.2696	13.8108	16.9609	8.11938	13.8117	6.46693	7.28713	5.98663
GeneID:102084231	DEXI	2.8861	8.36482	0	14.3942	10.9851	10.133	25.5166	19.7455	24.2975	29.3003	27.3498	64.6395
GeneID:102084232	QKI	111.427	116.213	103.489	67.878	98.9153	82.7931	78.1787	68.2101	72.904	87.8649	109.453	94.7848
GeneID:102084233	TNNC1	1331.06	564.843	570.168	2166.14	4590.17	4640.66	5917.04	6920.1	6646.48	7620.63	10061.5	6344.31
GeneID:102084234	LOC102084234	92.7427	93.1536	98.8946	33.5763	66.9626	33.2222	37.3548	25.7719	35.3307	15.6207	20.3795	15.734
GeneID:102084235	ZDHHC4	5.43246	5.85801	2.55884	5.62054	11.1329	6.66219	8.29363	13.4646	8.07105	6.83925	3.99058	5.73555
GeneID:102084237	LOC102084237	15.8078	15.9796	12.5732	49.414	29.3837	31.9031	54.5807	53.6462	27.0468	21.628	25.8238	14.3751
GeneID:102084238	ADAL	18.5151	14.3436	9.95238	10.7217	6.29686	8.42767	8.29424	7.44393	10.5183	9.88101	6.92509	12.0168
GeneID:102084239	CFLAR	11.5904	12.6306	9.6732	11.4623	16.7351	12.9461	19.565	15.0084	18.438	10.9537	12.0393	16.4146
GeneID:102084241	RGS9	4.01914	3.77174	4.08353	3.00852	2.84151	2.85788	1.93676	2.01958	2.10369	1.03781	0.85675	1.11987
GeneID:102084242	SEMA3D	18.7426	13.9638	15.5589	3.46041	3.44476	4.69732	2.53222	2.65927	2.62732	1.28427	0.968614	1.43009
GeneID:102084243	EXOSC3	26.674	31.5763	46.8388	13.5206	9.57665	9.69836	9.64837	8.48903	13.7542	12.4534	9.18115	9.52291
GeneID:102084244	LOC102084244	5.10761	7.91401	5.8389	6.77418	12.9478	10.1841	13.1764	12.9824	8.13706	4.08409	2.71497	2.43807
GeneID:102084245	XIRP1	82.6251	50.7106	73.2847	37.7679	28.1655	31.4384	14.6656	14.6562	16.311	73.9873	418.383	39.309
GeneID:102084246	RGS7BP	4.01995	5.60506	2.6067	0.957789	0.70124	0.636827	0.598692	0.0211638	0.16352	0.532436	0.153256	0.295347
GeneID:102084247	CAP1	115.3	98.9243	97.3271	55.0011	89.172	63.0964	68.238	74.8678	75.7461	32.9328	50.303	43.7406
GeneID:102084248	CACNG4	1.24845	1.07146	1.13105	1.42361	0.237462	0.593579	0.345134	0.594264	0.514416	0.532523	0.693344	0.330964
GeneID:102084249	SYF2	103.315	64.6592	84.2169	53.6712	55.298	56.7559	72.1677	77.4009	58.4681	71.9864	55.563	76.7579
GeneID:102084251	LOC102084251	9.2042	6.96852	7.02028	6.9778	6.65009	7.58743	5.38835	7.62469	6.81781	5.614	4.28275	5.11112
GeneID:102084255	LOC102084255	13.4429	11.3702	9.88347	3.7009	7.02282	3.81209	2.08147	3.80954	2.47951	0.496401	0.674708	1.12593
GeneID:102084256	MCUB	8.98121	15.1776	17.0923	30.1176	49.9913	23.6033	39.6969	36.8015	36.041	13.0107	14.6761	6.72717
GeneID:102084257	AEBP1	39.5503	36.4	35.83	8.43913	9.94841	14.8416	7.79771	7.81579	5.08858	3.95932	4.44338	4.73516
GeneID:102084258	IREB2	47.8288	53.4299	46.671	32.118	39.9812	33.9098	33.2488	35.4628	35.644	20.1724	22.4058	24.5478
GeneID:102084259	TRAFD1	12.6396	22.4957	11.1194	10.5968	16.5086	12.9197	17.162	15.5554	12.9748	6.50994	9.67776	8.26397
GeneID:102084260	TTLL4	6.41915	4.04983	3.43832	6.60715	9.06436	11.3808	4.51662	4.85745	5.13215	3.72766	5.00049	4.66889
GeneID:102084261	PNKD	10.5556	5.89559	10.0534	2.96789	2.28167	2.324	2.76719	1.90098	1.39071	1.87182	2.47329	2.08754
GeneID:102084263	ITPA	39.045	31.4929	39.6002	14.9537	16.5074	17.8662	25.4867	23.5848	17.029	21.159	18.212	22.1842
GeneID:102084264	CPNE3	28.2512	21.8984	21.0593	22.4504	29.7798	19.4261	24.1992	18.0613	24.3742	15.6831	18.5592	22.9741
GeneID:102084265	RAD21L1	0.283465	0.201069	0.942076	0.622817	0.178469	0.685739	0.131998	0.151914	0.244452	0.0775809	0.105978	0.0320419
GeneID:102084266	CLGN	9.1107	20.0296	6.28617	0.424117	0.236367	0.177195	0.43681	0.134726	0.352255	0.196641	0.192388	0.267017
GeneID:102084267	RAG2	0.631183	0.351236	0.613315	0.035028	0	0	0	0.0348907	0	0	0.0361054	0.0437512
GeneID:102084268	HAUS1	54.6676	54.1734	53.2301	15.3275	23.5511	15.1494	12.0272	11.371	12.5926	8.05981	6.09314	10.0048
GeneID:102084269	ATPIF1	225.402	263.896	327.827	2067.03	569.591	521.007	679.218	674.259	448.767	709.858	560.308	557.902
GeneID:102084270	TMEM25	0.650126	0.797409	1.18311	0.831846	0.897638	0.676088	0.638101	0.485338	0.433772	0.259386	0.35597	0
GeneID:102084271	TMEM131L	21.1083	17.1916	15.1457	13.2201	21.0479	17.2664	12.0099	14.1998	14.1061	10.1505	10.4224	10.9754
GeneID:102084272	PIK3R3	6.97037	4.6504	4.61628	8.10766	9.95869	5.70612	9.12724	9.58527	10.8389	4.78867	2.4308	3.367
GeneID:102084273	ANAPC4	9.69029	7.6404	10.6451	3.79156	5.9617	2.19666	3.11663	1.90239	3.93681	1.45915	1.59557	2.80733
GeneID:102084274	UBE2K	31.4688	30.2278	29.2893	16.6795	21.1857	18.979	18.2239	17.0064	19.1379	16.5891	17.0138	17.5472
GeneID:102084275	ASNSD1	8.57022	8.17333	9.74742	13.3418	14.7561	16.1999	14.6638	11.614	13.188	16.65	10.2327	10.7982
GeneID:102084277	SPATA22	12.7432	6.46562	7.15304	7.47941	22.3851	8.31384	13.491	1.41464	17.0233	0.633306	1.28661	1.35637
GeneID:102084278	SIPA1L1	20.1879	14.3681	17.6686	9.68649	9.30269	9.79391	6.53164	9.96715	8.83913	6.908	7.68042	7.86688
GeneID:102084279	NGB	30.8154	25.46	28.0846	3.59828	2.29047	1.95724	0.905568	0.293831	0.305633	0.121036	0.0932811	0
GeneID:102084280	CTC1	13.1343	12.3276	12.62	9.10899	9.10563	8.34014	7.13027	6.95556	7.05878	2.68721	2.72733	4.88944
GeneID:102084281	NF2	59.2963	46.576	55.1738	39.4223	51.7243	32.3319	29.4071	39.3103	36.4016	41.096	42.9143	38.5217
GeneID:102084282	SYNRG	4.0929	2.87111	2.90173	3.83855	4.47619	4.45349	4.38893	5.06256	4.54234	3.23913	2.27715	4.1173
GeneID:102084283	LOC102084283	0.87853	0.657367	0.653874	1.39181	1.97941	1.63368	1.50113	1.43579	2.25532	0.989885	0.458686	0.955379
GeneID:102084284	UGP2	200.037	395.052	247.229	979.903	312.679	354.602	337.094	338.948	319.628	368.17	590.447	450.504
GeneID:102084285	NDUFAF7	53.9128	72.2733	59.4189	46.5956	47.0038	34.8773	42.7704	41.1282	47.4958	44.095	51.5938	51.1007
GeneID:102084287	CUL2	48.7498	54.9783	49.35	36.653	40.957	32.3487	36.1772	28.4722	38.15	41.3148	44.0709	39.2709
GeneID:102084288	NMNAT3	7.30855	13.008	9.24482	20.735	28.5092	14.9979	15.7404	19.5352	30.4735	32.0907	22.4672	27.9606
GeneID:102084289	ECHS1	97.2831	133.929	119.975	126.048	57.7594	53.1162	140.898	126.593	116.853	194.098	156.411	195.546
GeneID:102084291	RCOR1	17.5482	22.5972	15.7892	12.0962	13.9841	12.3299	14.0867	10.3539	13.5577	6.05214	5.95843	7.01279
GeneID:102084293	PIK3CA	8.39049	9.42303	7.80967	10.4053	10.939	9.93568	11.9624	8.65239	11.4604	7.66479	11.6504	10.3434
GeneID:102084294	TIPARP	14.2293	17.3042	13.3811	6.82727	9.31225	6.14965	7.35315	9.19563	10.9138	7.2431	5.18032	11.1302
GeneID:102084295	PDHB	122.738	113.782	120.256	248.292	236.15	153.243	258.037	271.574	264.402	288.209	259.131	284.263
GeneID:102084296	TAGAP	0.43024	0.418193	0.71995	0.832416	2.36155	0.96601	1.12928	0.949106	0.567499	0.455761	0.908556	0.633447
GeneID:102084299	POLG2	25.1511	25.4791	29.2397	12.6252	17.4939	12.2714	16.2007	15.5904	19.6385	15.9555	12.8318	18.7942
GeneID:102084300	MRPL17	197.013	162.635	203.5	251.802	178.297	186.705	200.01	189.74	176.313	240.189	199.523	227.206
GeneID:102084301	HEPH	2.80972	4.00485	2.93666	10.0647	4.0924	2.60915	7.34842	1.42184	3.84546	1.41389	3.07624	13.9686
GeneID:102084303	PEF1	47.216	44.4892	44.5454	47.7763	64.7529	48.6164	59.7117	81.6141	42.1786	28.4013	26.9027	35.6969
GeneID:102084305	LOC102084305	114.838	217.447	107.914	240.09	208.082	242.812	311.32	302.216	212.222	54.3548	70.3394	58.4552
GeneID:102084306	MFSD2B	2.27654	1.02948	1.02468	0.0376255	0.479218	0.732638	0.190227	0.288678	0.257414	0.223197	0.1768	0.268713
GeneID:102084308	LOC102084308	7.55317	8.64269	5.91206	20.2623	18.5343	12.2785	21.7656	18.7745	17.4341	8.61756	11.7371	7.04256
GeneID:102084309	LOC102084309	7.18626	5.86574	5.24502	8.10959	7.62421	7.20257	6.36738	7.2728	8.93228	7.99721	7.64706	8.57542
GeneID:102084310	LOC102084310	10.335	9.27513	7.30412	8.52279	8.10095	8.64282	6.50473	8.83519	6.8124	7.47107	5.43339	6.22985
GeneID:102084312	ANKRD39	19.6174	19.3896	18.4916	24.9477	21.4236	16.9814	21.7103	19.9277	10.7582	7.35795	9.80566	13.938
GeneID:102084313	INPP5E	6.38959	6.4285	6.3189	4.27224	8.47673	6.22795	6.01297	6.40849	4.07133	4.4234	2.45694	3.02513
GeneID:102084314	LOC102084314	0.644369	1.33071	0.661006	1.74058	1.38363	2.19519	2.02534	2.31634	1.7686	1.78051	1.80881	2.23626
GeneID:102084315	DEF6	3.16611	2.13428	2.5561	4.8058	4.07506	3.02176	3.11105	3.88693	3.3024	1.48339	2.86942	1.51062
GeneID:102084316	LONP1	48.6191	42.2479	45.8907	42.1881	36.6991	35.0566	44.9277	43.7963	51.6129	42.4738	40.2095	39.7919
GeneID:102084317	CRAT	141.479	114.125	126.941	294.981	444.038	334.768	269.969	522.29	318.146	395.092	465.795	402.962
GeneID:102084318	STAC3	50.1802	43.6143	40.4802	77.4161	45.6158	41.7614	71.4272	64.4636	72.5909	100.591	88.1337	116.978
GeneID:102084319	MAPK15	1.49406	1.69862	0.866275	2.49985	2.06521	2.36102	1.98251	1.56389	1.45286	2.15527	0.909578	0.983388
GeneID:102084320	RANGAP1	33.911	35.0728	36.3671	15.2953	20.0238	15.6631	14.2812	18.4093	15.5535	16.3074	17.3274	24.5498
GeneID:102084321	SDF2L1	28.7278	26.2944	26.0342	13.766	12.8427	11.6824	14.4987	13.3617	15.1679	8.55503	6.72895	5.69386
GeneID:102084322	PIK3R6	3.37623	4.51465	3.62129	7.19248	7.01662	13.5411	2.73374	4.52712	5.12336	4.62142	3.90595	4.72065
GeneID:102084324	DNAJB1	4.5284	5.31422	3.63875	15.7077	25.5301	10.107	24.5168	21.5189	21.4118	29.8704	35.9572	22.8116
GeneID:102084325	CUNH10orf107	0.367408	0.573956	0.865001	0.462704	0.365083	0.402582	0.396399	0.165143	0.24659	0.0586123	0	0.14462
GeneID:102084326	MORN3	0	0.377206	1.11387	1.3471	2.36672	0.820827	4.3034	2.32231	2.05898	1.00809	0.584784	2.11559
GeneID:102084327	AKNA	5.48401	7.56372	5.87394	3.12327	3.25841	3.11638	3.61651	2.90393	2.06343	1.13986	1.18665	1.25775
GeneID:102084328	LOC102084328	50.4399	46.265	46.1409	28.2358	24.733	26.9165	39.5137	26.6467	28.2659	19.4183	17.3552	25.222
GeneID:102084329	SMC2	47.8269	52.5682	46.8442	9.50718	14.962	8.11622	6.65201	4.94044	5.86733	1.59494	1.76212	2.13727
GeneID:102084330	ZNF143	9.95117	10.4267	9.34329	7.55247	11.0281	7.89865	8.81046	8.04227	10.7753	9.70382	12.7169	11.8119
GeneID:102084331	SMCHD1	17.5097	18.8689	14.1703	15.2532	20.2313	16.9595	16.7908	12.0274	17.9641	10.9273	10.1181	17.2706
GeneID:102084332	CLNS1A	199.17	201.577	227.422	84.5186	99.4826	94.6693	87.8248	87.7785	93.6652	96.5663	80.6943	91.0468
GeneID:102084333	DPP8	10.217	15.1932	8.56969	4.79392	5.61862	4.93669	5.44491	5.34859	8.72264	5.37009	8.46077	8.85614
GeneID:102084334	GLUL	51.9223	103.24	56.6879	36.5957	23.8615	20.7421	28.1308	21.0832	23.4953	32.1691	23.499	54.2675
GeneID:102084335	SLC7A2	16.8219	14.723	15.2541	12.9419	15.1459	22.5962	8.74265	10.2808	13.5472	18.6933	12.3823	30.5675
GeneID:102084336	VPS8	10.463	9.70677	8.15611	10.0809	10.5431	9.8346	9.61857	13.3677	10.3656	10.5172	12.0778	13.509
GeneID:102084337	LOC102084337	0.428355	5.52013	0.559627	1.02666	8.25487	9.18852	3.74884	5.01219	2.1771	1.09468	5.29042	0.863022
GeneID:102084338	C1QTNF4	10.4236	9.01742	8.34015	3.81628	2.48422	3.89576	8.288	9.66126	13.084	7.78482	3.79302	10.5009
GeneID:102084339	VPS39	22.533	25.1734	21.1681	14.9034	9.43466	8.25712	12.9731	6.32167	9.96903	8.36715	20.6672	20.561
GeneID:102084340	ISY1	26.7699	32.5744	32.5738	18.755	29.8232	20.0969	21.622	32.0328	23.2361	18.777	27.5275	22.5445
GeneID:102084341	ACTA2	336.248	319.893	284.755	146.973	290.079	160.227	212.286	130.614	220.017	61.3523	50.7884	41.7363
GeneID:102084342	JPT1	119.326	131.188	125.346	91.0356	116.015	124.176	111.748	126.531	90.7759	40.2347	53.1885	37.0608
GeneID:102084343	TBCD	27.6106	22.2897	23.2224	5.59575	6.48079	4.20836	4.62601	4.97278	4.96758	4.33692	4.49339	6.11244
GeneID:102084344	DOK3	0.503311	0.54677	0.732339	0.941006	0.352301	0.529195	0.49974	1.16105	0.851606	0.682816	0.348331	0.756276
GeneID:102084345	CCNG1	39.4731	61.3887	63.7605	36.7417	49.6636	43.9558	41.7652	43.9035	52.7492	57.8022	32.5262	45.8566
GeneID:102084346	DDX41	16.2999	14.6862	17.6157	17.8638	19.2009	15.1199	19.7661	21.1752	19.0954	17.9084	15.9767	27.2511
GeneID:102084348	TIGD5	43.9884	30.5809	49.5257	35.3291	39.1687	41.2361	44.6331	50.1302	46.9034	36.7724	38.7062	31.9135
GeneID:102084349	FLCN	14.5647	13.9478	12.0195	19.1672	19.8931	20.9701	17.888	20.0022	17.826	14.1425	16.3742	16.9805
GeneID:102084350	COTL1	259.208	337.832	262.069	153.855	258.602	180.956	217.226	164.828	150.508	29.5758	34.1138	26.4584
GeneID:102084351	COG4	15.96	16.5103	13.5657	12.9216	14.6106	13.9058	10.1171	15.7755	11.5875	10.6296	8.13444	11.4688
GeneID:102084352	SLC25A40	2.31254	1.57487	2.46462	0.490644	0.289841	0	0.323698	0.119805	0	0.238219	0.160717	0.0591195
GeneID:102084354	FAM76B	11.6485	11.7105	10.0908	7.4459	10.8672	7.30976	7.87377	4.56399	6.8235	3.69221	4.3882	4.98488
GeneID:102084356	NDUFB6	80.2933	73.337	134.594	1131.35	231.694	203.425	234.206	219.772	130.039	178.156	131.55	149.333
GeneID:102084359	MATN3	0.078719	0.0871805	0.11261	0.510441	0.426929	0.667789	0.240838	0.27066	0.764449	0.986092	0.600911	0.778839
GeneID:102084360	SOGA3	9.68002	12.5506	5.3581	6.84133	8.33077	2.85249	10.2274	5.98018	5.00616	4.00511	45.4253	20.4366
GeneID:102084363	TBC1D16	3.9743	5.1973	3.92377	3.43246	5.11316	3.09188	4.24727	6.65588	4.93731	9.79715	6.57936	9.70775
GeneID:102084365	RPUSD4	19.3905	16.4991	20.1113	11.1268	12.9936	6.83721	6.66191	7.01785	7.76619	5.12368	6.91576	7.61467
GeneID:102084366	CDC34	29.9529	39.6081	22.7094	95.3182	84.6334	72.4513	85.6905	97.1954	87.2991	130.127	85.3742	153.98
GeneID:102084367	GKAP1	43.3006	44.7252	43.8493	40.0524	34.0269	28.3623	31.133	22.121	39.3828	39.4236	42.0399	48.3663
GeneID:102084368	MAGI3	6.26248	6.18347	5.44213	5.32954	10.6871	4.93961	5.58079	6.95392	7.39933	4.46617	5.55626	6.44512
GeneID:102084369	NKTR	16.1744	18.8536	13.7222	20.2094	20.7899	15.1823	23.7121	21.8767	22.7942	14.0537	21.5878	17.8116
GeneID:102084370	NDRG1	120.086	104.178	122.355	75.8511	89.4534	65.6362	73.9951	71.1059	69.1174	30.2015	35.2815	34.3784
GeneID:102084372	FBXO28	33.2735	33.5854	37.3802	38.5462	57.2977	49.1968	42.456	35.2014	34.8698	34.618	45.3529	26.494
GeneID:102084373	MAP4	87.7781	79.823	72.7458	57.2994	66.2174	55.3211	41.2274	56.2805	44.7791	40.5545	53.4785	48.2832
GeneID:102084374	THSD7A	1.55915	1.21831	1.11207	0.45966	0.655818	0.568945	0.656057	0.537327	0.479158	0.547532	0.713137	0.611715
GeneID:102084376	MMP15	104.961	95.9585	99.6202	81.2718	99.7899	81.9276	111.331	106.076	71.0051	31.8332	38.618	42.1826
GeneID:102084378	ZNF687	8.64475	8.10366	7.60724	7.49189	8.59828	9.12436	9.08866	10.3276	9.54602	6.78669	6.65946	7.81612
GeneID:102084379	NUP107	25.6413	27.2429	24.2197	9.13549	13.7314	11.4829	11.1655	9.61691	11.2424	4.93052	4.69756	5.1234
GeneID:102084380	LOC102084380	2.14652	1.20962	1.95535	0.454648	0.127409	0.480621	0.196345	1.10049	0.456699	1.13966	0.193864	0.234938
GeneID:102084381	LOC102084381	1.92545	1.77518	1.28443	1.20105	2.15169	1.40491	1.73777	1.37614	1.39022	2.31417	1.85782	1.297
GeneID:102084382	HMGCS1	42.3653	48.3566	41.6155	33.4087	42.9621	31.6058	34.1646	32.0814	34.9692	25.3055	23.0152	24.7086
GeneID:102084383	ZNF462	6.07101	3.95801	3.88825	2.29156	4.40166	4.1556	2.06428	2.69847	2.55847	0.846168	1.20304	0.997265
GeneID:102084385	LOC102084385	6.68914	3.63852	6.71834	0	3.54679	2.35017	2.59758	3.30883	3.9744	1.28609	0	0
GeneID:102084386	LOC102084386	0.704758	0	0.955412	0.294481	0.39071	0.668894	0.347715	0.336453	0.636568	0.0846444	0.441035	0
GeneID:102084387	MFSD14A	39.046	39.3833	35.1971	20.0451	27.7232	15.4433	23.3746	21.9226	19.7202	12.6456	11.4495	13.9639
GeneID:102084388	KIFAP3	24.7948	29.3401	28.5255	46.0025	27.6809	33.9164	24.2331	22.7302	26.3083	17.2969	22.5251	20.6354
GeneID:102084389	SWAP70	24.7509	24.996	25.7913	16.7748	26.2045	16.3084	17.4156	19.0479	20.6689	7.19933	11.878	9.74549
GeneID:102084390	ELP2	12.5595	14.7692	13.5993	5.09243	5.12369	5.13611	5.31771	4.33254	4.37967	3.88647	3.52414	4.77544
GeneID:102084391	PCDH19	11.7292	11.8107	9.56607	12.5929	21.113	13.4759	16.1416	16.3258	15.7839	2.93295	2.97596	1.6941
GeneID:102084392	DNM1L	39.1372	44.2728	39.1121	37.9452	45.7143	36.3635	40.9225	34.2185	47.5888	29.0848	27.3195	29.4962
GeneID:102084394	MED4	27.7279	27.189	28.0872	13.0743	16.8272	13.0223	15.8974	10.1191	11.8226	7.5265	6.37605	8.43873
GeneID:102084395	SH2D1B	0.20029	0	0	0	0.560342	0.528958	0.571588	0.1838	0.208098	0.187285	0.184558	0
GeneID:102084396	PXN	30.0996	31.8879	18.7298	26.515	43.522	33.5635	33.0923	35.7379	23.5426	29.1871	26.5332	21.8636
GeneID:102084397	PPP6R2	44.3788	36.1635	37.4862	43.0299	39.7019	47.908	30.3495	40.2164	37.5103	38.7566	46.3781	48.2588
GeneID:102084399	EIF3B	176.543	171.807	178.22	115.502	108.844	100.761	111.994	103.545	96.8584	102.816	113.08	117.846
GeneID:102084400	MRPL30	139.578	145.262	164.728	106.106	122.399	95.4036	130.611	131.761	125.341	149.697	114.973	140.093
GeneID:102084401	TERF2IP	16.8744	10.3961	12.8333	8.06395	9.1977	8.40152	11.6843	9.11052	8.10588	4.85819	6.3226	8.36541
GeneID:102084402	RAB3A	31.6408	20.8815	30.0471	39.6641	38.5595	41.0921	34.5299	40.4323	48.7888	34.2912	27.1355	39.6696
GeneID:102084403	LOC102084403	9.17838	10.7849	9.7463	9.44583	10.9439	7.57927	8.9425	9.4343	9.1141	5.13467	7.3716	7.5841
GeneID:102084404	MAPRE2	31.8362	35.9142	30.8232	41.7506	46.1645	27.4844	36.5306	44.1821	37.9194	59.5934	107.768	101.532
GeneID:102084406	COMMD10	89.2289	89.9038	95.8482	18.3944	40.7435	31.7915	34.1605	33.9388	32.9275	18.8117	15.7721	17.3996
GeneID:102084407	P3H3	32.2191	31.3	28.3509	12.0795	14.9618	11.7428	14.2569	12.7651	11.7068	5.33387	3.71787	6.57171
GeneID:102084408	COL12A1	67.6316	62.5189	51.9927	8.00196	5.09598	5.82412	5.07198	4.41192	4.6508	6.1198	6.16241	7.89006
GeneID:102084410	USP34	10.0104	10.6466	7.46491	8.20136	8.35534	7.67085	7.3481	8.25826	7.41042	7.09199	5.66791	10.6094
GeneID:102084411	NUDT16L1	185.598	154.731	183.446	92.4222	102.229	94.2855	97.9204	91.0321	87.8705	92.0035	91.5886	92.0021
GeneID:102084415	LYPD1	2.49646	3.68399	4.87559	5.37162	2.20905	6.75446	3.66234	1.19806	2.17923	0.545603	0.707355	0.720295
GeneID:102084416	PGP	10.8591	8.6328	11.3957	11.8548	14.457	8.8414	9.7175	10.3237	14.6925	8.46837	10.5575	10.241
GeneID:102084418	PROSER2	1.88254	1.18954	1.78117	6.38447	8.41547	4.23361	15.8816	12.7999	21.2209	11.9252	56.7457	23.3802
GeneID:102084420	LOC102084420	3.96192	3.62214	5.23606	5.26963	3.91361	5.28432	3.75688	5.18249	5.6996	5.45031	11.5233	4.83541
GeneID:102084421	TRAK2	17.3414	15.7816	17.5869	22.7094	31.586	24.806	18.3302	24.1999	19.9866	18.7541	19.4927	18.1812
GeneID:102084423	CEP112	21.3482	20.4605	20.562	8.89332	16.9062	11.3906	11.6681	9.27907	11.7337	3.80181	5.96164	6.62135
GeneID:102084424	SEMA3A	25.9271	27.0006	19.3299	8.59923	12.6607	8.28275	4.48768	8.44871	5.96926	0.642554	0.954387	0.769336
GeneID:102084426	LOC102084426	32.3313	64.7908	64.2592	30.5016	33.6031	29.0377	38.9649	31.3053	32.6957	56.0521	60.8823	49.8647
GeneID:102084427	SLC35F6	23.5497	42.1293	35.9672	29.0101	9.23388	10.7477	12.1123	9.34826	10.0958	6.70859	4.90423	17.3882
GeneID:102084428	TRIT1	15.4023	12.9929	13.865	25.1011	17.8623	19.2554	22.9188	18.942	16.7671	20.8182	16.8437	19.1628
GeneID:102084429	NOL11	53.2225	56.5957	52.4856	23.2454	25.0815	20.9597	23.3108	20.1948	23.849	25.4607	23.0922	24.9736
GeneID:102084432	ATF2	26.7757	22.9362	25.0947	21.4396	23.0172	21.0505	22.2592	12.5297	21.9281	17.0853	18.6489	21.5432
GeneID:102084433	LRRC47	13.8629	12.9525	12.7009	7.02114	7.88175	6.96372	7.50983	6.13919	5.6022	5.53152	5.37759	8.54128
GeneID:102084434	CYHR1	32.4202	39.1954	53.5471	24.034	27.8518	25.9509	33.8013	48.3516	90.6062	69.5988	66.3165	96.0664
GeneID:102084435	ANKRD54	12.8244	9.40001	8.56032	7.99818	11.1687	9.41196	10.0285	10.5241	7.99511	8.79067	10.014	9.31798
GeneID:102084437	OSTC	159.839	165.992	183.797	67.3073	79.4713	73.3916	86.9387	86.4332	76.4837	56.6576	42.4879	65.7227
GeneID:102084438	CAPG	3.41151	3.84417	2.9131	1.33998	3.89513	1.45474	1.81062	3.90479	1.35925	0.900831	1.09999	1.00099
GeneID:102084439	HYKK	2.63132	1.69073	2.89645	0.969596	2.37071	1.42764	1.38007	1.57166	0.4086	0.31256	0.638366	0.964714
GeneID:102084440	LOC102084440	78.7376	66.3508	80.4674	74.1901	91.2689	99.6678	80.9282	96.3607	62.9926	82.0931	83.028	80.944
GeneID:102084441	FBXL7	5.71465	6.41008	4.58922	4.63718	10.401	6.24722	10.0352	7.2749	10.4212	2.32271	2.58848	2.35127
GeneID:102084442	ERP29	111.343	77.1349	94.8402	71.3094	87.0184	61.4653	76.0403	84.5342	75.3625	35.5144	33.1803	33.2824
GeneID:102084443	PRKAG3	9.08789	8.9774	5.48781	52.46	48.1463	53.981	30.1217	32.7246	37.7661	14.9128	26.2241	18.2475
GeneID:102084444	CATIP	0.0862462	0.350953	0.149691	1.07978	0.469199	0.221171	1.16592	1.03911	0.859909	0.382216	0.389654	1.33897
GeneID:102084446	MYOC	0.557108	0.254165	0.310711	0.563171	0.355643	1.07502	0.465943	0.273954	0.466152	0.991144	1.09159	1.93734
GeneID:102084447	MMADHC	63.7276	62.7343	69.7215	48.7732	56.773	37.0893	52.1413	33.8282	53.1752	35.3769	35.1861	41.261
GeneID:102084448	SDCBP2	0.340689	0	0.115044	0.451684	1.29108	0.418611	0.88682	0.523697	0.542639	0.528136	0.322566	0.146205
GeneID:102084449	SCOC	37.9701	56.9482	44.718	60.3186	56.4384	48.4431	65.163	44.4051	78.787	63.2039	59.3835	62.7309
GeneID:102084450	CUNH11orf74	8.05855	6.85897	5.77022	4.10843	5.08459	4.22896	4.58322	3.83566	4.87079	3.15379	3.90876	4.78821
GeneID:102084451	CUNH18orf25	14.8319	13.851	12.471	13.2508	14.3403	14.6068	13.3849	15.5166	13.1111	16.9142	12.8744	18.7242
GeneID:102084452	ASAP3	10.0526	9.38803	7.90637	4.81046	5.2601	5.10694	5.17012	5.74047	3.44503	1.91973	1.10671	2.05155
GeneID:102084453	KMT2A	7.0776	5.50925	4.47374	5.64767	6.50224	6.17032	5.55307	7.40591	5.48826	5.06673	4.89976	6.57483
GeneID:102084454	LOC102084454	1.27434	0.941455	0.863216	0.862753	2.08382	1.53046	1.3284	0.964063	0.981112	0.344584	0.448241	0.630984
GeneID:102084455	PI4K2B	10.253	8.30794	9.97528	8.49482	14.6565	12.3484	13.1052	7.18274	12.5672	9.12905	8.0331	7.6492
GeneID:102084456	LIAS	75.1114	62.831	63.3187	34.1638	40.3829	28.2319	39.8918	31.8814	41.5915	32.1649	41.3094	33.0004
GeneID:102084457	PPP1R7	62.911	67.7813	61.594	58.0462	62.4003	48.2885	70.0055	75.984	64.1753	89.2845	68.5317	90.6492
GeneID:102084458	GTF2F2	39.0857	38.5352	35.3569	17.9814	18.8543	20.9498	17.2775	16.7764	21.0064	15.5863	15.5493	17.7199
GeneID:102084459	AKAP10	13.8425	10.5383	11.4152	23.6966	30.2891	26.2425	25.2735	23.9459	26.5673	18.7194	17.1034	20.0076
GeneID:102084460	MED6	74.2807	97.1387	82.5782	51.0588	70.8589	43.9693	60.6844	53.3797	54.7825	39.9333	34.3629	37.849
GeneID:102084461	TMED8	11.8936	9.44324	7.14038	4.78705	8.75485	5.33698	3.89577	6.48725	3.22426	1.11564	0.923211	0.877145
GeneID:102084465	LOC102084465	0.440373	0.506656	0.434717	0.636707	0.656142	0.673089	1.0014	0.574865	1.05707	0.241071	0.109266	0.340059
GeneID:102084466	VPS54	8.94696	8.00982	6.15648	5.64237	6.10081	4.77993	5.14308	5.13861	5.65725	3.71113	3.39153	4.06102
GeneID:102084467	CEBPZ	29.0473	33.534	27.4906	14.0921	14.3138	11.1683	17.0303	12.9881	12.9385	15.9114	12.778	15.5973
GeneID:102084468	LOC102084468	121.938	129.06	108.114	6.06145	8.51797	9.86304	3.40156	3.61433	2.11162	7.55682	15.3826	6.77827
GeneID:102084469	CWF19L1	14.0671	10.7405	10.7945	5.82938	6.86888	5.26833	6.01017	6.68715	6.12474	5.34057	5.39867	8.07498
GeneID:102084470	DRAM2	42.0104	74.3304	47.7056	74.1315	146.336	99.3729	132.94	150.354	118.78	64.5295	52.227	64.5832
GeneID:102084471	TNFAIP2	2.53303	1.13237	1.65886	5.23388	6.33365	6.01678	3.43505	4.36581	2.46907	6.73609	5.76296	8.00591
GeneID:102084472	ANKRD9	46.0443	55.0221	82.4586	145.498	117.169	100.026	197.783	74.8185	123.197	124.189	88.6747	171.035
GeneID:102084473	ZNF639	23.402	21.2293	23.606	9.45248	12.0981	11.0965	9.32599	9.77104	10.4672	7.01587	6.97464	10.1516
GeneID:102084474	ENY2	77.1456	78.3259	95.9839	41.0225	47.4666	45.0545	61.519	40.8363	53.9736	56.2765	33.6137	54.2845
GeneID:102084476	LTV1	74.6377	53.3889	64.625	17.0913	25.539	21.9463	18.9169	15.4457	19.7912	21.9134	21.0428	23.876
GeneID:102084478	PIGK	23.567	30.1659	38.5425	28.6882	31.0838	25.4423	34.432	14.6841	29.69	19.6055	17.6673	20.4161
GeneID:102084479	DDX5	636.333	636.899	570.061	404.839	574.948	422.705	578.458	544.3	542.579	345.036	292.572	305.698
GeneID:102084480	CCBE1	5.29133	4.39804	3.78297	2.22424	2.87213	1.74177	0.93394	1.61587	0.953361	0.355283	0.196645	0.416019
GeneID:102084482	LOC102084482	53.2744	50.2965	53.4055	67.9074	150.508	95.9267	119.816	141.36	89.0196	8.09798	12.5461	8.48825
GeneID:102084483	HBS1L	63.6501	63.0579	65.0218	40.4416	51.0232	48.8648	46.3495	42.105	47.6128	42.5941	47.4328	39.3549
GeneID:102084486	UBXN2A	51.5799	53.9707	61.1306	90.4779	104.257	101.356	85.4504	45.5102	79.9629	75.6145	71.876	63.5601
GeneID:102084487	LAMP5	2.18755	2.19285	1.74942	4.49677	3.7205	2.7151	2.16033	0.731415	0.977571	0.374315	2.39458	0.753667
GeneID:102084488	LSM1	15.0356	15.4392	19.5659	14.8053	17.148	13.1314	17.3352	19.0082	13.3089	13.3465	10.8129	12.6392
GeneID:102084489	LOC102084489	0.29659	0.0485339	0.190058	1.50754	0.689958	1.36853	0.605879	1.33686	0.5831	0.988545	1.11404	0.477395
GeneID:102084490	LOC102084490	366.544	373.601	415.223	198.37	266.679	285.071	241.532	224.801	253.067	179.171	116.037	63.434
GeneID:102084491	LOC102084491	30.9292	31.2702	26.6198	28.7843	30.5993	23.6877	28.1094	28.088	24.8186	32.5317	29.4789	29.3575
GeneID:102084492	SEMA4C	8.79979	8.11069	7.7521	8.71188	10.9656	9.09134	15.5645	16.3707	11.1232	2.98272	4.8801	4.63669
GeneID:102084494	WHAMM	24.0371	24.508	22.817	54.1455	54.039	36.761	26.5604	45.8441	36.6191	82.6308	52.635	110.035
GeneID:102084495	LOC102084495	0.239601	0	0.40622	0.896222	1.52312	2.30039	2.39938	3.44512	1.95596	3.02521	2.27923	3.01998
GeneID:102084496	ZNF76	11.6286	12.3838	10.4295	12.4968	11.9212	10.1744	13.0702	15.1384	14.2339	9.33875	9.06763	12.813
GeneID:102084497	RPL36	3128.29	3891.88	3733.64	1446.03	1760	2077.04	2133.8	1829.57	2002.9	1410.3	1218.99	1761.7
GeneID:102084498	SHMT2	34.0907	30.3263	32.2377	34.4049	31.2364	21.6938	29.3993	31.4832	31.4126	18.8181	18.6458	24.5349
GeneID:102084499	CCDC166	2.2888	0.719775	2.33205	1.74945	4.16381	3.51044	2.91578	0.840941	0.55383	0.391322	2.97194	0.360988
GeneID:102084501	CCDC42	2.6844	3.89752	2.82166	5.12101	5.26108	4.69552	5.47291	3.59834	5.40282	2.92125	1.28528	2.87919
GeneID:102084503	ARID5B	6.29671	6.10513	3.76197	4.11031	9.24425	6.68731	2.39608	4.90654	3.43693	2.36617	40.2091	4.02392
GeneID:102084504	ORAI1	11.9182	11.3607	11.7603	24.8512	45.5307	36.6316	43.9823	45.944	46.0489	22.0706	22.3799	22.2682
GeneID:102084505	FAM129B	18.4382	18.0022	14.7684	22.2964	27.5399	19.5326	33.3641	37.8611	19.1619	14.9196	19.0476	17.2468
GeneID:102084506	LOC102084506	5.44485	7.09893	7.01744	6.56559	7.87524	6.884	7.00249	9.70196	7.66123	2.36727	2.08308	4.42382
GeneID:102084507	PTGR1	2.05879	1.20947	1.01005	3.58829	2.86067	2.27715	3.42365	4.09467	4.46106	15.3875	13.7741	31.9867
GeneID:102084508	WEE1	22.0638	20.7908	18.0464	4.02662	7.83836	3.71972	3.53204	1.98435	3.01275	0.698194	1.62938	0.986062
GeneID:102084509	EMILIN2	23.3468	24.7792	21.2124	6.62373	8.18792	9.73939	2.76227	5.6509	3.69289	3.58389	3.31542	3.21596
GeneID:102084510	PAK1	14.4886	31.8332	20.2953	7.3832	11.9347	13.8183	7.42252	21.644	15.4202	25.9778	12.2121	10.603
GeneID:102084511	MTMR7	0.900157	1.12685	0.895557	0.500074	1.29103	0.783716	0.90812	0.213604	1.01201	0.5455	0.487198	0.240672
GeneID:102084512	ARMC8	47.5038	40.0061	49.3637	39.09	33.7191	33.9442	28.4356	32.5143	32.371	37.4844	37.8657	38.0078
GeneID:102084513	MRPS17	164.858	140.282	144.671	119.208	141.162	111.237	154.375	124.99	163.865	130.028	100.278	123.689
GeneID:102084514	FAM180B	13.1591	4.40276	6.75794	8.41649	9.21888	14.2033	11.9792	11.6831	24.1158	6.25369	5.73158	16.3603
GeneID:102084515	FAM161B	4.59463	11.4379	5.97227	8.10541	11.6741	8.69552	9.58156	9.58391	7.26374	4.9506	6.40293	8.81895
GeneID:102084516	TMEM87A	74.549	72.1808	61.5084	78.948	67.9853	68.739	66.6801	55.5037	57.4978	59.3692	55.188	75.8629
GeneID:102084517	MKRN2OS	7.48913	5.85134	6.40285	6.32093	4.38553	6.73816	5.76299	1.8136	5.55174	3.45274	2.14602	5.57974
GeneID:102084518	CH25H	0.61287	0.443531	0.164564	2.16163	1.96462	0.281639	3.03792	0.327552	1.06905	0.10329	0.246059	0.0852862
GeneID:102084519	ARMC7	23.017	27.5384	33.6338	11.8233	16.1639	22.8726	15.8049	16.3924	13.0224	11.2634	13.8041	10.9767
GeneID:102084520	LOC102084520	2.32881	2.33543	1.29774	0.826111	1.10929	1.67193	0.800638	1.43442	0.880222	0.27636	0.0948745	0
GeneID:102084521	NSD1	25.5555	22.314	22.4504	15.4234	17.442	16.3492	13.131	18.2411	15.1799	11.5318	9.81688	14.6491
GeneID:102084522	NUDCD2	19.2132	19.3258	20.3894	15.8878	18.8445	20.3001	16.5585	14.8021	18.1817	15.9615	9.22898	16.5028
GeneID:102084523	LOC102084523	0.821733	0.690453	0.782069	0.227973	1.00317	0.571477	0.684808	0.125515	0.218269	0.0444681	0	0.109733
GeneID:102084524	LOC102084524	9.92613	10.2653	8.29431	11.6524	6.41954	9.82118	12.638	8.54668	11.389	7.13178	8.37123	10.0421
GeneID:102084525	TSTA3	7.1577	8.2116	6.97468	9.83505	9.46648	7.2168	10.7315	8.99823	7.38643	4.56042	2.57701	4.38268
GeneID:102084526	TLDC1	1.60359	1.76173	2.14431	2.22731	2.52581	2.09489	2.38468	1.71107	2.91908	1.26694	2.07392	2.85795
GeneID:102084528	RUNDC3B	1.5851	1.63461	1.16973	4.92876	7.5514	4.55234	9.26469	5.9331	9.06381	4.314	3.17113	2.10821
GeneID:102084530	ENDOD1	2.92783	3.22543	3.34356	1.61713	2.43204	1.69656	3.37926	2.39425	3.04888	1.18713	1.72393	1.90139
GeneID:102084531	LOC102084531	0.229497	0.414208	0.359696	5.03898	9.02738	5.89379	6.12396	5.97859	6.8068	3.85638	3.35981	11.5838
GeneID:102084532	CAPN15	7.56761	7.2026	6.12436	4.40222	5.42523	5.46404	5.19228	5.77439	4.5066	3.88934	3.15387	3.63445
GeneID:102084534	LOC102084534	0.588525	0.378873	0.967206	0.059493	0.117563	0.107535	0	0	0.0645201	0	0	0
GeneID:102084538	HABP2	4.54445	6.80314	7.07879	16.4698	16.5054	24.4487	26.2387	7.02941	16.7662	19.9009	39.8231	19.9442
GeneID:102084539	CD79B	0	0.703272	0	0	1.2755	1.39636	0.214727	1.19385	0.655911	0.832597	1.01127	0
GeneID:102084540	CBX2	0.798172	0.465791	0.835226	1.03874	0.505852	0.477883	0.844116	0.552694	0.451952	0.0446819	0.0462195	0.111169
GeneID:102084541	ETS1	38.0429	40.8895	32.214	31.7056	52.5178	43.2555	42.8204	51.3019	34.8668	7.75608	9.4252	8.4539
GeneID:102084542	TWF2	19.3185	22.0716	14.0732	31.685	27.3371	26.0093	16.9107	15.0557	14.3763	21.6663	23.039	64.3258
GeneID:102084543	PUS3	4.5601	4.91177	4.26915	3.75907	4.99039	4.02655	6.83457	5.72778	7.0729	2.13511	2.95629	6.55779
GeneID:102084544	BSG	310.637	305.064	298.019	413.271	482.268	370.072	798.131	738.159	604.024	317.837	305.61	366.323
GeneID:102084545	PPARA	43.9015	45.6803	32.3376	15.034	7.85276	4.10984	11.5079	8.94768	7.35237	7.44609	6.63277	15.8533
GeneID:102084546	ZBTB44	10.6759	11.46	9.49106	6.74575	7.69359	7.67537	6.07869	9.11499	7.11255	5.91629	8.46944	11.9109
GeneID:102084548	LRIG2	18.4298	19.652	15.769	9.59298	11.923	10.5638	10.1394	11.8238	9.25688	5.35549	8.1635	9.17427
GeneID:102084549	ST3GAL1	55.0277	49.06	55.4059	15.7787	26.1108	12.9434	22.0918	15.4069	18.2907	4.89515	5.55109	4.05449
GeneID:102084550	THSD4	23.0786	21.7491	16.8419	8.94426	8.00549	7.58895	6.90176	6.70217	8.92395	11.5539	11.7735	23.2603
GeneID:102084551	PDIA3	410.191	437.482	396.703	160.305	201.408	134.892	199.508	157.154	144.564	43.539	44.5038	43.9055
GeneID:102084552	LOC102084552	8.92122	6.54417	7.00984	6.54438	7.92817	5.93372	7.32566	6.23073	3.30373	2.75721	2.18938	1.95875
GeneID:102084553	CDC25A	10.1022	7.22553	9.98858	1.47547	2.12704	2.1242	0.652238	1.34704	0.577032	0.0570018	0.11726	0.0703426
GeneID:102084554	LOC102084554	25.6292	24.9455	26.5057	19.0758	20.5885	16.5982	15.7541	16.4638	19.2913	15.1468	12.1483	13.5602
GeneID:102084555	RHEB	174.705	166.047	193.559	158.716	136.752	99.2418	162.184	91.246	179.969	131.322	140.221	163.58
GeneID:102084556	GINS3	16.9221	13.9132	15.6806	9.03034	11.296	7.64447	13.2764	11.9799	10.6909	10.1696	5.58193	13.0533
GeneID:102084557	PI4KB	20.13	19.6016	17.7269	22.1891	20.8799	20.8303	17.1751	21.9907	18.6778	14.0399	14.447	18.9071
GeneID:102084559	SLC35E3	17.8771	16.0725	17.5487	5.5715	6.83012	5.34055	5.26227	2.62641	5.93397	6.08806	6.2458	7.71922
GeneID:102084560	CCNL2	41.9656	37.7082	35.4249	31.3549	38.4377	26.0797	23.7932	30.3508	26.849	18.6662	34.3797	23.8557
GeneID:102084562	LOC102084562	6.0387	9.47169	1.59772	4.45176	3.12561	2.03105	1.50187	1.41695	1.46349	5.65081	0.366728	3.95589
GeneID:102084563	MGAT1	17.7989	16.3328	11.223	10.0516	10.8802	14.3649	11.7352	9.8074	7.95318	3.13895	3.51405	3.34182
GeneID:102084564	LOC102084564	0.713985	0	3.17632	0.761696	0	4.66334	7.74384	0.555621	2.77852	0	2.77979	2.04978
GeneID:102084566	SCYL3	29.2103	30.3384	30.476	34.4567	33.4995	33.2174	28.1259	35.2587	28.802	36.4985	35.4049	39.5062
GeneID:102084568	WWP1	32.0366	30.1253	28.7421	52.1038	65.7628	53.0236	64.7897	75.3621	84.498	151.755	165.743	148.559
GeneID:102084569	CTSZ	43.1056	48.3539	39.7288	63.5965	44.9402	41.4656	58.6448	34.2244	38.3917	42.6103	39.3314	43.1855
GeneID:102084570	CTNNAL1	20.1742	19.4042	18.8066	8.28863	9.27458	8.74045	6.45393	6.73074	7.23916	2.77071	3.46144	3.89793
GeneID:102084571	HSPB8	85.1833	165.188	105.7	373.546	200.772	223.712	290.653	221.666	299.272	416.085	1010.34	327.023
GeneID:102084572	ADCK2	4.55573	5.02166	5.73535	8.60595	8.09981	6.47516	10.4196	10.7007	11.68	7.44534	5.21668	7.80723
GeneID:102084573	MAST2	14.8448	16.5115	14.0644	6.22579	7.88087	8.2142	10.0993	11.4455	12.7184	7.09463	7.07304	6.82778
GeneID:102084574	ZMYM2	8.90416	6.99169	7.62298	7.40718	8.18552	7.44987	9.11098	5.90936	8.48438	8.5146	7.06019	11.1697
GeneID:102084575	WDR4	64.1731	56.127	69.6516	33.3565	35.7321	30.3118	27.2383	24.0106	28.0244	32.7628	31.0725	32.2624
GeneID:102084576	RB1	34.7762	29.8893	30.1085	12.1328	16.3417	11.4653	13.803	10.1904	11.3454	6.01831	8.9312	6.73459
GeneID:102084577	LOC102084577	1.03546	0.240249	0.779395	2.02475	3.01767	1.23695	2.12187	1.23185	1.98185	1.51785	1.46841	1.95165
GeneID:102084579	PARD3	16.9888	18.4587	16.447	8.69081	7.52483	6.75491	6.25975	6.02721	6.66813	3.51785	4.14021	4.45747
GeneID:102084580	SBF1	15.2666	12.82	12.4735	12.3043	10.4448	11.9649	11.4641	12.8662	10.0756	10.3495	12.6071	12.9276
GeneID:102084581	CREB5	5.04316	12.9405	6.58559	2.2997	7.77479	3.5193	1.86267	1.84585	1.33217	1.25682	3.95264	1.81912
GeneID:102084583	MRM2	8.84154	10.6884	11.0028	5.81027	3.82813	7.79942	9.30024	6.86305	6.31106	7.08519	6.64118	7.25164
GeneID:102084584	LIPT1	5.49222	4.71332	4.4356	3.50034	4.76065	3.84756	5.8065	9.15612	5.11844	7.83514	5.3537	3.55949
GeneID:102084585	MARVELD3	3.27692	3.00322	2.86634	0.93144	2.92076	2.55428	4.84922	2.47382	2.33476	0.394088	1.00788	1.09039
GeneID:102084586	MPV17L2	14.7195	10.1798	10.902	11.7373	11.4242	9.92312	12.6031	9.92201	10.2023	5.8123	4.35807	6.02736
GeneID:102084588	DTNA	21.339	29.0507	20.6979	29.9816	43.73	34.1215	16.6133	30.2796	19.7061	53.1274	53.3163	54.6543
GeneID:102084591	CDCA3	26.8132	28.8959	32.1792	3.69099	4.34489	5.61179	3.46907	0.410911	1.99814	0.425224	0	1.29033
GeneID:102084593	SLC17A5	7.63974	6.52742	5.80122	4.2724	7.4779	3.31114	5.94759	4.16932	3.41144	2.22085	1.73128	2.91194
GeneID:102084594	ATP6V1C2	2.68809	1.54598	2.53747	2.70557	2.30038	1.04897	2.26049	0.383933	5.14758	2.33662	1.86449	1.78998
GeneID:102084595	KAZALD1	31.9073	25.4821	24.4199	6.55464	10.9334	8.04638	7.6036	7.2505	7.08485	0.996426	2.03272	2.56076
GeneID:102084596	NAA60	10.7277	9.79966	10.3597	14.4602	13.5344	13.7525	13.1088	15.0262	13.3219	12.6533	10.6821	14.7651
GeneID:102084597	LOC102084597	0.869613	0.969023	0.788072	5.63266	4.03045	2.1783	2.47648	3.26818	2.74043	1.0126	0.694628	0.98638
GeneID:102084599	SLC35F5	24.9942	32.9407	26.7829	17.6386	14.1281	16.5348	9.97149	5.58071	11.8501	8.39424	12.8082	10.3939
GeneID:102084601	EDA2R	4.62228	2.57332	2.9637	3.84534	3.36011	2.11915	1.82445	1.50534	3.0042	9.88025	34.796	16.1824
GeneID:102084602	KPNA6	26.7704	25.225	24.9319	22.4311	21.3005	21.9457	20.0042	20.8446	23.4689	22.6385	29.263	31.2701
GeneID:102084603	CRACR2A	2.4588	2.62044	0.956367	0.299032	0.309525	0.544673	0.943914	0.229172	0.283665	0.444328	0.670749	0.43209
GeneID:102084604	PSMD13	120.932	105.803	123.703	87.6244	66.8708	66.713	81.9108	83.9185	81.519	96.6261	79.3741	98.2671
GeneID:102084605	FGFRL1	59.8349	48.6071	56.1354	28.7109	9.74134	12.9456	13.9473	8.34958	9.11503	8.00728	3.94154	12.9007
GeneID:102084606	MTAP	42.7561	45.1961	42.3432	16.4201	22.4874	14.8547	17.423	10.5157	16.6482	7.68409	8.38371	7.63433
GeneID:102084608	LOC102084608	20.6779	13.6631	13.0856	6.60336	12.1765	8.83103	11.6405	9.74392	8.95167	4.44878	5.28692	5.73081
GeneID:102084610	PLEKHH2	4.84884	3.81149	3.35905	4.6853	3.30923	3.35686	3.63938	3.79112	3.47194	1.32935	1.79415	2.4493
GeneID:102084611	APOH	0.788866	0.574624	0.853302	0.0647691	2.17205	0.301556	0	1.95801	0.47303	1.08047	1.80451	2.66849
GeneID:102084615	CCDC25	76.5784	97.271	71.4267	46.6427	54.0672	50.1018	52.3221	61.1352	45.1601	44.8588	41.9307	44.393
GeneID:102084617	SDCCAG3	35.0437	23.7763	28.2275	14.0963	12.1749	14.1833	11.7469	12.1198	9.62997	4.56338	5.45589	7.75688
GeneID:102084619	CLIC4	153.033	138.316	157.258	104.852	145.569	85.8117	113.012	105.439	109.151	53.4161	74.0349	59.3895
GeneID:102084620	LOC102084620	0	1.97031	0.403095	0	0	0.822861	0	0.820576	0	1.29388	0.806935	1.0299
GeneID:102084621	PTPA	50.1565	40.6639	53.4299	23.3433	25.512	28.0746	20.8487	23.6686	18.023	21.0988	20.2216	31.8938
GeneID:102084622	CEP104	7.22348	7.24993	8.33357	9.51564	10.2174	9.89747	8.9648	8.76015	7.96742	5.34317	5.55888	5.88777
GeneID:102084623	LOC102084623	0.267831	0.0868245	0.644601	0.536183	1.30605	0.852513	0.627171	0.756986	0.736026	0.160858	0.327584	0.511986
GeneID:102084624	EIF3L	207.244	197.974	216.248	101.797	107.983	112.483	91.7113	98.9864	98.5624	87.1622	97.2715	91.3974
GeneID:102084626	LEF1	1.21454	0.724559	0.665681	0.252387	0.992545	0.345241	0.336097	0.149274	0.180084	0.1158	0.043006	0.140726
GeneID:102084627	DBNL	29.8	21.8468	27.3102	17.2277	32.9812	19.9877	20.8532	25.3798	14.9925	4.83452	4.85654	4.52787
GeneID:102084628	CHRNA5	6.94969	6.64517	6.08058	1.08213	1.13242	1.06441	0.724117	0.306071	0.785299	0.262673	0.432957	0.399798
GeneID:102084630	MYO10	63.8212	40.0783	43.758	13.3884	20.034	12.7735	12.3986	13.9958	16.3277	1.63418	3.68657	3.33501
GeneID:102084631	MTMR8	10.2553	8.34477	8.68124	9.47733	13.7816	9.30144	12.168	11.0102	12.3596	6.6759	6.10837	7.67231
GeneID:102084633	SLC11A1	1.31931	1.27974	2.14067	3.0616	2.82124	2.34638	1.493	1.81007	1.32645	0.817922	0.261392	0.568422
GeneID:102084634	GNG12	27.7908	35.5641	26.3681	15.2457	23.9429	18.9044	20.1157	22.5551	19.2557	7.3181	5.42569	5.40208
GeneID:102084635	RND3	7.33996	5.57927	5.65626	10.1362	18.2457	11.3576	18.8502	15.6136	30.1159	4.91427	7.68744	5.45228
GeneID:102084636	FKBP1A	365.213	322.584	432.462	280.798	411.577	345.095	363.822	389.138	308.538	85.2309	101.435	81.8099
GeneID:102084637	MGST2	10.7143	14.3975	11.7474	10.316	25.1486	9.31787	18.7599	15.1576	16.8151	4.19234	4.30311	4.82709
GeneID:102084643	RNASEL	1.87088	3.07294	1.79815	1.86219	5.24405	1.8967	5.55829	5.54588	4.13755	4.58384	1.95536	3.34618
GeneID:102084644	SEPSECS	6.6559	6.54258	5.42693	3.71545	6.60603	3.445	4.38266	3.44427	4.10795	2.93059	2.67053	3.34074
GeneID:102084646	NLE1	16.9943	14.446	15.1416	2.32018	2.50002	2.68757	2.17308	2.39081	2.26887	1.61162	1.86163	1.78609
GeneID:102084647	LOC102084647	25.9005	19.6279	20.67	18.622	27.0583	21.8485	14.604	23.6981	25.4698	28.1328	19.4051	14.1233
GeneID:102084648	NOXRED1	0.144143	0.0921387	0.138775	0.186633	0.345663	0.745033	1.20664	0.911934	0.347902	0.662572	0.468308	0.540456
GeneID:102084649	TRIM45	8.61184	6.69325	11.9774	6.08098	7.56759	13.5421	7.1248	7.63243	7.27472	2.57975	1.98053	2.76243
GeneID:102084650	LOC102084650	0.189636	0.203831	0	0	0.63599	0.0851889	1.19703	0.824883	1.20478	0.0883782	0.0899472	0.977929
GeneID:102084651	DYNLL2	269.811	293.959	340.258	195.325	262.728	264.231	317.268	324.304	258.736	348.234	293.708	232.258
GeneID:102084652	ADAMTS2	35.8739	35.3584	26.6979	10.0767	12.492	13.5907	7.89755	9.60634	11.4492	3.02022	4.35934	7.23084
GeneID:102084653	LOC102084653	0.358063	0.677009	0.479496	0.725865	0.72331	0.504851	0.628202	0.611418	0.952036	0.251483	0.199235	0.186063
GeneID:102084654	MDH1	677.345	694.404	678.336	847.971	1141.27	685.711	1291.97	1139.79	1221.28	1217.88	1150.45	1014.91
GeneID:102084656	S100B	2.3267	1.74536	2.95233	5.85344	1.11691	4.50571	3.49515	1.8683	2.15538	1.81313	2.18901	2.48711
GeneID:102084658	CHUK	22.4175	21.2886	17.9386	20.4315	23.3115	18.6509	22.9929	21.3376	24.6344	22.6446	21.7503	24.7764
GeneID:102084659	LOC102084659	24.7696	28.396	23.526	51.9804	49.1962	43.9509	50.1156	49.2225	49.7016	46.1351	34.1032	52.6817
GeneID:102084661	MOK	3.61847	6.43887	5.14871	7.1439	9.1571	5.35092	7.02693	4.11132	7.79671	4.60506	3.75535	5.05613
GeneID:102084662	MFN1	120.268	103.845	100.63	91.7133	94.6763	83.2984	84.1503	100.858	104.777	87.6234	84.0272	114.441
GeneID:102084664	EBAG9	42.7435	49.9989	50.9145	32.0905	47.0007	32.7061	43.594	39.8711	44.7995	36.1225	35.8186	38.2245
GeneID:102084666	FUCA2	13.2347	15.2434	14.2453	9.65036	12.1898	7.13631	7.81967	9.48867	9.43709	6.44571	6.37651	7.77322
GeneID:102084668	ST6GALNAC3	6.28216	5.01986	4.4276	0.774949	1.57696	0.888044	0.356922	0.320524	0.49361	0.238593	1.22007	0.102451
GeneID:102084669	SMURF2	9.73157	10.5009	9.31643	8.78163	11.5788	9.46887	9.02607	10.9822	10.1365	6.66239	7.90006	10.1157
GeneID:102084671	PAK4	4.7235	4.85929	5.89393	7.9221	6.5205	7.93163	6.33958	6.50543	4.99378	5.0301	3.14476	2.93731
GeneID:102084672	TMCC1	12.5432	14.942	12.8906	16.2981	10.3854	12.156	13.0367	11.2595	14.6957	14.4754	9.46393	21.9571
GeneID:102084673	MYB	3.36886	2.42065	2.1942	1.29097	0.91195	1.18466	1.32263	0.319275	0.762965	0.498387	0.778649	0.725994
GeneID:102084676	UPF2	23.9776	24.692	18.3826	19.4952	22.481	20.5983	16.5262	20.5982	17.7787	19.9328	20.4444	25.7663
GeneID:102084677	SEC22C	5.75733	5.56793	4.72797	8.12931	7.72088	7.56605	8.62588	8.6091	8.0768	6.92516	9.39496	12.9131
GeneID:102084678	CALD1	107.361	121.302	90.8332	81.3673	118.715	74.4647	86.0832	76.0939	97.5349	23.9052	27.1143	25.6929
GeneID:102084679	DDHD2	6.38619	7.56061	5.88725	11.532	12.9297	11.921	7.43783	12.137	8.03372	6.11241	4.10449	8.96855
GeneID:102084680	ADAMTS1	28.2091	63.1809	63.3038	7.37409	4.76775	3.91799	5.77592	4.98394	14.3301	1.95179	4.21721	1.7651
GeneID:102084681	LOC102084681	0.948131	1.40644	1.13213	1.55027	2.71278	1.18526	2.27323	1.47156	1.47829	1.01494	0.850623	0.793099
GeneID:102084683	HOMER2	33.208	24.348	27.8895	45.1441	43.3604	22.8643	22.2069	42.2573	27.6555	84.7401	62.0391	40.2765
GeneID:102084685	RPL10A	1346.04	1685.28	1514.19	556.011	683.234	782.721	760.676	701.119	536.967	658.618	456.566	653.877
GeneID:102084686	LOC102084686	0.605896	0.525591	0.815829	4.84411	4.84217	6.45014	3.751	5.03343	4.87508	7.55298	8.93849	7.3144
GeneID:102084687	NXPH4	2.50408	1.98395	1.6828	2.48055	3.93168	4.14558	5.29347	5.15638	4.07165	1.08475	0.184168	1.00181
GeneID:102084688	ZNF131	11.8964	12.143	10.2336	2.84976	3.70177	3.39671	3.2955	3.8345	3.96655	3.27228	3.6784	3.09283
GeneID:102084689	PLXNB2	11.5646	12.7541	9.95818	5.75537	7.9033	6.20441	6.63318	5.27062	6.02146	1.8434	1.21079	1.84573
GeneID:102084690	L3MBTL2	17.0456	16.1267	14.5547	6.2862	8.55733	8.07924	7.82538	7.85018	6.70174	6.03151	5.78073	6.97984
GeneID:102084691	VANGL2	3.70363	4.8817	2.96927	2.83202	3.06311	2.37957	2.80535	3.96791	1.21998	0.366135	0.653146	0.277937
GeneID:102084692	TOP3B	30.0394	32.5091	29.7298	18.5572	19.9663	20.137	19.9324	21.1753	19.145	20.7577	17.6307	22.9069
GeneID:102084694	LOC102084694	3.05495	3.38336	2.98618	1.323	1.64221	1.62938	1.74706	1.85585	1.23753	1.1231	2.4115	1.51963
GeneID:102084695	NRXN1	28.8257	26.9793	19.9521	9.16182	9.85392	9.4129	7.354	7.81852	8.79977	4.58226	10.2821	11.2712
GeneID:102084696	SASS6	16.7589	17.8463	15.9065	5.21328	6.16912	5.71404	6.02793	6.04924	6.34883	6.13057	3.22099	6.92611
GeneID:102084697	MUSK	17.8076	11.1376	12.6815	6.90909	4.69913	5.66358	2.08626	2.67224	2.30432	0.732159	0.244072	1.5254
GeneID:102084699	GPATCH2	9.17867	8.66906	7.37901	5.17389	6.88212	6.775	4.20031	5.5042	4.24879	2.67983	1.95698	3.44014
GeneID:102084700	GDPD4	1.6002	4.17971	2.18597	0.323823	0.668437	0.535475	0.410647	0.477579	0.586431	0	0	0.117774
GeneID:102084701	CNOT7	55.2221	65.1398	64.8495	34.6202	40.7481	29.433	31.8894	21.7904	33.9942	33.2378	38.3364	35.3544
GeneID:102084702	DBR1	19.2749	18.5983	19.9854	9.35845	11.7224	9.71242	12.3735	10.3811	10.1152	8.59028	8.42908	9.93882
GeneID:102084703	NIPSNAP2	217.046	259.387	206.041	358.502	415.316	293.9	394.296	340.417	421.784	496.469	515.468	404.574
GeneID:102084704	KBTBD4	9.61082	9.70222	8.11292	9.25597	11.2748	8.40524	11.5524	11.6634	9.71002	10.8565	7.52618	11.01
GeneID:102084705	ENTPD5	12.6621	12.3482	12.9028	13.4522	20.6528	20.3172	19.8421	21.386	18.1744	17.3167	17.8595	20.7026
GeneID:102084706	GANC	18.8825	18.7597	17.7548	32.3164	36.4641	35.3112	37.5297	33.0215	45.3726	32.4086	47.06	53.5184
GeneID:102084707	SYN2	3.26841	2.96208	3.58652	0.990891	1.31592	0.389324	3.05504	0.810486	3.08536	0.65151	0.491551	2.42349
GeneID:102084708	LOC102084708	8.10503	36.4439	5.30167	1.51856	7.73892	9.85463	8.64295	3.71606	4.49749	2.29632	0.943157	1.59173
GeneID:102084709	PMP22	282.998	350.184	236	114.998	76.9757	86.1181	73.4933	66.1019	71.9813	25.7343	29.7625	46.6313
GeneID:102084710	SNCB	1.48351	3.24819	1.48523	0.56149	0.313043	0.294184	0.159031	0.309249	0	0	0	0
GeneID:102084711	HMMR	18.7873	27.0931	20.5453	6.85793	10.0452	6.15758	5.01739	4.06331	4.72233	1.33289	0.798913	0.899383
GeneID:102084712	PRELID1	226.144	197.513	267.116	100.673	116.136	77.4197	103.087	95.4799	74.4142	67.8548	49.0854	53.8657
GeneID:102084713	RPLP0	1638.77	1931.28	1684.31	596.699	674.464	793.563	763.639	680.529	568.276	544.618	546.87	567.456
GeneID:102084715	WFDC1	56.1277	52.6382	47.5837	84.7011	118.826	75.1494	173.62	79.3459	147.448	6.80246	12.4886	9.72762
GeneID:102084716	MTSS1L	47.0477	39.8845	40.4133	25.1428	29.1861	28.8614	22.6301	36.6735	17.9722	7.17708	7.32676	6.62602
GeneID:102084717	OLAH	5.26992	5.67639	4.88419	3.99278	3.19515	2.75043	2.09724	1.83329	3.26463	1.27933	1.75449	1.13173
GeneID:102084718	SDR39U1	19.3825	20.5801	18.5529	19.7735	12.4081	16.6647	20.3591	20.3043	14.8936	39.1426	28.5547	45.598
GeneID:102084719	FUT4	3.70613	2.36051	2.53879	4.12087	7.64615	4.63014	6.99012	4.56423	7.83422	1.9336	1.58031	2.76958
GeneID:102084720	KPTN	14.5972	13.3982	11.9401	18.1206	21.11	10.8262	19.2321	13.0493	13.4412	10.8892	9.28369	10.7507
GeneID:102084721	PIGQ	5.08765	5.49252	4.46734	3.38899	4.31025	3.70643	3.31345	2.9435	3.75593	1.65441	2.85324	2.5795
GeneID:102084723	DPY30	24.5489	43.2148	33.6189	25.461	27.7648	29.8284	31.1127	16.0775	19.4521	22.7989	19.6269	18.0726
GeneID:102084725	LEKR1	1.59492	1.23162	2.809	3.35872	4.20007	2.78328	2.78194	2.33638	3.23315	1.29674	1.02751	1.76585
GeneID:102084726	RNF146	22.3034	22.437	18.3826	21.1928	22.8701	15.9873	23.075	15.6508	18.0822	19.3603	36.5978	25.9693
GeneID:102084727	GRB10	20.3227	23.0589	28.2398	20.1269	20.9636	21.7849	16.7109	17.6543	22.9089	17.7886	27.3413	21.1233
GeneID:102084728	LOC102084728	15.8506	17.2841	14.2158	13.068	16.404	15.2951	17.9115	20.5354	14.9631	5.4087	9.20651	11.9888
GeneID:102084729	CANT1	15.0615	10.2297	11.4632	15.199	16.0758	16.5719	21.7021	21.0479	15.6858	9.41152	8.59738	16.5558
GeneID:102084731	PPM1M	5.54306	4.81224	5.19049	8.34169	10.5945	9.08593	11.4886	10.2609	13.5593	9.06411	6.22139	12.2926
GeneID:102084733	MISP	2.35922	1.59489	1.5795	7.01554	13.0337	6.59761	18.3796	16.1988	14.1607	8.97654	10.3777	11.2143
GeneID:102084734	ST14	2.70071	3.08909	2.72603	0.678751	1.48865	1.04855	1.57017	1.35654	2.25123	1.37451	0.960489	1.21432
GeneID:102084735	SLC16A1	53.6776	60.0451	47.8021	101.259	103.163	86.2652	217.875	200.032	155.18	72.4154	78.0031	108.063
GeneID:102084736	PPM1J	1.46118	1.04103	0.83444	3.8224	7.06478	6.22205	8.75878	8.54842	7.43502	11.0521	6.15852	4.54036
GeneID:102084737	ZFAT	3.48396	3.91997	3.70412	3.57045	4.62588	3.8669	2.99546	2.69983	3.1387	2.04847	2.96917	3.02664
GeneID:102084741	LOC102084741	3.21583	3.87053	3.38585	5.02909	4.73544	5.62023	8.70613	5.65048	7.07387	2.47395	4.04183	4.78905
GeneID:102084742	FYCO1	19.2591	20.8717	18.1493	58.9127	47.2936	46.1439	47.0214	41.9219	54.2693	78.5287	76.0462	114.119
GeneID:102084744	FAM8A1	30.1199	22.3107	20.0265	38.1129	41.5392	45.7952	37.5843	19.2344	34.9103	57.8851	63.2134	71.4696
GeneID:102084745	NDRG4	0.124087	0.137848	0.327995	0.176418	0.0738045	0.0469132	0.10174	0.512913	0.0715668	0.652653	0.222777	2.91055
GeneID:102084746	CARD9	3.89323	6.2105	3.71054	4.09912	4.21011	7.47392	6.34322	2.85843	4.78604	4.21026	3.46911	4.62003
GeneID:102084747	LOC102084747	1.10921	1.46521	0.743457	0.449421	0.175333	0.327633	0.178034	0.201041	0.083904	0.0882368	0	0
GeneID:102084749	CTSB	127.727	148.774	102.335	204.731	146.837	147.121	188.163	189.578	136.058	167.914	154.673	231.63
GeneID:102084750	FMR1	61.5286	63.773	58.5552	29.8237	38.1021	34.5997	31.1704	23.9759	31.559	17.6747	21.1112	22.5286
GeneID:102084751	CHN1	47.1073	38.6372	39.366	15.1091	29.1106	18.166	21.6838	16.5906	23.0669	2.71449	7.75274	7.54555
GeneID:102084752	MRPL20	133.954	134.855	125.622	81.4572	96.8071	66.7807	78.3993	85.4702	81.66	89.7472	72.6676	72.6544
GeneID:102084753	GPI	215.361	238.48	268.505	555.808	450.15	529.866	416.292	478.663	494.926	507.64	750.42	477.737
GeneID:102084754	LOC102084754	44.2804	28.9329	19.3957	24.8576	41.7614	27.9446	37.057	37.9882	50.9857	24.2693	19.7574	38.8901
GeneID:102084757	LOC102084757	13.1227	9.35074	10.2894	9.45671	13.2597	11.102	8.42373	6.64869	8.88803	0.479183	0.787255	1.1806
GeneID:102084758	CUNH1orf112	4.16642	4.33516	4.7679	3.51452	3.56939	2.90479	2.96737	2.89849	2.65965	1.9676	1.50714	2.63236
GeneID:102084759	ADM	16.5224	19.45	16.6234	15.8614	25.108	11.1362	22.734	27.5868	26.2052	15.2913	16.9416	20.6743
GeneID:102084760	PTPN1	12.5989	14.008	11.2873	11.4695	13.2198	10.6573	10.0268	10.9765	10.5889	7.49793	12.9473	7.85482
GeneID:102084761	NELFCD	36.812	34.7832	29.7814	21.0161	28.0754	20.5297	18.9416	17.1426	16.6972	15.8189	19.3974	17.55
GeneID:102084762	FAM206A	68.7377	81.6812	72.1447	17.2712	23.5459	19.7956	15.0464	15.7859	18.6804	16.1478	21.2297	11.6998
GeneID:102084763	MYOZ1	506.91	385.21	739.82	1542.74	1311.63	1417.77	1133.07	1095.17	1252.78	1436.98	1230.73	1407.98
GeneID:102084765	SLC37A3	15.1553	17.8549	14.1616	8.50632	13.0545	8.84793	11.461	12.1325	10.0087	5.24017	5.04434	5.66002
GeneID:102084766	LOC102084766	36.8291	31.9095	28.9341	33.0699	41.6786	38.2776	38.0768	33.5147	38.024	39.1391	41.3449	43.6837
GeneID:102084768	PSPC1	10.9591	9.21195	12.2676	6.31594	7.0365	6.092	4.45536	3.58946	5.68925	6.72607	6.95891	4.66425
GeneID:102084769	HDLBP	309.383	245.421	219.021	133.171	124.805	129.305	112.018	142.688	110.278	102.129	119.981	103.556
GeneID:102084770	NDUFV3	64.8207	46.8367	50.651	82.1132	51.9454	61.7789	58.5864	54.6083	33.5947	65.7109	55.8718	74.4162
GeneID:102084771	TPT1	9961.47	10583	9088.71	4663.94	6198.43	6361.26	6184.16	5290.91	5685.66	6049.18	5548.79	5353.28
GeneID:102084773	GUCA1C	0.330948	0.83287	0.734044	0.169138	0.120419	0.395964	0.549508	0.308974	0	0.399815	0.206622	0.0849388
GeneID:102084774	SLC16A5	0.827065	1.00576	0.602026	0.613926	0.886273	1.21584	1.02411	0.99589	0.956425	0.287066	0.381969	0.263732
GeneID:102084775	ARSA	3.97376	4.22329	5.37075	6.39654	4.12656	4.8655	4.25965	8.58329	3.41962	1.16705	2.71589	2.09048
GeneID:102084776	CHN2	12.6846	7.53269	11.3928	7.59349	9.05798	5.96307	6.84706	2.68935	7.2646	1.53579	1.75831	1.35562
GeneID:102084777	USP22	22.9964	24.6773	19.5297	14.3446	17.0111	13.982	15.6593	18.011	12.5242	9.26638	7.55186	6.65711
GeneID:102084778	INTS1	11.8499	12.6537	9.98799	6.39419	7.78636	8.76133	6.62393	7.03569	6.36649	5.57465	4.5892	9.00061
GeneID:102084779	POU3F3	0.719329	0	1.11075	1.87836	0	0	0.600677	0.561609	0	0	0.546021	0
GeneID:102084780	PHLPP2	6.85279	7.264	5.78085	7.29265	7.36218	6.35232	6.71802	8.31995	6.67061	7.93301	9.31742	10.7104
GeneID:102084781	MRPS34	111.679	99.574	100.245	62.1337	103.222	61.5814	95.2944	115.067	106.789	77.6038	56.7273	71.0561
GeneID:102084782	CLPTM1	33.1451	32.5178	28.7483	28.085	26.1434	26.0045	25.55	22.8891	27.3688	15.6264	18.1837	24.6282
GeneID:102084783	DTWD2	15.8032	17.1611	21.9114	5.75797	9.69563	9.72849	5.3478	1.70522	3.29353	1.90209	8.02599	4.33666
GeneID:102084784	USP5	82.5141	85.1508	78.0702	26.4018	26.7238	22.1817	20.1391	20.7559	16.3587	16.0414	15.7429	18.9125
GeneID:102084785	EEF1A1	3653.26	4838.48	4240.55	1654.77	1985.36	2303.73	1935.25	2046.52	1505.8	704.836	709.742	812.886
GeneID:102084786	KCNF1	7.16675	5.30408	2.05462	23.3993	7.29731	7.37392	12.645	9.71976	17.2895	17.371	0.513711	2.2232
GeneID:102084787	SFXN3	32.0266	27.2905	28.3302	15.6601	20.3879	14.2578	23.899	20.387	14.2077	6.5758	6.50792	8.881
GeneID:102084789	LOC102084789	5.49388	5.60876	5.6974	7.43375	7.70601	5.94707	12.7517	4.02462	9.98515	10.0973	6.30794	9.06136
GeneID:102084791	MLST8	17.0576	22.1041	19.1562	17.0905	18.5118	20.1772	17.9373	16.9132	13.1941	12.0647	13.8701	16.9421
GeneID:102084792	EFNB1	56.9735	46.3753	43.0881	39.7503	41.148	44.7766	36.7243	44.0139	27.0164	20.8578	16.811	19.0835
GeneID:102084793	PARP11	22.2798	18.5533	21.2227	14.812	19.7666	17.3273	18.997	7.52007	19.78	11.041	9.67698	13.5497
GeneID:102084794	SSRP1	72.3822	61.0388	68.7348	30.5728	36.9521	31.6858	31.6705	35.1352	26.2412	21.379	24.9136	28.4011
GeneID:102084795	ST3GAL5	6.38319	4.20495	5.16606	5.79654	6.5921	5.24959	7.06085	4.08248	6.76621	9.69533	10.892	22.2858
GeneID:102084796	LOC102084796	0.877592	0.73857	0.801766	0.994677	0.852475	0.78919	1.2834	1.37321	0.719366	0.572642	0.394668	0.61326
GeneID:102084797	LOC102084797	5.17042	4.82438	3.21441	8.72396	10.9501	10.6838	10.2245	8.3604	10.9087	5.87548	3.87984	5.59806
GeneID:102084799	KCNG3	1.06353	0.620245	1.00696	0.128214	0.105454	0	0.0436541	0	0.0235926	0.0649403	0	0.0805187
GeneID:102084800	LPAR4	30.9335	32.7346	24.9622	47.1039	60.7949	36.0309	53.82	45.3446	43.6749	9.39164	8.28975	12.6378
GeneID:102084801	BAHCC1	15.3163	15.7865	12.9657	9.48886	8.73599	10.6967	11.6902	10.834	7.54484	6.58076	3.60517	3.45217
GeneID:102084803	TAF6L	7.00538	8.36488	7.8931	14.306	16.7982	13.9974	18.3546	17.5201	16.2599	10.5956	8.27823	15.5235
GeneID:102084804	MRPS18C	116.18	146.231	85.6007	92.5133	105.427	79.5854	114.898	142.464	152.127	224.879	146.834	222.022
GeneID:102084805	PBK	107.413	113.992	120.627	23.5908	34.8128	22.1884	14.9939	13.3773	10.6069	0.29981	0.305422	0.370003
GeneID:102084806	PABPC4	103.268	71.7982	88.5869	79.8796	56.7859	72.0458	42.744	50.6824	52.6925	64.169	74.938	73.1932
GeneID:102084807	CUNH17orf58	74.7723	55.4752	83.7415	12.1994	39.4987	20.1071	18.1498	23.0336	20.5619	15.0107	10.9986	11.8786
GeneID:102084808	SRRM1	109.767	110.785	99.2102	53.2369	60.4839	46.6396	43.473	46.9797	48.5383	32.8028	40.4336	41.8241
GeneID:102084809	NTMT1	38.4744	26.8734	32.8158	22.1887	23.5826	17.7963	22.2195	24.5965	17.6133	17.285	14.4992	17.1299
GeneID:102084810	DFFB	10.3251	10.1955	8.29893	10.073	10.5754	11.4761	14.6063	8.51671	10.8049	5.9848	6.45624	8.688
GeneID:102084811	CPNE1	33.2369	42.7142	37.7318	26.7014	38.7521	33.1773	36.7322	37.4358	32.339	22.6948	21.53	29.5081
GeneID:102084812	MICALL1	12.3937	13.4079	11.2903	17.3824	19.7145	14.9071	16.2946	16.7486	12.2857	4.03963	5.15423	6.56587
GeneID:102084813	HADH	185.748	175.292	187.439	226.533	328.609	210.78	291.831	243.045	329.716	258.845	265.768	290.345
GeneID:102084814	TCF7L1	20.5434	15.8833	18.3126	10.2665	10.0868	8.70501	7.17706	10.2756	6.41665	1.96411	1.60715	4.68156
GeneID:102084817	MARCH11	1.27539	0.493452	0.422611	0.964498	1.39433	0.748216	1.71614	1.14278	0.393919	1.1565	2.2275	0
GeneID:102084818	LOC102084818	16.3373	10.381	23.2446	40.2548	50.1608	45.2425	48.6411	53.1032	53.6878	51.7268	39.3102	43.1806
GeneID:102084819	RTKN2	4.79246	3.64461	4.53154	1.1253	1.68372	1.46271	0.647876	0.691699	0.800128	0.445882	0.432528	0.319611
GeneID:102084822	CTDSP1	13.1653	11.3362	10.7913	13.4281	18.5256	14.4505	16.4939	20.2995	11.3147	14.7067	11.3009	17.5091
GeneID:102084823	DIRAS3	0.479474	1.06581	0.722472	0.129446	0.0511139	0.0478626	0.0790838	0.0760127	0.109821	0	0.0260344	0
GeneID:102084824	NRDC	71.9693	66.1466	69.412	78.5944	65.6857	67.1359	73.5352	87.5641	77.1534	110.269	98.1474	126.056
GeneID:102084825	RBM43	8.22647	10.5176	8.12141	7.30583	11.1288	9.0182	13.1263	10.8096	9.16955	7.07543	7.0686	6.69232
GeneID:102084827	MGARP	491.611	431.782	386.522	1162.54	1926.28	1027.37	2098.67	2385.43	2662.73	2432.86	1714.9	1905.76
GeneID:102084829	ST8SIA5	2.42152	2.93695	2.05784	1.86281	1.62316	0.987777	2.29207	0.647347	1.09097	0.999083	0.931263	0.745066
GeneID:102084830	PHACTR4	11.0312	8.81897	10.2906	15.747	19.5504	12.1617	20.9817	27.9411	14.8616	8.11626	10.3472	10.0866
GeneID:102084831	USP28	25.8351	24.7036	29.3392	24.0723	18.1023	22.2636	16.0088	19.3987	20.8134	17.8779	18.41	29.5914
GeneID:102084832	RGS16	0	0	0.0998445	2.0991	6.12904	0.584656	2.43997	1.63558	1.43096	0.103333	0.329552	0.180314
GeneID:102084833	SOD3	10.4323	11.531	9.99179	15.8389	23.0472	24.5981	23.5357	19.9474	16.6764	18.7241	12.6573	10.8094
GeneID:102084834	RFC1	32.4696	28.5801	29.5382	10.6312	14.1194	9.55381	10.0538	10.3722	10.2949	9.68833	11.4466	12.9831
GeneID:102084835	ULK2	31.9491	43.6017	33.6877	35.7635	24.8795	17.6948	24.3043	31.0495	32.3403	26.058	34.8999	32.4908
GeneID:102084836	LOC102084836	4.29599	5.42027	2.82858	1.86391	2.6295	1.84543	2.43252	2.27917	1.01985	0.466021	0.235156	1.15315
GeneID:102084837	AHSA1	103.825	95.7229	92.9556	127.57	114.834	134.726	124.031	121.001	129.44	158.922	126.324	125.548
GeneID:102084838	CASTOR1	4.91089	5.37229	6.45141	26.9997	28.9895	23.0665	43.2859	51.405	29.2	6.75234	13.2461	12.6133
GeneID:102084840	LOC102084840	0.266158	0.118843	0.0767669	1.28959	0.685805	0.910085	2.37468	2.36045	1.43529	2.90504	2.59731	2.40862
GeneID:102084842	WDPCP	1.82492	2.1487	2.36312	2.17891	2.97779	1.93304	2.36144	1.70786	2.13819	0.453464	0.520587	0.351471
GeneID:102084843	CRIM1	19.5597	20.2608	18.8768	14.0983	19.4293	11.1553	27.6304	21.5295	27.0376	46.1659	32.2789	52.8576
GeneID:102084845	ADAM8	0.327272	0.545356	0.645247	0.142738	0.0693595	0.0877814	0.0475524	0.0857801	0.113034	0.159033	0.706988	0.168886
GeneID:102084846	LOC102084846	3.06897	2.91898	1.24562	9.39403	12.7379	6.85128	18.0597	21.2387	12.9183	5.76866	6.09565	5.59813
GeneID:102084847	LOC102084847	111.88	94.8885	79.9386	91.7829	170.644	112.338	287.454	418.248	258.467	170.959	184.69	153.823
GeneID:102084848	WDR20	8.96049	8.41587	6.94543	7.10096	9.75682	9.27435	7.68296	8.97346	9.99711	8.16712	8.85081	8.15864
GeneID:102084849	LOC102084849	10.0542	11.0474	9.34194	8.0777	6.64458	7.64919	5.18155	3.35802	6.66272	3.68574	3.59184	3.77795
GeneID:102084850	GNB4	54.3897	57.7798	47.5775	26.5638	45.4732	33.1792	28.4077	44.849	27.4243	15.2559	20.7644	16.7629
GeneID:102084851	TSPO	90.1227	112.332	87.0214	46.3947	69.6867	51.453	62.1224	33.6997	51.8935	24.0041	19.1493	25.9169
GeneID:102084853	AIG1	126.822	229.082	154.859	120.09	97.6193	93.734	85.832	90.3763	133.298	106.284	99.1791	67.7935
GeneID:102084857	GPR37	0.49643	2.74771	0.568602	0.141991	0.0234512	0.0677661	0.0242427	0.0236471	0.0258927	0.0239468	0	0
GeneID:102084858	NRAP	127.901	201.416	159.664	229.451	386.814	328.668	238.356	220.736	192.724	476.01	1159.92	349.712
GeneID:102084860	TRH	1.278	1.70597	2.67695	1.11997	1.15357	1.23574	2.59076	2.13268	2.87893	0.482545	0.525369	0.828212
GeneID:102084861	MTFR2	8.61482	9.16679	9.63321	4.22985	8.03764	3.62394	4.49052	4.13221	4.56972	1.0927	1.66095	0.373781
GeneID:102084863	COL9A2	1.57914	2.96339	1.14037	0.181399	0.0886071	0	0	0	0	0.0431414	0	0
GeneID:102084864	KLHL29	3.91978	5.59188	3.22054	6.40257	3.66096	2.31432	2.03856	3.57936	1.69124	3.78661	2.69818	2.65862
GeneID:102084865	NUDT5	31.0466	32.5503	30.5956	17.7374	19.3145	20.7727	16.5927	15.5679	19.9898	14.4334	9.39514	9.26512
GeneID:102084866	PLPP5	3.48771	4.44012	3.91635	2.21978	2.0763	2.01167	1.35468	2.62389	1.35104	1.15018	0.741312	1.32505
GeneID:102084867	APP	252.776	252.08	238.402	131.36	169.734	116.998	189.61	154.189	181.801	73.6838	79.8153	78.6931
GeneID:102084868	LOC102084868	14.4669	18.549	10.9878	13.0432	12.9049	10.8696	18.2716	16.9295	20.9247	18.4046	14.0506	30.3493
GeneID:102084869	SNRNP200	30.802	28.3119	27.8542	16.6162	18.0651	17.799	14.0591	16.3509	15.2495	13.9223	15.3999	19.643
GeneID:102084870	MAPKAP1	33.4644	24.5094	31.787	16.8925	15.9971	15.1368	15.3897	14.5478	14.3139	15.1577	11.7261	15.2748
GeneID:102084872	LOC102084872	16.4225	13.7812	21.2831	28.3431	38.6	23.8795	53.1372	52.7422	41.5887	4.74402	9.24831	9.58417
GeneID:102084873	DCAF7	26.245	19.8807	18.1703	8.78723	11.3148	11.4815	6.33357	10.0058	7.57928	3.88282	4.53663	4.76271
GeneID:102084874	ANKS1A	6.53538	5.65129	5.96552	9.10888	10.1351	10.023	7.90973	12.9073	9.04476	5.3441	5.50073	7.35529
GeneID:102084875	LOC102084875	36.972	39.4548	29.5809	47.9758	46.4692	53.1503	39.7476	53.4079	50.3404	45.0194	28.0507	37.8336
GeneID:102084876	LRP1	54.253	56.9098	42.9803	20.1178	22.9831	22.6743	18.53	21.4538	16.1809	7.83965	8.98065	10.7688
GeneID:102084877	SELENOP	70.9953	160.707	102.032	362.029	209.888	244.461	172.631	164.608	174.25	100.623	76.8955	110.011
GeneID:102084878	NHLH1	0.0939264	0.207203	0.119061	1.76647	0.771105	1.26442	1.11534	1.20596	1.51934	1.5047	0.47505	0.684065
GeneID:102084879	MAPK1	48.3452	39.1647	40.7443	48.6781	47.3992	39.1699	41.8702	26.5185	44.8155	35.8468	39.9085	35.4088
GeneID:102084880	NTN1	0.35894	0.300574	0.286618	1.47951	0.953449	1.10772	1.4827	1.6177	0.866935	0.605597	0.95098	0.750278
GeneID:102084881	LOC102084881	6.442	7.578	6.03931	2.44574	3.39054	1.85417	1.54595	1.33777	1.73002	1.28403	1.45939	0.609709
GeneID:102084882	LOC102084882	15.5313	14.0637	11.9749	14.7314	5.49041	13.4267	0	2.20404	1.25705	0.585403	1.60775	0
GeneID:102084883	KDM2B	11.8369	10.1332	9.47046	15.5723	19.2807	17.9764	15.9398	15.3774	16.752	8.45899	7.73935	10.2935
GeneID:102084884	LRRC39	14.2381	24.6901	16.0635	15.9953	19.8932	16.8018	21.4192	12.0138	15.7734	19.6305	13.4492	16.0501
GeneID:102084885	LPAR1	8.93142	9.30155	5.69886	2.37526	2.88951	3.21346	2.75442	4.11893	1.87791	1.0577	1.21566	0.959519
GeneID:102084886	ATP6V0D2	0.622763	0.13746	1.58445	0.553702	0.851012	0.75975	0.812346	0.793139	0.476777	7.42806	2.58505	0.382061
GeneID:102084888	INTS14	22.4756	21.9318	22.047	7.61603	13.0821	10.1357	9.34493	7.80971	8.94868	5.81676	6.22185	5.97833
GeneID:102084890	SCLY	16.0541	12.4683	15.8453	15.8971	13.5241	11.5108	15.1371	15.2947	13.2345	14.4602	15.8435	17.6233
GeneID:102084891	CCT6A	292.505	258.499	285.235	134.622	145.707	150.644	111.96	105.57	97.318	122.649	108.007	89.5108
GeneID:102084892	CELF1	36.9852	31.1026	27.9251	14.352	15.4541	10.5154	14.75	12.6218	15.2479	14.8158	17.9851	16.6825
GeneID:102084893	STARD9	15.5411	12.4741	11.4668	11.2943	14.7763	11.5829	14.9662	12.8283	16.7485	3.11283	5.37598	5.06691
GeneID:102084894	HMOX1	19.4755	28.6729	17.4723	31.8729	31.8754	14.9495	26.3158	20.5547	33.3475	30.3777	17.2846	129.757
GeneID:102084895	WDR60	5.57605	4.18212	5.36447	2.08892	3.47431	1.79082	2.0894	1.24039	2.19124	0.93914	0.942998	1.0515
GeneID:102084896	TRIM25	2.50453	7.92786	1.71473	2.84602	4.86059	5.01952	3.88702	6.1687	2.76233	1.51087	1.76161	1.17598
GeneID:102084897	MAT2B	68.4982	78.4341	78.0447	62.007	76.6173	65.8199	74.2666	58.1539	68.0213	69.3954	82.3407	79.3194
GeneID:102084898	RAB24	55.7565	37.7443	42.7302	23.7355	31.0129	24.9683	27.6766	29.1534	20.477	27.8612	27.2783	30.5811
GeneID:102084902	NMT2	15.2344	15.1936	11.6248	9.72569	12.7442	11.2119	11.4138	7.173	9.83833	7.67059	6.60201	7.76612
GeneID:102084904	PIK3R2	24.6123	28.4035	16.5812	13.4589	20.9298	17.1999	10.6653	19.9075	12.5773	24.4112	6.42221	16.7132
GeneID:102084905	TENM3	9.84975	8.30496	7.00957	8.19733	6.06717	6.94908	4.53029	6.68327	6.5384	7.97229	6.74712	9.80287
GeneID:102084906	METTL26	7.33336	7.89807	10.9538	5.5937	6.0025	3.28852	4.90262	3.57596	2.93457	3.86635	8.77218	4.54181
GeneID:102084907	DNER	0.59435	0.315313	0.757577	0.0564921	0.167259	0.133969	0.403741	0.14007	0.121547	0.199587	0.116252	0.0352074
GeneID:102084908	LOC102084908	19.2943	21.709	18.7762	8.18468	9.36575	8.33111	8.04528	7.74945	7.58967	8.80419	8.77592	12.1607
GeneID:102084909	NXPE3	3.32817	2.17858	2.64861	3.54377	3.43426	5.01475	2.42433	2.74155	2.00966	1.04975	1.03622	1.07947
GeneID:102084911	ECHDC1	2.7427	2.50348	3.04373	1.83992	3.0543	1.92617	2.95914	1.97005	2.04139	2.03884	1.93232	0.82882
GeneID:102084912	COBL	30.4252	33.8809	25.4212	19.1073	17.137	20.5082	11.8723	18.0477	14.1834	14.4075	24.7143	13.4832
GeneID:102084913	HIP1	10.6172	9.71195	8.1354	13.7607	11.8768	10.3325	16.0264	14.6163	10.3284	10.1091	10.9523	7.81415
GeneID:102084915	CYTH1	19.5244	17.1356	13.533	23.9056	24.2379	24.4988	31.4844	31.2836	25.6471	19.2715	18.1293	20.5702
GeneID:102084918	MGAT5	8.50597	9.79173	6.58604	8.00807	10.4192	8.24412	8.78085	7.48251	8.09524	2.86322	3.08854	3.47857
GeneID:102084919	STT3A	130.633	120.136	126.297	44.6821	52.1908	50.4726	50.8894	52.9148	48.7757	32.3554	28.6939	38.5714
GeneID:102084920	PTBP1	101.449	78.5444	82.254	52.8334	86.9782	52.8084	62.9199	65.2	64.505	25.6456	32.6642	29.624
GeneID:102084921	FAM167B	0.366404	0.636986	0.135734	1.91088	2.85488	2.28531	3.91822	3.09881	1.7024	0.209067	0.645343	0.688822
GeneID:102084922	IDNK	4.05614	5.10084	3.35512	6.73452	6.39298	1.85592	2.68815	1.65729	3.7922	2.57966	3.6131	2.70557
GeneID:102084923	NFRKB	32.3064	22.2214	29.8554	17.6039	18.1217	17.5203	13.6212	17.9341	17.9146	18.1145	17.3041	24.5227
GeneID:102084924	FAM19A3	0.457855	0.237118	0.402257	3.954	0.647701	1.60937	7.14061	3.19629	6.58456	0.419307	0.206251	2.56256
GeneID:102084925	ST7L	13.1322	16.4549	16.7194	10.993	15.9659	10.9204	15.9699	12.4346	11.2631	6.08015	7.01659	6.07837
GeneID:102084927	KHDRBS3	50.2017	57.2107	63.9275	23.9113	17.8926	14.3367	11.45	19.4753	15.0991	5.54818	10.7088	11.7089
GeneID:102084928	CCNB2	59.3345	75.2232	47.6912	13.9128	22.0121	12.8528	8.96815	8.94941	7.59136	2.51363	3.10924	3.09756
GeneID:102084929	MFAP1	24.6677	21.4683	17.2137	16.5562	23.1087	17.9678	22.3022	21.4743	16.5984	12.3822	12.6872	15.9791
GeneID:102084930	SUSD4	0.254967	0.46014	0.274312	3.94829	3.38951	1.501	4.12611	3.32661	2.8465	0.763586	1.33322	1.02318
GeneID:102084931	ZNF777	13.4481	11.9236	14.3137	12.9601	10.746	11.1395	10.356	11.9438	10.3955	8.12728	9.47375	13.0606
GeneID:102084933	XYLB	1.73469	2.87273	3.06285	1.37285	2.92482	1.17007	3.15617	2.09768	1.48921	0.940983	0.662113	1.2632
GeneID:102084934	NUP153	34.7599	26.4826	29.0885	11.0477	11.3234	11.5018	9.90932	11.0367	9.64088	12.9125	20.2504	14.1863
GeneID:102084935	GPSM1	6.47289	5.28744	4.66954	5.52117	13.8205	5.76648	9.68491	7.42007	9.80322	2.06703	2.247	3.63467
GeneID:102084936	LOC102084936	0.0845397	0.79055	0.437533	1.36667	0.0831326	1.14243	0.383345	0.65408	0.283725	0.081465	0	0
GeneID:102084937	FDFT1	17.1175	18.8119	24.4345	29.185	40.3337	27.8373	39.1125	44.8063	44.3736	46.086	58.499	55.0149
GeneID:102084938	CHRNA1	9.73139	7.48957	7.12759	30.2242	17.1336	5.65183	10.8178	7.57266	16.3834	12.4795	2.96898	29.9016
GeneID:102084939	TMEM88B	0.875546	0.0642036	0.772665	0.232305	0	0.0545214	0.0589653	0.055047	0.0583405	0	0	0
GeneID:102084940	WTIP	5.69414	5.27627	4.96455	4.77513	9.94962	3.87652	5.87803	4.51248	6.14202	2.52075	2.57662	1.82811
GeneID:102084942	LOC102084942	332.574	316.105	239.022	1226.15	1449.25	943.93	1580.33	1439.42	1363.71	841.258	780.561	939.755
GeneID:102084944	KLHL8	8.56944	7.70233	8.04257	11.5423	12.0686	11.4279	10.2155	8.71576	11.5068	11.534	7.56817	15.2652
GeneID:102084945	METTL18	3.12588	3.21053	1.76656	0.957742	0.759526	1.10124	1.30757	0.887762	0.936736	1.05036	0.67391	0.288588
GeneID:102084946	SBF2	14.9797	11.3557	11.5588	6.99475	10.9167	7.68505	6.86195	7.60488	6.81439	4.49896	4.7229	4.86973
GeneID:102084947	EIF4G2	410.233	355.32	384.458	570.417	441.167	383.055	496.956	393.663	408.066	487.664	609.284	519.079
GeneID:102084948	LOC102084948	1.20238	1.80613	0.951369	1.01817	1.87236	1.53381	0.531876	2.1663	0.709371	1.49473	0.226212	0
GeneID:102084949	NPEPL1	44.691	38.8208	44.5278	41.7336	57.6636	55.5413	38.4259	49.6642	48.1914	35.6096	36.9336	24.3737
GeneID:102084950	HMGA2	10.6754	6.68821	8.30051	0.358599	0.236148	0.11241	0.121367	0	0.122924	0.0772771	0.117802	0.0479437
GeneID:102084951	TAOK3	12.6242	12.4593	10.2544	11.2757	13.7478	12.5814	10.6916	13.116	11.9845	9.92739	12.9927	12.3445
GeneID:102084952	KDM7A	5.21435	6.25265	4.46921	6.0486	6.50453	6.69943	4.8781	4.47312	5.70125	4.98525	10.6684	8.84775
GeneID:102084953	SFRP2	7.33205	5.45947	4.0994	1.81385	3.08877	1.90918	1.3472	1.37074	1.35741	0.65994	1.26668	0.306506
GeneID:102084955	LOC102084955	205.004	209.462	221.783	1.73059	3.88577	4.05101	0.876178	1.55326	2.35324	1.01145	0.615692	1.06628
GeneID:102084956	SLC25A30	24.5583	33.0629	15.6469	22.422	50.5023	22.9636	57.2788	91.1532	234.823	70.887	25.8679	10.7615
GeneID:102084957	SPRYD7	49.8784	48.4396	49.8845	39.8327	55.0262	36.6638	50.7513	32.786	49.3042	37.9478	35.7271	22.3595
GeneID:102084958	CDR2L	9.29046	7.47244	6.58291	8.92495	11.7827	11.1672	9.88006	9.24312	9.33072	1.75811	1.58775	3.14437
GeneID:102084959	VEZF1	33.3689	30.5461	25.7147	26.8559	32.4678	30.8994	29.9855	32.2916	28.4994	29.4453	30.4617	36.3038
GeneID:102084960	LOC102084960	0.340953	0.124511	0.106491	0.0562226	0.0552756	0	2.73818	1.55178	0.40487	0.938569	0.396262	0
GeneID:102084962	DHRS7B	30.7091	63.6764	52.5495	95.2844	114.921	72.2585	92.541	118.39	101.966	64.5766	39.5511	50.4084
GeneID:102084963	MICALL2	3.30299	1.98971	1.56311	2.82928	5.81254	2.60506	3.48646	2.34928	2.0848	0.512976	0.707973	0.712679
GeneID:102084964	TMEM182	92.3507	185.281	94.3593	76.2571	51.2736	69.3681	71.4959	65.3389	50.9419	89.0988	62.9504	116.664
GeneID:102084965	ATXN1L	13.0146	10.9829	9.78618	7.41547	10.0198	7.1812	9.72085	8.90538	7.77957	5.89116	5.92144	6.53397
GeneID:102084966	GLYR1	64.8138	69.4575	58.3597	37.8119	48.9005	36.2481	41.52	49.7255	36.1233	34.6047	34.0949	35.8749
GeneID:102084967	SKP2	22.1145	19.2115	20.9176	7.69213	13.6694	9.6039	8.45818	7.43744	9.67975	6.60465	4.9428	7.6949
GeneID:102084968	DMXL1	13.1197	13.8287	10.9518	9.71471	11.6501	10.9	10.1519	10.8104	10.6806	13.2124	16.4371	15.3792
GeneID:102084969	LRRC23	0.385242	0.561534	0.482814	0.570856	0.499353	0.710921	0.0642604	0.485571	0.129532	0.062496	0.126859	0.231482
GeneID:102084970	KCNQ5	10.2032	6.53765	10.0431	4.70998	3.90592	2.05052	2.00753	3.61343	3.62552	2.40575	4.19652	5.51283
GeneID:102084971	ROCK2	84.5159	83.8382	66.8655	58.3582	58.1042	47.4067	32.9214	26.6965	40.1617	37.8818	172.195	39.0024
GeneID:102084972	LOC102084972	21.0524	17.9458	17.2319	16.0902	15.5293	14.8662	16.2334	13.7727	15.0068	6.63207	6.96551	9.05247
GeneID:102084973	PEX13	22.1447	20.8531	21.4097	19.4665	26.3368	23.2583	28.1085	18.7025	27.3964	25.7116	21.906	29.3076
GeneID:102084975	CUNH16orf45	12.6599	20.3467	9.2466	13.4809	21.8402	23.6575	29.304	29.9417	39.5656	56.1148	52.6013	60.9127
GeneID:102084977	LOC102084977	0.0724372	0.142099	0.154585	0.561769	0.341639	0.0763838	0.517158	0.250266	0.667327	0.23695	0.292209	0.234876
GeneID:102084978	FAM155B	8.38139	7.22082	6.99257	7.78253	11.5938	11.2222	7.9748	10.6712	10.9975	14.099	12.9442	16.3218
GeneID:102084980	TSPAN9	188.113	175.244	189.772	64.9942	123.471	109.138	72.0971	61.5779	68.88	22.3033	29.4474	22.2265
GeneID:102084981	TIMM10	137.921	159.821	192.96	166.277	81.3909	92.024	146.573	122.781	83.8128	146.69	101.583	131.471
GeneID:102084982	MCCC2	130.366	149.989	126.299	83.2069	75.3356	36.0014	80.3958	58.3072	82.1578	87.3137	80.716	114.494
GeneID:102084984	CDCA7	34.2998	24.4093	26.8908	6.51676	7.36196	3.93311	3.32679	2.84602	2.4424	0.4015	0.582312	0.790543
GeneID:102084985	MTA3	23.4069	24.5936	22.2344	10.1721	12.5697	10.3231	8.63845	11.8879	10.9522	6.42172	6.11164	9.01801
GeneID:102084986	LOC102084986	0	1.18758	0.907445	0.570861	0.634699	0.299672	0	0.646893	0	0	0.330312	0.742763
GeneID:102084987	FSCN2	0.299775	0.219784	0.605527	0.760294	0.146394	0.137802	0.644665	0.350168	0.559255	0.188377	0.196451	0.174267
GeneID:102084988	HGF	2.72166	3.51719	2.65493	0.507176	0.643006	0.619682	0.436462	0.247725	0.43116	0.355546	0.166128	0.255197
GeneID:102084989	ZNHIT2	10.2159	9.55613	8.4721	7.92323	9.75163	8.46627	8.51256	9.174	10.8901	7.1544	4.57185	7.57812
GeneID:102084990	LOC102084990	1.4756	1.399	0.510129	0	0.185819	0.462984	0.306789	0.130461	0.281396	0.486197	0.115888	0.270663
GeneID:102084991	EPHX2	20.8875	18.3598	13.741	30.087	23.5734	14.7581	22.1223	28.2308	20.3017	19.6363	28.8174	27.6276
GeneID:102084992	MACF1	17.2707	15.6621	14.8447	13.9009	17.9692	17.8443	18.8585	22.7528	18.4039	10.5533	12.8535	13.7963
GeneID:102084993	FAM103A1	19.4926	27.2015	21.6096	18.8258	20.1574	16.9306	18.1276	18.1163	19.9412	19.9283	14.0157	17.5215
GeneID:102084996	SRSF10	88.0296	78.0106	82.9183	23.3772	26.8884	25.3317	24.7817	23.4723	23.4007	19.4886	20.4563	21.239
GeneID:102084997	CUNH1orf174	7.55866	7.96522	8.32095	7.28817	8.84325	9.42971	13.5668	9.8892	8.02068	6.47763	7.12237	10.3744
GeneID:102084999	LOC102084999	0.714341	1.32798	0.592417	0.850583	0.964656	1.34	0.99621	1.14848	1.60071	0.351512	0.811084	0.654755
GeneID:102085000	EP300	13.8612	11.5055	10.8099	14.4991	13.6877	13.0246	15.0025	15.9616	14.2651	9.22932	12.2518	14.4877
GeneID:102085001	LOC102085001	1.09836	1.33243	1.26721	2.61511	1.88497	1.74898	2.57886	1.46894	3.43551	4.48435	7.64659	8.06213
GeneID:102085003	UBE2Q2	105.324	106.801	83.0251	87.4741	91.1647	90.6856	71.8355	62.9173	76.8208	75.0108	85.4597	74.7835
GeneID:102085004	ALOX5	3.60903	5.73869	2.02867	2.68948	5.81187	2.93771	2.81835	3.80499	2.96577	1.67631	1.47852	0.884593
GeneID:102085005	LOC102085005	4.48331	3.99657	2.7647	2.512	5.4713	1.54844	4.31454	2.71292	3.11265	2.16487	1.87349	4.65207
GeneID:102085007	ATXN2	37.6078	33.6611	29.6678	24.8414	28.8864	28.1927	20.412	24.2525	23.0446	21.6237	24.7078	27.8696
GeneID:102085009	CNOT9	73.8422	72.3859	72.3848	31.3125	37.8403	42.5233	32.794	32.7703	30.5935	34.3113	36.2034	33.5359
GeneID:102085011	TXNDC12	25.5299	27.4273	24.5279	13.268	19.3136	15.9978	16.5138	13.7754	13.4058	6.32006	5.24543	6.47471
GeneID:102085012	TNFAIP6	23.5156	23.797	17.8878	7.04938	5.65349	4.94681	5.26225	2.96666	4.45806	1.91513	2.12068	1.04472
GeneID:102085013	SLC7A11	0.70059	0.669651	1.01514	0.511721	0.503162	0.523735	0.236098	0.631323	0.587876	0.835083	0.661663	0.860134
GeneID:102085015	HSD17B12	107.735	152.801	117.817	44.0847	39.2412	30.1435	32.8	30.1766	33.8054	20.8034	33.3559	19.3581
GeneID:102085016	PIAS2	28.6475	28.098	24.8531	16.4795	21.83	16.2434	15.3613	15.8532	16.5984	10.5695	10.8492	16.387
GeneID:102085017	FAM76A	14.0627	9.98671	10.8038	9.35015	11.7313	12.1997	9.61068	13.2387	9.23079	8.90946	6.65959	11.4181
GeneID:102085020	DHX15	103.705	96.3286	77.6802	48.3422	56.7494	48.0026	45.1953	49.0041	40.088	39.4868	40.8327	41.4638
GeneID:102085021	RELL1	23.3405	23.225	25.5129	23.6293	37.4762	29.5927	26.6521	15.7457	22.0851	14.7435	22.8551	18.1117
GeneID:102085022	SLC8A3	5.12517	4.92493	5.38675	3.22324	1.02098	2.33777	1.05973	0.627501	1.43726	3.80678	2.42539	6.46343
GeneID:102085023	LIN52	30.446	25.3266	27.1928	21.7824	17.486	16.1229	18.5325	10.7571	16.6951	15.7105	12.419	18.6719
GeneID:102085024	ISM2	24.0564	16.8529	17.1049	27.613	10.2194	24.8947	4.40317	2.458	2.82572	0.460555	1.56817	0.569938
GeneID:102085025	SF3A1	57.417	58.6171	54.2366	44.0835	40.5827	42.3024	36.8159	44.6806	33.6605	33.3471	30.8111	41.2763
GeneID:102085026	FAF2	72.3275	67.701	60.8222	30.0939	36.8904	26.1572	30.9393	34.2892	31.0133	15.3424	17.7932	18.6891
GeneID:102085027	MAPK9	38.167	35.9049	35.5648	58.8799	68.9565	53.0834	33.24	18.4137	43.3393	25.014	30.4399	27.934
GeneID:102085028	LOC102085028	0.219723	0.462636	0.437859	0.323685	0.531165	0.543751	0.206237	0.325717	0.133149	0.0818835	0	0.254269
GeneID:102085029	OTX1	0.555014	0.664896	0.236566	0.050498	0.049168	0.140371	0.151205	0.0464717	0	0	0	0.0600545
GeneID:102085030	FEZ2	44.6572	48.8131	44.5776	34.9875	37.5707	37.8419	30.6193	17.5321	39.6208	24.4706	20.4599	19.6829
GeneID:102085031	PLEKHM3	5.69728	5.59825	5.75614	4.134	6.06901	4.49805	4.23672	4.15818	6.75258	1.72186	1.77524	2.17165
GeneID:102085032	CDH13	93.3485	97.3898	91.1456	68.6866	117.394	89.1232	78.5137	78.5055	85.67	41.8775	43.2312	37.2246
GeneID:102085034	ZNF511	6.531	4.07315	4.05378	3.80119	10.171	7.02419	8.14051	7.29111	4.16425	3.59106	4.32789	5.34049
GeneID:102085035	TMEM9	1.7368	1.41023	2.38768	1.47858	5.95087	3.02049	8.54827	4.47055	3.72925	3.42988	2.61102	2.90774
GeneID:102085036	CDC42BPB	31.1223	35.7046	28.3083	22.9427	33.9227	23.0331	27.3858	25.9611	28.0269	12.6152	15.3152	13.9162
GeneID:102085037	DYNC1H1	56.7931	51.0938	48.558	46.208	46.0282	39.8349	40.7694	50.5916	42.9045	34.5027	45.0642	42.5064
GeneID:102085038	MRPL15	71.9223	78.0658	86.3682	89.8615	88.7181	74.0896	80.398	51.2382	86.2708	86.6156	68.2349	63.0896
GeneID:102085039	MRPL47	95.3955	99.5677	108.407	50.2302	59.6891	45.2413	65.2267	50.5158	57.2358	52.0091	39.1849	43.3985
GeneID:102085040	SCUBE1	1.5171	1.28445	0.966188	0.445669	0.671102	0.682023	0.355329	0.254419	0.379114	0.248334	0.123117	0.168731
GeneID:102085042	TRPS1	4.03577	4.52668	2.85926	2.96845	4.35734	2.62479	2.56897	2.45444	1.67775	1.88134	6.46291	2.55717
GeneID:102085043	HIVEP2	30.5907	19.8386	26.2715	9.34362	16.6556	11.3427	11.0466	15.279	13.6354	8.92043	12.668	10.3705
GeneID:102085045	CEP95	10.3801	9.52731	11.3677	5.63824	5.91168	5.32501	4.5889	3.29928	4.3492	2.93613	2.46851	2.66514
GeneID:102085046	CUNHXorf21	1.0582	0.404292	0.657699	2.31851	0.66616	0.35132	1.65185	0.56881	1.25285	0.30489	0.345905	0.582705
GeneID:102085047	CUNH7orf26	11.6124	8.76617	7.76919	8.76603	7.62112	7.27814	7.19215	9.62186	7.30052	5.86304	7.2892	9.96254
GeneID:102085049	WDR82	29.6351	25.7462	27.9934	26.5421	27.108	21.9266	32.2633	28.5371	28.6164	21.6038	21.9213	21.4574
GeneID:102085050	RBSN	41.1408	34.7374	31.0338	26.1573	33.4231	26.4696	23.6463	29.1997	24.652	25.9667	24.8138	27.5619
GeneID:102085051	MAP3K5	6.34378	6.26876	6.32202	7.05166	16.0732	6.53427	9.25905	7.53903	10.1749	6.01396	6.47916	5.06308
GeneID:102085053	APOB	0.53471	0.417622	0.993908	0.034575	0.984204	0.300444	0.00887953	0.508055	0.028323	0.316316	0.413724	0.562109
GeneID:102085054	LETM2	33.9484	23.4395	30.6604	29.4816	32.0222	26.3992	33.289	32.6272	23.6965	19.4905	19.0968	17.642
GeneID:102085056	NSMF	10.7659	14.6135	12.2913	10.3751	3.88249	2.28685	4.04563	6.77709	2.04238	5.42225	8.13472	5.98621
GeneID:102085057	CIAO1	53.3105	43.6795	52.3749	41.5406	35.3584	35.8022	41.7173	39.5676	31.2183	36.3647	39.7617	42.6575
GeneID:102085058	GAPVD1	8.88143	9.84185	7.05277	10.0192	7.45036	7.50747	7.25175	8.8751	10.2751	8.95248	8.56373	9.85123
GeneID:102085059	LOC102085059	4.74199	2.42951	5.01691	1.92186	1.95204	1.8881	3.18501	2.21706	2.58304	0.523819	0.374091	0.898617
GeneID:102085060	MAP3K3	16.7565	17.199	14.941	13.0045	14.1645	12.1943	9.83071	13.6768	12.7097	6.15322	7.06542	9.82535
GeneID:102085061	TAF11	23.0561	18.6383	22.4184	17.6548	15.8375	14.9469	22.2074	19.3086	14.9108	14.7423	17.9584	19.8021
GeneID:102085062	LOC102085062	27.7711	19.2421	15.9684	38.4624	52.5836	37.6041	76.4376	63.2571	50.2603	12.6777	12.578	20.7601
GeneID:102085063	STAT6	12.3483	13.9414	13.5913	15.8977	24.0836	17.0318	20.5701	20.8953	19.0505	8.79586	9.03225	10.1671
GeneID:102085066	NCSTN	32.6665	37.2212	33.526	23.6359	31.096	23.7967	25.8834	26.7628	21.572	14.296	16.7039	20.7195
GeneID:102085067	YPEL1	33.8653	28.7073	27.5376	34.8182	36.6995	35.2033	46.8709	22.1202	54.5036	22.992	26.0559	69.9908
GeneID:102085068	PIK3R5	3.20578	2.36918	1.46671	1.44593	2.55478	3.29717	1.17341	1.82581	0.861538	0.38194	0.423733	0.334234
GeneID:102085069	LOC102085069	1.309	1.34217	1.42874	11.6063	1.1586	5.71618	6.01188	8.58219	0.755791	7.18297	17.8158	4.01804
GeneID:102085070	LOC102085070	8.7088	14.829	5.46032	45.5875	36.9726	48.5668	52.7459	52.3802	32.8397	28.1956	57.2604	41.9974
GeneID:102085073	SYNPO2L	91.8766	51.5171	60.5062	37.413	81.9549	70.8352	32.9409	36.1632	27.0867	95.6516	214.574	65.4547
GeneID:102085075	SLC24A1	0.758692	0.349697	0.736517	0.526806	0.492079	0.701125	0.323086	0.587719	0.250929	0.339846	0.429886	0.25978
GeneID:102085076	DLC1	40.1482	61.3257	41.5973	23.3409	32.7682	21.7985	25.4926	22.3201	26.0128	4.1026	6.07905	5.52824
GeneID:102085078	SEPT2	76.4482	86.6409	78.8565	24.7477	40.2491	26.6516	20.7699	21.343	20.2684	8.48175	8.06378	9.7706
GeneID:102085080	PSPH	19.4083	22.7656	21.4426	46.9587	38.759	40.7167	40.3736	48.1626	42.1334	43.7904	50.3953	34.5643
GeneID:102085081	CDAN1	5.43379	5.09184	3.9491	4.50182	4.00442	4.38827	3.26167	3.66814	4.47139	3.61078	3.62522	4.51629
GeneID:102085082	LOC102085082	1.99727	2.92515	1.14041	0.563048	1.49284	0.697217	0.572947	0.275934	0.977247	0.280445	0.322885	0.521704
GeneID:102085083	MCM5	35.6343	29.4084	34.2371	6.87429	11.8129	6.74744	6.28131	8.23024	4.59509	2.91726	3.03901	3.49465
GeneID:102085084	LOC102085084	15.0372	17.0791	13.8494	8.75989	10.8123	10.6153	7.71418	10.1477	6.79359	5.90663	10.7342	7.3627
GeneID:102085085	SLC16A12	2.23826	2.43634	1.05651	0.984142	2.95961	1.02042	1.59251	0.892668	3.12718	1.45037	1.0337	1.03409
GeneID:102085086	NOG	1.48116	1.01809	0.935697	0.152885	0	0.142851	0	0.0726153	0.0802033	0.301286	0.536701	0.0923367
GeneID:102085087	WWC1	14.9753	11.9804	13.0575	3.63936	5.79908	4.99852	3.98113	5.1036	5.08865	4.5624	2.55044	7.56049
GeneID:102085088	FGFR4	162.213	40.095	74.561	38.1756	23.1296	34.3506	26.5943	20.7729	18.7597	2.92341	3.00168	4.6559
GeneID:102085090	TIMELESS	8.28489	7.10384	7.1283	3.24677	2.97486	2.57302	3.082	2.64466	1.5961	0.784011	1.27264	1.43136
GeneID:102085092	FAM171A1	12.1918	12.0507	12.5601	6.40657	10.2317	6.77122	8.41786	5.25159	9.45099	0.729516	0.701769	1.36904
GeneID:102085094	PANX1	13.3083	7.24651	10.5186	2.65606	1.90529	3.49626	2.82206	1.10342	2.56688	1.2439	0.96453	1.334
GeneID:102085095	DCTD	13.4234	13.5822	15.9212	1.20145	1.7243	0.759865	0.724995	0.179974	0.295618	0.180636	0.0919142	0
GeneID:102085096	FBXO36	23.1006	21.7781	22.9302	10.8948	18.4251	13.1298	13.1351	4.76746	13.4085	6.37248	7.05107	6.54622
GeneID:102085097	MEMO1	24.3888	22.0313	24.2515	31.9619	32.1551	25.8821	33.9675	24.6002	34.066	28.5019	27.3576	34.2446
GeneID:102085098	PCNP	45.2727	49.4497	43.9508	25.4744	32.4655	28.2441	31.0061	19.6159	27.8013	25.2384	22.8027	23.4266
GeneID:102085099	SEMA4G	0.178475	0.105832	0.164161	0.448222	0.245081	0.45704	0.344919	0.708406	0.68854	0.323993	0.240766	0.262631
GeneID:102085101	LOC102085101	26.9723	21.667	21.4138	10.4068	11.649	10.7271	9.37644	15.1176	9.35408	9.44635	10.1606	9.35561
GeneID:102085103	PGS1	9.10746	7.17489	8.99281	12.0489	14.1208	13.2711	6.10134	12.7793	10.0347	6.11169	4.96064	8.08452
GeneID:102085104	PACRG	1.04852	0.917301	0.968104	0.0855267	0.50582	0.239205	0.365741	0	0.0900308	0	0.171239	0
GeneID:102085105	ACMSD	3.82057	3.70274	3.2379	3.3834	1.669	1.34858	0.857584	0.684803	1.49927	1.48896	0.63358	1.31203
GeneID:102085107	MED16	9.22055	7.40188	9.81982	7.91712	9.89754	8.71235	14.6613	13.2062	11.6492	7.26923	7.64923	6.88251
GeneID:102085108	POLR1A	14.954	13.2067	11.0986	3.45508	3.75913	3.01924	3.10686	2.88294	3.15881	3.43408	2.93411	3.68948
GeneID:102085109	RHOC	12.8018	12.476	10.099	13.5575	17.1039	19.6644	7.66817	11.8331	6.79611	5.20292	2.48676	1.45394
GeneID:102085110	LOC102085110	0.687936	1.85499	1.25325	0.125853	0.279469	0.923765	0.795665	0.362322	0.236744	0.440587	0.241956	0.292262
GeneID:102085111	ADCYAP1R1	2.34555	3.62563	2.97043	1.06064	1.81045	1.79324	1.97265	1.4246	0.794529	1.17887	0.96906	0.995191
GeneID:102085113	UNC45A	12.3411	12.5365	14.5528	8.33445	9.1631	8.83592	9.66923	9.96046	7.41686	4.56495	5.00801	4.54259
GeneID:102085114	CASP10	4.92163	4.20787	4.15215	6.16213	9.77753	7.42837	6.37171	5.20793	7.29659	2.35124	2.53417	2.44338
GeneID:102085115	MIA3	16.5611	16.9777	12.3191	38.9939	28.4808	22.4223	26.7916	25.6278	27.9168	25.4692	41.0852	56.4322
GeneID:102085116	LOC102085116	1.87906	1.50732	1.50088	0.943374	1.39015	1.01666	1.0398	1.31489	1.32935	0.519076	0.197556	0.558992
GeneID:102085118	EXOG	21.2325	24.8291	23.5089	20.5974	30.3251	19.252	28.189	17.9354	18.8119	9.76914	13.5915	14.8463
GeneID:102085119	PAK1IP1	81.7463	66.0733	74.3824	14.8782	24.871	21.013	17.2163	9.1962	19.7872	19.9974	18.6584	18.2808
GeneID:102085120	POGZ	10.3493	7.5873	7.63484	6.55416	6.26797	7.391	7.05781	6.98457	6.52523	7.16781	6.35155	7.75973
GeneID:102085122	ASB6	8.00763	5.62926	5.25089	7.2102	10.2308	7.94394	8.05596	9.27372	8.03683	7.40695	7.27107	11.8783
GeneID:102085124	VWA1	63.8792	50.2379	43.2616	21.2337	42.8086	32.1448	24.4829	24.3461	26.8952	7.50804	18.3083	19.3086
GeneID:102085125	UBA2	70.1205	68.1359	67.9598	34.3587	46.0127	31.4563	32.8142	18.7335	31.1363	18.2478	19.6322	24.154
GeneID:102085126	LOC102085126	31.6022	36.4963	28.2549	55.41	39.1996	49.0911	37.1513	39.0033	44.59	29.4461	32.1024	37.9518
GeneID:102085128	LOC102085128	29.9586	19.3297	20.2132	7.23369	9.24904	8.25426	5.98541	8.20604	6.69488	8.58627	19.8536	11.1878
GeneID:102085129	NRBF2	18.3873	21.9784	17.4433	25.3598	24.0108	23.9209	25.991	17.8667	25.9074	26.5776	27.9289	34.5292
GeneID:102085130	OSBPL9	44.3123	42.8741	38.2404	22.0965	33.3105	25.2017	32.0714	23.8897	27.9369	13.6661	19.9471	30.5818
GeneID:102085131	AMPD3	7.57593	2.37333	5.75227	12.0596	8.1294	9.45439	4.18373	1.82772	3.64248	13.1065	45.7601	29.243
GeneID:102085132	MICAL2	4.949	6.00307	6.90831	20.0739	3.6914	5.44943	9.27783	24.6642	16.7244	58.9557	150.697	138.721
GeneID:102085133	PDYN	0.573894	0.77656	0.249142	0.221971	0.0432	0.0410579	0.0444371	0	0.123999	0.085207	0	0.0525682
GeneID:102085134	APCDD1L	7.78252	4.26157	4.52951	1.21484	2.10592	2.49063	1.34631	1.66855	0.840847	1.27319	0.406384	0.712971
GeneID:102085135	MSRB3	89.0815	64.1469	81.1597	96.6206	80.7023	64.3838	90.3792	102.03	110.039	279.798	274.838	309.082
GeneID:102085136	LOC102085136	16.6262	12.8555	13.9238	44.9891	54.6068	37.2089	43.2846	63.68	50.2155	33.9063	32.2466	27.0782
GeneID:102085137	PLRG1	29.582	38.3666	33.8644	15.6772	18.6031	17.8655	18.5081	11.2104	15.6929	12.1162	13.8619	14.3913
GeneID:102085138	SIK1	135.127	80.1927	104.926	45.9593	45.7841	19.4681	82.7683	100.457	146.998	38.5761	176.281	118.627
GeneID:102085139	SIAH3	0.201169	0	0.0916294	0.587798	0.864421	0.180174	0.978221	0.54613	0.480914	0.474198	0.0968157	0.116611
GeneID:102085141	NECTIN3	28.9946	31.4261	33.1122	8.23444	10.231	10.9809	7.4872	4.98871	8.37291	7.256	12.3272	7.49684
GeneID:102085143	MAP2K3	39.6064	67.7369	62.6257	49.8553	37.8612	35.267	34.1724	40.8899	32.2262	34.0058	67.0638	37.4342
GeneID:102085145	SLC9A2	5.29782	9.31298	10.8509	5.93172	3.90754	3.54793	2.54183	1.82418	3.84866	2.73665	7.96755	2.83207
GeneID:102085146	DHODH	21.6022	23.9148	21.0534	4.79529	4.6895	3.05363	2.47051	2.71449	2.20102	1.66237	1.38592	1.63189
GeneID:102085147	ROGDI	11.6018	12.1516	10.3783	6.01694	11.613	5.81356	8.57753	7.90894	8.1748	6.49131	5.70614	5.39384
GeneID:102085148	NADK2	23.3343	23.7278	19.415	14.9147	19.6747	17.194	17.8227	9.3693	20.401	20.5535	25.8123	20.9665
GeneID:102085150	ATN1	8.04167	8.64005	6.24616	6.91119	7.33862	6.78622	6.40262	8.51986	5.70255	1.62668	1.30829	1.77561
GeneID:102085152	LOC102085152	24.9258	23.0714	19.9433	29.9497	39.5229	33.9402	33.6782	30.6954	30.9274	18.8815	21.8392	28.5371
GeneID:102085153	PTX3	5.60384	11.5391	6.82491	0.496051	0.0405373	0.230622	0.0417042	0.191555	0.0839222	0.0399598	0.0412182	0.0992658
GeneID:102085154	PUS10	9.61642	13.6319	9.52502	7.99345	8.64287	7.6422	7.43924	7.91262	8.87843	5.06815	5.18473	6.06215
GeneID:102085155	FAM198B	21.7838	21.9592	14.8332	10.369	10.9991	9.99907	9.06145	6.15558	10.3719	3.29118	3.25745	2.72633
GeneID:102085156	ABCC6	1.56503	1.71884	1.31425	1.55336	1.93108	1.23659	1.45296	1.01775	1.21521	0.847016	1.05096	1.58048
GeneID:102085157	TTLL2	0.604478	0.510731	1.57296	0.339914	0.822199	0.431178	1.22722	0.783877	0.363632	0.168346	0.115464	0.0469933
GeneID:102085158	LOC102085158	42.1513	32.981	56.041	87.0416	68.0283	50.9748	59.8788	82.5379	78.2615	71.4328	105.764	146.425
GeneID:102085161	TMEM80	1.44421	3.10753	3.70609	2.10153	2.22476	1.62621	1.96797	1.95475	1.84452	1.1883	0.586891	1.06353
GeneID:102085162	CAMK1D	35.1834	23.5435	21.1993	13.692	12.0156	12.3797	42.3239	28.9604	39.188	8.88749	14.9793	20.4447
GeneID:102085163	BDP1	19.6744	19.2781	17.0881	5.83983	7.03971	5.6991	4.91371	4.60029	5.76113	4.83869	6.30171	6.89369
GeneID:102085164	LOC102085164	36.1145	26.3652	30.3766	19.928	26.0203	19.4283	27.6941	23.9395	20.9959	16.0642	11.8178	19.383
GeneID:102085165	MAP3K20	77.0802	83.6063	68.6636	101.316	113.226	115.265	93.0999	72.9531	101.573	138.864	139.592	131.394
GeneID:102085166	THADA	5.70079	5.32137	5.56089	2.33589	2.96244	2.1923	2.06993	2.08284	2.36305	1.64866	1.56115	2.9014
GeneID:102085167	GPR174	0.376541	0.165261	0	0.521993	0.659711	0.345739	0.075112	0.280333	0.307899	0.218822	0.297569	0.4505
GeneID:102085168	FAAP100	16.4523	12.8573	13.9945	10.797	9.88096	9.50993	9.60382	9.00482	7.44963	5.96586	7.29334	7.93345
GeneID:102085169	SEMA3C	67.8204	80.363	58.432	56.7259	42.0782	62.6654	22.2618	38.5789	28.3521	19.3059	17.9149	15.5389
GeneID:102085170	LOC102085170	34.8459	28.0193	25.935	25.9235	41.0854	26.5655	32.9668	15.7887	34.7398	11.2221	6.46419	6.77239
GeneID:102085171	GPAT3	22.0822	15.7266	19.6452	23.3915	13.0994	12.5994	24.4025	37.1918	37.9948	80.5645	144.874	85.191
GeneID:102085172	PTK2B	0.327792	0.410333	0.373036	0.440744	0.834973	0.793987	0.799412	0.6322	0.373221	0.483594	0.332926	0.149892
GeneID:102085173	BTBD1	67.8585	89.5701	79.6881	114.711	101.494	70.2245	86.5547	83.08	79.259	88.1944	100.068	80.5876
GeneID:102085174	SENP8	6.80511	6.48712	7.56002	5.29625	7.33256	6.16225	6.78879	10.0259	10.2498	8.59852	6.60436	9.03786
GeneID:102085176	SLITRK2	1.03819	0.477503	0.642686	0.429182	0.270538	0.244255	0.140363	0.596547	0.366422	0.293561	0.07083	0.0214313
GeneID:102085178	DDX17	60.182	66.2958	55.3428	124.499	152.606	153.721	132.619	165.577	140.529	119.437	108.614	146.552
GeneID:102085179	PURG	2.91392	2.69522	2.55391	2.10867	2.67626	2.47373	1.37171	1.72002	2.59434	1.72669	1.48937	1.79652
GeneID:102085180	M1AP	1.48334	1.28503	1.75378	1.2092	0.35733	0.913961	0.732077	0.699486	0.605435	0.175212	0.0724336	0.21715
GeneID:102085181	LOC102085181	11.7953	7.57591	12.0076	10.0686	11.59	10.6495	12.275	11.8577	4.97732	5.76029	4.98165	7.62771
GeneID:102085184	TMEM158	96.6256	49.5981	83.1639	10.6643	6.78903	11.3405	12.4001	5.86446	11.8203	4.51518	1.28311	5.77001
GeneID:102085185	FBXO22	30.8664	34.0194	34.3212	24.2687	30.9323	16.5728	19.4242	17.8256	18.2152	20.4367	49.9707	30.7237
GeneID:102085186	TMLHE	26.6816	24.4334	25.5676	38.2209	38.7387	35.697	35.6191	43.6755	32.6976	30.2842	26.0149	30.7659
GeneID:102085187	SH2B3	0.900897	0.378032	0.202378	1.13275	1.01687	1.76456	1.55638	3.19905	1.06685	0.495196	1.53509	1.58255
GeneID:102085188	FEV	7.75616	6.48073	8.71243	3.86703	16.4208	11.1167	9.58767	15.0572	5.49747	1.29972	1.43092	0.494366
GeneID:102085189	ZNF142	1.29625	0.983237	1.01085	1.15009	2.05811	1.59681	1.73916	1.77604	1.68564	1.56387	1.18595	1.96189
GeneID:102085190	NEGR1	1.40255	0.493067	0.897993	1.47609	1.59979	2.08401	0.85372	1.22144	0.754061	1.47039	1.01894	0.5937
GeneID:102085191	PRPF38A	50.1542	54.7046	49.2867	22.0528	29.3805	27.0553	30.3122	23.9421	23.3103	20.1137	18.7759	16.77
GeneID:102085192	ARL5A	11.8636	12.1792	10.1019	7.82383	13.2064	10.0187	11.5788	8.42092	11.4391	9.05054	9.51274	9.01953
GeneID:102085194	EIF2S2	218.963	210.489	230.688	107.394	112.823	104.929	99.1681	84.2397	103.082	122.147	114.594	110.611
GeneID:102085195	PCDH18	36.0744	30.8523	24.7362	13.4469	23.2798	12.8032	18.4601	17.8438	16.0042	2.13735	2.22372	2.37874
GeneID:102085196	TGFB2	48.0695	34.9052	35.8428	39.1982	40.4407	36.2898	29.1216	15.605	29.5756	8.4767	9.69885	11.9263
GeneID:102085197	EXT2	66.2823	61.3836	53.6976	21.3364	29.4739	25.3822	18.3778	23.3578	21.0464	12.9061	17.926	10.7247
GeneID:102085198	KATNAL2	2.86933	5.32636	3.21585	2.49154	8.25117	6.73186	2.4909	2.02242	2.51478	0.707345	0.494493	0.444634
GeneID:102085200	NNMT	2.38834	1.03864	0.328589	3.35298	2.06375	1.07274	1.61261	2.12218	0.993919	1.21408	2.26357	0.810916
GeneID:102085201	RCN2	97.8355	108.117	89.584	65.3672	75.2985	59.0281	78.5526	36.5791	79.1255	25.3947	23.4954	28.2671
GeneID:102085202	PPARGC1A	26.4213	26.0323	17.2196	43.6442	32.0726	25.8457	24.8281	16.7658	27.094	16.7147	16.0953	20.4151
GeneID:102085203	NWD2	0.972352	0.631433	0.672519	0.102865	0.101551	0.433316	0.205255	0.101468	0.100244	2.24074	3.04789	1.23834
GeneID:102085204	CENPJ	3.70587	4.64196	3.81894	1.5858	1.8691	1.65053	2.42656	1.31138	1.9294	0.654882	0.235948	0.731442
GeneID:102085205	LOC102085205	9.80879	10.4889	14.2875	8.93927	9.41173	7.65764	10.2167	11.4072	8.56857	8.00973	7.63349	10.689
GeneID:102085206	LOC102085206	2.92945	3.30273	3.14525	5.62182	4.50888	3.39386	3.65334	3.3046	4.41558	5.21201	6.96474	5.10311
GeneID:102085207	ALKBH1	16.9275	17.3552	15.372	17.5792	15.3967	17.3275	21.8262	20.9962	17.9119	17.2813	17.0761	19.4574
GeneID:102085208	CCDC157	3.21486	4.51029	3.03444	3.20424	2.89575	2.40162	2.61077	1.57963	1.88253	1.21056	0.952101	2.14188
GeneID:102085209	NOP16	305.022	263.053	338.222	58.8292	76.973	66.4305	88.4731	84.3256	61.2262	84.2232	68.1964	73.7259
GeneID:102085210	EHBP1	18.6305	19.1283	14.1806	27.2144	26.7321	21.1682	26.0576	35.3588	24.64	47.5115	41.6644	32.8681
GeneID:102085212	METTL21A	7.66226	4.3778	5.24032	10.6414	11.2087	3.01176	7.41168	5.18012	9.77197	2.80352	3.31324	3.64499
GeneID:102085213	COLQ	1.55038	3.81021	2.29968	0.713326	0.444191	0.249642	1.42058	0.66375	0.616926	0.609867	0.212938	0.971229
GeneID:102085215	KNDC1	1.96339	4.47593	4.50373	0.941384	0.126455	0.13917	0.949723	0.332981	1.2913	0.18414	0.0626455	0.616113
GeneID:102085217	VRK3	21.8808	20.0989	18.843	15.1506	20.543	17.0529	18.7103	16.9621	15.4215	11.7195	12.6508	16.5603
GeneID:102085218	DIO3	7.46027	11.8642	11.1371	1.615	0.718064	0.681088	0.220661	0.336841	0.212087	0.282332	0.654277	1.57276
GeneID:102085219	PEX5L	0.824006	0.551153	0.353375	0.499115	0.912904	0	0	0	0	0.0819441	0.251273	0
GeneID:102085220	MPPED1	4.5835	7.94208	5.12147	1.11443	0.759755	0.961484	0.636181	0.929581	0.932343	0.838828	1.40808	0.639997
GeneID:102085221	UTP23	35.2831	27.4475	33.2526	18.9177	23.5037	18.6047	23.1434	21.9891	19.3005	23.2591	19.5382	21.2347
GeneID:102085222	FAM189A2	4.72768	5.64564	5.39913	14.4062	13.5155	12.299	9.04431	10.7036	12.0391	13.0481	15.7269	19.7339
GeneID:102085223	KPNA2	76.6817	92.1241	79.3568	17.7965	28.7431	16.9973	12.1428	7.65985	7.33751	0.0995365	0.304212	0.861382
GeneID:102085224	TAB3	11.3464	8.37701	9.21128	9.80724	12.2583	11.9344	10.018	9.45101	11.822	7.69627	9.5999	11.0158
GeneID:102085226	LOC102085226	7.94083	7.92571	10.4119	8.99821	14.8452	10.887	12.6246	18.7382	12.278	12.0364	12.4015	9.4495
GeneID:102085227	NR2C2	22.0179	24.8691	19.6816	30.9591	29.312	29.5714	21.6039	24.4751	23.0454	21.7826	24.1992	25.2739
GeneID:102085229	LCK	0.0772334	0.0853861	0.146051	1.53144	0.830069	1.09036	1.44129	1.02978	0.539953	0.225023	0.350118	0.559167
GeneID:102085231	FRMD3	17.5316	57.9471	44.5709	90.6216	58.7965	39.2454	55.4475	44.2927	27.7464	52.619	34.2123	20.8386
GeneID:102085232	LDAH	5.38495	5.14822	5.17166	5.3706	7.26719	5.93783	6.0411	4.69653	6.26481	3.60422	3.9244	4.6669
GeneID:102085233	PRDM10	7.37977	7.70974	6.43972	6.94959	7.37741	7.0472	6.32068	7.72791	6.28511	4.33013	5.58437	6.9281
GeneID:102085235	FGFR1	75.6364	71.6687	61.5548	18.9013	17.3673	20.3596	11.9468	14.4335	11.5085	3.44393	6.39682	4.75209
GeneID:102085236	CTTN	76.9069	80.6596	74.9358	35.0076	49.3756	38.3313	37.0906	41.4297	39.6285	22.5142	22.1051	23.752
GeneID:102085237	RNF111	7.4518	6.7697	6.43414	6.05199	5.84633	4.8365	7.04363	5.64729	7.24319	6.62185	9.47057	9.41194
GeneID:102085238	TPRN	14.6199	8.6588	12.0039	7.24855	12.211	7.14273	8.65927	7.12551	6.94096	2.83713	1.5368	4.64141
GeneID:102085239	TMEM127	17.95	12.3528	15.0927	15.1803	21.9302	19.4716	21.2883	26.1263	24.8154	27.8956	24.0542	28.4996
GeneID:102085240	ZNF711	29.6924	26.0749	26.1937	17.0042	21.3932	18.5787	16.537	11.371	19.8203	15.1427	18.3058	19.7186
GeneID:102085241	GOLGA1	11.3388	10.5334	9.43546	9.50355	11.4316	9.67064	9.73271	10.6362	8.42995	8.04613	8.30059	10.1752
GeneID:102085242	RUBCN	6.49025	3.54827	4.05535	3.15824	5.25183	4.2739	5.68082	4.42575	4.14417	3.64921	3.02325	4.44633
GeneID:102085244	UHRF1BP1	8.52677	12.2188	11.5835	11.3061	11.6727	14.5029	9.07228	11.3429	12.4769	13.9773	11.1514	20.4412
GeneID:102085245	NAB2	3.01923	1.1079	1.53912	4.75292	4.94918	2.90144	5.13538	3.95058	2.68296	2.2036	5.75292	1.72826
GeneID:102085246	GPR155	49.3842	47.8811	46.2402	33.6706	30.6205	30.4144	34.65	29.2386	38.404	34.7575	30.3087	39.6446
GeneID:102085247	RBM39	129.997	129.107	116.76	96.7648	90.0862	86.4798	89.9896	76.5315	91.1436	68.8777	80.7801	75.7883
GeneID:102085248	COPA	137.814	142.937	116.612	57.7346	69.6	59.706	56.0928	59.2279	47.9247	36.3674	38.2301	48.5007
GeneID:102085249	MFSD6L	0.280579	0.432329	0.422446	1.68585	1.27043	0.366526	0.881885	1.25764	1.34173	1.73595	0.470628	0.849397
GeneID:102085250	ZC3H4	2.1785	1.96126	1.93543	3.29852	3.97479	3.56149	3.21324	4.34848	2.57674	2.82979	2.66257	3.25478
GeneID:102085251	LOC102085251	6.32301	5.88513	3.92645	1.38043	6.44138	1.65287	4.99119	4.31163	4.07569	2.63345	3.19747	5.46722
GeneID:102085253	VCAM1	1.23999	2.31432	2.18454	2.52865	5.05359	1.67536	2.38667	1.15148	3.59153	1.70988	1.35179	1.09243
GeneID:102085254	TOPORS	9.37039	9.83708	9.84117	5.42895	6.78729	6.11489	7.79934	7.03491	6.02367	6.13993	7.15075	6.74332
GeneID:102085255	SEC24C	50.3962	51.6427	46.8208	21.6813	27.0345	23.5967	22.8987	20.9817	19.5471	16.6267	19.1402	20.1828
GeneID:102085256	TPCN1	14.4673	13.8263	11.903	7.84411	10.9279	8.368	9.57778	10.4932	10.8497	4.84179	4.54522	6.75972
GeneID:102085257	LOC102085257	2.64753	4.2864	2.0631	2.3223	2.33643	3.89188	1.65767	2.16873	1.21799	0.679834	0.232397	0.925002
GeneID:102085258	DENND4A	10.6708	10.0686	8.12695	13.4074	15.3509	15.9137	13.6215	15.14	19.0985	16.7508	21.8241	19.0391
GeneID:102085260	FARP2	5.09141	4.94996	4.39878	2.46476	3.04323	1.95517	3.10407	2.8893	2.17938	1.49567	1.80961	2.00962
GeneID:102085261	PDE9A	3.83965	8.353	7.26941	1.71739	2.02195	2.33766	2.29736	1.28513	2.20743	0.436872	0.404752	0.45201
GeneID:102085262	TMEM62	10.8031	7.23051	10.8338	13.5643	26.1899	16.4299	25.0771	17.5479	31.7069	9.68346	10.8859	16.5791
GeneID:102085264	MDM2	58.8793	53.3723	41.5225	35.8473	39.0296	32.8927	32.68	24.6977	36.1367	40.2229	43.0958	53.097
GeneID:102085265	UBE2V2	129.158	125.659	118.671	75.886	91.1514	65.7849	90.5568	15.16	85.9767	75.4683	84.2853	77.7595
GeneID:102085267	RARS	125.072	117.204	124.052	41.9309	49.1608	38.0379	43.956	39.5886	39.2726	43.3212	32.9529	40.3719
GeneID:102085268	ZNF346	36.6678	25.0694	31.5682	24.7824	23.2882	27.7728	19.9506	25.7478	21.1547	18.0361	14.8934	19.1517
GeneID:102085271	CALB2	3.1135	2.69614	1.18343	3.48358	2.16396	2.27976	3.13852	4.08844	3.86386	0.247261	0.0841037	0.101853
GeneID:102085272	ITGA8	4.49302	3.12635	2.56894	1.4461	3.47635	3.14963	1.24935	1.0878	1.09468	0.20811	0.332284	0.0967386
GeneID:102085275	ARRDC2	6.20021	11.6412	7.67164	27.1895	11.8109	10.7328	36.4203	19.6397	36.6898	38.4429	26.1499	127.896
GeneID:102085276	MCFD2	142.975	147.497	155.716	76.4885	73.5348	70.1927	72.564	32.3121	78.9842	60.2539	52.6373	49.7117
GeneID:102085277	RASA2	15.4206	15.7296	12.6719	7.48637	10.9395	7.9166	8.86648	7.07757	12.9467	4.80088	8.60834	9.54254
GeneID:102085279	TRMT10C	50.4339	52.7635	52.6538	31.2507	34.0894	30.6949	37.9865	32.0029	37.9476	33.4489	31.9439	37.5766
GeneID:102085280	MRPL43	104.115	84.6271	86.1159	108.093	102.593	94.6753	130.611	113.147	63.7113	121.365	103.079	113.998
GeneID:102085282	NSUN5	28.3516	19.5806	26.887	17.2116	18.5628	18.5598	17.7283	17.6337	13.9368	13.7414	15.3023	14.7692
GeneID:102085283	PDZD8	7.39609	7.25832	5.88958	4.8236	4.89454	4.67765	4.65965	4.07567	5.64888	7.35634	5.65941	5.10868
GeneID:102085285	SOCS3	9.36525	4.01982	3.61383	2.40538	2.52916	2.14204	3.33655	3.05766	4.88641	1.43752	2.81458	1.28731
GeneID:102085287	ARHGEF12	27.3978	26.5077	23.5129	19.4611	27.0388	19.3316	18.4954	25.1911	21.9639	18.4438	19.379	18.564
GeneID:102085288	ATXN10	7.57864	6.76628	7.2348	4.69451	5.05353	3.47759	4.40394	3.50657	3.29777	4.01139	3.93248	4.65736
GeneID:102085289	TEAD4	320.715	217.01	286.309	398.334	427.968	432.701	358.627	357.294	351.923	237.777	234.643	224.709
GeneID:102085290	PTCD3	58.0248	50.1842	61.8761	54.4642	45.8655	43.3738	41.9968	47.4087	51.1143	43.0274	38.8063	49.0047
GeneID:102085291	RASSF5	0.862304	0.480274	0.595914	1.22782	2.22161	1.04411	1.27064	1.36762	1.19231	0.85921	0.614419	1.00744
GeneID:102085292	AQP1	263.539	222.401	204.564	124.997	104.032	90.9731	47.1413	12.1967	66.868	15.1398	16.8349	13.9477
GeneID:102085293	RCCD1	9.1601	13.617	9.51431	5.59058	7.2052	7.06762	8.09258	7.53627	5.84253	4.42214	5.6769	6.09835
GeneID:102085294	STRADB	19.1596	24.6257	17.2848	13.2843	18.5342	14.1783	15.9046	19.215	17.9746	20.2685	18.0101	16.3327
GeneID:102085296	LOC102085296	15.264	14.3321	12.0931	8.56999	9.6233	8.43781	11.4681	11.2952	10.1958	10.7361	7.21686	13.282
GeneID:102085298	LOC102085298	1.00831	1.05526	0.870475	0.475546	1.68746	0.726977	0.744358	0.61927	0.6361	0.292144	0.188754	0.257737
GeneID:102085300	PSMB4	336.775	284.826	298.588	206.863	185.665	171.479	296.932	261.546	242.295	270.648	229.338	250.209
GeneID:102085301	PRRX2	5.77803	4.97012	4.95114	0.61234	3.00715	1.5914	1.31578	1.78945	0.531262	1.12507	0.608921	0.328946
GeneID:102085302	PDCD2L	16.309	23.1049	17.8549	14.5483	15.4018	13.3691	16.2093	18.4594	16.9526	12.7346	11.3423	14.4889
GeneID:102085303	LOC102085303	0.518938	1.1185	0.500471	1.2826	1.15136	0.826899	0.968905	1.47385	1.22768	1.08857	0.6603	0.746681
GeneID:102085304	PPP4R1	27.8097	29.7063	24.8897	10.3827	16.9454	14.1777	13.8034	11.8015	11.0566	7.56605	8.6199	12.1621
GeneID:102085305	JMJD1C	30.5129	28.2544	24.955	12.0312	14.4317	14.1147	10.7449	12.3499	15.4893	10.8112	8.76201	16.2663
GeneID:102085306	RNF141	16.3057	15.4328	15.9004	15.4707	23.1103	14.6836	19.0973	8.18301	20.2326	11.3798	15.1549	11.3129
GeneID:102085307	LOC102085307	6.70786	10.1141	5.78672	4.08343	5.70328	6.84415	3.69868	1.48734	6.79546	1.60052	3.94584	5.69891
GeneID:102085308	HELZ2	1.09478	2.84427	1.01985	2.15529	3.83956	3.55908	4.10788	4.15395	3.41533	1.36686	1.64371	1.44074
GeneID:102085309	VAPB	47.9445	38.1694	40.9147	22.6766	26.914	23.8453	19.2859	16.174	18.6801	15.8564	18.2801	14.5943
GeneID:102085310	TBK1	10.3683	11.2741	8.57433	15.8578	23.0744	21.7704	20.851	13.3944	22.3297	8.17116	9.53567	11.297
GeneID:102085311	AKR1D1	26.9738	21.2741	17.6137	59.8841	128.827	182.096	9.97324	55.5149	13.327	1.97686	0.835472	1.02559
GeneID:102085312	MOSPD1	45.8941	47.5683	54.4033	51.8291	41.0146	49.688	45.7843	29.6289	41.2536	67.8369	57.1793	69.8891
GeneID:102085313	FGB	3.55522	2.96094	3.18656	0.096933	8.82799	2.41947	0	4.59114	0.409995	3.23565	4.57855	4.73013
GeneID:102085314	RRP1B	45.0072	47.5394	48.9273	14.8	17.5817	14.8687	13.176	15.491	12.7328	11.6774	14.7693	11.7665
GeneID:102085315	ZC3H13	28.4925	25.18	22.0873	16.5964	17.327	15.023	13.4443	13.9372	15.091	15.2356	14.2301	20.3042
GeneID:102085318	LOC102085318	3.13103	2.22413	1.64839	3.67292	2.73951	2.18245	2.14199	4.37593	2.65596	3.75026	2.63988	3.41251
GeneID:102085319	CUNH7orf50	7.30981	7.95916	10.8951	2.06146	3.47667	2.36058	4.07237	3.63875	3.31063	3.18096	1.99387	2.95234
GeneID:102085321	MPHOSPH6	404.129	360.126	365.452	123.705	166.851	129.188	110.58	29.0567	98.8019	84.7918	65.7028	86.9006
GeneID:102085322	ZFHX3	4.52501	4.1078	3.55766	4.12617	6.00915	5.93451	3.45607	5.40733	3.8532	3.84005	4.28901	4.6736
GeneID:102085323	GPR139	0.570749	0.24868	1.02998	0.0117315	0.0115795	0.033557	0.0120307	0	0	0	0.0855749	0
GeneID:102085324	LMBRD2	52.8414	46.4683	38.1747	13.3113	24.3347	18.057	12.6342	10.4439	14.7347	14.9935	18.4071	19.0836
GeneID:102085326	SNX24	61.6531	55.8297	65.4777	25.4432	26.3966	23.7066	30.2482	17.6858	29.982	32.6521	24.0642	33.4176
GeneID:102085327	PHB2	318.003	311.47	324.605	258.117	250.649	223.127	310.462	312.523	264.123	341.428	273.798	244.861
GeneID:102085328	LYPLA1	187.209	168.574	172.861	118.085	154.387	127.037	100.892	112.94	84.3545	120.007	132.52	104.773
GeneID:102085330	LOC102085330	4.47341	6.51989	6.26312	5.91097	4.92021	5.24625	11.5659	7.32932	11.8445	5.05876	5.27544	3.37015
GeneID:102085331	RSRC1	40.3106	45.9702	38.1054	20.561	21.764	17.3683	18.6263	23.4709	19.0232	10.8153	14.106	10.7276
GeneID:102085334	TMEM144	14.9486	15.7663	11.7984	11.0741	12.4144	7.09815	10.3094	6.51267	9.43946	4.01415	4.42097	6.88914
GeneID:102085335	XYLT1	37.844	37.913	34.0061	9.32269	12.8057	14.3502	6.11933	10.0575	8.29244	0.61149	0.632044	0.973018
GeneID:102085336	KIF25	2.6535	2.93801	1.79858	0.426593	0.210707	0.0808001	0.131251	0.0421897	0.140093	0	0	0
GeneID:102085338	PKD1	9.12435	7.51792	7.65141	5.74932	6.47305	6.46991	6.25189	8.51171	6.10194	5.59891	5.57716	6.01557
GeneID:102085340	OPTN	44.6436	49.6254	38.5486	103.897	115.627	128.653	108.673	101.512	112.269	137.357	122.748	118.573
GeneID:102085341	LOC102085341	101.333	132.436	97.8562	46.4238	48.1079	50.3086	46.4224	32.1942	48.6531	40.9891	38.2548	40.9746
GeneID:102085343	DYNC2LI1	8.43951	6.23411	9.72118	13.8794	12.0944	7.67752	16.6961	9.35868	8.42955	2.89481	3.23287	4.9318
GeneID:102085344	ITM2A	297.761	308.636	279.544	254.263	308.569	255.044	355.957	222.562	348.784	214.663	214.594	258.874
GeneID:102085345	NPLOC4	75.5148	66.0144	64.5552	35.4787	36.704	29.8161	33.9609	39.4525	41.0362	53.2555	57.1054	83.9593
GeneID:102085346	HPSE	0.999775	0.467558	0.754236	1.85467	2.60319	1.79143	2.65474	1.42494	1.28562	0.941698	1.20881	1.00357
GeneID:102085347	KCNK3	5.3115	3.78632	1.38587	5.14631	3.50256	1.10063	8.89931	4.39998	13.6247	34.0782	14.9634	77.5557
GeneID:102085348	LOC102085348	430.81	314.151	427.093	959.526	704.329	957.306	667.45	706.468	983.379	863.111	1202.92	1427.95
GeneID:102085349	FUCA1	23.6696	17.3032	18.9339	8.68468	11.7174	12.9098	13.793	11.4533	11.0583	6.05007	8.60537	8.71341
GeneID:102085351	AJAP1	1.2742	0.989887	1.44235	0.213885	0.415086	0.441222	0.371422	0.968268	0.202497	0.0512166	0	0
GeneID:102085353	LOC102085353	63.5688	64.6693	56.5088	46.6659	56.9732	50.4157	54.5989	63.9963	50.7214	50.9732	47.7249	62.8974
GeneID:102085354	PCGF1	19.6307	17.127	21.3928	11.9628	15.8152	11.1493	14.4731	18.5918	13.6541	12.5778	8.38062	13.4353
GeneID:102085355	FAM109B	14.1854	9.58764	13.3921	5.75047	7.00627	6.04082	4.97113	5.58271	5.56159	2.91461	1.96934	4.15662
GeneID:102085356	GPCPD1	71.7837	50.1168	56.3635	63.7247	46.335	19.7721	37.5918	21.5874	43.1755	81.8261	149.738	160.243
GeneID:102085357	PPIL2	30.2437	21.0326	21.135	7.88174	12.3094	10.6957	9.07806	9.67363	7.58443	6.8307	6.89218	6.32553
GeneID:102085358	PPA2	49.9998	50.3654	47.6455	58.237	67.9206	48.879	70.295	62.0289	65.1292	71.5192	51.6033	62.1576
GeneID:102085360	ETFA	665.325	679.414	633.173	663.399	653.101	445.125	951.537	855.131	961.195	1004.13	763.002	1032.23
GeneID:102085361	PREB	78.1383	44.7335	54.0446	51.3722	57.938	66.4664	55.856	59.3941	48.1724	30.9337	41.4516	47.6287
GeneID:102085362	LOC102085362	40.4904	46.1666	43.3394	19.2273	27.1344	27.8287	32.3277	27.8733	23.6619	27.3725	22.0812	24.3878
GeneID:102085363	FAM109A	0.214201	0.687921	0.290961	1.04667	1.43115	0.664908	1.13795	1.20198	0.892037	0.393267	0.404894	0.363449
GeneID:102085364	FSHR	3.02298	2.26795	1.33346	1.09042	1.22416	1.4396	0.811276	1.26461	1.95008	0.0500474	0	0.155364
GeneID:102085365	AFF1	12.7291	9.23506	8.3229	7.79048	8.09543	9.21289	9.30568	9.83967	11.4216	9.39128	19.0802	10.9042
GeneID:102085367	RNF25	10.0312	10.3092	11.4322	11.1929	11.2948	11.7339	12.151	11.9341	8.96867	10.9915	13.6019	14.2127
GeneID:102085368	LOC102085368	0.176794	0.233988	0.341429	0.243854	0.510872	0.445537	0.34786	0.456136	0.461559	0.548643	0.299222	0.64089
GeneID:102085369	LOC102085369	15.1692	16.8297	11.7021	22.5237	27.8408	26.7517	25.913	27.1472	30.7275	38.4631	31.7504	36.5733
GeneID:102085370	CA3	0.871789	3.03281	0.512974	0.136852	1.7427	1.26539	69.8778	3.56272	53.878	28.6735	14.4492	14.2652
GeneID:102085371	JPH2	71.1552	49.6795	63.808	67.8867	62.6689	70.6997	47.5739	47.9536	56.8015	34.6526	28.5592	29.9318
GeneID:102085372	CD82	32.2413	28.3353	43.6123	13.5782	10.4255	13.5747	10.321	13.5853	7.85484	7.83396	5.22911	5.59932
GeneID:102085373	HDHD2	43.9372	48.2972	47.5782	37.6237	44.4489	39.2075	41.617	39.708	42.163	41.8706	42.7094	47.4185
GeneID:102085374	FGR	15.4634	16.0081	14.1059	17.7881	32.4105	24.0316	34.7713	37.3387	22.5123	7.74314	11.2383	7.77212
GeneID:102085375	REXO2	134.312	122.062	141.351	70.6849	92.6623	73.7154	93.0176	85.5858	87.928	73.1904	61.3929	73.8148
GeneID:102085376	LOC102085376	0.964171	0	0.196157	0.933008	2.04871	0.486195	2.41542	1.99393	2.42296	1.435	2.8053	3.16561
GeneID:102085377	TSPAN3	331.349	389.016	322.216	263.251	250.389	253.134	310.95	205.995	304.34	216.979	190.308	266.929
GeneID:102085379	ARHGAP20	22.2718	16.6193	14.994	0.470088	3.29432	7.30507	0.218891	0.843164	0.638757	0.129983	0.1998	0.106552
GeneID:102085380	PHKG1	33.8982	37.1776	31.6061	167.62	119.769	139.674	161.594	140.509	143.059	139.999	143.279	144.079
GeneID:102085381	LOC102085381	10.2944	7.50751	7.56733	10.3136	9.90249	9.68947	10.5809	8.47595	5.30603	5.55061	3.74779	5.10374
GeneID:102085383	SLIRP	553.477	620.262	698.36	363.448	369.777	368.299	495.128	456.447	477.677	489.209	425.095	490.329
GeneID:102085384	SEC14L2	0.968088	1.73116	0.85109	0.542487	0.427368	0.21909	0.236237	0.183483	0.030808	0.129526	0.0334626	0.359042
GeneID:102085385	PANK1	36.5074	37.341	35.1861	66.7346	45.8719	25.4314	57.4957	19.6895	43.0625	47.3274	39.8293	43.5217
GeneID:102085386	AKAP1	69.2346	48.4304	60.3195	42.9449	30.2625	35.9402	37.2668	43.3112	45.472	38.534	24.8204	37.1816
GeneID:102085387	KIAA1191	23.3022	23.0066	25.8628	23.5806	28.2974	25.1725	29.9993	28.601	24.4771	18.3946	18.7063	22.4949
GeneID:102085388	LOC102085388	0.794606	0.447584	0.498889	0.653245	1.12927	0.797501	1.09985	0.960312	1.17369	0.202572	0.092945	0.0840402
GeneID:102085389	EIF2AK2	6.60192	25.99	9.24021	4.52759	10.1646	10.38	11.4526	7.1735	11.1383	3.5109	3.54215	4.97269
GeneID:102085390	BTD	24.2902	20.7838	16.2324	6.43591	7.21186	2.42107	6.87836	4.44939	4.84711	4.42214	3.33071	3.77347
GeneID:102085392	MCU	118.962	137.48	89.5911	132.25	117.172	74.8029	102.353	136.562	100.861	184.983	180.507	164.83
GeneID:102085393	TNNT2	68.0142	87.2972	64.8143	9.55236	5.18909	13.1813	1.00132	3.22548	1.21813	0.445892	0.601556	3.12629
GeneID:102085394	NTN3	0.805105	1.31372	1.15837	0.248165	0.310922	0.39224	0	0.226536	0.203159	0.102484	0.105636	0.0842069
GeneID:102085395	DLK1	23.8913	25.018	27.4347	18.334	70.791	44.7883	24.9248	31.516	36.7943	1.24303	2.00375	2.84029
GeneID:102085396	E2F6	22.9529	22.1104	27.7183	29.2116	29.768	25.0835	27.2573	13.1477	23.5353	25.4635	27.8594	35.4795
GeneID:102085397	LOC102085397	5.8316	4.66107	6.68765	41.2331	24.1117	23.4787	33.7915	41.0802	65.561	15.2229	9.72763	12.9518
GeneID:102085398	RAD21	64.7426	76.1869	63.8772	43.8345	49.8842	39.3829	42.9477	32.1568	42.3386	27.3142	32.4066	39.6527
GeneID:102085399	RSPO3	16.4647	11.6612	13.8857	3.92382	4.33817	6.30284	2.13105	4.11793	1.67805	1.1517	1.07171	0.433829
GeneID:102085400	SLC1A3	2.82722	4.14941	3.65056	0.674874	0.343407	0.156983	0.131073	0.0924712	0.180874	0.037224	0.0190976	0
GeneID:102085402	ABHD14A	6.46022	5.49979	6.79993	5.27658	4.91064	4.04396	3.09609	4.93357	4.94031	2.771	2.0567	3.0611
GeneID:102085404	STK11	18.0536	12.8335	13.5157	21.2963	25.3397	19.6613	33.1143	31.0081	31.248	25.9615	21.1085	32.5507
GeneID:102085405	IFNGR1	58.266	52.0965	51.2162	21.2485	28.4198	21.8956	24.6212	12.652	23.6427	11.7301	16.7315	13.8177
GeneID:102085406	HDAC1	52.1563	49.0357	47.7975	21.366	38.4487	25.8209	24.9053	27.2791	17.9666	8.56395	8.14004	13.3721
GeneID:102085408	SLC28A3	0.0383278	0.127217	0.0364185	0.114632	0.150276	0.072078	0.155449	0.0373916	0.122151	0.802067	0	1.13189
GeneID:102085409	HS1BP3	10.254	9.80942	8.83053	11.8357	13.2346	14.5607	11.6694	11.7757	10.4256	9.23863	10.074	11.3477
GeneID:102085410	MOV10	0.855842	4.95205	0.723912	1.72173	2.96181	4.42754	3.48254	3.43337	1.81481	0.572981	0.86594	0.563663
GeneID:102085411	RERG	7.29664	9.66349	6.4536	1.40318	2.46954	1.89055	1.24272	1.03402	1.18668	1.09462	0.822755	0.470342
GeneID:102085412	COL22A1	7.27962	9.13209	6.33679	1.83816	0.974303	0.737912	1.41908	1.24429	1.68175	0.0437605	0.481431	0.204292
GeneID:102085413	TACC1	24.7698	19.3177	15.516	18.6418	23.0265	17.584	17.5295	32.5085	15.4563	6.35663	5.45872	3.88919
GeneID:102085414	ANAPC2	22.5487	19.9061	23.2688	15.5495	16.034	13.5792	13.9444	12.0681	14.7345	8.51787	6.67332	10.6135
GeneID:102085415	STARD7	169.482	140.143	146.879	159.397	184.689	140.147	191.401	226.161	216.599	248.446	255.355	229.612
GeneID:102085416	OLFML2A	65.4226	51.9169	45.8447	29.2565	33.5462	23.1519	27.7884	24.0923	18.5053	8.24241	5.13144	8.48326
GeneID:102085418	SNRPC	425.554	352.031	353.397	279.372	272.525	194.084	241.068	243.083	280.663	247.708	208.681	284.307
GeneID:102085419	NEMP1	9.49767	5.25101	6.21491	6.25988	8.69092	7.63493	7.96705	10.5496	6.52464	3.50627	3.57848	3.28543
GeneID:102085420	SCRN3	43.9419	36.4285	35.088	76.4937	81.9842	50.4292	57.2548	46.6305	59.8839	78.2238	72.2863	74.8057
GeneID:102085421	TMEM240	2.59871	1.0551	1.14031	0	0.235333	0	0	0.304625	0	0	0	0
GeneID:102085422	GHR	263.713	214.823	232.787	172.737	122.828	154.839	83.7322	92.4319	93.4045	212.726	136.354	226.103
GeneID:102085423	S100A11	306.159	364.09	244.878	82.1194	119.143	83.1039	142.658	151.941	107.497	72.3297	73.6548	49.8438
GeneID:102085424	LOC102085424	3.63365	3.10144	3.07137	2.62863	1.87507	0.500769	0.84987	1.35247	3.78182	4.54069	1.32169	2.08761
GeneID:102085425	SAE1	146.896	97.5426	138.147	61.5367	66.4207	68.0037	49.4535	56.8253	49.2843	29.3071	23.6551	29.0937
GeneID:102085426	MARCH8	11.3313	13.5474	10.2419	20.7478	14.0567	14.3489	13.0198	12.3201	14.7986	9.64154	12.6483	8.82721
GeneID:102085427	RNF34	32.363	35.0586	29.1173	24.6184	29.4816	25.6052	18.3003	22.8181	20.9028	18.4221	21.2727	22.5987
GeneID:102085429	SLC8B1	2.69712	1.98606	1.89903	4.37439	3.05147	3.12867	5.28131	4.17275	3.61562	4.88233	5.98889	8.75969
GeneID:102085431	LOC102085431	1.6551	1.03769	1.83174	0.639945	3.35082	2.14141	1.53188	1.16211	1.5875	0.972435	0.553746	0.368932
GeneID:102085432	STK25	12.684	10.2562	12.2802	16.1376	17.1163	16.6414	10.2048	16.6919	14.3179	14.6676	14.5837	17.6453
GeneID:102085433	RAPSN	26.1765	26.7982	20.4635	17.3649	16.6755	14.7775	14.9445	13.8798	12.9839	10.2578	8.56579	11.6535
GeneID:102085434	LOC102085434	15.4791	17.2521	21.9546	9.30808	12.3469	9.64728	14.0678	10.8781	12.8459	12.1373	17.0374	12.3117
GeneID:102085436	SLC13A3	0.301956	0	0.601893	0.538429	0.647134	0.0559294	0.0607687	0.142698	0.434095	0.242593	0	0.146396
GeneID:102085437	SNAI2	41.8277	74.085	38.9607	35.393	43.2545	44.3358	38.3887	41.0164	22.1745	3.76896	3.8076	3.56413
GeneID:102085439	UIMC1	10.7558	9.13108	9.95622	6.02017	6.67575	6.607	7.21496	7.33802	6.28199	4.3665	4.61831	5.58614
GeneID:102085441	PAN2	6.57762	5.10932	4.35409	3.18761	5.36739	4.16487	3.93197	4.62294	3.88233	1.52141	1.81358	1.91661
GeneID:102085442	ATP6V0D1	48.8045	58.2441	50.823	48.9311	42.2196	50.3195	55.952	54.7809	43.0627	48.6715	48.2478	51.2992
GeneID:102085443	MINDY3	19.055	17.2833	18.221	12.7775	15.6357	13.1493	15.7455	8.6913	17.8162	13.6	15.7602	17.8557
GeneID:102085445	VSTM5	1.06087	3.05714	0.949633	1.73977	3.16094	1.63668	2.93457	1.66575	3.42318	4.01798	4.68623	5.06561
GeneID:102085446	LOC102085446	3.51361	1.99594	1.96846	1.9758	1.74514	1.38357	1.06915	1.42586	1.36763	0.373258	0.282478	0.462884
GeneID:102085447	SOCS5	6.76371	9.91163	5.11321	3.62494	2.57337	3.48033	2.39593	2.68925	2.32864	3.08133	1.96174	1.58734
GeneID:102085449	TXNL4B	42.4062	41.544	42.0157	13.7274	19.7356	17.6205	18.1456	10.7824	15.0036	13.7334	11.8508	17.0903
GeneID:102085450	TWNK	57.1468	36.3388	50.2202	7.75284	12.5077	9.66796	10.3668	10.7919	11.514	12.317	12.7095	15.0752
GeneID:102085452	ADGRG6	8.98437	8.75476	8.47021	3.88609	6.34564	5.89394	6.71857	2.95147	3.75738	1.12077	1.43398	1.10654
GeneID:102085453	FKBP6	0.364532	0	0.170711	0.18148	0.0593281	0.0562388	0.667301	0.792194	1.09491	0.47187	0.180982	0.510658
GeneID:102085456	AFMID	10.7533	7.61574	11.9547	4.37294	5.71863	2.25998	3.22074	3.41304	2.34587	10.7569	5.73064	12.7845
GeneID:102085457	FAM118A	24.5934	29.2866	21.3324	13.0271	17.9877	15.4767	13.7042	9.96579	14.2574	22.4903	9.3138	13.541
GeneID:102085458	TULP3	5.66212	5.78317	6.47301	5.24887	8.63586	4.24672	5.83565	4.33183	7.27763	2.16288	1.46417	2.03623
GeneID:102085459	KDM3A	20.7732	20.7495	22.2799	16.948	13.4489	10.7982	10.4594	11.3624	17.1442	9.67081	11.9302	12.4387
GeneID:102085461	IBA57	27.9256	21.7976	24.4067	42.4937	44.2643	35.1051	39.4169	50.4526	42.5989	48.5174	54.4815	63.6173
GeneID:102085462	VPS33B	11.9304	13.1978	13.1121	8.56371	11.0037	11.3934	9.37103	11.9191	8.64407	11.3237	6.68091	9.44862
GeneID:102085464	RAPGEF4	0.981021	1.31369	1.11418	1.18212	1.42657	1.19292	1.49166	1.42832	1.8725	1.7055	0.61109	1.83021
GeneID:102085465	CD36	228.934	207.405	194.666	489.189	324.08	247.142	421.598	368.755	402.445	368.361	535.672	340.517
GeneID:102085466	ADCY5	10.3015	10.0854	8.63784	4.55189	6.21438	4.60629	11.079	5.33165	8.34336	0.942574	0.891241	1.48471
GeneID:102085468	EDN1	5.90284	6.19389	4.8962	3.32993	6.97078	2.07202	7.30127	4.61211	1.22477	2.27602	0.824772	3.29938
GeneID:102085469	TMEM250	44.8921	47.683	46.3564	38.4326	36.4216	34.9051	52.3176	48.9532	41.921	47.5328	40.3613	43.7022
GeneID:102085470	SPATA5L1	6.69325	4.78163	6.18182	5.57894	5.60269	5.06782	5.4923	4.73702	5.52036	4.26277	3.3272	4.96761
GeneID:102085471	EFEMP1	50.8817	65.012	34.7292	22.8332	22.8676	23.414	29.3707	19.8741	22.4293	15.1385	12.776	19.0229
GeneID:102085472	LIMD2	26.7568	23.4257	22.5471	17.068	28.7103	21.6493	29.8391	34.9972	15.2139	7.76636	7.3546	8.62975
GeneID:102085473	USP20	15.5831	15.0228	13.0319	15.8724	19.1512	13.4907	17.8653	19.2598	15.2592	14.5582	13.5688	18.5027
GeneID:102085474	FAM96B	281.784	316.66	296.457	212.297	199.364	180.934	251.35	250.87	176.893	285.056	284.208	231.57
GeneID:102085475	LOC102085475	47.8814	47.8247	40.0154	35.1177	26.8238	25.4309	24.3702	29.8898	32.6807	22.3	22.0197	28.77
GeneID:102085476	RALBP1	55.5253	48.3585	58.8202	47.6161	53.7374	47.0683	39.5375	45.2454	57.5213	49.4262	50.9308	57.3094
GeneID:102085477	CACNB4	10.3403	7.3235	6.49511	1.53563	2.29781	1.24278	3.09781	1.41856	1.98817	0.438271	0.403854	0.439312
GeneID:102085478	LYVE1	4.90332	4.71177	5.05502	2.44788	3.10381	1.34524	1.38684	0.5462	1.26375	0.593693	0.945091	0.870583
GeneID:102085479	SYT9	6.51467	4.92445	3.75387	0.582862	1.02943	0.488399	0.263849	0.191223	0.63402	0.193715	0.0651973	0.0796801
GeneID:102085481	CUNH20orf85	7.98871	4.91794	7.57951	3.70086	3.29184	0.907072	3.68405	2.58069	0.630472	0.384765	0.378742	0.699091
GeneID:102085482	XPOT	92.2308	100.628	87.5726	57.3502	56.1663	62.1553	48.441	45.9925	43.8714	45.3848	48.7741	48.1478
GeneID:102085483	ARHGAP10	7.75004	7.29022	6.41207	3.4642	3.81788	2.48404	2.84442	5.71298	2.9713	4.15763	14.9509	2.41319
GeneID:102085484	BPNT1	15.2733	14.7701	16.0619	10.1543	13.667	11.195	10.6031	9.93011	10.3934	6.89049	5.78135	7.03146
GeneID:102085485	TRIM24	9.7469	8.40045	6.09483	7.69828	13.8313	6.98409	8.24289	8.63547	9.93664	3.0375	5.91566	6.02233
GeneID:102085486	MMGT1	50.8869	47.7701	58.8832	20.2338	22.9007	23.8498	25.177	24.8972	21.3378	19.1597	18.675	21.5333
GeneID:102085487	ADGRA3	9.91217	10.6136	10.1529	3.55099	5.32455	5.16289	4.17435	4.05345	4.90277	2.05998	1.88652	2.59917
GeneID:102085488	PDXK	45.4508	43.5252	50.2301	22.3721	15.2989	13.0681	9.42312	8.87384	10.7247	8.49663	12.2596	7.96045
GeneID:102085492	CREB1	9.90724	11.5329	9.61432	11.6206	12.1446	9.79648	10.7615	10.8312	10.0704	11.5233	7.72745	7.6016
GeneID:102085500	TRAF3	5.75271	5.46204	4.97555	3.71171	3.71584	3.50028	2.05843	2.3378	1.93743	1.94699	7.57127	4.75491
GeneID:102085501	SPICE1	12.2921	8.45659	11.7555	4.84985	6.87884	4.55711	4.43166	4.27059	4.53804	0.434558	0.770545	1.35509
GeneID:102085502	LPCAT3	80.4532	80.4901	75.5669	64.3292	75.1656	52.0898	74.75	54.8442	55.9462	21.5443	15.6005	30.006
GeneID:102085504	ASRGL1	19.1908	13.4457	11.5012	14.082	16.0109	16.3987	13.6443	11.5111	14.4554	11.3478	11.0149	15.0409
GeneID:102085505	MPV17L	8.28433	5.74021	9.62599	7.01948	6.63229	7.47182	9.67199	4.4773	6.64432	3.88522	4.07541	4.53858
GeneID:102085506	MLF1	116.464	236.603	202.998	228.831	223.105	242.409	182.1	190.88	245.196	181.891	100.731	66.7348
GeneID:102085507	APBA1	2.50846	3.92861	2.23155	3.19073	3.49356	3.10492	3.58843	3.51204	3.47049	1.64979	1.42859	2.76894
GeneID:102085508	DMD	48.0331	43.5588	46.8133	19.1952	20.4209	23.6169	8.12594	15.3653	10.4461	19.4086	25.2903	18.6799
GeneID:102085509	LUC7L	51.8455	55.6362	50.58	33.7869	35.8674	29.3195	30.7706	30.85	32.6134	22.0328	27.2046	27.792
GeneID:102085510	ARL6IP1	106.096	148.24	128.139	133.304	79.3494	59.3307	97.5497	67.9186	62.7608	43.9385	35.8911	59.2743
GeneID:102085512	DACT2	4.13773	4.14747	2.52312	0.642746	1.84112	2.21936	1.91332	1.50384	0.813024	0.964169	0.57396	0.314562
GeneID:102085513	WDR54	0.444572	0.304918	1.19276	1.85311	1.57483	1.69391	3.53967	1.70898	1.45588	0.577633	0.925674	0.581062
GeneID:102085514	NTHL1	4.81178	5.48636	6.06556	5.79247	5.24766	5.10839	6.16208	6.19344	5.92607	5.21957	3.98715	6.28712
GeneID:102085517	APLP2	149.957	146.087	122.008	91.8115	106.997	87.7558	115.789	104.463	107.274	43.9835	45.5693	50.2239
GeneID:102085518	PHYH	23.0322	28.1396	22.973	59.5226	50.4736	37.0217	71.1401	57.8	67.5785	117.737	116.433	115.377
GeneID:102085519	NAIP	0.301128	0.372989	0.291325	1.08402	2.12015	1.22432	1.53278	1.1888	1.66119	0.609795	0.510467	0.637632
GeneID:102085520	LOC102085520	1.90002	2.59585	1.59165	9.07965	6.10731	5.50174	8.52129	9.91328	6.62719	23.2356	18.4221	18.4883
GeneID:102085521	PPFIA1	16.6983	14.807	13.0644	8.15406	8.56906	7.84431	8.54318	7.67395	8.77075	3.91851	6.73504	5.50371
GeneID:102085525	MAMLD1	6.17108	6.77139	6.20591	6.70177	12.3486	5.69678	7.23855	10.7649	9.89332	7.494	5.15583	7.94217
GeneID:102085526	HELQ	12.01	13.9218	13.922	8.70035	13.1343	10.5139	8.2463	7.71303	12.6115	6.3921	6.33989	9.41453
GeneID:102085527	POP4	25.1618	31.7977	31.6005	15.1963	18.5333	22.5412	18.9433	14.7161	13.1984	12.8872	12.4416	22.5701
GeneID:102085528	CLU	54.7345	66.1599	49.0245	22.4712	34.4767	46.9421	48.2448	27.9451	23.4298	65.3541	46.0681	51.3581
GeneID:102085529	LOC102085529	13.3761	11.2777	12.6979	12.7313	11.881	13.0308	12.1779	13.1024	12.7753	15.5594	14.9744	16.8132
GeneID:102085531	PITHD1	49.816	40.054	50.816	36.0824	34.7535	40.1386	31.0995	31.2673	25.6204	22.2128	25.9155	26.5915
GeneID:102085533	NPHP4	4.04764	5.02054	5.07355	2.16704	3.36424	2.4433	3.67259	2.00802	1.42775	1.02399	0.545986	1.07517
GeneID:102085535	LOC102085535	9.51249	10.939	6.38743	8.03139	9.09013	7.08601	9.33892	12.5741	6.71827	6.03553	6.23914	6.32563
GeneID:102085536	DQX1	4.43354	3.89368	5.02562	8.50452	6.11918	4.84721	7.43569	6.19269	4.82453	5.65654	5.4466	8.93733
GeneID:102085537	LOC102085537	9.73743	8.57553	8.1572	7.59893	14.3416	7.6636	8.40398	7.10793	9.75156	4.75151	6.73137	6.76823
GeneID:102085538	UFD1	150.946	167.137	165.37	87.801	106.129	86.8381	94.369	96.7826	87.0366	103.854	103.157	109.481
GeneID:102085540	AMER3	8.85624	5.15215	9.12473	0.706081	0.611485	0.616389	0.19194	0.0709774	0.243414	0.101039	0.104161	0.161512
GeneID:102085542	VPS72	56.0821	45.3673	47.6468	43.3557	49.991	54.0652	68.9233	63.033	63.9128	51.0647	44.392	70.2806
GeneID:102085543	LOC102085543	6.04112	5.44483	6.57018	1.93476	2.57721	1.68543	1.91251	1.16117	1.23756	0.370326	0.301046	0.246073
GeneID:102085546	NHEJ1	1.01192	0.368093	1.51255	0.737419	0.98218	0.623618	0.945578	0.748938	0.974147	0.452932	0.132309	0.240129
GeneID:102085547	STK36	1.31483	1.65204	1.46493	1.76365	1.64146	2.1765	1.51269	1.26373	1.34165	0.501484	0.806514	0.530313
GeneID:102085548	CDC14A	7.57777	6.00403	6.3914	6.93091	8.06103	5.45644	6.51552	4.98294	6.84494	5.19307	5.81846	5.07296
GeneID:102085549	RAB3B	0.377492	0.846282	0.594999	0.269154	0.53054	0.191671	0.385697	0.204633	0.224075	0.0693217	0.035506	0.515294
GeneID:102085550	CRYZ	4.89689	13.7783	6.1996	3.25749	6.62741	2.53511	3.81249	4.62816	3.28054	3.0904	4.05384	2.09361
GeneID:102085551	PODN	89.122	91.7655	68.1783	114.519	127.673	120.029	101.005	109.639	112.374	40.5223	40.8164	66.1623
GeneID:102085553	LOC102085553	0.66874	1.07714	0.388934	0.412876	0.658451	0.577719	0.728004	1.20929	0.912449	0.403302	0.205573	0.372374
GeneID:102085554	TSPAN18	24.8704	20.3618	17.9838	38.0738	68.5458	46.2634	72.6955	66.6619	61.9669	12.0145	10.3827	12.5752
GeneID:102085555	TSKU	30.7877	26.1964	28.9174	11.4266	10.6025	10.3222	7.95246	7.99999	5.72326	1.48167	1.35893	1.62394
GeneID:102085556	AHDC1	8.80864	9.36477	6.91187	9.6591	6.54975	7.86967	8.29146	8.34692	8.19122	10.464	3.09692	9.52496
GeneID:102085557	CADM1	158.348	197.675	198.317	105.552	91.8835	114.581	35.8929	61.6036	43.4744	36.544	21.0739	33.2695
GeneID:102085558	TMEM69	54.723	35.037	44.1222	31.0831	35.0806	40.7685	42.5079	33.0702	39.6298	35.0609	27.8156	42.5575
GeneID:102085559	HMG20A	33.3733	33.8309	30.527	13.4059	12.2835	12.3647	10.3738	11.1682	10.8564	8.0003	9.55999	7.35749
GeneID:102085560	PCDH7	1.23603	1.59041	1.33297	0.801641	0.505172	0.710545	0.27345	0.415503	0.510565	0.0467659	0.305421	0.200514
GeneID:102085561	RDX	92.6038	69.9424	88.7711	53.5285	51.6101	54.6069	48.7496	37.9922	46.8569	49.904	52.1765	50.3633
GeneID:102085562	SPNS3	0.514093	0.715401	0.52577	0.83856	1.34072	0.820491	0.964908	1.03618	0.674479	0.192624	0.222554	0.0739671
GeneID:102085564	SEL1L	26.3902	28.7513	25.4227	16.5767	20.5277	17.1013	17.1225	12.485	16.9572	12.7214	19.0927	20.6477
GeneID:102085565	CPM	12.608	9.06328	6.76353	2.62869	1.32526	3.07677	1.91184	1.69933	0.843524	0.574535	0.751319	0.659038
GeneID:102085568	SIMC1	6.44391	5.79369	5.74377	5.07924	5.40223	5.3867	3.55668	4.93236	4.57045	3.9538	5.60275	5.14303
GeneID:102085570	LOC102085570	0.26002	0.336075	0.551579	0.579835	0.73971	0.335332	0.659336	0.243958	0.192394	0.144575	0.192166	0
GeneID:102085571	NANP	6.43688	6.84248	7.02027	5.63712	7.75015	5.73946	6.10228	4.10951	5.9419	3.94077	4.08877	5.80593
GeneID:102085572	HACL1	31.5747	41.5756	31.7536	26.2113	33.9883	15.7734	39.5299	59.7481	37.5077	92.136	96.4295	52.4897
GeneID:102085575	TNNI1	131.057	232.815	104.607	4.30943	3.68605	5.00914	1.61473	3.35258	2.22624	0.647137	0.528016	1.67759
GeneID:102085576	TBC1D24	5.81541	6.88566	5.41235	6.44733	5.28023	5.39355	5.35216	4.8602	6.33844	5.30308	4.67248	6.24128
GeneID:102085578	C2CD5	23.7655	25.8178	18.0046	19.373	19.6832	20.4432	19.0542	14.1943	19.2996	17.3817	16.7454	20.3258
GeneID:102085579	MED30	12.2751	11.1264	15.8087	7.26619	9.1282	6.9493	7.15765	6.52761	7.22645	2.22773	2.68107	3.75908
GeneID:102085580	TRMT11	30.3654	30.0307	26.544	23.399	23.1324	19.0762	20.3496	15.1469	24.0628	14.3114	18.0983	19.3758
GeneID:102085581	LOC102085581	8.64958	9.17354	11.5621	2.95867	10.6694	10.9835	12.4223	15.0917	9.49944	6.45849	6.04413	7.74196
GeneID:102085582	CCNT2	13.7885	11.9924	11.4726	10.7174	14.5619	10.9447	10.6991	8.3269	9.30252	5.02463	9.18214	4.82232
GeneID:102085583	CIRBP	570.208	542.14	521.64	240.295	360.339	233.91	255.328	206.069	249.599	86.5968	81.0545	125.197
GeneID:102085584	OLIG3	0.550541	0.436715	0.736625	0.265317	1.56997	0.9773	0.398599	1.20743	0	0	0	0
GeneID:102085585	LOC102085585	162.409	118.568	119.472	67.2991	97.4795	77.3012	46.675	65.8775	30.1903	0.790485	1.68453	0
GeneID:102085587	CUNH9orf64	11.1539	11.291	10.3968	6.63386	8.06421	7.94266	9.8992	8.95099	8.63375	7.12085	4.69017	7.94895
GeneID:102085589	CAPZA1	80.8325	80.7166	76.09	82.2364	103.724	84.9988	88.4335	89.4863	81.9857	76.9197	74.7827	74.45
GeneID:102085591	FAM166A	1.22873	0.758001	0.80264	0.686949	0	0	0.171289	0.637061	0.257447	0.083371	0.169387	0.40993
GeneID:102085592	LOC102085592	1.35662	0.395853	1.45076	1.33225	1.42652	0.891032	0.483274	0.981004	0.444747	0.345774	1.05539	0.565091
GeneID:102085593	NEK6	102.792	82.7384	89.1558	30.912	46.6665	34.7742	32.1507	27.1416	28.7213	36.2882	32.8701	38.5715
GeneID:102085594	CUNH6orf106	54.2326	48.0224	50.0754	58.0842	52.4343	60.1964	40.616	54.8458	45.1655	69.1985	68.7333	83.7798
GeneID:102085595	MYO1A	18.04	13.4495	16.8805	17.2411	46.6647	21.3452	13.8434	41.4795	21.919	1.13114	0.821638	1.32826
GeneID:102085596	HOXD3	1.64789	1.45827	1.41986	0.870886	1.69286	0.632255	1.18498	0.627251	0.925938	0.0878959	0.182022	0.489469
GeneID:102085597	LOC102085597	8.46936	9.44861	5.76223	9.07605	14.3979	12.3701	15.1814	16.7744	13.2252	2.19063	3.08191	3.32114
GeneID:102085598	CUNH5orf34	5.09998	1.90216	2.22022	3.376	6.61766	5.98383	4.03358	3.09476	3.7898	3.41833	1.66956	5.81747
GeneID:102085602	LOC102085602	16.613	7.56417	32.9286	77.2805	74.8721	61.2658	113.806	112.448	67.2345	196.124	169.238	68.9391
GeneID:102085603	CCDC6	32.6078	37.1904	37.946	14.5678	16.9984	13.9641	10.9735	10.6863	17.226	15.1619	23.1957	18.4573
GeneID:102085604	ANAPC5	20.1168	22.7864	16.7955	4.19457	5.76594	7.08593	6.38369	4.4936	4.74907	2.72544	2.4516	2.92347
GeneID:102085606	FGA	3.22151	2.5268	2.89017	0.133979	7.86354	2.74737	0.342	4.92017	0.244362	3.07814	3.11545	4.09652
GeneID:102085607	MEGF11	1.57827	1.05032	0.974023	0.204853	0.114782	0.453869	0.208199	0.19695	0.24079	0.0579097	0.284529	0.215425
GeneID:102085608	AASDH	17.5638	17.7956	17.7236	9.95876	13.1923	8.93614	8.14732	7.0149	9.56169	7.927	8.80714	10.3665
GeneID:102085609	BOK	15.5658	7.05184	8.60536	3.24347	8.73424	6.55764	6.11302	6.72756	3.97318	0.781198	0.54771	0.815098
GeneID:102085610	LOC102085610	28.3993	28.6403	23.896	39.6171	33.0334	25.0169	32.2104	50.188	39.1445	44.4044	44.3404	57.5517
GeneID:102085611	PHLDB2	30.3948	27.3485	23.7742	23.4823	48.1163	22.5714	38.1927	27.3848	32.4195	7.00796	8.24685	6.2735
GeneID:102085612	LOC102085612	0.354139	0.893888	0.544049	0.0709898	0.187104	0.223502	0.339149	0.255525	0.349976	0.236429	0.145465	0.117526
GeneID:102085613	CUNH17orf75	21.5022	20.1834	17.9942	29.7989	21.8935	21.1587	25.5441	18.2428	24.2365	28.3845	31.0734	35.1195
GeneID:102085617	CS	471.403	438.706	407.893	783.896	837.577	704.118	982.23	1167.2	1161.81	1152.03	1291	1218.8
GeneID:102085618	CPSF4	35.0476	27.7557	32.1008	13.3307	13.7918	14.7124	14.8992	16.3501	14.7584	13.5982	12.7269	13.0642
GeneID:102085619	NAT1	5.27373	4.86122	5.3029	10.2448	15.6603	9.39218	12.6336	13.9844	14.1287	5.06586	6.34313	5.56366
GeneID:102085620	HSD11B2	1.4976	0.901665	1.90519	1.94519	5.59839	2.89886	5.24475	4.74098	6.57714	0.655459	0.530726	0.985789
GeneID:102085621	C1QL3	1.3907	1.48437	0.45814	0.121248	0.604632	0.56996	0.243721	0	1.02521	0	0	0
GeneID:102085624	ARHGEF18	3.86813	2.90986	3.07626	2.8469	3.15986	2.81768	2.45255	2.74151	2.73615	2.88039	3.68896	6.19474
GeneID:102085625	TTC7A	4.41783	2.73233	2.08001	2.29384	3.02143	2.52114	2.59269	2.29202	1.71906	1.02622	2.33651	2.25838
GeneID:102085627	ATP1B3	92.0889	108.5	88.1768	41.9068	73.1697	52.5195	69.0258	30.7702	69.5335	21.877	24.5409	28.7225
GeneID:102085628	ADRA1D	4.00038	6.26282	3.61103	12.3	8.8879	13.4665	70.4323	19.9139	20.96	3.97995	2.97084	4.50515
GeneID:102085629	FXR1	85.6235	89.5262	88.2718	174.735	233.959	221.675	173.861	143.421	198.777	217.122	243.734	223.104
GeneID:102085630	SENP7	11.4194	9.60996	7.09923	12.6026	17.0826	14.57	16.4031	14.7278	15.1701	13.9252	16.0389	20.9314
GeneID:102085631	SLF2	22.9226	27.6936	20.9162	10.9029	15.5469	11.1484	12.2452	8.66114	11.557	5.93923	6.24986	7.39302
GeneID:102085632	EPHX1	48.5816	30.9435	43.7967	47.9687	39.9271	44.8141	33.4571	45.3829	32.9508	37.1298	60.9699	48.4379
GeneID:102085633	ZPBP	0.663223	1.11685	2.16938	0	0.546267	0	0	0	0.102989	0.182917	0	0.225894
GeneID:102085634	TIMP3	167.113	167.08	173.241	30.8179	46.3775	28.7803	36.2102	42.2829	40.105	15.0943	42.1474	10.0911
GeneID:102085635	VTA1	81.0932	76.8999	80.7455	35.9607	54.6617	38.8906	39.6538	28.9896	39.4465	38.4151	38.9711	43.0524
GeneID:102085636	FZD9	144.286	109.513	154.028	110.699	91.2948	93.1823	94.3723	89.5282	86.9318	73.7504	54.5207	76.8121
GeneID:102085637	SHTN1	1.00439	0.512232	0.650719	0.789106	0.993832	0.812667	0.985208	0.809314	1.2123	0.397483	0.408288	0.713597
GeneID:102085638	SLC35B1	63.9406	64.2011	80.3347	22.2121	21.419	20.1879	20.4754	18.2792	14.8986	20.217	16.9022	20.4819
GeneID:102085639	TK1	133.65	85.3096	103.059	27.877	38.858	28.2271	25.8812	19.3907	18.3789	8.29748	9.84416	15.3287
GeneID:102085640	PDE10A	13.1112	11.7954	12.9274	4.93121	4.57583	3.50373	3.29627	3.50021	4.66261	2.03144	4.70996	5.19066
GeneID:102085641	TECTA	0.425098	0.383849	0.310126	0.741719	0.58595	0.485914	0.706879	0.921486	0.827963	0.39841	0.291113	0.401454
GeneID:102085642	KIAA0930	10.6228	17.2978	10.4024	7.56835	6.38415	5.00555	5.99706	4.79468	4.10098	5.36084	13.1643	7.58088
GeneID:102085643	NRIP2	0.410979	0.272846	0.484671	0.413483	0.779881	0.326391	0.727648	1.3861	1.39854	0.385169	0.372547	0.325619
GeneID:102085644	RMND5A	25.4029	28.4253	25.2389	62.8043	40.9702	46.1592	36.5114	41.7663	46.6497	53.3407	44.7878	56.842
GeneID:102085645	YOD1	21.0596	16.4321	18.1413	10.8514	11.8396	10.0132	12.0613	9.28977	10.5417	7.21525	7.17237	7.82515
GeneID:102085646	OBSCN	40.8404	39.2419	29.5601	69.1201	35.0935	53.8247	18.0533	31.3611	32.5658	66.1848	104.683	66.1988
GeneID:102085647	TTLL6	1.12076	1.27691	1.29067	1.47964	1.91352	1.72798	2.62025	2.27614	4.74096	1.8512	1.11442	1.0965
GeneID:102085648	PCP4	63.6042	97.7633	136.064	107.37	18.661	36.2181	27.0019	26.5853	26.847	2.61937	1.93069	4.44352
GeneID:102085651	SEC22A	18.4162	13.2857	13.5811	12.4891	14.7856	11.0184	15.2209	10.789	10.9576	10.622	7.76577	12.7112
GeneID:102085652	WDR48	19.3728	16.4941	10.3643	13.1439	16.1229	11.4951	14.8147	10.7874	13.2469	6.26246	10.4984	8.51601
GeneID:102085653	HIVEP1	2.45322	2.69434	1.74039	3.79327	3.9283	4.62703	3.83749	4.16116	2.76194	2.68789	2.93038	4.36373
GeneID:102085654	NACC2	6.10493	4.99537	6.28739	4.43293	6.68797	7.27056	5.88286	7.50051	6.75354	6.94157	6.69338	9.09815
GeneID:102085655	SLC30A4	27.9328	21.2912	21.6546	17.942	26.6424	30.9332	17.1247	18.4214	14.3049	19.7945	23.6903	20.1772
GeneID:102085656	PNPT1	48.5109	52.0496	52.4069	31.6787	30.4796	20.3627	34.1628	32.408	33.3376	41.6982	31.4426	37.9114
GeneID:102085657	RPL35A	1460.08	1790.45	1999.3	590.76	736.935	806.007	1011.62	928.395	713.245	806.191	537.814	755.512
GeneID:102085658	FNBP1	29.5225	31.1878	30.1118	43.572	41.3528	40.5808	36.1838	35.203	41.4781	27.8187	44.6531	38.5158
GeneID:102085659	RRAD	79.9443	52.0972	86.5218	38.6117	33.4412	46.5115	12.7749	24.3518	6.90183	54.676	255.454	4.90824
GeneID:102085660	TWSG1	12.7708	17.4596	17.3458	13.0372	9.59761	10.1742	15.1136	7.66039	13.8202	11.4531	6.87462	18.1662
GeneID:102085661	PTPN13	7.8738	7.32159	5.91654	3.72545	3.52892	2.84483	2.84413	2.41473	2.17511	1.21921	1.49709	1.19213
GeneID:102085662	PRPF40A	56.0537	52.1172	46.2447	49.6892	37.7637	37.7661	35.7405	35.6015	41.2592	33.3305	37.8217	44.8441
GeneID:102085663	MRVI1	7.31369	3.97843	4.50914	5.93831	13.1072	6.28153	8.863	8.12354	9.1819	3.52437	3.11519	2.26551
GeneID:102085665	TNFRSF6B	9.07647	6.95189	6.63942	8.01405	9.41554	6.15856	36.0587	7.65653	24.4818	0.429448	1.07003	0.18618
GeneID:102085666	PMEPA1	7.33674	8.69448	4.92151	4.67785	7.69992	6.76418	8.69373	8.12372	9.04937	3.64897	2.96102	2.71853
GeneID:102085667	RPL18A	1226.29	1458.61	1564.56	356.683	462.348	438.377	539.537	459.697	366.645	384.834	302.807	342.764
GeneID:102085668	TMEM184C	19.0805	19.2948	16.6982	11.5831	11.7728	9.58904	15.7495	4.45544	11.5704	12.0138	10.9204	11.7809
GeneID:102085669	RAB3GAP2	16.5574	18.9252	14.4078	9.38954	12.6588	10.427	9.92135	10.3382	11.2249	7.69175	9.51458	10.0393
GeneID:102085670	SVOPL	0.766038	0.30464	0.588757	0.486981	0.809719	0.396015	0.277688	0.704522	0.345988	0.0667538	0.548898	0.165098
GeneID:102085671	FHL1	433.958	732.518	484.873	52.355	111.899	435.232	616.336	215.278	135.895	288.879	335.925	537.423
GeneID:102085672	KCNIP4	7.09113	7.65831	8.0544	8.58815	5.5036	7.84798	6.43937	1.22102	7.02901	1.73867	2.54925	3.23035
GeneID:102085673	TRAPPC10	16.1951	17.2499	13.6472	13.297	12.966	11.8078	11.5194	9.12199	11.6906	7.64465	9.45482	9.29098
GeneID:102085674	RUBCNL	4.78046	4.09643	3.84032	6.83118	7.99881	7.7706	7.143	6.23925	10.4019	9.17672	4.5367	6.09773
GeneID:102085676	CHCHD2	890.364	928.297	1047.59	1606.85	1535.84	1344.21	1780.13	1820.92	1538.67	1673.55	1602.45	1443.32
GeneID:102085677	FDXR	6.7788	4.59154	8.96732	2.90456	2.27929	1.27747	2.42106	3.29204	2.28346	3.62265	3.76743	3.29804
GeneID:102085679	ADAP1	2.00383	2.60252	2.66431	1.75251	2.83376	1.71753	1.78433	1.3389	1.01199	0.820944	0.411347	0.0481
GeneID:102085681	PSMD7	256.043	238.164	239.433	155.046	140.491	116.986	150.48	145.148	139.759	213.288	195.944	216.613
GeneID:102085682	ERI2	30.74	31.7916	33.694	4.4443	7.59873	3.3073	2.74743	1.7248	2.02969	0.207537	0.273944	0.220441
GeneID:102085683	SIDT1	4.22037	1.44622	4.25986	0.558326	0.206159	0.378413	0.0418677	0.0394238	0.0838258	0	0	0.0641318
GeneID:102085685	ATP6V1H	19.8056	31.5103	24.306	32.8075	34.1117	25.4545	32.7481	27.2509	25.0543	28.3907	20.6119	22.0505
GeneID:102085686	B3GAT2	2.38564	3.39771	3.46072	2.53132	1.80512	2.38934	1.51974	1.2142	1.82609	0.987631	1.41545	1.11431
GeneID:102085687	LPIN1	3.15206	4.95	5.34635	54.4952	29.431	17.9439	34.8034	43.031	39.8462	64.8471	206.708	221.728
GeneID:102085688	PDXDC1	26.2921	33.4274	26.5419	16.3877	16.5401	15.5991	17.1479	15.013	13.5795	9.15781	13.8078	15.0133
GeneID:102085689	LOC102085689	7.25691	8.13018	8.22261	4.69433	7.09036	5.59928	2.58444	4.34163	3.20292	7.15728	8.72443	11.4136
GeneID:102085691	TMEM47	56.8574	60.2365	56.7606	32.3855	53.812	28.9034	45.7512	31.6754	61.1186	32.1403	22.5165	28.1462
GeneID:102085692	FAM234A	16.0868	14.5536	13.9901	30.4277	17.7193	15.0624	23.4478	25.4954	24.3736	20.632	23.9392	31.9166
GeneID:102085693	SMG1	13.6836	13.399	12.0277	8.97702	9.32143	9.1209	8.30073	10.5431	8.79878	7.2246	7.46904	9.08503
GeneID:102085695	DNAJB9	24.4094	18.339	22.1839	15.0702	22.4975	20.4541	10.9973	4.76527	11.7807	18.2674	23.3258	22.0823
GeneID:102085696	SLC9A3R2	61.0009	52.2527	39.5129	81.6511	72.3091	60.3005	117.842	138.835	77.6499	53.8822	72.6667	52.2231
GeneID:102085697	LOC102085697	0.958107	0.839927	1.27036	1.40692	2.44204	1.718	1.45165	1.44685	1.27659	0.88272	0.542332	1.11965
GeneID:102085698	LOC102085698	0.486073	1.05669	1.66778	3.8458	2.16056	2.1953	4.26612	4.55387	1.74077	1.81258	1.19412	1.6061
GeneID:102085699	SEPHS1	47.9858	45.5396	38.6544	16.5925	17.6949	15.1247	16.0955	14.258	14.8283	13.0151	15.1755	19.785
GeneID:102085700	MARVELD2	7.49763	6.77202	7.27071	6.49423	10.5343	5.02914	8.86909	6.35887	6.88712	2.2841	3.04335	2.79863
GeneID:102085701	EPS8	22.776	21.0828	20.114	22.9036	19.7546	17.3638	21.6853	20.4977	21.8851	9.69271	11.6948	12.4414
GeneID:102085702	ABCF2	106.362	79.4903	104.401	57.6375	57.4445	47.5886	49.0428	54.2525	52.011	61.3315	60.007	65.5109
GeneID:102085703	FADD	8.90118	6.27727	8.60794	6.71083	7.35027	7.21789	6.9265	5.74026	5.22545	3.89697	3.27951	4.31509
GeneID:102085705	CHMP1B	22.5004	31.9743	25.7378	16.9623	18.6343	14.0498	14.3896	14.2659	14.7855	16.4411	20.3953	15.3533
GeneID:102085707	ABRAXAS1	19.004	20.3959	18.5567	5.35849	7.94583	7.1111	6.41486	4.25726	6.84248	3.88167	4.33937	4.82175
GeneID:102085708	PLEKHF1	10.7103	7.65	10.4129	10.0805	15.5056	13.7723	15.8859	15.4512	13.8466	13.5238	10.4842	8.0242
GeneID:102085709	SCARA3	7.23045	7.5814	6.00325	3.27334	4.79005	4.33928	4.05302	3.16007	2.01164	1.02263	1.00869	0.704089
GeneID:102085710	PPT1	28.5553	26.5118	27.865	37.6489	51.9813	32.3442	54.22	53.0045	48.7838	33.0244	34.5592	40.5362
GeneID:102085711	MYO9A	3.35029	3.69418	2.16406	3.14087	5.71923	4.30388	3.64894	8.13735	4.7585	1.92072	2.45913	1.79347
GeneID:102085712	LOC102085712	762.354	864.172	808.152	1104.74	1307.15	967.14	1623.31	1221.13	1810.9	1564.32	1500.45	1422.46
GeneID:102085714	CHD5	12.9857	11.0978	12.4191	10.8561	9.87877	8.02171	9.94591	11.8507	8.49473	10.9364	11.2755	11.5361
GeneID:102085715	LOC102085715	7.21757	9.60107	11.6728	0	0	0.240637	0.434692	0.0794501	0.679356	0.0834215	0.510845	1.85762
GeneID:102085716	GSR	18.3783	14.4599	12.2366	17.5797	18.708	9.18145	22.1682	22.0064	8.90402	8.0109	10.5433	6.73147
GeneID:102085717	LOC102085717	1.10379	1.29649	1.08375	1.35461	1.63311	1.23244	0.73143	0.992906	0.896569	0.65312	0.680397	0.576431
GeneID:102085718	WBP2NL	20.8773	20.9515	21.4622	23.7526	25.4597	21.2565	25.3663	29.2409	26.6688	24.0779	25.7558	28.1795
GeneID:102085719	LOC102085719	56.7083	110.637	45.1144	61.2304	48.8922	71.1088	43.9101	38.2525	48.5366	24.1525	20.2731	31.8986
GeneID:102085720	CISD2	114.872	143.748	120.607	53.3076	54.7281	56.781	56.4513	54.258	50.2601	27.0589	31.5078	33.4913
GeneID:102085721	KLHL6	4.04946	4.95326	3.52278	14.4104	22.1186	13.8974	18.2328	20.1763	12.9819	4.12337	4.16322	3.60193
GeneID:102085722	LOC102085722	18.9071	20.4447	14.1872	10.0768	12.9833	11.6271	7.63662	9.08045	11.3542	10.7451	10.6534	12.616
GeneID:102085723	LOC102085723	19.7942	26.7716	21.466	17.1774	21.8524	23.7404	23.0262	23.6986	19.0315	12.7157	11.3342	13.5867
GeneID:102085724	LOC102085724	11.3918	1.60334	0.865078	8.34554	8.96067	1.74892	4.60822	3.53736	7.31927	8.60372	3.59704	7.57775
GeneID:102085725	LOC102085725	0.367526	0.451401	0.194003	0.650195	0.398771	0.0384645	1.0614	0.581372	0.710133	0.198893	0.248571	0.886893
GeneID:102085726	LOC102085726	3.64814	5.96678	0	8.24842	4.4169	3.82898	3.31652	7.02623	6.48202	10.7307	5.53387	6.80634
GeneID:102085727	GTF2A1L	0.528728	0.58159	0.416578	0.174639	0.730704	0.123619	0.535045	1.10993	1.35213	1.31159	0.0891207	2.60166
GeneID:102085728	SLC23A3	0.0583611	0	0.249894	0.265519	0.287715	0.301464	0.356962	0.521146	1.4737	3.47719	0.999562	3.42954
GeneID:102085729	LOC102085729	10.0951	11.5695	8.61053	6.83626	5.20091	8.39424	3.53037	4.36654	3.98598	4.85833	4.60566	7.12356
GeneID:102085730	EXTL2	16.4546	19.6968	20.0869	15.1614	14.5363	11.6809	12.5661	6.71386	12.4547	9.84749	10.5343	11.0609
GeneID:102085731	BTF3L4	235.009	222.758	255.973	55.3434	64.5991	57.9793	42.6683	32.3725	41.4566	49.3626	51.7144	42.2325
GeneID:102085732	CPT2	46.5453	52.0746	54.0767	47.4766	70.5642	38.6643	88.2559	60.7291	81.3886	77.8926	68.0885	81.9254
GeneID:102085735	TP53I11	51.4332	32.1452	31.9719	31.3416	50.2494	37.6	52.9597	59.0264	40.9866	6.95988	12.6788	6.90241
GeneID:102085737	SIK3	11.6025	11.9717	9.35666	17.6343	11.7461	11.022	13.1016	15.3306	13.8305	7.74747	9.34915	13.5521
GeneID:102085738	GPBP1L1	33.6669	42.3399	36.0405	37.1276	39.7816	35.18	40.4779	41.7317	40.5764	35.4859	41.1204	43.0198
GeneID:102085739	CSPG4	12.1772	7.57489	7.85798	6.69369	9.67962	6.84883	8.96343	8.04206	7.09561	2.62439	1.95059	1.68486
GeneID:102085740	TBC1D19	17.3784	13.7706	18.7382	14.0065	14.7917	11.9858	9.23499	6.42374	6.62384	2.72191	2.37643	2.60656
GeneID:102085741	ZC3H12C	3.34431	3.35411	3.04278	4.1281	10.057	6.91936	4.6259	8.15234	5.99292	10.4131	19.7168	11.0861
GeneID:102085742	UBE2G1	94.9771	124.745	97.7361	113.473	116.018	125.542	112.817	81.0812	114.162	154.977	149.131	166.693
GeneID:102085743	PSMC3	128.528	119.029	118.068	73.7581	66.4297	58.8317	77.6839	72.6696	64.3216	80.8529	77.6237	96.0453
GeneID:102085744	ISCA2	26.6788	25.9232	26.8694	40.6332	30.0712	31.0725	46.3116	55.4186	33.124	43.0026	31.285	30.9922
GeneID:102085745	EYA2	23.9184	24.782	17.0285	10.2138	19.6405	11.9175	17.5885	13.0144	18.8519	6.48591	6.95945	7.33309
GeneID:102085746	CENPF	7.04385	8.85419	5.3089	2.05702	3.45022	2.2072	0.975862	0.682459	1.34289	0.0242594	0.0665336	0.0702629
GeneID:102085747	PES1	62.4283	58.8729	56.3667	21.545	24.3109	22.7961	19.4804	19.3897	19.0408	16.8232	19.8632	23.2837
GeneID:102085748	EVI2A	0.221422	0.224141	0.251542	0.70665	1.09008	0.689888	0.617065	0.435745	0.61147	0.200173	0.203921	0.310269
GeneID:102085749	GABRP	3.74002	2.19834	4.77216	0.161774	0.39159	0.350406	0.14814	0.12141	0.051216	0.124072	0.0196907	0.0597131
GeneID:102085750	LOC102085750	0.457486	0.746944	0.472578	0.959828	1.1771	0.649654	0.946527	0.79391	0.793434	0.243302	0.285181	0.241895
GeneID:102085751	B3GNT2	6.58841	7.36119	7.31746	3.83209	5.47394	2.60306	3.18672	1.36909	6.1512	2.14397	2.24466	4.05739
GeneID:102085752	LOC102085752	2.38145	2.06976	1.42143	2.07898	1.91776	1.78718	1.99868	1.02584	1.70626	1.42628	1.25075	1.7009
GeneID:102085753	ANKRD28	20.7823	22.0599	18.9581	13.2234	18.6996	14.2424	14.5045	12.6078	15.1674	17.1657	16.6922	20.2662
GeneID:102085754	MRPS22	84.1742	56.2805	65.3909	41.2084	52.2905	41.2483	55.4237	42.5521	66.4358	64.9049	59.7827	62.737
GeneID:102085756	CSRP1	67.4908	70.1962	59.8761	66.4592	118.206	86.1067	122.168	127.507	72.6394	54.1736	44.4399	33.3683
GeneID:102085757	SLC25A29	28.3271	28.993	25.7074	23.5231	14.8036	9.07383	29.1284	15.3272	17.6207	18.0547	26.1891	17.0571
GeneID:102085759	SAMD12	1.29768	2.44713	1.71772	2.60384	1.7649	1.56174	1.55522	1.10499	1.73136	7.68719	10.2418	7.8068
GeneID:102085760	HINT3	16.3737	17.9575	20.9186	47.8738	46.6869	41.5657	53.989	78.7409	67.1219	94.8314	59.5926	102.694
GeneID:102085763	ZRANB3	6.78443	6.70866	6.34887	4.24589	3.74608	2.51995	4.6627	2.70064	4.94828	2.80999	2.1861	3.16921
GeneID:102085765	ARFGEF3	1.82937	1.78432	0.623366	0.640441	1.11076	1.34493	0.81918	0.974341	0.745533	0.361624	0.315082	0.492052
GeneID:102085766	TMEM39B	10.1113	7.88784	9.3723	7.27587	6.92124	7.84178	8.479	6.34721	5.51346	4.99918	6.94885	5.73025
GeneID:102085767	TMEM35B	9.99801	5.91865	7.28167	13.8672	10.2213	13.8641	22.2672	20.5769	15.2118	16.5871	7.23108	14.953
GeneID:102085768	KIF27	2.99853	3.94138	3.77747	1.80096	2.6866	1.46048	1.80125	1.208	2.4689	1.33443	1.0573	2.10075
GeneID:102085770	EIF2D	29.1275	26.7749	34.801	48.5928	43.0609	50.9846	51.4415	49.5692	38.9601	50.8217	35.3413	28.0803
GeneID:102085771	LOC102085771	0.183112	0.121149	0.149318	0.442164	0.10766	0.0340367	0.184494	0.198856	0.213314	0.586488	0.257006	0.611472
GeneID:102085772	NELFB	30.1131	31.4836	33.5608	18.111	19.5639	18.7686	19.6914	19.5466	16.6011	15.8282	15.7634	16.6844
GeneID:102085773	LOC102085773	321.287	246.098	280.309	111.748	124.6	117.909	142.239	131.711	113.277	92.3459	68.0413	107.301
GeneID:102085775	STRADA	17.5506	14.4732	15.8791	20.2978	24.3184	18.631	23.7078	23.8221	24.6285	21.9288	14.495	17.8563
GeneID:102085777	HOXD9	2.82944	3.27859	2.54392	0.565851	0.509224	1.68868	1.90475	0.772231	1.19957	0.139843	0.0957059	0
GeneID:102085778	LOC102085778	4343.91	2946.74	4392.43	15141.8	8040.11	10928.4	11484	11487.1	16446.4	13849.1	15294.8	13606.9
GeneID:102085780	MAP2K4	14.7871	13.8545	16.65	15.3112	13.7209	12.3899	13.8354	11.5894	13.9797	14.3224	14.5081	16.5515
GeneID:102085782	ZNF365	9.41571	7.98376	6.64768	5.08348	8.64529	6.61564	8.75365	7.99586	8.15405	8.24497	6.37644	5.89894
GeneID:102085783	CAMKK2	7.80898	7.77526	6.39544	7.84655	9.25817	6.81627	6.05953	7.04788	4.48174	4.76216	3.88259	2.97888
GeneID:102085784	FUT11	27.5504	27.4886	28.5636	11.2835	18.8258	16.0062	17.6314	17.9009	13.7121	8.98236	8.28789	12.2886
GeneID:102085785	RBM19	21.6518	14.5015	15.7273	5.72305	6.36424	6.89474	5.72882	7.35408	6.69011	6.97276	8.06211	9.3979
GeneID:102085786	FGG	5.09263	2.76567	3.94489	0.0592176	7.96275	3.06718	0.0601615	6.30485	0.316794	3.54701	6.30535	5.99553
GeneID:102085787	ANKDD1A	1.20277	1.42846	1.31573	0.811421	1.69373	0.944789	0.873826	0.971719	1.46813	0.619224	0.828337	1.88614
GeneID:102085788	KIAA1211	2.40356	3.42256	2.39042	0.96971	0.936992	0.705593	0.503484	0.273647	0.835765	0.504583	0.825992	0.780825
GeneID:102085789	PKNOX1	17.7768	14.7916	11.1342	13.6324	14.7044	19.069	15.7693	15.5195	16.9467	13.714	12.1997	12.4855
GeneID:102085791	RIOX1	25.8322	20.1165	23.6744	9.66698	13.8542	13.6001	9.8436	11.6503	6.78103	9.82785	13.2758	8.38917
GeneID:102085792	TAGLN3	1.39773	1.30874	0.413101	0.327059	0.566432	0	0.592889	0.380517	0.0712142	0.327892	0.0831259	0.101012
GeneID:102085793	ANKRD1	15.0481	8.25128	16.2545	111.737	637.072	268.71	369.733	98.9176	168.253	263.526	2132.75	648.042
GeneID:102085794	RHBDL3	0.737434	0.570639	0.510511	2.87496	0.692153	0.323347	0.331059	0.336564	0.119321	0.0760353	0.0975517	0.0707519
GeneID:102085795	LOC102085795	3.97363	3.07299	3.01894	7.09421	5.99686	6.87415	1.23801	2.22941	1.45085	0.20918	0.333188	0.415949
GeneID:102085796	UNC5A	2.33575	2.74352	2.95966	1.17923	0.979441	0.502864	0.256718	0.947406	0.53038	0.0817379	0.085151	0.0672874
GeneID:102085797	DERL3	6.9702	6.69755	4.54535	4.73242	5.66675	3.44759	6.31831	4.49542	2.98551	3.02092	1.83308	5.07613
GeneID:102085799	ATP5J2	600.017	861.647	889.04	741.64	941.824	712.642	1257.78	1336.49	1081.19	1069.85	933.873	833.652
GeneID:102085800	SLC9A5	2.32607	3.95033	2.51651	2.06147	1.32331	1.04183	1.33695	1.55094	0.633963	1.47645	1.72515	1.69356
GeneID:102085801	CUBN	0.928977	0.979763	0.578951	4.24448	1.03885	3.12337	0.0838195	0.176058	0.0509641	0.138583	0.0252515	0.16215
GeneID:102085803	EMP1	69.8856	92.2156	61.7375	9.74183	10.2255	10.9394	9.02552	13.1673	8.88781	2.88692	4.96255	2.96059
GeneID:102085804	INSR	7.62339	6.60281	7.33472	7.30252	5.52437	5.51341	3.91433	6.62639	5.73866	3.92435	8.52832	8.5262
GeneID:102085805	PSAT1	22.4444	18.8043	22.0602	4.86851	3.47392	3.88727	5.26316	6.41455	5.33239	5.25746	4.70642	9.96945
GeneID:102085806	GK5	19.8684	14.6204	16.7703	22.8549	21.2744	18.1556	21.6734	16.6229	17.4705	17.9799	19.2198	20.6883
GeneID:102085807	IL7R	0.248962	0.106894	0.0553942	0.366214	1.11866	0.311592	0.689372	0.480045	0.645386	1.01097	1.07696	0.797649
GeneID:102085808	SMOX	20.5625	16.9278	17.3837	24.6473	9.52208	9.42985	16.8829	24.5559	16.769	8.31761	14.4653	25.9743
GeneID:102085809	ABI3BP	53.2253	48.9898	41.8249	81.1144	121.77	90.2671	65.2047	82.8058	73.1493	12.9925	25.3273	20.1157
GeneID:102085810	BLOC1S2	42.0438	44.8505	60.3504	13.9424	25.4112	14.649	20.4994	11.5243	19.5649	13.2078	12.8232	10.2971
GeneID:102085811	TMEM63A	8.18271	9.88051	9.50467	14.6088	12.4079	10.4327	8.99425	17.1202	11.9837	15.0122	13.955	10.5058
GeneID:102085813	LOC102085813	0.238427	0.475763	0.860169	0.0950048	0.281527	0.223948	0.242313	0.418433	0.30272	0.662276	0.241804	0.585933
GeneID:102085815	NUP155	75.5358	63.1365	70.5002	17.3589	21.6024	20.2399	16.7522	15.1845	14.5996	10.8832	11.1441	14.1096
GeneID:102085818	TMC6	5.90493	6.34967	6.45176	6.78711	6.62265	5.75558	5.63523	6.51047	4.00651	2.42398	2.39559	4.07717
GeneID:102085819	UBASH3B	7.86701	6.48212	6.20088	4.43779	6.08999	3.88242	3.71125	4.77433	3.85021	1.59036	1.969	2.37313
GeneID:102085820	NUP50	23.0903	25.7746	22.8993	21.8909	20.0076	17.1057	18.8346	12.9374	18.9719	29.0323	28.3674	32.9799
GeneID:102085821	ITFG2	31.9473	37.0099	32.0653	28.5341	38.8144	35.2626	34.7555	32.4185	23.6497	14.4764	17.6874	16.5653
GeneID:102085822	CR1	0.717159	0.475393	0.294577	0.699032	0.907278	0.713153	0.78416	0.630501	0.477799	0.416151	0.29052	0.262515
GeneID:102085823	CCDC13	1.13465	0.570495	0.984403	1.1905	0.506631	0.864615	0.77251	1.3259	0.433459	0.751489	0.614328	0.317055
GeneID:102085824	CIB1	30.2297	28.0541	27.7866	27.4426	36.2535	32.297	35.036	52.358	32.4769	32.8546	29.3516	37.149
GeneID:102085826	LOC102085826	13.8735	11.2829	8.7653	5.29931	9.21104	5.14128	5.44615	6.98566	5.19234	3.00883	2.17696	2.95183
GeneID:102085827	LOC102085827	7.51058	6.3021	7.37759	4.43476	5.04623	4.25074	4.54591	4.23289	3.60602	1.96349	2.12981	3.82398
GeneID:102085828	MTM1	19.9311	21.1645	19.141	15.2176	16.9167	15.9415	14.9792	8.46805	17.1667	15.3167	15.2805	18.1604
GeneID:102085829	GORASP1	10.2098	5.88289	8.62965	4.92169	4.95944	5.74635	5.8841	4.55572	5.1051	4.5156	4.26571	5.31242
GeneID:102085830	NEDD9	9.6088	16.373	11.8321	9.14221	5.57649	3.29244	10.0844	11.3604	6.74602	8.58912	13.0736	9.76486
GeneID:102085831	CAMSAP1	14.4601	10.2356	11.1281	11.2282	8.35942	9.01972	6.61381	8.55442	9.52136	10.5253	12.6101	7.85307
GeneID:102085832	BLOC1S6	63.5273	64.4496	68.1487	49.6065	59.6488	50.3084	48.5727	35.1647	47.3258	38.5227	47.7383	39.4663
GeneID:102085833	CCDC88A	11.1111	10.3296	7.88117	4.96172	6.68965	5.80179	4.65644	4.40552	5.06829	1.17543	1.49044	2.19372
GeneID:102085834	HTR2B	1.2778	1.43563	1.75232	0.375061	0.461249	0.768606	0.583352	0.257534	0.328704	0.291405	0.352132	1.0058
GeneID:102085835	LMNB2	200.432	145.26	179.552	41.4926	45.3292	40.7136	23.9939	21.7961	21.6854	7.10424	9.30067	5.82513
GeneID:102085836	TERB1	0.864374	1.7001	0.540571	0.346848	0.47039	0.1395	0.0565639	0.131528	0.12394	0.297429	1.40326	0
GeneID:102085837	CDC45	8.77106	7.84018	11.9546	1.15415	3.35894	1.21998	1.69301	0.909332	0.975016	0.105848	0	0.0985287
GeneID:102085838	MARS	85.725	59.8413	75.9536	62.4176	54.4362	76.6513	43.3526	49.8162	38.1969	37.4271	41.5216	42.4165
GeneID:102085839	ANKRD12	6.03356	4.58272	4.15595	7.86394	8.25734	8.88011	9.99009	6.03834	11.5172	9.78479	12.5486	10.5474
GeneID:102085840	MAPK10	0.566569	0.39593	0.958826	0.747067	0.915133	0.227221	0.980108	0.449983	0.44133	0.253995	0.435811	0.301736
GeneID:102085841	SLC44A5	7.30848	5.62239	3.06098	4.0588	5.83034	6.49308	3.39628	3.64663	2.22715	5.72235	4.27578	6.00764
GeneID:102085842	CAAP1	14.8561	11.644	12.7801	5.6387	9.57365	6.23379	7.60822	5.20303	8.34978	5.98934	5.14897	5.66277
GeneID:102085843	CTR9	30.5434	29.5481	27.0603	29.1272	33.8971	27.6061	28.1548	30.4223	24.4197	34.7483	32.6178	37.6265
GeneID:102085844	CSTF3	33.5016	39.7888	36.7076	21.0343	20.1039	16.7417	18.4745	14.4029	16.6354	13.7995	8.6144	10.0149
GeneID:102085846	CUNH12orf66	14.173	14.7309	14.3796	4.18153	6.43628	4.60708	5.6248	4.19181	4.60191	2.02586	2.50127	2.73164
GeneID:102085847	TTC29	0.29711	0.355439	0.311116	0.278504	0.274143	0.438853	0.595526	0.974109	0.936085	0.180089	0.0503104	0.167604
GeneID:102085848	KIAA1549	9.93468	7.72309	9.5963	3.98668	2.90807	3.25215	3.31785	2.36616	3.2267	3.13453	2.97876	3.30849
GeneID:102085849	PWP2	44.2515	40.6377	44.5553	6.15685	7.59559	7.44801	7.60136	4.19057	5.83803	5.84664	6.71017	8.5466
GeneID:102085850	ESD	79.1837	84.2167	89.0022	67.0778	61.2506	67.5072	49.5329	60.1978	58.6062	51.133	44.2238	52.7916
GeneID:102085852	VKORC1L1	33.7494	28.2606	32.2763	16.2983	18.6697	15.5922	12.4182	12.8056	14.923	11.0021	12.611	10.8615
GeneID:102085854	TMEM104	6.5713	4.2303	5.5875	4.11364	3.96045	5.13129	4.10816	4.59367	2.12071	2.5802	2.22772	3.57159
GeneID:102085855	THOC3	83.3811	81.9901	83.0221	34.3657	42.747	42.247	48.9018	50.5602	35.3061	29.9885	31.3512	28.3944
GeneID:102085857	PDGFA	49.0613	44.3645	38.3342	31.1553	44.1196	43.3351	26.6733	24.938	37.8824	47.3771	14.8917	16.5973
GeneID:102085859	NOB1	63.8485	51.2913	52.0404	25.3344	18.408	16.2248	19.9329	18.0854	14.7196	15.842	19.0654	19.9787
GeneID:102085860	REXO5	20.4468	23.0387	20.5565	9.48034	14.2543	11.5545	10.6433	9.97334	9.51955	8.04583	7.90937	8.15209
GeneID:102085861	USF3	3.32384	3.93945	3.10215	5.56383	6.09184	5.8712	4.40245	6.12696	4.85032	3.45369	4.66294	4.71084
GeneID:102085862	CLCN1	18.9357	26.7685	16.7239	45.8735	30.703	44.0333	27.6636	37.5715	32.7272	18.3124	12.3687	25.0411
GeneID:102085863	FAM135A	10.5551	9.06615	9.8265	9.52673	9.40714	8.83464	9.61847	6.51836	9.80319	11.6646	11.4839	13.1639
GeneID:102085864	TRIB2	31.9961	43.1007	39.3316	20.0356	23.4004	11.6796	29.3557	16.7582	33.9065	12.6979	14.934	12.977
GeneID:102085865	GSPT1	50.2742	52.8831	52.8864	25.2587	27.2899	24.4917	23.6923	20.7875	24.3784	24.2655	24.9526	27.5903
GeneID:102085867	GK	43.8934	31.9457	45.9805	70.3921	12.0917	3.21178	77.0632	11.0457	29.4997	10.8152	11.2027	22.6567
GeneID:102085868	RGS11	4.0442	3.10131	1.08414	8.05242	6.1339	5.63745	9.86846	11.3104	7.93301	6.72178	6.24914	7.53913
GeneID:102085869	COQ7	41.3529	37.8753	42.3941	71.6314	50.8214	37.2383	71.8464	53.4061	65.0227	59.2122	52.7491	59.3748
GeneID:102085870	DLL1	2.53216	1.52622	2.08657	3.13936	2.90727	2.37649	2.72418	2.36611	2.60231	1.06648	1.63202	0.720421
GeneID:102085871	COL4A6	84.1514	93.41	66.3323	21.398	13.8365	15.6481	6.61688	5.76784	4.97618	0.620466	1.61442	1.3585
GeneID:102085873	LOC102085873	3.50901	2.62414	2.82718	0.636924	0.341546	0.510497	0.774513	0.843197	0.489247	0.0465219	0.198492	0.115183
GeneID:102085874	ECHDC3	42.0117	36.5714	44.4048	42.8917	71.7789	34.555	59.717	65.5654	58.7386	59.3825	50.3833	70.4893
GeneID:102085875	ZFPM2	1.49331	1.12286	1.36686	0.0716953	0.2414	0.187065	0.0878778	0.101951	0.18173	0.144226	0.0578006	0.128617
GeneID:102085876	STRAP	155.843	148.764	155.309	63.7671	70.4403	58.5411	63.8553	65.5176	74.478	63.9077	67.4523	64.0176
GeneID:102085879	MINDY2	15.9891	16.8095	15.7858	17.195	20.4558	16.7072	19.1019	12.9628	21.21	8.67234	11.1352	11.1818
GeneID:102085880	GABPA	48.109	49.4629	45.1166	29.0552	33.1146	29.2252	31.0685	25.3684	29.8734	20.2848	20.0925	23.2914
GeneID:102085883	LOC102085883	24.4332	17.7202	17.4288	15.332	12.9602	11.3175	9.77998	14.3961	14.5827	15.5425	16.708	18.5679
GeneID:102085885	ESCO2	7.7394	6.31303	7.00313	2.03688	2.4166	1.44755	1.32853	1.07506	0.644901	0	0.119651	0.192306
GeneID:102085886	MFSD2A	17.4512	10.3268	14.5518	2.58308	1.94397	0.712262	4.18375	1.74687	1.60364	0.654044	0.448519	0.539744
GeneID:102085887	PAPD7	14.3674	13.4963	14.799	7.00874	8.58611	6.91297	9.86714	6.11845	11.9332	3.10173	4.23002	2.98488
GeneID:102085889	APBB1IP	5.99989	5.32526	3.94502	4.87176	6.15089	4.37018	3.54492	5.54032	6.36128	1.32663	1.65378	1.94587
GeneID:102085890	MIB2	17.0758	18.6687	15.6843	25.1835	24.07	22.1571	22.7508	22.7308	28.7243	23.67	16.7471	19.2801
GeneID:102085891	RPL22	720.843	885.9	831.001	311.428	372.839	382.247	563.086	432.307	387.734	343.379	285.485	326.061
GeneID:102085892	PHF20	32.5471	27.2161	25.7255	19.0211	19.7692	17.5694	16.1225	15.413	16.5948	16.5844	19.219	18.1565
GeneID:102085893	HTRA2	39.9356	35.0286	55.935	39.5623	37.1152	35.2737	42.2824	47.4376	38.7217	49.5434	51.2232	58.564
GeneID:102085894	CENPM	69.9351	78.1342	78.6658	21.8388	24.3514	15.3692	11.1996	10.899	12.5127	4.26132	5.53039	13.9098
GeneID:102085895	FRS2	5.45339	4.57955	3.71171	1.83849	1.81113	1.98882	1.26814	1.07252	1.24152	1.5991	2.47101	2.46548
GeneID:102085896	MANBA	7.73038	8.1638	5.62855	9.48699	11.524	12.0087	9.14832	14.268	15.1207	9.81451	13.7691	10.9819
GeneID:102085897	YEATS2	43.5361	36.1057	38.2958	8.73098	10.0948	10.1421	6.06831	7.71917	6.57503	5.57978	5.13703	6.98727
GeneID:102085898	NKAP	49.7334	46.9282	38.2033	35.901	45.6708	33.4084	52.3373	45.0459	37.6797	36.7341	28.2683	34.2333
GeneID:102085901	LOC102085901	0.181594	0.180353	0.174546	0.834452	0.540847	0.575586	1.11953	0.58988	1.35214	0.16132	0.18641	0.274959
GeneID:102085905	ZFYVE9	13.7412	14.6449	12.3662	16.6155	18.4346	17.4125	11.5776	10.9398	12.2888	9.84078	13.8175	14.5092
GeneID:102085906	CUNH1orf123	85.1957	75.8371	71.3105	109.329	122.897	76.4522	106.383	82.7697	88.4987	117.849	98.5354	110.77
GeneID:102085907	SNX16	4.58315	5.41705	3.58723	5.60321	4.47522	3.6687	4.48495	2.88645	3.62707	6.88168	10.1635	10.0525
GeneID:102085908	LOC102085908	0.263239	0.47638	0.125668	0.230317	0.129428	0.217222	0.370308	0.312096	0.137585	0.795596	0.707358	0.447287
GeneID:102085909	LOC102085909	15.4174	15.0597	12.9058	3.26498	3.65305	4.24826	1.93102	2.74223	2.31544	1.12825	1.24126	1.27828
GeneID:102085910	SMAD2	10.771	10.3883	10.7764	9.27222	13.7394	9.42666	9.99608	6.68306	10.4265	7.54436	6.58599	8.43289
GeneID:102085911	WASF2	25.8607	22.7519	22.1518	28.5294	46.6787	32.4305	33.25	43.5509	36.7384	19.9063	27.2693	23.6252
GeneID:102085912	PAFAH1B2	27.6522	26.7004	29.6961	16.6898	21.8609	18.1684	22.4864	22.6163	17.9175	11.1093	12.6708	10.6825
GeneID:102085913	NASP	78.0565	64.3376	65.6251	15.514	19.4161	14.3726	11.2756	11.6831	8.65982	6.7846	7.82459	7.44724
GeneID:102085914	SNUPN	9.9678	11.11	12.3585	8.62151	8.31118	8.13209	8.40999	9.28244	5.63633	6.42588	5.71	5.22439
GeneID:102085915	LGI2	5.4088	6.27492	5.14907	2.36572	2.30212	1.93561	1.98316	1.53689	1.52499	0.0845707	0.450934	0.186998
GeneID:102085916	ETV5	17.7648	16.2967	17.0883	5.37829	5.70331	5.18672	3.65874	4.55117	4.57002	1.75252	3.18887	3.51402
GeneID:102085917	ANKFY1	31.5435	33.2509	26.6959	16.1724	22.5671	18.9926	15.9241	15.4912	15.4668	8.71744	10.1325	10.6239
GeneID:102085918	SLC39A13	25.751	23.6915	25.5418	17.8803	23.2434	21.6986	23.1444	24.7038	21.3155	26.7993	16.9843	32.9512
GeneID:102085920	LTBP2	56.9305	32.0643	41.6387	23.8608	15.1764	22.1327	14.3319	14.0218	12.5544	3.52108	8.12025	6.67261
GeneID:102085921	ZMYND8	7.97958	7.11211	6.80287	9.76055	13.7119	11.2725	11.8164	9.91426	12.3963	7.36563	5.75996	6.29297
GeneID:102085922	PTPN14	11.3642	9.00961	9.81703	11.5553	13.4225	11.5677	9.2327	11.0015	10.4408	13.3199	30.8008	17.2115
GeneID:102085923	TCN2	4.84156	5.84094	5.54887	14.4297	10.3952	9.09592	13.5305	10.2423	9.48635	5.71294	4.71229	5.67521
GeneID:102085924	NF1	12.2968	10.883	10.3223	8.94699	10.7931	10.5613	8.49972	11.3113	9.91898	6.76171	7.73717	8.73813
GeneID:102085925	KCNIP1	60.8305	26.9149	70.1877	2.26473	4.41956	2.95285	2.40415	1.23219	0.772538	2.30049	0.199272	0.357605
GeneID:102085927	YIPF4	24.9334	26.2938	24.5586	25.5225	34.5821	28.826	34.7647	9.87594	33.8234	24.5233	28.3003	42.1846
GeneID:102085928	COPB2	106.972	105.479	114.173	44.7354	63.6593	48.0845	50.4233	43.7785	44.3829	32.2914	32.8393	34.5507
GeneID:102085930	TECPR2	12.2666	8.90598	9.84987	7.53801	8.84023	7.31698	5.37151	7.59174	6.5624	5.9155	6.3601	10.246
GeneID:102085931	YY1	46.9428	48.9506	47.7068	47.4755	53.0223	46.8671	43.657	43.3097	47.7902	52.0821	74.0655	58.5506
GeneID:102085933	MFSD1	22.5164	23.4071	23.0339	19.7031	22.449	16.5736	18.3649	19.4232	18.2685	19.3047	26.3944	25.0911
GeneID:102085934	NCOA7	8.6438	7.87935	4.45607	6.79394	9.2636	8.73984	8.20988	11.518	8.94877	4.02649	4.27436	6.62952
GeneID:102085935	CITED2	13.4914	18.6532	17.75	19.1961	14.9058	12.1602	23.0773	14.5746	35.6203	13.9914	7.36197	16.2612
GeneID:102085936	ETFDH	141.368	146.753	136.739	185.683	207.672	145.79	161.93	227.136	191.894	246.354	211.438	243.545
GeneID:102085937	SFT2D1	46.2027	41.4287	47.0754	41.101	53.5484	61.1572	70.189	35.0928	71.8418	47.6871	35.8365	52.5451
GeneID:102085938	SLC38A3	10.8459	14.7132	9.37445	7.7204	11.4619	13.1306	11.9444	7.68084	8.6056	33.8388	6.08061	42.1572
GeneID:102085939	RAB3GAP1	17.4891	15.4795	15.8774	13.3522	13.1271	13.3045	12.4743	12.2481	13.5627	11.89	13.4692	12.3821
[truncated: 10,919 more rows]
