# Supplementary material for: Analysis of mRNA and lncRNA Expression Profiles of Breast Muscle during Pigeon (Columba livia) Development
Source: Genes (Basel). 2022 Dec 8;13(12):2314. doi: 10.3390/genes13122314 (PMC9777807; doi:10.3390/genes13122314)
Supplement: Supplementary file 1 [file genes-13-02314-s001.zip › Table.S2 Expressed lncRNAs.xlsx]

## Sheet: Sheet1
ID	Name	1D-1	1D-2	1D-3	14D-1	14D-2	14D-3	28D-1	28D-2	28D-3	2Y-1	2Y-2	2Y-3
G10009	G10009	1.18305	0.287837	0.863725	0.0642105	0.317609	0.303021	0.261076	0.128064	0	0	0.0653829	0.238842
G10017	G10017	0.79929	1.76451	1.69965	0	0.195665	0.124874	0	0.133997	0	0.133946	0	0.0827485
G10018	G10018	1.2721	1.2226	0.825291	0.08859	0.11707	0.0282884	0.0302843	0.089977	0.132734	0.0600448	0	0.0372698
G10026	G10026	6.84269	5.11304	7.28344	1.14473	2.1139	1.64308	3.12339	0	1.72409	1.42054	1.30415	2.44517
G10028	G10028	0.422362	1.09807	0	0.164473	0.244295	0.155008	0.337007	0.161829	0.443296	0	0	0.101605
G10042	G10042	0.279107	0.627995	0.339195	0.0693968	0.075719	0.480768	0.580749	0.701762	0.370713	0.556512	0.672837	0.20382
G10043	G10043	4.07068	3.90566	2.81138	2.96265	4.27951	3.75179	2.93142	1.8855	4.17864	1.94524	3.629	3.31714
G10057	G10057	24.5726	24.3601	17.4962	10.0662	10.4575	7.12987	10.1574	2.06194	8.40037	1.04526	1.35722	1.30326
G10082	G10082	1.95167	2.92111	2.13637	4.72724	6.78446	4.47394	4.54904	2.61957	6.63443	0.321474	0.668528	0.63626
G10086	G10086	0.576447	1.1172	0.697011	0.318657	0.306797	0.22501	0.190276	0.180022	0.0726092	0.202771	0.119944	0.40092
G1009	G1009	0.289422	0.237796	0.676932	0.140637	0.13997	0.0670803	0.0718021	0.142285	0.0783756	0	0.0723343	0.176985
G10099	G10099	15.6988	18.4007	15.2485	20.2596	17.7689	17.8606	19.3262	13.6057	21.4485	27.7365	15.9541	12.8465
G10103	G10103	0.429588	0.0930919	0.159417	0.498417	0.985203	0.867328	0.59038	0.168495	1.39106	1.01374	0.592726	0.935649
G10105	G10105	1.03202	0.827542	0.873932	0.892584	1.28267	1.05228	0.84604	0.905473	2.08858	0.791488	1.30507	1.67878
G10107	G10107	0.418702	0.214357	0	0	0.509808	0.571212	0.492849	0.264767	0.288348	0.197041	0	0.422361
G10108	G10108	1.2513	0.529088	0.676593	0.0438748	0.0216848	0.0208747	0.112528	0.0441249	0	0.0222498	0	0
G10110	G10110	1.04707	1.45817	0.700938	0.531092	0.751879	0.52077	0.835798	0.474029	1.47274	1.15875	0.414274	0.669642
G10111	G10111	1.19867	1.59378	1.02506	0.151731	0.400559	0.231994	0.159065	0.18541	0.716398	0.228642	0.282924	0.288121
G10114	G10114	4.57803	3.91526	4.98402	2.3304	3.51894	2.23599	1.93705	1.76864	3.08669	1.45087	1.09169	2.06298
G10115	G10115	0.24541	0.369964	0	0.279264	1.06185	0.302197	0.327141	0.426761	1.08701	0	0.179375	0
G10121	G10121	1.05261	1.362	1.41918	2.31672	1.94098	1.70394	1.76738	1.59219	2.08099	1.09813	0.786556	1.25297
G10126	G10126	0.327707	0.0605654	0.104293	0.0543016	0.0535299	0.0512317	0.0555227	0	0	0.108873	0	0
G10146	G10146	2.31036	2.98326	3.41104	0.966882	2.63624	2.00161	1.66886	1.25672	1.81408	0.37392	0.725156	0.882724
G10156	G10156	0	0.161509	1.72466	3.30677	0	0	8.57234	0	14.1957	0	3.64674e-08	0
G1016	G1016	0	0.0101521	1.30358	3.5075	0.787394	0.954002	3.41444	0	3.00214	0.0843801	0.343938	0
G10180	G10180	1.49963	1.61935	0.431701	1.38057	1.56688	0.567412	1.31093	2.73105	2.70939	1.26006	1.3104	2.48778
G10181	G10181	0	0.0716997	0.0616192	0	0	0	0.130954	0	0.22141	0	0	0.0809891
G10183	G10183	0.436571	0.391085	0.252739	0.174565	0.992128	0.278124	0.224293	0.397367	1.11316	0.0147786	0.0151868	0.0735887
G10187	G10187	0.118009	0.110106	0.113872	0.887588	0.584861	0.243535	0	0.177443	0.127135	0.0397357	0.0815951	0.0493752
G10190	G10190	7.33407	7.61013	5.47011	5.80144	4.33093	2.74966	6.00261	2.69171	4.31142	3.99652	5.59031	4.31533
G10191	G10191	1.42782	3.02922	1.71246	2.14055	1.9546	0.986308	1.65244	1.00562	1.70855	1.75304	2.39877	1.91534
G1020	G1020	0.980928	0.998417	0.600869	1.63204	6.28316	1.34045	3.94576	3.00724	3.77007	0.150824	0.085032	0.0543064
G10218	G10218	52.8592	49.9347	64.3171	39.5697	48.0205	40.5132	51.0214	23.3306	55.0858	51.9979	50.7001	48.2895
G10219	G10219	17.8538	22.1435	21.922	9.88726	8.1951	6.46251	12.0473	7.58547	9.26232	7.16464	6.50004	10.1567
G10223	G10223	1.55479	1.70537	1.92069	0.340226	0.44206	0.327625	0.262858	0.195759	0.0953015	0.251368	0.22254	0.0690277
G10229	G10229	0.0384855	0.158679	0	0.166217	0.144002	0.0685718	0	0.035996	0.116809	0	0	0
G10239	G10239	0.389331	0.782408	0.125252	1.90274	2.09983	1.06599	5.55938	10.2261	10.4805	11.4669	2.87763	5.6783
G10254	G10254	0.163549	0.440209	0.227423	0.0455966	0	0.0109273	0	0.0229934	0.0123542	0.0348003	0.0119001	0.0720856
G10276	G10276	8.90346	137.091	94.5336	8.22928	4.60274	23.9082	23.0991	12.6048	2.20925	7.40676	5.84639	99.3213
G10283	G10283	2.27238	2.19967	2.17555	0.536154	0.775614	0.756566	0.705436	0.705932	0.878501	0.633748	0.504083	0.501907
G10293	G10293	0.703459	0.539397	0.480951	0.13156	0.19205	0.185554	0	0	0.171125	0.039048	0	0.146033
G10299	G10299	7.36591	4.84817	3.62531	2.46273	2.21158	1.38151	0.777116	0.715874	2.28536	0.524954	0.615689	0.525658
G10305	G10305	3.26433	2.39431	2.51694	5.63383	10.6845	7.36106	8.41645	2.40847	9.81721	6.29216	13.6813	6.66272
G10307	G10307	0.259452	0.305375	0.309369	0.189876	0.410376	0.294531	0.462059	0.421121	0.761341	0.650277	4.99424	0.388673
G10310	G10310	2.21354	3.17318	1.90804	1.06811	1.43	1.7884	2.19288	0.269045	1.24038	0.343557	0.465786	0.452784
G10311	G10311	11.1651	14.8916	12.1492	6.87102	6.60235	9.20702	4.76606	2.70333	5.71379	2.47459	1.29097	2.06051
G10315	G10315	1.35256	0.756422	0.736154	0.28308	0.301857	0.37465	0.582511	0.1104	0.439233	0.133015	0.159304	0.192754
G10317	G10317	0.123088	0.0928906	0.0976587	0.203101	0.162491	0.33221	0.970289	0.392636	0.719761	1.33782	0.554201	1.88475
G10319	G10319	2.00168	1.88273	1.01379	0.735778	0.883546	0.572834	1.13324	0.584711	0.8883	0.575615	0.620053	0.674416
G10320	G10320	0.754057	1.46682	0.814037	0.252964	0.373726	0.0299664	0.0320353	0	0.135332	0	0.0323875	0.0392287
G10321	G10321	7.80485	7.20852	6.52516	7.82236	6.29641	6.81169	8.67965	3.21941	8.4211	6.55869	6.70318	7.66847
G10323	G10323	4.19267	10.8221	17.2457	3.37325	10.2374	12.8536	56.1808	7.45594	69.802	4.67958	1.40988	123.795
G10325	G10325	0.88747	0.684288	0.377369	0.204983	0.401679	0.188446	1.61833	0	0.217612	0	0.193776	0.482327
G10339	G10339	2.16703	1.8274	2.28451	1.71027	1.62819	2.69019	1.27124	1.571	1.53851	0.491109	0.460123	1.08386
G10341	G10341	12.2605	5.14586	13.7224	2.53867	9.76748	4.72906	6.85751	10.2395	8.60968	4.58669	3.30002	3.7454
G10342	G10342	0.10708	0	0.197063	0	0.102597	3.52211	0	0.10312	0	0	0	0.255823
G10349	G10349	2.51921	2.19571	1.15725	0.887293	0.900243	1.20223	2.19856	2.34721	1.06625	1.17883	1.27625	1.49227
G10351	G10351	0.30907	0.810584	1.83791	1.17397	0.972053	0.952701	0.312212	1.20041	0.435161	0.13817	0.190084	0.18874
G10358	G10358	2.93136	3.02265	4.17607	21.2298	20.7626	23.4931	17.3439	11.7688	33.6499	8.99015	10.5756	8.97299
G10361	G10361	13.7992	15.5763	14.5846	11.0681	10.5158	10.0677	11.9131	12.1085	8.87521	8.11275	8.48595	9.786
G10364	G10364	1.52296	2.13726	1.54531	1.32649	0.969902	0.552192	0.685005	0.902789	1.41519	0.334622	0.672071	0.829275
G10365	G10365	0.262166	0.265396	0.153033	0.0175639	0.0086941	0.00841121	0.00903596	0.00893133	0.00968742	0.0268912	0	0.0334
G10367	G10367	0.149413	0.163359	0.281022	0.365091	0	0.485261	0.373543	0.0731749	0.239477	0.296791	0.223019	0.0914312
G10370	G10370	1.24588	1.26433	0.818915	1.18199	0.931859	1.36577	0.529743	0.673316	0.9815	0.323817	0.0667807	0.14087
G10372	G10372	2.28347	3.79191	2.54672	2.63425	1.28755	1.37754	1.29861	1.31504	1.80383	0.948854	0.819401	0.566363
G10378	G10378	3.39733	4.70871	5.1521	0.851825	1.44502	1.79001	0.765728	0.199841	0.67675	0.288873	0.840174	0.464943
G10395	G10395	1.29375	2.4441	0.636467	0.251432	0.4962	0.475697	0.424588	0	0.191494	0.170489	0	0
G10409	G10409	2.61095	0.760031	1.62014	2.36088	2.24777	2.70681	1.76642	3.66682	2.77444	1.63564	1.73204	0.598954
G10424	G10424	7.45116	10.3671	8.21992	9.89813	7.54159	6.53043	10.7332	11.9096	7.71682	8.37242	5.46114	7.99505
G10425	G10425	0.0499632	0.239503	0.0532432	11.4397	5.32802	4.16199	5.4337	4.96757	5.48525	8.47007	13.6885	10.6937
G10428	G10428	0.286672	0.204024	0.0482815	0.21952	0.555875	0.380114	0.655604	0.746061	0.329048	0.629497	0.228405	0.465865
G10429	G10429	1.85076	3.50828	4.28359	3.20902	2.6595	8.78377	4.12436	2.90139	1.1059	2.04435	5.20167	6.67667
G10440	G10440	4.38703	4.38599	3.80821	3.13754	3.16919	2.85659	3.19729	2.4707	2.99143	1.64991	1.76443	2.06888
G1046	G1046	3.95087	3.46544	2.15978	0.735329	0.41626	1.27555	1.58653	0.404889	1.94515	3.17819	1.65047	5.85549
G10460	G10460	15.5602	15.2378	12.089	8.84287	12.3695	11.7239	16.6236	8.05244	4.78537	2.94269	2.83116	2.06558
G10476	G10476	3.37882	3.76225	3.81778	2.55758	4.12013	2.7783	4.57764	3.51205	4.15035	1.34362	1.87784	2.44683
G10490	G10490	12.0475	6.16579	10.5043	24.6056	18.8322	11.9206	20.0747	19.3415	20.6935	25.5054	13.1096	40.2385
G10493	G10493	28.6405	16.9615	25.1757	37.1768	37.5987	22.8757	51.638	35.0778	38.1396	33.2533	28.9135	53.5622
G10494	G10494	40.6357	35.673	19.9806	45.334	38.0999	42.0941	47.0393	82.7618	54.3429	51.3797	31.9177	56.0291
G10499	G10499	8.60864	14.1428	11.5224	7.93829	7.91696	4.08274	8.64643	8.5677	12.387	1.90108	3.97585	4.52377
G10510	G10510	4.12959	4.4037	6.24921	2.2712	1.13656	1.27251	2.55273	1.61371	4.83769	1.44834	3.4923	1.92297
G10512	G10512	8.46609	7.35686	4.07453	8.14811	7.09635	5.15087	9.32063	3.82441	9.64678	5.97634	7.2189	7.58294
G10514	G10514	0.103493	0.0562714	0.0719895	0.987617	0.395816	0.3596	0.43599	0.127171	2.13048	0.251163	0.624055	0.561792
G10518	G10518	0.800399	0.325922	0.650487	0.0802018	0.199754	0.128616	0.0274335	0.0528611	0.0842254	0	0	0
G10520	G10520	0.646378	0.519536	0.753687	0.234176	0.838772	0.364288	0.376457	0.279329	0.193112	0.117152	0	0.103772
G10533	G10533	1.71522	0.699543	0.61812	0.61114	0.568668	1.34998	0.380748	0.495833	1.05248	0.276257	0.745494	0.256526
G10535	G10535	0.694056	1.50269	0.910765	0.181096	0.143373	0.173314	0.149549	0	0.160905	0.29573	0.113105	0.229583
G10539	G10539	6.90953	8.47834	6.28429	5.49964	4.38337	2.29128	5.1969	4.62393	5.07758	10.2945	6.38011	12.9954
G10548	G10548	0.253528	0.739321	0.311288	0.408858	0.660172	0.072988	0.494765	0.414936	0.449676	1.18984	0.41639	1.31209
G10550	G10550	7.37458	3.15142	9.37442	8.76715	12.646	8.79331	11.7604	12.4886	8.81061	1.57228	1.68597	0.73987
G10553	G10553	4.65422	5.7614	2.48475	0.295243	0.217659	0.378157	0.241211	0.378813	0.188294	1.0675	0.334031	0.808831
G10554	G10554	14.2376	14.0951	14.4892	12.9356	15.5944	14.1166	12.8407	4.31737	10.9661	4.64418	4.04759	5.44947
G10562	G10562	1.27811	1.462	1.43548	0	1.57701	0.763384	2.0527	1.91752	1.64266	3.30446	1.34981	1.9206
G1058	G1058	1.10277	0.794855	0.576288	1.07236	1.17857	0.741842	0.903722	1.33473	0.394183	0.43769	0.593858	0.569777
G10594	G10594	1.83586	2.4464	1.93394	1.45765	1.29849	1.09571	1.09376	0.35029	1.25061	0.720959	0.981174	1.1148
G10626	G10626	6.24893	3.59378	6.35174	8.83116	9.52462	9.28961	19.2726	0.0970949	10.6562	1.99523	1.23048	0.720176
G10631	G10631	1.76261	1.41973	1.51503	1.0424	1.42222	1.04258	0.61803	0.803378	0.93449	0.231467	0.107017	0.446829
G10632	G10632	1.82818	1.02117	1.44772	1.10208	1.96059	0.652586	0.896176	0.901693	0.947674	0.277694	0.0795847	0.293671
G10633	G10633	6.57243	6.74674	4.33946	13.2118	8.50151	8.39922	10.0268	7.17886	10.95	4.76108	4.6657	8.06554
G10637	G10637	2.22337	1.83069	2.02609	1.89402	1.03314	0.899592	0.354956	0.439728	2.01811	1.31169	1.40384	3.60027
G10652	G10652	0.828868	0.530637	0.194698	0.135923	0.0670647	0.0646185	0.138803	0.271206	0.606629	0.205934	0.347375	0.255005
G10655	G10655	1.23521	0.978214	1.2158	0.6438	0.387136	0.920144	0.548004	0.643572	0.145715	0.0957191	0	0
G10662	G10662	1.44364	2.15948	1.67989	0.499765	0.545473	0.60887	0.457244	0.275192	0.926824	0.109168	0.133712	0.201705
G10663	G10663	1.97737	1.64401	0.949954	0.0762879	0.320313	0.233854	0.629409	0	0.530641	0.244782	0	0
G10667	G10667	1.21085	1.49261	1.03959	1.01367	1.39118	1.17417	0.902917	0.388053	1.16199	0.926107	0.929069	1.26503
G10673	G10673	0.896779	0.772902	0.381053	0.394207	0.829879	0.140469	0.252849	0	0.055337	0.100459	0.203712	0.248579
G10674	G10674	0.865022	0.698336	1.08739	1.33542	1.20281	1.69793	3.28117	0.54471	2.22418	0.697801	0.620153	1.38912
G10678	G10678	0	0	0	0.973671	0.577644	0.274931	0.891628	0.0960684	0	0	0	0
G10689	G10689	9.08505	17.1167	14.7879	7.89713	3.37988	4.09684	4.31186	2.4502	4.33288	3.95807	7.36332	7.94642
G10692	G10692	1.88223	3.64545	7.3599	0.0540273	0	0	0	0	0	0	0	0
G10705	G10705	86.0651	90.7804	107.21	229.395	193.159	188.26	197.511	11.2782	214.824	277.77	222.135	307.264
G10711	G10711	0.914981	1.60445	0.837953	3.60972	2.72979	2.83776	4.05506	2.99606	3.99033	4.34052	2.04623	7.59957
G10717	G10717	0.177751	0.0652728	0.167724	0.586696	0.462645	0.276926	1.13912	0.923917	0.435727	0	0.0594025	0.145189
G10721	G10721	3.09303	1.87559	1.54212	0.597537	0.462679	0.89701	0.615206	0	0.78247	1.2387	1.11268	0.339746
G10730	G10730	0.360852	0.24278	0.293785	0.0597122	0.0290239	0.0427189	0	0	0	0	0.0150669	0
G10735	G10735	4.79042	6.89314	6.20003	6.35292	4.63491	5.22948	5.25815	2.63855	4.73709	14.3599	12.5889	17.3809
G10746	G10746	0.734389	0.440742	0.377678	0.525479	0.587774	0.186931	0.601674	0.725795	0.795559	0.265608	0.269119	0.328571
G10750	G10750	0.33803	0.36863	0.708566	0.164402	0.735669	0.310451	0.836633	0.817428	0.713619	0.3303	0.415056	0.101713
G10751	G10751	6.41692	7.1047	8.58615	4.4862	5.43068	5.22113	5.01799	1.78047	6.9017	2.59162	2.52252	3.26324
G10755	G10755	9.97075	18.317	15.7618	25.1953	21.0184	18.096	19.5502	5.78518	18.7326	18.9517	16.955	11.197
G10757	G10757	7.79253	8.36868	8.41016	1.6395	3.05935	2.21573	3.4271	0.672289	2.54799	0.782701	1.0352	0.861115
G10760	G10760	4.54367	5.55019	5.01602	0.808156	1.72199	0.435948	1.05329	0.927775	0.892326	0.702626	0.930117	0.995684
G10776	G10776	0.872836	1.13985	0.815948	1.42664	1.21381	1.11858	1.3281	1.0668	2.92656	0.575126	0.573123	1.60194
G10783	G10783	107.9	30.8912	78.9326	51.7176	227.917	90.3489	289.638	265.112	105.696	174.278	187.399	121.395
G10788	G10788	0.263761	1.3706	0.494627	0.388826	0	0.0613649	0	0	0	0	0	0.0804072
G10801	G10801	205.432	141.88	141.699	54.8036	90.5416	64.1153	76.2827	83.9063	58.4401	38.5741	25.9123	54.8778
G10802	G10802	28.3222	31.1359	19.5117	14.3051	9.39084	3.0104	7.00415	3.45323	8.15508	1.16301	3.748	6.59015
G10803	G10803	0.304825	0.754411	0.470189	0.151234	0.261025	0.229287	0.452613	1.332	0.851073	0.448693	0.330105	0.1974
G10804	G10804	52.57	42.6483	37.428	13.3309	19.4869	14.957	17.4944	8.87624	11.5299	6.27666	5.72776	12.0339
G10816	G10816	1.2943	2.90737	0.430059	1.13268	2.13468	1.59617	0.34606	0.670951	0.865909	0.794237	0.567943	0.701073
G10817	G10817	1.11206	1.35874	2.28523	0.863667	0.693421	0.165059	0.942467	0.666432	1.51219	1.04755	0.647197	0.185136
G10822	G10822	0.420098	0.118	0.37444	0.199735	0.269167	0.0603849	0.0498971	0.146837	0.0737291	0.200749	0.17601	0.0713441
G10823	G10823	0.000503825	2.21436e-09	0	0.446468	0	0.29429	0.648165	0	0.946979	0	0.0273697	0
G10826	G10826	2.9959	3.57183	2.85124	0.568325	0.868724	0.590303	1.21057	0.378648	1.16125	0.162965	0.559177	0.314976
G10829	G10829	85.8914	92.3645	86.2151	55.1773	79.7915	55.0131	75.642	66.4348	57.0397	23.8943	35.7328	24.1568
G10835	G10835	15.6852	34.8826	21.2502	53.18	49.3997	44.5159	46.7178	29.4411	60.9633	89.7064	107.284	126.356
G10838	G10838	0.534597	0.324374	1.42937	0.261076	0.0859085	0.0554347	0.029785	0.0736106	0.159339	0.0442289	0.0151353	0
G1085	G1085	37.5042	27.2638	38.8806	19.236	23.3026	20.2453	17.6977	17.8643	18.6075	13.6547	9.43474	9.37066
G1087	G1087	13.0902	14.7347	20.341	9.364	9.04909	3.92066	14.4506	9.24646	11.5305	3.9591	1.94147	1.81973
G10885	G10885	7.14528	5.17718	6.46396	13.9888	10.2011	10.8112	9.93858	9.20852	12.4621	8.57162	7.97189	10.0828
G10888	G10888	0.768713	0.114323	0.147394	1.72281	1.21439	0.999221	1.09888	1.03933	0.797485	0.955199	1.32169	0.963559
G10892	G10892	0.278871	0.269354	0.136829	0	0.0342609	0	0.0708035	0.201537	0	0	0.0707557	0.0855802
G109	G109	8.52469	2.62861	6.71923	0.664506	1.64698	0.604886	1.79673	0.877109	1.13642	2.5405	0.464892	0.646074
G10900	G10900	2.2527	3.27264	2.46316	5.87879	3.26591	3.62007	3.33799	1.56213	2.78207	4.65835	12.3146	3.93173
G10912	G10912	1.31676	1.31936	0.808664	2.02168	0.208269	0	1.98153	0.381395	1.2246	1.7934	1.73973	1.95427
G10914	G10914	17.9654	18.6039	5.59553	14.488	35.2378	33.2479	34.1075	13.216	22.8555	81.697	188.045	110.318
G10916	G10916	113.777	256.133	240.772	79.4653	310.311	467.962	157.548	70.5941	452.621	11.525	5.20572	14.2192
G10918	G10918	223.801	458.007	403.987	134.764	529.179	716.401	179.771	243.531	777.458	17.7157	10.2574	25.399
G10921	G10921	0.934121	0.77085	1.288	0.686054	0.565299	0.575038	1.36479	0.181249	0.740862	0.0599675	0.415533	0.297344
G10935	G10935	0.286769	0	0	0	1.75744	0.512407	0.547132	1.34838	0.29985	0	0.268817	0
G10937	G10937	3.47318	3.20962	2.50426	0.881185	1.14334	0.874023	0.610543	0.704035	0.70916	0.372681	0.506516	0.677705
G10942	G10942	0.931241	0.930693	0.968458	2.15722	2.66587	1.99455	2.28452	0.728164	3.50967	0.863568	1.33032	1.10619
G10958	G10958	0.229931	1.62466	0.296827	0.502938	0.418572	0.930029	0.800403	0.419036	0.848503	0.374686	1.0121	1.21486
G10972	G10972	36.2727	40.89	41.6581	14.614	16.9174	15.7875	12.5523	7.4189	11.9429	13.0595	11.0309	10.8096
G10982	G10982	2.80531	3.44129	3.60123	3.53495	4.49893	1.928	5.22767	0.74435	3.80967	2.25331	3.60279	7.97416
G10985	G10985	0.105886	0.0582185	0.0998865	0.104069	0.0514658	0.0494773	1.01426	0.211351	0.285636	0	0.0536464	0.327047
G10989	G10989	12.2642	12.0786	17.1441	7.92924	9.23823	8.02166	11.309	11.5591	9.42566	7.4465	6.8169	9.39615
G110	G110	0.290733	0.0541133	0.0781324	0.135705	0.270796	0.229704	0.0662971	0.347704	0.992693	0.226117	0.18366	0.70419
G11004	G11004	1.94025	3.33989	1.74472	3.85601	3.68297	2.24203	1.2368	1.01691	4.32463	1.23411	1.19011	1.26539
G11006	G11006	0.0143347	0.0482893	0.0971905	0.100668	0.0710079	0.109659	0.914547	0	2.74551	0.0292272	0.0299526	2.05023
G11009	G11009	0.113817	0.0636997	0.109742	0.199271	0.112404	0.0541702	0.116844	0	0	0.0289505	0.0295565	0.107733
G11010	G11010	0.405116	0.227285	0.307734	1.18637	0.333599	1.09061	0.0916531	1.32478	0.637743	0.645031	9.32795	0.796061
G11013	G11013	0.277683	0.0991107	0.254072	0.0420012	0.175722	0.0536267	0.0444971	0.341792	0.151436	0	0.0418084	0.135987
G11035	G11035	5.52724	5.28747	6.33128	5.98648	8.1279	9.46646	6.92878	6.01189	7.96396	5.12661	5.51104	7.18317
G11036	G11036	30.7977	39.4065	35.1515	14.1404	16.2711	13.9018	17.2297	6.70158	15.9331	8.7208	13.8629	11.7382
G11051	G11051	39.0959	43.1458	37.732	19.1102	26.6072	13.7128	8.31249	4.91906	7.42566	7.86351	46.4822	14.5192
G11055	G11055	0.401312	1.14113	0.208807	0	0.0359953	0.068969	0	0.108622	0.0779132	0.109539	0	0
G11057	G11057	0.608399	0.494132	1.46318	0	0.0568629	0.0695866	0	0.0185722	0	0	0	0
G1108	G1108	9.83207	15.0404	10.9067	1.14386	2.08201	1.96769	1.22829	0.398059	0.912354	0.27174	0.231815	0.437905
G11100	G11100	0.615592	0.667627	2.09274	0	0	0.0939329	0	0	0	0	0	0
G11101	G11101	0.218329	0.79653	1.08871	0	0	0	0	0	0	0	0	0
G11114	G11114	0.518573	0.781101	0.616691	1.23223	1.02978	0.340694	0.735333	0.813653	1.12275	0.616433	0.468921	0
G11135	G11135	18.6427	60.4679	8.60305	4.26059	2.33194	0.590924	0.645942	0.612202	0.221463	0	0.621355	0
G11158	G11158	1.03579	1.1722	1.59835	1.51754	1.15465	0.340063	2.04864	1.41972	2.89688	1.1927	0.807903	1.30744
G11161	G11161	0.298412	0.0944381	0.24421	0.210785	0.459679	0.403181	0.0432394	0.127848	0.23236	0.0855995	0.130658	0.212334
G11162	G11162	0.431148	0.20275	0.411025	0.459515	0.513254	0.698371	1.15637	0.724627	1.75049	0.321627	0.202753	0.376487
G11165	G11165	0.506138	0.620855	0.908779	0.753342	0.968897	0.596536	1.12721	0.629658	1.09385	0.464999	0.598503	0.721127
G11173	G11173	0.329944	0.408133	0.136927	1.16351	0.214808	0.15831	0.203072	0.0495672	0.684013	0.150628	0.124411	0.111048
G11183	G11183	9.85679	8.84644	11.2416	17.5263	8.5502	9.594	22.3794	2.75502	15.8322	6.38515	5.69968	5.32768
G11187	G11187	1.48408	0.673325	0.877212	0.23677	0.293925	0	0	0	1.04741	0	0	0
G11194	G11194	0.911039	1.59625	1.95937	1.78237	0.330799	0.0419253	1.38422	1.36871	0.823806	0.56126	0.237862	0.209947
G11196	G11196	0.40797	0.352261	0.212484	3.16033	6.2133	2.407	3.79378	3.88791	5.02092	1.6308	1.36171	1.48124
G11199	G11199	2.97426	3.60027	2.92997	0.770002	1.06557	0.563456	1.15348	0.258564	0.906016	0.572577	0.454334	0.195229
G11215	G11215	0.084452	0.545969	0	3.02792	0.485757	3.18933	2.49598	3.68681	0.814401	3.63449	1.67053	4.49159
G11220	G11220	1.0895	0.313969	2.88255	35.7352	7.00921	2.91448	50.4086	0	50.703	4.45489	1.27218e-05	25.4492
G11222	G11222	1.52838	2.90483	0.324497	0.22534	0.337282	0	0.230827	0.346543	0.126607	0	0	0.282593
G11231	G11231	28.0949	9.19798	19.5244	8.65421	9.05086	9.98805	5.00957	5.94858	3.18809	0.535879	0.491055	1.25818
G11258	G11258	0.639645	0.602356	0.664614	2.01085	1.88697	2.37173	1.7441	1.30901	1.10556	0.375887	1.07341	1.20721
G1127	G1127	0.645695	1.06548	0.79097	0.191785	0.632089	0.120147	0.259044	0.43763	0.541918	0	0.128901	0.0784828
G11272	G11272	4.02653	3.37479	2.38624	1.04542	0.904971	1.43126	0.732286	0.97664	0.718391	1.05574	1.46135	1.05067
G11282	G11282	1.72628	1.55311	1.25144	3.53335	2.31396	1.00679	2.68729	1.52275	2.76147	1.33145	1.05011	2.37245
G11284	G11284	5.72676	5.42932	9.93013	6.218	1.23729	4.53617	4.77249	2.23322	4.4634	1.77962	0	0
G11286	G11286	0.589027	0.63836	0.515278	0.885844	0.575827	1.23322	1.06388	0.585749	1.08961	1.80605	1.57534	1.84816
G11288	G11288	0.765775	0.524691	1.01904	1.50678	0.44297	0.887968	0.584168	0	1.22182	0.330738	0.114227	0.361886
G11293	G11293	4.37972	2.9869	1.9619	0.939155	1.34392	0.816247	0.897962	1.65881	0.781507	0.768259	0.97567	1.14375
G11295	G11295	0.357805	0.125646	0.0926771	0.437071	0.621734	0.926592	0.992183	0.534391	1.42399	1.69779	1.64468	1.4178
G11296	G11296	0.464824	0.170743	0.098007	0.510156	0.703378	1.01154	1.35824	1.06559	1.27438	2.46482	1.25498	2.16104
G11298	G11298	0.716698	0.795263	1.41842	0.133141	0.485774	0.591185	0.311627	0.708855	0.587246	0.461027	0.537769	0.441721
G11299	G11299	2.03992	1.75449	1.85026	0.843022	1.33004	1.04996	0.524062	1.38318	1.47011	0.610198	0.91713	0.557144
G11300	G11300	0.454304	0.651155	0.294956	0.263046	0.243181	0.152202	0.254801	0.146678	0.113978	0.095697	0.559773	0.356416
G11309	G11309	2.13245	2.10469	2.3892	3.3204	1.84224	2.62718	1.89473	2.04177	2.29945	2.95791	1.44182	2.72478
G11312	G11312	2.44226	1.49593	1.60296	0.584044	0.650883	1.78728	0.966558	1.24607	0.475877	2.05552	0.668072	2.53527
G11322	G11322	0.188272	0.277203	0.417485	0.67757	0.245154	0.294287	0.253453	0	0.69642	0.189818	0.318708	0.388931
G11338	G11338	1.25908	1.11384	0.644182	0.902086	0.859497	0.907146	1.08896	0.728201	1.14086	0.674924	0.925803	0.454676
G11339	G11339	1.48315	1.27287	1.06125	1.73233	1.16924	1.20952	2.0803	1.48972	1.38279	0.527578	1.19313	0.429642
G11356	G11356	1.9971	1.86896	0.39349	0.067758	0.241403	0.375857	0.167182	0.0976411	0.091053	0.0832767	0	0
G1136	G1136	2.26095	2.67548	2.73454	0.253338	0.658838	0.641889	0.130826	0.328809	0.401018	0.179119	0.182713	0.291561
G11367	G11367	2.09666	3.81574	1.64743	0	0	0.0124306	0.0133543	0	0	0.0133015	0	0
G11379	G11379	2.44359	2.85628	2.76902	3.21978	3.06544	1.48288	3.15904	2.20655	2.13856	1.09291	1.67748	2.2078
G11405	G11405	0.805583	1.29259	0.84994	1.82776	2.59019	3.26061	2.21516	2.30444	1.94807	1.13143	2.17353	1.23182
G11421	G11421	14.0805	20.5912	10.4431	12.6697	22.0682	16.4206	13.0822	8.62849	18.6313	18.4907	8.86832	8.90453
G1143	G1143	9.72179	10.1173	7.9512	12.6606	9.56083	12.3247	6.80026	9.86817	11.6823	2.60777	3.0038	6.07735
G11431	G11431	2.969	2.30471	3.3042	2.45462	1.52544	2.44998	1.50599	2.03511	1.1579	1.32197	0.692687	1.66716
G11450	G11450	0.223544	0	0.893057	0	0.230926	0.452348	0	0.754619	0	0	0	0
G11466	G11466	1.45664	2.00704	1.26063	0	0.65701	0.178903	0.575409	0	0	0	0.0962974	0.23629
G1148	G1148	2.40388	4.18776	3.80434	6.76252	4.02845	2.78065	3.71395	3.05951	4.92862	3.89533	3.27555	2.37905
G11490	G11490	0.766439	0.200603	0.166936	0.499381	0.177927	0	0	0.514799	0	0.530858	0.173909	0
G11511	G11511	14.9499	22.9781	16.8624	8.97256	7.54398	4.40052	8.42357	3.43454	10.1228	3.24325	2.33949	4.16207
G11514	G11514	3.87758	5.53632	3.64603	4.42614	2.03742	2.42777	2.30959	1.2161	2.71236	1.24934	4.39252	3.70193
G11517	G11517	2.37483	2.41211	2.39262	10.7156	6.44907	6.06314	10.6706	6.88979	22.1487	3.87184	1.94214	3.03962
G11520	G11520	0.445337	0.420993	1.12519	0.017884	0.137148	0	0.0600171	0	0	0	0	0
G11531	G11531	0.165161	0.32604	0	0	0.459157	0	0	0.107507	0.299108	0	0	0.0187345
G11534	G11534	1.87571	4.32356	1.6448	2.6594	1.6289	1.93419	2.32196	1.71708	3.42307	1.22675	1.4857	1.32112
G11540	G11540	0.28327	0.388093	0.398841	0.277949	0.274808	0.19653	0.0711317	0.137178	0	0	0	0.172799
G11541	G11541	0.286091	0.580153	0.0734535	0.237901	0.139946	0.134462	0.0967191	0.0924688	0.30371	0.094828	0	0
G11543	G11543	1.44433	1.29101	0.922519	0.913331	0.704381	0.551026	0.197718	0.311876	0.336333	0.255184	0	0.0791044
G11555	G11555	0.648964	0	0.122838	0	0	2.05665	0	1.27462	0	0	0	0.0435218
G11559	G11559	5.43355	6.07124	4.11993	6.78289	5.71957	5.67106	4.84389	3.657	9.23399	3.68546	3.55156	5.21749
G11562	G11562	0.46469	0.464879	0.399334	0.257794	0.241509	0.814801	0.199894	0.245259	0.106415	0.0988984	0.101433	0.367772
G11567	G11567	2.551	1.13422	1.29274	5.10182	3.51945	5.75515	5.55345	2.54548	2.99434	2.43416	2.00387	3.74129
G11576	G11576	0.0358819	0	0	0.21393	0.105762	0.135628	0	0.0717232	0.194262	0.687822	0.812823	1.11928
G11580	G11580	0.501237	0.52907	0.542567	1.05207	1.18078	0.959348	1.07455	1.06908	1.1223	0.980502	2.04576	1.38142
G11584	G11584	4.84505	4.0815	5.27071	1.64961	2.45465	1.45223	1.53906	0.868218	2.08289	1.0387	1.0447	1.30339
G11588	G11588	2.7703	2.64392	2.83872	0.517939	0.566805	0.459896	0.460845	0.19833	0.73825	0.177122	0.595797	0.153364
G11596	G11596	1.89358	2.38237	2.27474	0.958873	1.08571	0.982356	1.07971	0.852987	0.83225	0.737431	0.388636	0.500791
G11603	G11603	1.58756	4.58559	1.5082	0.361389	0.198349	0.437655	0.306196	0.346229	0.219666	0.0514092	0.255678	0.124656
G11614	G11614	0.0144583	0.0649788	0.013985	0.188456	0.244296	0.222084	0	0.118868	0.0649059	0.43001	0.258199	0.809396
G11616	G11616	2.81035	1.23861	1.28534	5.63646	1.95859	3.37323	4.43727	1.04992	4.45584	2.18789	3.42905	5.93629
G11621	G11621	0.0978459	0.211677	0.0900419	1.15321	0.754135	0.981704	0.38655	0.901638	0.491544	0.376826	0.664838	1.26884
G11622	G11622	0.732048	0.354144	0.453204	0.642723	0.315372	0.37455	1.04464	0.452732	0.721298	0	0.158463	0.192469
G11623	G11623	0.656598	0.826201	0.297088	0.284209	0.493672	0.288232	0.47317	0.983402	0.533488	0.436934	0.665737	1.0881
G11624	G11624	11.0113	8.37753	10.5458	7.13164	9.05924	4.07628	7.00632	8.39592	10.2756	7.28599	6.43533	6.98374
G11630	G11630	1.13505	1.25291	1.35283	0.636065	0.773422	0.600176	0.199995	0.478578	0.460637	0.0979431	0.200459	0.303375
G11632	G11632	17.6126	8.72783	9.46736	5.26341	4.05568	4.00759	4.58592	3.64164	3.3186	3.24524	2.30888	2.45071
G11635	G11635	2.70574	3.70065	2.45477	4.89197	4.50258	4.04638	6.4515	5.53157	7.98572	5.15746	4.06242	5.87323
G1164	G1164	25.1712	19.2206	18.6479	14.5717	12.2869	10.7672	16.4723	9.32125	15.1139	12.0644	5.09709	11.7791
G11642	G11642	1.09988	1.71959	1.08851	0.697457	0.879409	0.700667	0.151684	0.481088	0.206056	0.444366	0.100308	0.304215
G11645	G11645	1.25349	1.16077	1.32775	0.518714	0.683044	0.162596	0.353337	0.0842625	0.0931384	0	0.0873396	0
G11662	G11662	0.308947	0.382852	0.298126	0.491811	0.370364	0.233406	0.667919	1.65463	0.741615	1.77892	1.57819	0.859433
G11664	G11664	6.11463	5.47487	6.43503	0.559078	0.849225	0.911445	0.653767	0.953298	0.777076	0.838782	0.458093	0.205876
G11667	G11667	0.308234	0.315383	0.0742001	0.463156	0.712056	0.587977	0.315804	0.539812	0.835453	0.779491	0.505791	0.612481
G11670	G11670	1.10782	1.61845	1.31116	1.5603	1.87222	1.61064	2.1852	1.89511	2.1744	1.21978	1.51003	2.06311
G11673	G11673	6.11632	6.44107	3.29776	2.11212	2.15552	1.88479	2.52917	1.22088	1.32206	0.852179	0.594302	0.881143
G11678	G11678	2.25687	2.39183	4.04309	2.0547	2.18343	1.95829	1.66019	0.77069	1.91708	0.566924	0.580742	0.642063
G11680	G11680	5.97344	4.41475	2.5983	0.925354	0.390866	0.370696	0.400255	0.505732	0.679764	0.45497	0.655695	0.801209
G11682	G11682	4.11415	6.78592	2.35599	1.1574	4.3713	2.69597	2.01668	1.46269	2.38886	0.307393	0.211769	0.404513
G11692	G11692	0.463423	1.14616	0.747511	0.316416	0.348195	0.46946	0.718772	0.174558	0.880888	0.565162	0.0721519	0.875375
G11694	G11694	1.74162	2.4263	1.23075	0.538988	0.651351	0.701162	0.371983	0.702659	0.457294	0.245696	0.333727	0.387737
G11703	G11703	0.56091	0.472824	0.45505	0.385628	0.201768	0.356811	0.509423	0.415847	0.647148	0.227993	0.128253	0.275922
G11704	G11704	1.22857	1.53704	0.89561	0.126246	0.180933	0.363552	0.36412	0.217346	0.638662	0.105765	0.169272	0
G11707	G11707	1.07467	1.27098	0.873693	0.765392	0.788678	0.551202	0.668643	1.16211	1.07946	0.382855	0.590395	0.625564
G11708	G11708	0	0	0.165701	0	0.0681471	0	0	0.315632	0.104811	0	0.0519414	0
G11709	G11709	4.26289	4.14435	2.55856	1.45941	0.654261	0.986875	1.56399	1.08506	1.71714	1.35347	1.04799	1.41161
G11710	G11710	1.88181	2.2076	1.82984	0.281408	0.474937	0.384316	0.370988	0.417968	0.419368	0.489889	0.233536	0.675462
G11725	G11725	130.832	120.802	126.168	65.3103	96.8069	67.6362	83.0313	88.6062	69.012	55.7478	44.2412	52.5066
G11740	G11740	1.62554	1.07756	2.14234	1.54105	3.64811	1.09964	2.54083	1.47863	1.40539	0.822642	0.779197	0.642293
G11744	G11744	0.933811	1.00998	0.453464	1.56047	0.928863	0.992857	1.34569	0.442515	0.59533	1.19221	0.422255	0.81042
G11748	G11748	2.55604	2.80697	2.88841	3.61739	3.53582	3.3328	2.83865	2.62499	3.77651	3.16399	1.468	1.79365
G11762	G11762	0.359904	0.163698	0.627835	0.565844	0.620825	0.0490217	0.988326	0.202421	1.09652	0.601156	0.826472	0.581495
G11767	G11767	5.75657	13.6223	5.17701	1.64242	2.76471	2.08845	1.167	0.678325	2.01822	1.65138	2.63998	1.43261
G11770	G11770	2.30994	1.6033	2.28381	0.848477	0.785003	0.809263	1.24883	0.320221	1.24659	0.429602	0.218176	0.266405
G11773	G11773	2.24529	3.89262	1.39294	0.627183	0.842751	0.427353	0.56658	0.850402	0.953586	0.453483	0.574385	0.4337
G1179	G1179	150.857	147.164	74.5139	96.8944	58.7521	57.04	65.2103	60.0501	53.9206	42.0593	22.3845	36.3145
G11791	G11791	7.92298	3.5842	3.9119	2.84591	7.12461	3.63087	2.14415	1.7368	2.35176	1.22233	1.77412	1.85304
G11792	G11792	3.66377	1.5734	1.47733	0.554422	0.717868	0.839803	0.237446	0.736428	1.3058	0.167333	0.284658	0.480996
G11794	G11794	27.0722	15.2327	26.2668	23.2296	25.0005	61.6932	6.31805	5.22632	5.59226	1.64393	2.90787	1.99722
G11798	G11798	0.121849	0.135913	0.156116	0	0.12011	0	0	0	0	0	0	0
G11811	G11811	0.626627	0.32272	0.539012	1.55449	0.560184	0.850616	1.60435	0.774018	2.13077	0.59813	0.424842	2.80244
G11821	G11821	4.24997	7.53155	3.14179	0.64343	1.32698	0.911635	0.899271	0.781181	1.20549	0.569074	0.57416	0.96894
G11824	G11824	2.6112	2.10842	1.80986	1.34741	1.25307	1.53188	1.66957	0.823425	1.43918	1.19856	0.512433	0.575075
G11826	G11826	0.312262	1.85792	4.62723	2.81823	0.559598	2.07583	2.49596	3.14977	1.18822	16.1357	4.30374	2.96815
G1183	G1183	1.56693	2.32303	1.19536	5.96754	1.90054	1.05043	2.41697	2.72181	1.43314	1.86106	0.288484	0.0981121
G11835	G11835	0.10223	0	0.0652817	0.136128	0.100612	0.0322817	0.104209	0.202845	0.146576	0.136986	0.454539	0.255055
G11840	G11840	3.70559	9.59315	4.27929	8.43127	6.00867	2.41567	0.849139	1.32014	1.48285	0.26388	0.280739	0.0633907
G11841	G11841	0.07262	0.312183	0.0744636	0.148409	0.145036	0.116368	0.0283881	0.00919932	0.0436473	0.0279067	0	0
G11854	G11854	945.144	600.951	746.739	1287.8	833.661	857.815	1376.14	524.545	359.809	261.437	794.118	300.103
G11862	G11862	1.49208	0.86215	2.85867	9.96939	5.83079	2.88024	6.21943	3.25965	5.49529	1.28334	0.835852	0.356884
G11867	G11867	1.82021	3.07281	3.08615	3.38366	2.18944	1.93006	1.33761	1.39277	1.45918	0.973386	0.371294	1.65203
G11879	G11879	0.114386	0.190886	0	0.0286137	0.144044	0.0593918	0.95143	0	0	0	0	0.0774
G11886	G11886	0.385467	0.726451	0.398215	1.09759	2.39757	1.28982	1.66653	2.85252	2.21801	0.386297	0.304553	0.33244
G11894	G11894	4.10762	3.61884	3.73641	2.73428	1.91746	2.20593	1.63283	2.40773	2.49055	1.65402	1.61671	1.64837
G11896	G11896	0.317178	0.22601	0.192526	0.204098	0	1.05337	0.102171	0.293543	0.321967	0.100918	0.202778	0
G11900	G11900	0.520033	0.498865	0.97815	0.12759	0.632315	1.2739	0.78031	0.511446	0.421948	0.900923	1.17978	0.878153
G1191	G1191	0.226323	0.970939	0.594232	1.2321	0.942864	1.10817	2.69446	2.90429	1.67675	1.03067	0.912851	1.96385
G11911	G11911	3.56335	2.5022	2.77165	0.825532	0.411307	1.0183	0.927683	0.501829	1.53271	1.67315	0.336931	0.618616
G11912	G11912	2.16171	1.60707	1.55768	0.434894	0.7145	0.44155	0.562708	0.455557	0.978206	0.522095	0.32682	0.359223
G11916	G11916	1.68123	4.61895	4.93583	4.5502	6.73255	4.06456	29.2882	17.9398	63.666	22.8723	29.5381	9.85826
G11931	G11931	3.87392	2.81174	2.0845	1.25319	2.23622	2.12092	1.27001	3.79668	1.58749	2.01929	1.32279	1.43219
G11933	G11933	2.29124	8.42912	0	0	0	0	0	0	0	0	0	0
G11934	G11934	2.39549	3.18929	1.95034	0.529844	1.05615	0.901924	0.587659	0.484612	0.877786	0.401283	0.65729	1.15259
G11935	G11935	0.82339	0.880719	2.17826	0.125355	0.124803	0.23759	0	0	1.0366	0.267121	0	0
G1195	G1195	0.329161	0.614615	2.63639	1.93179	0.823342	2.30962	3.61147	0.310863	7.90263	1.11777	2.98357	6.86807
G11958	G11958	0.473878	0.47336	0	0.957672	0.169532	0.528341	0	0.942688	0.40617	0	0.408321	0.42323
G11959	G11959	1.89701	1.73301	1.48013	1.76837	0.987753	1.16889	1.59799	0.931953	1.47918	0.610875	1.65676	1.60514
G11962	G11962	2.00864	3.76625	1.78363	3.73598	4.36083	1.68997	3.6643	4.44152	5.23963	3.83629	4.01652	4.51522
G11967	G11967	4.37581	2.7121	2.79275	1.08406	1.57504	2.2904	2.07276	2.32306	2.08615	1.33039	1.44592	1.47613
G1197	G1197	0	0.282829	0.235502	0.514535	0	0	3.04981	0.480973	2.71268	2.50257	2.41642	2.42012
G11975	G11975	4.95798	4.39279	3.35872	3.4666	3.26056	3.80646	3.12052	1.17667	3.98319	1.51817	1.76093	2.17019
G11991	G11991	0.134019	0	0.212757	0.0443516	0.482254	0	1.44277	0.0445957	0.341525	0	0	0.332514
G120	G120	0.530345	0.316324	0.426871	0.729895	0.240559	0.652072	0.455856	0.769774	0.803173	0.531381	0.665759	1.36387
G12011	G12011	24.5143	19.4538	18.163	1.9868	2.48741	1.90261	1.72323	0.818855	2.49305	1.94701	2.53369	1.01613
G12020	G12020	49.8034	82.932	52.8954	96.2749	77.7794	66.0396	104.407	62.1219	100.916	56.9842	69.1387	93.3093
G12025	G12025	76.0603	108.45	77.2255	59.1693	49.614	55.4209	31.6447	20.2673	42.4304	47.7558	38.3935	59.9607
G12026	G12026	0.103488	0.198901	0.185785	0.0888756	0.117313	0.0567114	0.0761762	0.075396	0.0328571	0.0151057	0.01549	0.0187666
G12027	G12027	0.259878	0.380121	0.106946	0.25922	0.438242	0.14109	0.226395	0.263087	0.343403	0.0753665	0.142305	0.0479848
G12048	G12048	2.72489	3.83269	2.01365	0.29638	0.768479	0.526479	0.593756	0.141308	0.493691	0.164113	0.288874	0.281322
G12052	G12052	0.864579	0.985355	0.640787	0.188244	0.0280202	0.128486	0	0.0534178	0.274348	0.0782835	0.174768	0.103521
G12061	G12061	0.174535	0.116099	0.0667076	0.277687	0.753633	0.296969	0.425662	0.417846	0.339024	0.0351194	0.251647	0.217426
G12072	G12072	0.853081	1.59554	0.362609	0.90014	0.377754	0.600696	0.513791	1.19902	0.769792	1.45321	0.256022	1.02719
G12073	G12073	0.0893797	0	3.86683	2.76448	0	0	2.80013	1.42028	0	0	0	0.201336
G12076	G12076	9.29585	9.17553	6.47719	2.36377	3.70623	3.54886	3.70945	4.65499	2.81168	2.33833	1.85678	2.48593
G1208	G1208	0.47067	0.383975	0.491127	0	0.0573018	0.0546686	0	0	0	0	0	0
G12090	G12090	0.72644	0.307495	0.49538	0.311236	0.204624	0.163247	0.176375	0.606869	0.391792	0.621507	0.212075	0.470361
G12091	G12091	0.831387	0.915987	0.104761	0.0552424	0.135625	0.0861484	0.0932305	0.0537838	0.380148	0	0.0929196	0.135349
G1210	G1210	49.8749	42.5252	44.1741	32.8711	47.5613	37.3163	38.3554	21.7573	41.8506	22.3344	25.2293	23.3692
G1211	G1211	0.35768	0.788084	0.210665	0.715221	0.0877047	0.587731	0.45003	1.28045	1.0779	0.353794	0.270803	0.980379
G12114	G12114	0.279924	0.362103	0.273286	6.67338	3.04425	3.31473	2.81282	4.14852	5.61729	5.94657	5.8129	3.59773
G12116	G12116	2.31015	0.427455	3.0468	5.38649	3.2445	1.68602	9.40168	3.37162	8.43295	3.78879	7.31752e-07	1.33097
G1212	G1212	3.91573	4.87235	5.43933	8.2198	6.38349	3.85027	7.34024	4.13347	8.0837	4.35654	4.1171	6.08871
G12125	G12125	9.9755	9.50225	7.09158	19.0894	19.2231	17.6245	24.367	22.3814	25.8672	19.2848	17.4025	24.1605
G1213	G1213	9.6846	8.02412	9.55627	4.71068	7.37752	5.30564	7.62995	2.70377	7.40285	1.50547	1.96358	2.18935
G12136	G12136	1.20425	1.42095	1.14706	0.502521	1.79437	1.13625	0.91057	0.839065	0.783144	1.04765	0.514167	0.914334
G12138	G12138	27.7829	43.972	35.0503	5.34204	8.04284	2.07846	13.7448	7.47345	6.94815	12.7373	7.4853	10.8657
G12140	G12140	0.188515	0.161245	0	0	0	0	0.0742574	0	0	0	0	0
G12147	G12147	1.75632	2.3081	1.69256	1.47186	1.37087	1.26747	1.51157	1.00428	1.13601	0.861381	0.94497	1.39399
G12151	G12151	1.8989	2.08303	1.06671	3.12645	1.6968	1.6733	3.45906	1.80733	3.99985	2.20761	3.45337	8.43054
G12157	G12157	3.11154	2.56617	2.72221	1.49215	2.98205	1.81084	1.50923	1.29578	1.66197	1.40801	0.82274	2.5333
G12159	G12159	32.3122	19.2114	37.3636	17.0755	17.5024	20.914	18.7967	27.6061	29.2778	21.6383	10.4474	20.7918
G12162	G12162	11.1772	12.7762	13.1489	6.94092	7.32709	7.21782	10.5507	6.27191	6.72061	6.13194	5.2437	5.75695
G12167	G12167	0.447137	0.83802	0.30144	0.550253	0.966222	0.301538	0.749815	0.959581	0.492037	0.417249	0.42156	0
G1219	G1219	2.37684	2.50337	2.81854	0.95129	2.11501	1.95768	1.77286	0.775363	1.84164	0.844197	0.537546	1.18194
G12194	G12194	0.134972	0.296513	0.189998	0	0.0657011	0	0.0673859	0	0.0737445	0.200623	0	0.165078
G12200	G12200	0	0.192747	0	0.0868327	0	0	0	0.0422252	0.0451014	0.172866	0.0879992	0.266572
G12208	G12208	0.95868	1.58103	1.00417	0.527129	0.520835	0.601525	1.07416	0.418359	0.22626	0.31844	0.108042	0.526106
G12237	G12237	1.12888	1.88982	0.779522	0.407949	0.288596	0.0555107	0.238247	0.806481	0.124824	0.0642345	0.297152	0.0726311
G1224	G1224	6.04593	5.30438	7.1922	3.617	0.56418	1.0708	1.09388	0.761211	0.719758	0.226764	0.290535	0.559814
G12251	G12251	1.26568	3.90024	1.49742	0.289145	0.302918	0.193608	0.102599	0.137728	0.196555	0.237587	0.288863	0.0647002
G12255	G12255	1.70972	1.14027	1.2622	0.901275	0.285597	0.847707	1.02924	0.613788	1.00382	0.0904505	0	0.6182
G12262	G12262	0.0365132	0.511301	0.211685	0.0182407	0.0542637	0.0302551	0.112544	0.0322409	0	0.0929398	0.0761598	0.0691199
G12269	G12269	0.733365	0.0526098	0.170672	0.588759	1.33398	0.0723458	0	0.124562	0.76656	0.138963	0.0316362	0
G12292	G12292	0.85317	1.15042	0.886398	0.264097	0.634611	0.433059	0.3748	0.877415	0.341608	0.847141	0.180144	0.910789
G12304	G12304	0.0898268	0.599608	0.25695	0.355494	1.01405	0.425735	0.636637	0.226974	2.51879	5.05148	2.60271	6.14664
G1231	G1231	0.140106	0.299084	0.125748	0.399159	0	0.127061	0	0.39385	0.152246	0.673624	0.133516	0.164444
G12317	G12317	1.33411	0.810342	1.50614	0	0	0	0	0.130989	0	0	0	0
G12337	G12337	2.73768	6.08722	2.98956	2.7308	1.60025	1.77022	2.73232	0.909227	2.30069	0.961407	0.637898	1.03294
G12366	G12366	39.6075	52.9249	54.6355	17.9522	22.8457	19.0444	26.6331	14.2369	22.8348	12.7929	14.8316	24.6674
G12376	G12376	0.901839	1.363	1.10614	0.594127	0.836305	0.807835	0.823693	0.170082	0.942937	0.388775	0.131964	0.2726
G12380	G12380	19.4542	24.7765	21.2305	0.0709227	0.42472	0.286849	0.389314	0.196558	0.189639	0.0794721	0.0783895	0.0753391
G12381	G12381	0.282983	1.28855	1.2844	0	0	0	0.0224275	0	0	0.0879641	0	0
G12382	G12382	1.01658	1.56299	0.695555	0.36973	0.563976	0.261665	0.14408	0.448496	0.29313	0.126558	0.11227	0.171273
G12399	G12399	5.20618	4.74881	1.71117	1.62228	2.86213	2.06667	3.09028	3.52114	3.62542	3.1495	1.04684	4.56646
G12413	G12413	0.563189	0.842649	1.05586	2.14293	1.91359	2.08571	1.50153	2.51857	3.61811	2.90699	2.91069	3.72665
G12420	G12420	5.54608	5.51225	5.26926	4.40709	4.80242	3.93852	5.43742	4.41398	4.44142	2.76507	3.29605	4.19927
G12439	G12439	23.1261	22.4645	19.5873	28.0437	23.4079	25.1495	37.1051	28.1945	32.5674	33.3604	18.0788	35.3295
G1244	G1244	0.132357	0	0.130677	0.401758	0.513834	0.429606	0.458147	0.399779	0.0684753	0	0.0654065	0
G12452	G12452	0.795706	0.257358	0.847229	1.19324	1.17983	0.796293	6.41254	2.7011	2.40269	2.91259	4.93692	3.81492
G12453	G12453	0.379093	0.060055	0.154386	0.107074	0.850797	0.152743	0.109267	0.10963	0.237255	0	0.165799	0.201217
G12460	G12460	0.257626	0.399278	0.250718	0.615548	1.15424	0.829346	0.432893	0.266347	1.09171	0.0886403	0.102226	0.0412216
G12471	G12471	2.59867	3.53787	2.94923	0.132717	0.131713	0.16907	0.136355	0.13561	0.197374	0.0452384	0.0457188	0.111949
G12472	G12472	0.513758	0.656681	0.29986	0.345606	0.26743	0.611019	0.271558	0.271449	0.526515	0.412068	0.440312	0.999542
G12473	G12473	5.61953	4.17274	4.55825	6.78411	7.99693	10.8035	4.68524	10.398	4.53671	20.6539	12.6733	18.9811
G12475	G12475	20.5253	45.4149	13.1984	0.445858	0.332726	1.26295	0.337151	0.32797	0.723297	0.333763	0.111653	0
G12479	G12479	2.50182	0.937525	2.57109	1.05151	1.14418	0.896015	2.14874	0.513559	1.21328	0.637311	1.2735	1.96745
G12488	G12488	1.68686	4.55935	4.91291	4.1332	3.75002	4.44241	3.35387	4.09879	3.42846	1.46097	0.63669	0.992265
G12489	G12489	2.74938	6.11413	3.5336	3.33194	2.10553	3.01016	2.85368	3.43553	2.4683	2.02088	0.940047	1.35776
G1249	G1249	0.686098	0.540058	0.770682	0.337296	0.499423	0.460971	0.515948	0.479022	0.476761	0.35552	0.307759	0.092775
G12500	G12500	0.0607706	0.583836	0.158285	0.998086	1.59334	1.32138	0.512999	0.701805	0.60716	0.431437	0.376346	1.11007
G12518	G12518	5.05601	7.8438	5.02669	0.471867	0.438244	0.18491	0.370108	0.140014	0.422285	0.0281836	0.345924	0.209391
G12520	G12520	3.35555	4.92311	2.50161	3.33645	0.647431	0.285062	1.09168	0.765413	0.590961	0.132108	0.0580999	0.233864
G12536	G12536	5.68103	5.18793	8.58211	1.7181	3.90438	2.2503	2.47588	3.0591	1.78002	1.43971	1.63727	1.77234
G12539	G12539	10.45	8.56129	12.0062	14.505	17.5912	12.4559	16.04	24.2543	9.51853	1.56992	2.92806	1.43284
G12543	G12543	0.10762	0.230233	0	1.49148	0.103917	0.487043	0.207508	0.185034	0.0940631	1.29934	1.02574	0
G12547	G12547	3.84467	1.36774	2.32892	0.730552	0.9898	0.543076	0.323412	0.420197	0.411256	0.502308	0.260027	0.450801
G12557	G12557	1.00673	1.89689	1.35637	2.93658	6.554	1.45976	2.8032	4.02595	0.740611	1.52719	0.942797	0.476986
G12559	G12559	2.44445	2.08938	0.875692	1.69293	1.1708	0.721251	0.704105	1.06303	0.667422	1.47917	0.486623	1.34676
G12564	G12564	0.0756239	0.0821095	0	0.147356	0.0727709	0.139549	0.149058	0.147516	0.165134	0	0.075044	0
G12567	G12567	2.13358	2.61898	3.00944	0	0.179488	0.343614	0.0917456	0.0912251	0	0	0	0
G12573	G12573	1.83571	4.19085	1.25067	4.00226	0.896179	0.627613	3.51942	1.66711	5.72638	5.47018	3.24228	4.3607
G12580	G12580	0.134024	0.44713	0.401639	0.141044	0.166224	0	0.190919	0	0.0526102	0.0358521	0.103233	0
G12581	G12581	0.518354	0.479566	0.848327	0.116166	0.0551923	0.0376436	0.14439	0.10926	0.126487	0.0715112	0.11877	0.217425
G12590	G12590	12.985	14.2735	12.5915	20.979	18.9435	15.4747	23.0419	13.4443	23.8823	20.9756	25.6535	25.6619
G12603	G12603	1.61808	3.67236	2.6388	1.29544	3.1211	2.23701	2.64921	1.47629	2.81149	1.7746	1.31714	1.60197
G12608	G12608	0	0.0359155	0	0.354727	1.36946	1.03555	0.0656813	0.0943422	0.303602	0.0644007	0.0330542	0.0399013
G12609	G12609	0.54129	1.05252	1.26049	0.912668	1.9738	1.58989	0.772197	1.05822	1.10836	0.322242	0.267063	0.399534
G12610	G12610	0.587611	1.1984	0.386203	0.0898558	0.35524	0.0424847	0.045951	0	0.341282	0.0453282	0	0.0560802
G12628	G12628	46.4733	46.1991	46.4687	117.543	105.92	57.8591	141.82	227.322	268.17	286.849	211.924	349.92
G12637	G12637	0.918958	0.991027	0.361513	0.884036	1.2479	2.97007	1.41129	2.00713	1.7267	0.507508	0.126934	0.620282
G12641	G12641	9.43991	9.09108	8.75443	6.72226	7.95398	7.23393	6.71502	7.07848	6.81785	3.30158	2.79319	2.25423
G12649	G12649	0.377718	0.450809	0.515518	0.680286	0.534794	0.794434	0.523241	0.754456	0.920931	0.24169	0.249001	0.732788
G12650	G12650	0.249541	0.495054	0.37687	0.548103	0.293265	0.418554	0.853883	0.717383	0.404209	0.0983025	0.100403	0.851757
G12651	G12651	2.05594	1.59249	1.89796	2.16481	8.98214	2.012	4.03235	3.10635	3.26924	0.492626	0.632551	0.89074
G12653	G12653	0.890663	2.48876	2.81108	10.1343	7.18156	6.72722	13.1064	14.3215	15.5857	17.3368	22.7221	22.7871
G12664	G12664	2.98546	3.67961	3.76149	1.40907	3.1549	1.47421	1.42014	1.178	3.90713	1.37988	6.58316	2.75299
G12676	G12676	14.6899	8.67784	9.54847	9.73924	15.7281	7.86215	20.4752	12.8249	17.3229	33.699	19.6957	28.027
G12679	G12679	0.00310676	2.04757	1.5588	0.467919	1.02195	5.01849e-05	5.22592	1.67984e-10	1.73781	1.15472	0.790247	0.610043
G12682	G12682	11.3191	17.5679	13.9104	3.22111	3.25706	2.14827	1.90038	2.14749	5.77876	2.65082	2.13141	4.46248
G12684	G12684	2.38447	2.30422	1.82576	0.616241	0.345271	0.305897	0.191521	0.217234	0.351024	0.489776	0.250882	0.437244
G12685	G12685	4.02596	4.13289	5.261	3.99234	7.94522	3.41136	7.38883	4.10693	12.5991	4.53273	2.582	5.28251
G12688	G12688	8.01942	10.0437	6.0563	4.52625	4.62173	5.80983	3.80051	2.17411	4.45399	3.26463	3.02842	4.35023
G12690	G12690	189.322	175.777	176.976	185.909	245.231	179.588	267.451	184.708	243.971	120.26	127.029	114.664
G12720	G12720	6.29813	7.42563	5.9262	3.13829	3.4582	3.25277	4.28397	4.70912	2.96913	6.66836	3.37814	3.81028
G12728	G12728	0.289757	0.377632	1.13947	0.096631	0.0716704	0.0461215	0	0.318859	0	0.0738195	0	0
G12732	G12732	0.294393	0.451094	0.245919	0.471326	1.89825	1.85095	0.330952	0.237446	0.337731	0.409836	0.943839	0.454464
G12734	G12734	2.45682	2.31126	2.68492	10.1372	6.5594	18.322	3.42626	2.30237	3.353	3.79654	1.94577	2.70994
G12737	G12737	0.408715	0.589088	0.296951	0.467706	0.424713	0.363151	0.315836	0.43622	0.699884	0.289521	0.226143	0.252324
G12739	G12739	0.336147	0.825169	0.0322077	0.435478	0.894605	0	0	0	0.0377048	0	0	0
G12741	G12741	1.48175	1.79281	1.098	0.072837	0.0431774	0.0138867	0.0149843	0.0295383	0	0	0	0
G12745	G12745	25.7726	36.9509	64.4143	14.7428	16.2342	10.813	23.6502	21.1661	24.9766	8.27358	8.56116	11.8616
G12746	G12746	1.84149	1.21722	1.03191	0.397556	0.0985133	0	0.100776	0	0.547911	0.298548	0	0.121947
G12747	G12747	0.686528	0.771771	0.723753	0	0.0265281	0.0771757	0.0499171	0.0201846	0.0353891	0	0.033683	0.0407808
G1275	G1275	0.179511	0	0.330947	0.870573	1.73651	1.40156	4.48715	8.43894	12.7216	13.3283	10.5706	10.2763
G12753	G12753	4.21875	3.71625	3.7571	1.34463	1.98872	1.23786	1.71456	1.79162	1.65972	1.1145	1.41884	1.36015
G12796	G12796	1.12573	1.17484	1.15316	1.32421	0.514957	1.28081	0.663445	0.300531	0.576797	0.624708	0.434026	0.317522
G12801	G12801	1.14009	0.925882	1.27406	1.70642	0.304048	0.256746	2.05477	0.212884	0.675485	0.282002	0.082397	0.427321
G12802	G12802	0.991554	1.27003	1.11421	1.35852	0.484055	0.187407	1.51705	0.551966	0.496594	0.201411	0.0666855	0.726935
G12808	G12808	2.50377	2.04925	3.41369	4.4456	1.06796	0.702932	6.48049	0.834931	2.33914	0.610153	0.320052	1.23269
G12811	G12811	0.101284	0.167208	0	0.0504606	0	0.0476986	0.205713	0.540454	0.0508476	0.100277	0.0511701	0.309856
G12813	G12813	1.68878	0.167828	0.653463	0.0476298	0.142182	0.0455734	0.0488208	0.113083	0	0.0323313	0.0989537	0
G12821	G12821	1.16591	1.18125	1.15245	1.65913	1.25326	1.19509	1.03754	0.735719	1.06959	0.524517	0.661609	0.801899
G12823	G12823	0.056545	0.110594	0.0291643	0.284529	0.414292	0.0800693	0.318654	0.433181	0.372054	0.188369	0.372108	0.144837
G12825	G12825	1.03542	0.923781	0.547795	0.506518	0.907562	0.648316	0.746259	0.973821	1.17123	0.246783	0.507351	0.57977
G12826	G12826	0.298399	0.858737	0.553202	0.096777	0.19238	0.0915823	0.0981199	0.0959027	0.103845	0	0.0979456	0.239074
G12827	G12827	0.82911	0.693762	0.596949	1.52494	3.11469	0.846895	1.46647	1.20691	1.88123	0.640192	0.289528	0.487583
G12832	G12832	2.48238	0.531945	1.45815	6.76945	1.99448	4.03197	3.26945	4.96145	1.72531	6.18719	3.76217	0.553816
G12833	G12833	7.64856	5.19595	5.01449	9.86897	10.1441	9.85259	21.5794	9.97362	12.88	2.50283	1.11272	2.00554
G12838	G12838	0.69567	1.15941	0.959187	0.0477108	0.374703	0.179443	0.0512671	0.0464304	0.0509716	0.048376	0.0200068	0.0619681
G1284	G1284	4.26688	3.82352	2.2213	3.13096	4.08731	5.44866	3.65103	2.41661	2.65149	3.34047	2.82851	3.76078
G12840	G12840	0.956774	0.256252	0.990222	0.601717	1.12611	0.10714	0.46616	1.14157	0.683774	1.20517	0.235396	0.414447
G12841	G12841	0.825519	0.354228	1.6881	2.53374	0.593945	1.23809	1.07618	2.44241	0.345488	1.65408	1.13604	0.319344
G12843	G12843	0.115497	0	0.182873	0.537116	0.379121	0.0387366	0	0	0	0.891837	0.00565234	0
G12848	G12848	29.1313	17.7773	26.3487	17.1236	18.1945	22.1747	23.3381	13.0157	10.6304	11.2156	10.429	14.4474
G12852	G12852	0.177837	1.23224	0.433534	0.173374	0.210093	0.0366503	0	0.241617	0.429836	0	0	0.193366
G12854	G12854	0.324604	0.179248	0.205314	0.106102	0.0527616	0.609019	0.0545783	0.216133	0.413129	0.108391	0.0549909	0.402141
G12855	G12855	1.20691	1.63338	1.37263	0.923642	0.730998	0.723649	0.682128	0.638525	0.306912	0.450827	0.461649	0.793056
G12870	G12870	1.20369	1.18952	0.893017	0.844819	0.411206	0.311339	0.490137	0.521889	0.868397	0.715205	0.960213	1.02833
G12871	G12871	0.916385	1.6542	0.443116	0.885892	0.80147	0.612234	1.00265	0.694566	1.45484	0.26413	0.538648	0.857418
G12884	G12884	2.36739	3.8492	2.04903	2.53554	1.26559	1.70371	1.45937	0.537712	3.11605	0.363527	0.179645	0.66789
G12891	G12891	0.217798	0.442596	0.827976	0.40017	0.358273	0.716242	0.512012	0.490201	0.600077	0.216213	0.22237	0
G12892	G12892	1.99257	3.08819	2.39392	1.64054	2.27517	0.955947	2.72364	0.436351	0.89449	0.0209543	0.024556	0.0222386
G12894	G12894	0.451419	0.50636	0.481922	0.541767	1.43629	1.20707	2.05525	0.324206	1.06945	0	0.0428801	0.0345062
G12918	G12918	1.6093	2.41618	2.71754	0.869998	1.21862	0.194792	0.630251	0.260193	0.227538	1.5638	0.476627	1.67857
G12919	G12919	5.08743	2.22582	4.50387	0.106464	1.01023	0.749715	0.341518	0.491622	0.126773	1.83777	1.76803	1.13293
G12922	G12922	0.458446	0	0.137036	0.864466	1.28657	1.08893	0.585555	0.427229	1.26752	1.00933	2.14479	2.82517
G12923	G12923	26.2363	22.2728	21.4311	17.5384	27.3432	19.8006	21.4725	22.2004	17.8168	20.4015	28.3987	22.8589
G12929	G12929	6.75299	7.7561	5.61876	11.0082	11.6332	8.98637	12.626	5.88829	13.3223	7.24283	9.81697	11.9468
G12933	G12933	0.958858	1.66927	0.777273	0.314921	0.624464	0.429044	0.41312	0.364443	0.351958	0.0917087	0.186406	0.169556
G12942	G12942	0.466092	0.661845	0.453377	0.739575	0.524614	0.463252	0.522965	0.346908	0.293393	0.505198	0.242485	0.749433
G12956	G12956	1.95582	2.42023	2.97389	2.47582	0.956665	1.86894	0.784522	0.727818	1.03765	0.12633	0	0.467805
G12957	G12957	1.15461	1.91129	1.11381	2.08492	2.67429	2.21678	3.11252	2.79359	1.40529	0.304998	0.751477	0.528144
G12958	G12958	2.46102	1.69477	2.02778	2.9245	3.63361	4.76863	2.65954	2.86533	4.01437	1.90316	2.30237	1.10022
G12959	G12959	4.97285	2.49963	2.86368	3.62362	5.57924	6.57738	6.89672	6.63254	6.52681	2.54786	3.5219	2.83873
G12963	G12963	2.20053	1.03734	1.25137	2.03077	2.01738	2.62558	1.88426	2.2436	1.65961	1.56218	2.24186	1.40485
G12972	G12972	6.87684	3.75183	3.9802	0.66296	1.04687	0.886465	1.19312	0.893681	0.672609	0.805509	0.15687	1.49972
G12980	G12980	7.04788	6.36299	4.78626	6.06705	5.95953	5.60255	7.65265	6.71762	5.37638	2.26842	3.83368	4.02407
G12985	G12985	0	0	0.235502	0	0.510687	0.237417	0	0.240487	0	0.250257	0.506952	0.302515
G12987	G12987	1.98768	3.63889	1.00727	0.0888544	0.349022	0.665968	0.269555	2.56452	1.02289	2.62908	0.0890279	0.431214
G12995	G12995	2.05561	3.79469	2.40776	6.30105	3.53222	4.58148	9.77576	7.27152	5.01676	7.20268	10.0437	5.85339
G13007	G13007	0.12429	0	0	0.488391	0.788366	0.231883	0.308622	0.182362	0.132087	0.369245	0.0624498	0.0762089
G13011	G13011	7.12774	8.98435	6.95846	18.5892	23.4623	16.6896	28.1836	18.1698	19.3769	8.87948	11.0963	9.86316
G13023	G13023	18.0759	26.0872	22.9112	17.7217	14.3574	13.0814	20.4586	16.0874	14.5879	12.6388	11.7718	20.1696
G13026	G13026	1.01732	1.76138	1.39974	5.05232	1.6998	2.63592	5.99099	4.70524	5.09005	8.53152	8.31306	21.7842
G13030	G13030	1.2334	0.988519	1.42323	0.692423	1.11501	0.528006	0.727554	0.447122	0.634849	0.539776	0.396313	0.798569
G13046	G13046	1.60358	1.18713	1.98313	0.934286	1.87604	1.0956	0.695869	1.13553	0.923583	0.30772	0.153191	0
G13051	G13051	0.687516	0.28177	0.415114	0.907204	1.5999	1.69437	0.993662	0.933899	1.28674	0.78434	1.65264	1.89961
G13054	G13054	3.99616	3.13174	2.80711	3.05774	0.982617	3.96444	0.359018	0.772893	1.24728	2.15278	1.32161	0.662863
G13058	G13058	9.39407	10.9867	8.2852	9.5667	8.58178	10.5334	7.3284	9.18556	9.69532	3.6119	6.07869	7.73556
G13061	G13061	5.66828	2.35623	3.70378	3.79677	2.03521	2.46011	1.72254	2.67106	3.07465	0.712658	2.05352	4.24716
G1307	G1307	1.02311	0.557418	0.870404	0.502646	0.508214	1.20188	0.518147	1.31399	0.485495	0.501204	0.0851433	0.209424
G13071	G13071	3.04634	3.15309	3.7397	1.34168	1.65962	1.3024	1.15402	1.64353	1.27572	1.32531	1.23209	1.36283
G13077	G13077	5.54693	5.9679	5.63246	4.426	6.70972	4.8523	2.18198	4.43685	6.50434	5.25255	4.75333	4.42947
G13083	G13083	0.281818	0.24481	0.190357	2.06288	3.85092	2.87049	3.2419	1.12107	3.44796	0.908054	0.759774	1.12271
G13086	G13086	0.147541	0.154972	0	1.67856	0	0.130321	0.706772	0	0.599963	0	0.136235	0
G13093	G13093	3.69587	4.24879	3.83088	1.68841	1.66618	1.35983	1.5501	0.966955	1.41916	0.881193	1.49174	1.47423
G13095	G13095	4.05821	3.5067	2.93297	0.682938	0.832424	0.624731	0.430992	0.160153	0.52712	0.160653	0.820112	0.66333
G13098	G13098	1.74683	3.53684	4.17317	2.01094	5.53114	2.80098	5.03887	5.45991	4.53832	2.88595	1.82307	2.21384
G131	G131	1.11186	1.23792	0.623123	2.39642	0.40125	0.612692	0.840914	0	1.86553	0.507797	0.324037	0.0174403
G13103	G13103	3.34433	4.39683	1.81943	1.2014	1.34098	0.866222	2.90325	0.698173	1.37676	0.320447	1.20624	0.550981
G13105	G13105	0.201816	0.296884	0.188191	0.0267886	0	0.00640983	0	0.00741045	0	0	0.0256957	0.0170121
G13106	G13106	0.113988	0.109634	0.0290012	0.00071633	0.0316447	0.0286146	0.0282079	0.0221041	0.0303156	0.0140066	0	0.017777
G13109	G13109	0.798831	1.67156	1.65037	0.137087	0.124786	0.126337	0.131996	0.0919185	0.0828524	0.123282	0.11585	0.110468
G13114	G13114	1.86803	0.239369	0.888178	0.207141	0.238173	0.419579	0.301617	0.992554	1.05507	4.36737	2.68855	4.57845
G13117	G13117	0.635852	0.111972	0.0641866	0.0665111	0.0987045	0.0633614	0.136343	0.100761	0.036791	0	0.692934	0.0838269
G13122	G13122	3.98163	4.03529	3.2086	5.73392	4.61199	4.43369	3.48231	3.75915	4.6276	2.87357	4.09932	3.11837
G13125	G13125	0.144383	0.269207	0.0231932	1.16006	0.166695	0.206554	0.0246861	0.144105	0.131179	0.0243316	0.100027	0
G13126	G13126	0.93706	2.12983	0.69375	5.31199	1.75737	1.37892	0.148866	0.419488	0.154178	0.289221	0.866611	0
G13132	G13132	6.14276	3.98533	5.31329	12.7205	13.2667	7.73193	17.2586	13.1175	8.02431	4.13398	2.43756	5.45809
G13138	G13138	1.25912	0.556256	1.07735	4.16422	4.09734	2.13198	2.45982	7.27636	3.64899	0.967815	1.77631	2.37195
G13139	G13139	0.5591	0.383954	0.161303	0.354032	0	0	0	0	0	0	0.169152	0.207067
G13148	G13148	5.10415	5.30328	4.35196	3.76178	4.78095	3.96267	5.01783	6.22219	4.88103	9.88346	6.64358	12.1849
G13159	G13159	24.1233	19.7619	23.9456	35.6874	48.5293	35.5551	62.8869	63.9515	48.4823	48.2042	60.4104	48.2851
G13162	G13162	1.36797	0.634975	1.4141	4.00655	4.75794	3.72343	0.46845	2.80013	2.50407	0.938863	0.855369	1.23004
G13174	G13174	4.76305	2.76853	2.67932	8.49152	7.40622	8.59719	4.30293	5.09207	3.81909	5.00797	1.94202	7.53371
G13183	G13183	3.693	2.99131	2.50794	3.16561	4.90662	4.7306	4.18123	4.73075	2.16781	1.67856	0.536462	2.60598
G13189	G13189	1.05207	0.225301	0.38846	0.407543	0.200871	0.115196	0.186701	0.0584661	0.172234	0.162652	0.166573	0
G13198	G13198	4.0005	4.34255	3.34414	2.39846	2.80966	2.58059	2.89995	2.65078	2.83858	1.13706	1.58021	2.04237
G13207	G13207	1.43583	1.99283	1.34978	0.494192	0.578517	0.521449	0.488062	0.262514	0.223514	0.0660041	0.0414591	0.0877075
G13215	G13215	7.16292	8.28094	10.0584	2.48448	3.06203	5.38767	1.82525	3.53021	3.76084	1.31149	1.61882	0.622762
G13222	G13222	1.54471	1.55018	1.50972	2.39314	1.67023	2.03257	1.52954	1.35101	1.68253	1.12147	1.34396	2.12343
G13248	G13248	0.191348	0	0.659838	0	0	0.0598001	0.449465	0.814661	0.0695821	0.824749	0.320721	0.470833
G13249	G13249	0.078625	0.546875	0.773525	0.0625861	0.132045	0.266643	1.08744	0.087662	0.155485	0.0865948	0	0
G1325	G1325	1.44562	1.05435	1.22457	0.35438	0.361702	0.285309	0.0681207	0.154336	0.121633	0.022478	0.0449426	0.0278897
G1326	G1326	0.173224	0.316933	0.544362	0.113489	0.0563642	0.107403	0.0581417	0	0	0	0	0
G13274	G13274	1.70731	1.65889	1.50006	0.286349	0.28127	0.371227	0.290598	0.243316	0.15181	0.035626	0.0731303	0.132437
G13283	G13283	4.79347	4.32644	5.17597	3.34378	4.0865	3.04915	3.57842	3.849	3.93745	1.74893	1.94662	1.74025
G13298	G13298	0.943165	1.83088	0.738421	16.8084	5.66043	5.41118	3.46538	8.33284	9.27519	3.1066	6.29012	4.71961
G13302	G13302	0.612368	1.63216	1.96	0.165831	0.09997	0.258645	0.223805	0.382722	0.283043	0.486241	0	0.313926
G13304	G13304	1.84735	8.7267	4.31373	5.47929	0	3.412	1.33998	0	5.61629	0.603853	3.10456	3.09935
G13305	G13305	0.96472	1.62085	0.887301	0.221089	0.130388	0.166679	0	0.171598	0	0	0	0
G1331	G1331	4.82312	6.22775	5.05483	3.2084	2.80707	2.57922	3.48313	1.30622	3.74859	2.43341	2.48742	2.53513
G13310	G13310	1.06579	1.31804	0.955799	0.0748312	0.0750151	0	0	0.0385123	0	0	0	0
G13315	G13315	10.201	7.16107	8.31803	7.07276	11.0956	6.23486	8.24896	7.40975	7.69416	2.44611	2.50732	2.57992
G13321	G13321	1.21871	1.35101	0.916515	1.54508	0.491193	0.493292	0.465652	1.79516	0.357862	1.19119	0.383088	0.71301
G13327	G13327	0.427875	0.427695	0.362954	0.240942	1.15073	0.34134	0.386841	0.73854	0.284373	0.08983	0.517539	0
G13329	G13329	2.84618	2.5334	1.99341	1.48777	2.06313	1.73796	1.61655	1.49216	1.90757	0.928448	0.400799	0.943409
G1333	G1333	0.421709	1.22464	0.607419	0.78668	0.439167	0.477373	0.138322	0.262995	0.103572	0.321322	0.311421	0.530482
G13333	G13333	0.408146	0.401978	0.25884	0.361126	0.88774	0.685034	0.322497	1.20128	1.5064	0.814284	0.601514	1.11853
G13334	G13334	17.1845	17.7879	13.7473	9.77407	14.215	12.3025	11.0779	13.757	12.7425	6.12732	4.98021	6.18256
G13344	G13344	0.328743	0.43286	0.328111	0.592983	0.870517	0.67504	1.18804	0.874644	3.08623	2.14611	2.26218	2.34082
G13347	G13347	7.9051	7.74902	9.12762	5.22728	5.77573	5.32758	5.4428	6.18638	4.69189	4.03186	3.42145	5.25881
G13357	G13357	2.43715	3.48987	1.89976	1.3959	2.19762	0.934572	1.85087	2.4818	4.15889	1.24654	0.917913	0.968653
G13360	G13360	114.855	104.738	90.7155	33.7495	48.16	36.1283	33.0898	31.9774	30.1027	13.2878	10.3446	20.4209
G13370	G13370	0.378623	0.648831	0.730318	0.177036	0.0749687	0	0	0.0508925	0.0550669	0.0256514	0.0261966	0
G13371	G13371	0.382564	0	0	0	0	0	1.32072	0.212333	1.02311	0	0	0
G13378	G13378	0.335479	3.73017	0.532405	1.34517	0.0367196	0.873828	0.0377785	0	1.09747	0.0735683	0.678248	0
G13389	G13389	1.84329	0.28259	0.692776	0.564739	0.712396	1.27844	0.69757	0.428527	0.380801	0.255793	0.262619	0
G13390	G13390	0.260694	0.19304	0.622675	0.154573	0.738735	1.42059	0.251187	0.166508	0.338931	0.499425	0.68058	0.319843
G13392	G13392	0.701542	0.776713	0.722226	0.230703	0.859545	1.59962	0.294398	0.118512	0.719539	0.944408	1.07689	0.43688
G13393	G13393	4.43275	2.43266	5.02691	1.25506	7.42015	7.56748	3.10058	2.6567	4.14155	7.26011	7.23841	3.34655
G13395	G13395	0.497934	1.51954	0.831061	1.61991	1.56477	1.35298	1.00603	0.8644	1.38396	0.48688	1.12294	1.57842
G13398	G13398	11.5867	10.8405	10.4584	18.4816	14.4259	13.7121	15.9099	15.2107	12.5248	9.66483	9.58642	11.6098
G13399	G13399	1.42795	1.04323	1.80482	1.63136	3.11216	2.98147	2.83824	2.78261	2.08305	2.71087	1.57892	1.94163
G134	G134	1.43303	1.72519	2.51713	0.180839	0.497298	0.591876	0.247734	0.221501	0.448066	0.246591	0.0811819	0.270912
G13401	G13401	1.86395	0.224513	2.04449	0.551357	0.309706	0	0.619518	0.506206	3.22981	0	0.44398	0.453533
G13402	G13402	2.5127	1.71204	1.9289	0.977088	0.916521	1.12646	0.449265	0.675968	1.0193	0.289641	0.493491	1.05317
G13424	G13424	115.293	87.9797	87.1156	136.934	139.658	109.338	120.41	174.04	161.676	176.033	155.214	177.812
G13425	G13425	48.2786	56.4879	43.2421	17.7705	30.9838	24.401	11.5121	13.1584	4.90047	1.63684	4.74562	5.81459
G13430	G13430	5.05773	5.7841	5.32478	3.54416	4.96592	3.77092	4.45196	1.94017	6.70318	2.84626	2.90607	3.44062
G13432	G13432	8.00521	5.87858	7.40061	10.6084	14.6777	10.368	18.8134	4.21695	18.1572	7.14912	12.5366	9.42458
G13433	G13433	0.665587	0.983037	0.753114	1.04397	0.811356	0.262265	0.893852	1.73699	2.3196	4.66743	0.650373	1.48157
G13436	G13436	0.093021	0	0.0555509	0.0987579	0.0815166	0	0	0.223213	0.564188	0.123117	0.336932	0.210637
G13447	G13447	0.424988	0.471976	1.65139	0.344729	0.455798	0.291152	0.469295	0.154139	0.295973	0.0386765	0.236824	0.143925
G13456	G13456	0.840203	0.183681	0.627022	0.245813	0.0817286	0	0.167557	0.081941	0.183245	0.0828146	0.0832551	0
G13459	G13459	0.171458	0.199821	0.113438	0.0707421	0.125665	0.0394052	0.0825534	0.0772109	0.113414	0.0509848	0.0717291	0.0518175
G1346	G1346	0.865587	0.417501	0.818927	0.427934	0.210434	0.201916	0.546918	0.105282	0.225382	0.482805	0.545865	0.663605
G13470	G13470	1.776	0.86349	1.13763	1.57347	1.88792	0.812008	0.606125	1.2156	0.80761	0.169783	0.519722	0
G13482	G13482	0.198075	0.183819	0.22178	0	0.118947	0.065828	0.0237846	0.096975	0.00968516	0.0232469	0.0238298	0.0289022
G13484	G13484	17.0329	7.61924	12.9393	3.05431	3.04793	3.64431	2.60666	1.58843	2.90358	0.99841	1.01415	1.2322
G13491	G13491	0.618786	1.16396	0.0714008	0	0	0	0	0	0	0	0	0.093075
G13494	G13494	22.6144	15.236	19.0782	13.7688	9.39468	11.0328	10.2216	5.59096	7.73456	4.72807	3.49416	4.61883
G13499	G13499	2.01906	3.04355	1.10452	0.946541	1.82034	1.24149	2.13207	2.25856	1.00789	2.25807	1.22923	1.81157
G13504	G13504	0.984326	1.77035	0.503291	0.158191	1.8454	0.946139	0.158948	0.0723068	0.774951	0.837025	0.354278	0.571947
G13513	G13513	0.876041	0.909313	1.03554	0.264619	0.983556	0.11105	0.180269	0.491315	0.213861	0.117472	0.120279	0.0363616
G13532	G13532	0	0.095385	0.16209	0.0861098	0.0849043	0	0.0873693	0.253088	0	0.171107	0	0.210544
G13533	G13533	35.1802	32.9101	36.691	21.6577	28.8378	20.8006	34.9577	34.7258	28.3176	12.3288	25.7288	30.3603
G13540	G13540	8.7265	9.28109	9.41965	3.98588	5.84233	3.6192	4.65352	3.15979	5.82056	3.48649	4.59702	4.76772
G13559	G13559	2.0385	1.66697	2.43957	4.13062	3.35874	3.64514	4.25593	0	5.58642	2.98146	1.73791	2.51885
G1357	G1357	0.127714	0.538564	0.671794	0.0788011	0.462982	0.151461	0.299143	0.654765	1.18193	0.0452536	0.497818	0.60799
G13589	G13589	22.2149	21.84	20.255	9.10702	12.2744	9.60055	9.85387	5.45286	8.42992	5.46516	7.49221	7.14061
G1359	G1359	3.13121	2.33548	4.48694	3.87669	6.61411	3.73921	5.08625	4.12548	4.04479	3.78768	3.12635	2.16863
G13595	G13595	1.22999	1.20102	1.0489	0.915139	0.798815	0.219735	0.924849	0.288398	0.826078	0.401704	0.648646	0.517958
G13605	G13605	0.987979	1.8812	1.0582	0.724505	1.23292	0.637035	0.681623	0.297035	0.593125	0.592823	0.393742	0.622429
G13612	G13612	2.92484	2.12272	1.7249	1.91331	1.92299	1.74019	1.59092	0.716211	2.47525	1.96001	2.09774	1.37381
G13618	G13618	0.515985	0.310762	0	0.410882	0	0.408333	1.20941	0	0.69055	0.832077	0.988985	0.135093
G13619	G13619	75.5774	74.45	67.2137	66.2027	63.0872	59.5181	71.2899	23.7723	76.6293	48.8528	51.9191	54.8907
G1362	G1362	4.30666	4.67665	4.33718	1.98824	2.07725	1.63543	1.9603	2.51724	2.9194	1.40442	2.3911	2.03873
G13622	G13622	5.1082	7.6251	4.26461	12.8411	13.9976	14.8211	11.5989	10.3861	12.0447	17.2338	17.697	12.8053
G13623	G13623	0	0.324638	0.0502605	0	0	0.418206	0.365273	0.255866	0	0.783916	0	0
G13626	G13626	0	0	0	0.162527	0.911834	0.361293	0.0554439	0.163382	0.120451	0	0	0
G13633	G13633	29.947	32.3285	30.0575	31.0202	42.4512	23.5748	38.5895	0.422748	43.6421	9.95635	12.612	9.56588
G13635	G13635	0.979663	0.680711	1.30349	0.199899	0.208896	0.0760294	0.268746	0.198475	0	0.0396913	0.123233	0.0994312
G13641	G13641	0.804128	1.34535	0.980895	0.68709	1.06225	1.34729	0.417961	0.505677	0.760834	0.564411	0.0673951	0.228313
G13646	G13646	0.220241	0.139589	0.104248	0.492002	0.398296	0.256631	0.166221	0.741814	0.167157	1.31384	0.165151	0.402498
G13647	G13647	80.2707	81.5126	69.5052	92.5006	86.3131	58.8388	86.3258	110.681	96.8876	125.01	162.379	216.826
G13656	G13656	1.26074	1.43318	1.29333	0.936551	0.640305	0.870986	0.418629	0.984838	1.68247	0.931329	0.337196	0.589201
G1367	G1367	0.701622	0.163714	0.211086	0	0.891428	0	0	0.499453	0	0	0.125819	0.153822
G13670	G13670	0.989186	1.08133	0.808035	0.644685	0.675363	0.556894	0.458783	0.782724	0.538428	0.734705	0.402761	0.456089
G13685	G13685	0.220828	0.356907	0.202392	0.10738	0.848276	1.50268	0.539846	0.412469	0.328137	0.105743	0.10595	0.259955
G13700	G13700	5.85384	7.73104	3.96874	2.13221	2.81493	3.47943	4.41806	3.20217	3.02258	2.68625	1.51619	3.37711
G13705	G13705	1.17545	0.239362	2.52763	2.38884	1.65759	0.861859	1.83739	0.171866	1.02508	2.63537	0.478349	0.898674
G13708	G13708	0.39797	1.60591	1.47119	0.0662338	0.109503	0.126526	0.135788	0.156451	0.218749	0.157342	0.0691467	0.139265
G13710	G13710	1.82961	2.59019	2.01261	0.729158	0.562263	0.815928	0.590295	0.635704	0.818076	0.388588	0.40371	0.362481
G13713	G13713	0.388152	0.179335	0.308231	0.353181	0.477062	0.275808	0.395682	0.354238	0.802211	0.162692	0.0993373	0.282046
G13718	G13718	126.193	66.9952	37.5714	77.0553	115.316	49.548	52.1381	89.8843	175.15	125.932	117.556	159.753
G13720	G13720	0.536958	0.885333	0.91809	1.17065	1.26221	0.760973	0.929256	1.75759	1.57108	0.863331	0.328239	1.4044
G13724	G13724	0.202009	0.435769	0.193216	2.3437	2.12492	2.11551	2.08204	1.03786	1.46754	1.21841	0.490845	0.873104
G13737	G13737	11.6712	29.0988	23.7411	33.962	59.4302	21.731	67.0962	6.48832	44.4333	1.82822	2.07237	1.64745
G13739	G13739	47.8733	45.8918	57.1727	57.0518	71.4861	58.7885	53.7076	58.2606	61.0715	9.60161	13.0328	12.5383
G13741	G13741	1.41086	3.91391	0.670059	2.40027	2.65259	4.01127	1.62906	2.24481	3.99177	2.34584	1.65471	2.22748
G13750	G13750	0.239227	0.0868683	0.447446	0	0.460847	0.370107	0.554455	0	0.61607	0.396518	0.0800193	0.489646
G13751	G13751	5.94059	4.5671	4.44123	3.79668	5.65109	3.70979	3.81237	1.46074	4.55513	1.99645	2.98773	3.61976
G1376	G1376	0.353569	0.773095	0.592766	0.140392	0.275587	1.35439	0.779987	0.731204	0.634148	0.239003	0.960295	1.3623
G13781	G13781	5.05013	4.87079	5.35861	2.47284	1.27678	2.79552	2.63923	1.67551	0.796758	1.38041	1.35685	1.32909
G13787	G13787	1.38446	1.57102	1.32008	0.463956	0.126092	0.293836	0.283788	0.290994	0.10291	0.101284	0.154373	0.28829
G13817	G13817	0.708224	0.508029	0.108612	0.343384	0	0.538453	0.934616	0.68023	0.601553	1.37307	0.68662	0.70059
G13819	G13819	1.21582	1.18801	0.510794	0.179715	0.0222547	0.30008	0.0230585	0	0.0954214	0.117121	0.0702416	0.0907336
G13825	G13825	0.725684	0.222905	0.613393	0.961453	0.749532	0.681565	1.14736	0.475931	0.77916	0.403257	0.205693	0.648236
G13829	G13829	2.02404	1.72489	1.15815	0.64568	0.748843	0.854432	0.544375	0.614535	1.07316	0.76456	0.757092	0.527334
G13835	G13835	0.46453	0.393096	0.342932	0.0378332	0.23398	0.100192	0.0538396	0.406802	0.0411397	0.399397	0.0754632	0.114313
G13840	G13840	0.119715	0.0731913	0.186867	0.203105	0.125237	0.0615359	0	0	0.199244	0	0	0
G13845	G13845	0.674903	0.536376	0.542948	0.681078	0.770874	0.759999	0.611746	0.97756	0.706005	0.352776	0.53548	0.520707
G13847	G13847	0.336513	0.620468	0.424896	0.555906	0.932243	0.527498	0.508924	0.444514	0.682879	0.224644	0.457282	0.415723
G13848	G13848	0.341286	0.380959	0.273888	0.36824	0.757725	0.485079	0.320503	0.513558	0.658344	0.172438	0.675456	0.14252
G13851	G13851	0	0.0655078	0	0.466335	0.46376	0.608389	0.298312	0.178395	0.585905	0.474543	0.239683	0.659043
G13853	G13853	0.0392653	0.0441014	0.165005	0.970254	0.479663	0.275849	0.350335	0.11991	0.262487	0.147154	0.0823959	0.0830013
G13868	G13868	5.05877	4.87257	4.01824	4.98754	2.5418	2.77356	0.825972	0.888037	1.19542	1.31263	0.0915897	0.552451
G1387	G1387	3.78367	3.20189	2.21032	1.06596	1.46552	0.756	1.34616	1.08367	0.859902	0.31607	1.01683	0.529833
G13878	G13878	0	0.312837	0.21702	0	0	0	0	0	0	0	0	0
G13892	G13892	0.934135	0.518183	0.579731	4.86435	3.85514	2.33301	3.08412	4.21133	2.43823	3.13955	1.23766	3.86848
G13896	G13896	62.1078	72.9754	53.9742	195.858	110.556	139.933	165.686	164.957	112.406	142.227	106.428	119.235
G13907	G13907	3.63579	4.77136	12.7373	2.50969	4.0968	12.7538	6.38906	1.25496	3.87573	1.42359	1.19351	0.804701
G13910	G13910	0.586535	1.422	1.22739	0.185835	0.108562	0.14409	0.147888	0.105591	0.14572	0.0771119	0.147954	0.543291
G13925	G13925	18.9372	12.8413	13.9576	14.1107	6.66694	7.73579	7.21636	6.6725	4.12725	4.07837	5.80651	6.69371
G13927	G13927	23.4989	19.9166	24.0761	24.4057	22.6823	22.089	23.3776	24.9749	26.5989	17.4897	20.0645	20.5965
G13928	G13928	7.71529	7.03165	5.83498	5.92881	8.70917	7.0041	7.52593	6.50812	5.7492	1.92999	3.41109	3.13023
G1394	G1394	0.969903	0.888209	0.521524	0.794008	1.48507	1.26801	1.02871	1.44082	1.74039	0.588643	0.471157	0.936572
G1397	G1397	2.46093	1.93312	1.81054	1.40485	1.69448	1.32452	1.26354	1.18679	1.37977	0.472385	0.46438	1.04383
G13971	G13971	0.743556	1.72808	2.40904	3.14034	3.08733	2.23888	1.03859	1.72514	7.98654	1.83705	0.998405	4.07331
G13972	G13972	1.91044	2.9099	2.64208	6.25548	3.26186	2.01947	5.7737	5.93465	7.10575	3.54203	3.01508	3.3527
G13973	G13973	0.84368	0.503992	0.286512	0.68554	0.833966	0.830471	0.630667	1.29909	2.06087	0.938669	0.232754	0.522165
G13974	G13974	1.47582	1.04497	1.06492	1.11282	1.69946	1.98429	2.39073	2.11626	3.84661	0.541668	0.381308	0.948835
G13982	G13982	1.08142	3.4345	2.04763	2.78555	1.89888	2.26088	1.71781	0.901733	2.47519	1.14598	0.724032	1.55755
G13984	G13984	1.78327	1.75098	1.15725	0.234776	0.603227	0.395699	0.350023	0.478481	0.295903	0.200417	0.288579	0.293942
G13985	G13985	0.0677112	0	0.137623	0.376498	0.378141	0.172737	0.530522	0.120354	0.295284	0.0335016	0.435924	0.137217
G13987	G13987	0.628215	1.84924	1.68484	2.30363	1.12905	1.11387	2.82412	0.736025	0.86967	1.21412	1.39392	0.884467
G13988	G13988	0.781906	0.118484	0.590571	0.0788511	0.150667	0.269597	0.0752236	0	0	0.319222	0.0767251	0
G13993	G13993	16.0898	15.8093	17.5348	13.2085	17.5458	17.6821	46.4437	7.36383	34.2682	1.1359	1.14311	1.66171
G13996	G13996	68.0079	74.9819	87.0428	124.994	162.876	88.256	245.976	52.462	267.184	5.46517	6.1348	6.31758
G14002	G14002	3.17474	6.22707	4.07428	4.25966	7.52265	6.66301	4.97461	1.2127	10.069	3.68631	22.72	20.0378
G14004	G14004	0.075834	0.332297	0.0712772	0.0747328	0.29713	0.423354	0.228544	0.0742367	0.889674	0.149456	1.51484	1.57289
G14007	G14007	2.62775	2.78639	2.31946	0.818959	1.29227	1.13624	0.697287	1.04084	0.935115	0.413171	0.556211	0.746357
G14008	G14008	0.208897	1.62853	1.54274	1.01779	1.31018	16.5136	0.519243	1.12082	1.86696	0	0.614884	10.4135
G14015	G14015	2.37405	1.50661	1.28656	1.47562	1.04155	1.07166	1.26052	1.14946	1.09794	1.0996	0.351156	0.89654
G14016	G14016	1.64949	1.54022	1.20898	2.19063	1.64186	2.84757	1.61449	0.976107	1.49125	1.07804	0.399361	1.0057
G14017	G14017	3.17344	2.47452	2.34871	1.48323	1.87725	1.70508	1.52843	1.79413	1.68531	1.12779	1.27021	1.7431
G14019	G14019	11.9972	8.98472	15.3315	7.37916	10.8149	17.5612	8.64881	8.61292	12.0558	2.29673	6.46519	5.17697
G14022	G14022	1.74752	1.65518	1.23211	0.152115	1.06996	1.13651	0	1.19792	1.3181	0.328304	0.725679	0.593648
G14024	G14024	3.61213	5.47574	3.26706	1.06489	2.87949	1.42934	0.909366	1.79826	0.738923	1.22639	1.0552	1.15795
G14036	G14036	11.1701	10.007	8.6662	5.69684	6.7717	6.88293	5.36131	3.917	6.17621	2.66071	4.16117	4.83406
G14041	G14041	106.92	98.8823	113.981	323.716	182.384	131.201	231.518	376.8	298.85	589.457	601.254	809.203
G14045	G14045	9.62354	11.2649	9.90828	10.1365	13.4316	10.1016	11.7214	10.1199	12.2184	5.66733	6.07016	5.49648
G14048	G14048	2.88646	1.93616	2.7521	0.574858	0.896624	0.768352	0.923944	0.426455	1.19643	0.13747	0.359494	0.317416
G14057	G14057	1.81187	1.05062	1.42957	1.38305	1.88788	1.46138	0.826957	0.697348	2.75754	1.20484	1.25953	1.67805
G14063	G14063	1.64816	0.675562	2.85899	2.97408	3.52009	0.485832	20.9264	14.0057	21.1936	13.7668	25.0821	14.3533
G1407	G1407	0.355875	0.199657	0.0853856	0.467066	0.601249	0.573842	0.549022	0.789894	1.08331	1.9411	0.939565	0.992521
G14077	G14077	22.7568	27.2361	24.8534	30.9588	36.8807	27.4753	30.4412	28.2016	37.9753	23.2925	27.6494	27.6611
G14083	G14083	3.92642	6.09908	1.73518	2.11945	1.25814	1.49286	1.86713	1.35559	1.83069	2.29416	1.06045	1.02506
G14087	G14087	0.296096	0.31205	0.516535	0	0	0.0443281	0	0.114575	0	0	0	0
G1410	G1410	95.437	61.8942	69.8851	15.6902	22.7431	15.7343	13.2891	12.1942	16.1349	9.84816	13.8308	13.0091
G14106	G14106	1.13544	1.23628	1.51543	0.336528	0.357422	0.657529	0.199649	0.594257	0.75481	0.222193	0.0573053	0.207146
G14109	G14109	0.983816	1.69153	1.59399	0	0	0	0	0.216897	0.914541	0	0	0
G14110	G14110	2.57859	3.35308	2.16866	1.40905	1.21431	1.03083	0.51059	0.904807	1.74215	0.581328	0.711025	1.36211
G14114	G14114	1.09955	1.4235	1.28241	1.20362	1.1234	0.493603	1.13869	0.680877	0.982494	2.31164	0.904574	1.27897
G14115	G14115	2.61424	2.81836	2.62437	0.605283	0.790612	0.57123	0.53535	0.871156	1.2183	0.410291	0.234884	0.792013
G14125	G14125	0.823744	0.950736	0.479546	0.644493	0.953306	0.824313	0.45265	0.393282	0.33827	0.109747	0.111476	0.185625
G14126	G14126	0.9042	1.07353	0.842432	0.8035	0.717272	1.44731	0.818453	0.956406	1.4596	0.564903	0.407705	0.59857
G14132	G14132	0.284017	0.129858	0.350992	0.313865	0.0587689	0.399304	0.125271	0.4048	0.0737363	0	0	0
G14134	G14134	9.26314	7.93529	8.45765	6.88668	7.11642	7.20174	8.05251	8.43683	9.20337	8.22009	7.57879	12.2488
G14135	G14135	0.61022	0.468393	0.60975	0.500995	0.638606	0.286045	0.494631	0.309534	0.338048	0.243935	0.124442	0.250186
G14136	G14136	0.250631	0.213314	0.222226	0.276872	0.195729	0.28606	0.152439	0.248816	0.10595	0.192581	0.272797	0.308607
G14137	G14137	1.01589	0.819146	0.190814	0.134085	0	0.187957	0	0	0.0689646	0.132398	0	0.163112
G14142	G14142	2.06674	1.33266	1.36591	0.257666	0.217212	0.247021	0.0977486	0.177475	0.0812126	0.210127	0.165038	0.0185921
G14143	G14143	2.2141	1.28125	1.94562	0.550072	1.89201	1.48141	0.420366	0.599305	0.262337	0.22101	0.338848	0.102668
G14145	G14145	1.88279	1.61052	1.99543	0.401609	0.225758	0.53201	0.172185	0.523494	0	0.052911	0.203798	0.0826274
G14151	G14151	2.10413	1.18659	2.21859	0.290684	0.416143	0.299887	0.4825	0.332159	0.160416	0.146393	0.189238	0
G14152	G14152	2.66672	1.32347	2.18706	0.644213	0.831638	0.561267	0.254149	0.877058	0.084311	0.198134	0.30316	0.0614629
G14162	G14162	1.5193	1.35851	1.21628	0.636246	0.668842	0.432081	0.815663	1.12189	0.780362	1.43009	0.765117	1.02253
G14163	G14163	2.09353	1.90443	4.14091	1.56074	1.54195	2.72495	1.84528	1.27386	2.08329	0.845687	0.831803	1.44838
G14164	G14164	0	0.655387	0.236154	0	0	0.223982	4.10147e-05	0.80353	0.523637	0.53612	0.377873	0
G14170	G14170	0.756062	0.395427	0.655638	0.396524	0.590701	0.649953	0.520437	0.485872	0.159449	0.24637	0.304877	0.518176
G14171	G14171	0.0931101	0.0514704	0.131191	0.836274	0.139487	0.0881333	0.28145	0.730641	1.3061	2.31186	0.956462	1.64502
G14173	G14173	11.5982	13.9137	11.4568	10.0232	6.41462	6.12201	8.5474	12.6948	7.18771	7.03231	7.5354	4.59633
G14176	G14176	3.67346	4.88873	3.74187	1.42541	2.12423	0.960641	2.0605	3.77986	1.00629	0.905327	1.44325	1.23666
G1418	G1418	14.3272	9.78942	10.521	10.5677	13.2179	12.5978	12.0253	12.3731	10.2633	9.52393	9.5238	12.028
G14183	G14183	1.8956	0.378877	1.64199	1.81415	1.37447	1.60037	1.60404	0.456122	3.56564	0	0.548166	1.40262
G14185	G14185	1.6395	1.46663	1.30439	0.731302	1.14616	1.08041	0.920111	0.832579	1.12516	0.29695	0.650307	0.650436
G14193	G14193	5.33019	3.67368	2.70472	2.95963	6.10913	3.90278	6.46609	7.43694	5.78673	0.910628	0.278588	1.67197
G142	G142	0.851804	2.11124	2.02486	0.248076	0.342314	0.216484	0.25174	0.100391	0.641797	0.0428803	0.239656	0.0541071
G14205	G14205	0	0.0747933	0.0644506	0.10148	0.100068	0.0318652	0.171928	0	0.174797	0.0336464	0.034347	0.166966
G14211	G14211	2.13243	1.9084	1.53457	2.82013	3.73253	3.56198	3.08159	3.25574	3.40879	1.49146	1.69133	2.93056
G14214	G14214	0.864576	1.07706	1.14125	0.796478	0.338854	1.07978	0.97985	1.07877	2.10325	0.802179	0.989984	0.778067
G14222	G14222	8.78438	7.59247	8.0039	1.70171	1.92382	1.8697	1.01249	1.42955	1.99625	0.616936	0.576361	0.545859
G14225	G14225	0.828841	0.411507	0.844687	0.668919	0.366972	0.698424	0.151553	0.14459	0.155093	0.14825	0.150316	0
G14233	G14233	33.4581	22.2378	23.0573	14.6205	11.9884	14.306	11.2044	9.58524	10.364	3.40349	2.26157	2.35196
G14245	G14245	1.08026	1.07439	0.38342	0.955734	0.32518	0.718135	0.798734	0.226262	1.33142	1.6925	1.88298	2.42843
G14246	G14246	0.140484	0	0	0.2309	0.117996	0.112586	0.662566	0	0	0.20895	0.344108	0.341232
G14247	G14247	0.943742	0.601734	0.248537	0.951422	0.139137	1.26171	0.710921	0.377626	1.23204	0.405782	0.769376	1.90902
G14249	G14249	0.558263	1.17267	0.522738	1.00285	0.101625	0.310616	0.627028	0.441798	1.3114	1.20597	1.44548	1.38159
G14251	G14251	1.35241	1.20235	1.09637	0.650353	0.519103	0.474815	0.441805	0.140407	0.545909	0.399024	0.295348	0.357103
G1426	G1426	0.922103	0.408182	0.834838	0.613251	0.339728	0.406156	0.602535	0.305222	0.396396	0.820949	0.361417	0.390419
G14261	G14261	3.46427	5.2613	4.78448	2.90779	1.58402	2.37866	3.10253	0.901823	2.41605	2.02863	2.0032	2.16742
G14266	G14266	0.428265	1.2375	0.772298	1.579	0.282653	0.549573	1.08543	0.161181	0.590853	0.444384	0.957882	0.176344
G14273	G14273	0.141399	0.268892	0.275145	0.310981	0.166989	0.102157	0.137074	0.100224	0.208849	0.118459	0.252065	0.192107
G14274	G14274	2.24186	3.16209	2.25457	0.591993	1.04509	0.49724	0.664383	0.410861	0.784178	0.388293	0.357155	0.304805
G14275	G14275	0.117529	0.0872106	0.375779	0.311638	0.270062	0.0744494	0.200505	0.238141	0.21802	0.119239	0.161845	0.0493253
G14277	G14277	1.65955	0.956135	0.909181	0.65193	0.789879	0.675194	0.637621	0.889875	0.67142	0.389231	0.643943	0.296913
G14278	G14278	0.353587	0.104656	0.0338827	0	0	0	0	0	0.0125734	0.0118375	0	0.366865
G14289	G14289	0.894881	1.04801	0.449118	0.0592474	0	0.0557784	0	0	0.0609498	0	0.0596103	0
G14290	G14290	0.86241	0.331322	0.183133	0.185653	0.197867	0.319656	0.258099	0.167966	0.161783	0.0840583	0.020451	0.0962451
G14302	G14302	4.11753	4.00448	3.20662	2.33153	2.26878	2.75856	1.41964	1.54964	2.08192	1.78633	1.46241	3.69612
G14305	G14305	10.279	10.7173	14.7437	3.82738	4.43218	2.47165	2.30772	2.38507	0.616694	0.289403	0.0121184	0.310529
G14307	G14307	0.186003	0.257738	0.221132	0.0467166	0.136864	0.130421	0.0943408	0.0877764	0	0	0	0
G14309	G14309	0.64453	1.22195	0.994369	0.55956	1.66642	0.510004	0	0	0.57686	5.87913	1.96771	1.26689
G14310	G14310	0	0	0	0.616944	0	0.283709	0	0	0	0	0	0.719261
G14316	G14316	5.14118	4.60496	4.32895	2.72737	3.55097	3.11338	3.16845	2.98743	3.00938	1.64617	1.56822	2.23334
G1432	G1432	0.438506	1.09536	0.92662	1.14126	0.889987	2.0587	1.31283	0.850453	2.76531	1.34068	1.10365	1.18464
G14321	G14321	0.51247	0.734385	0.643693	0.935769	1.12538	1.00641	0.559265	0.873235	0.820174	1.07257	0.805691	2.13043
G14322	G14322	0.494871	0	0	0	0.138111	0.379951	0.472095	0	0.695073	0.816102	0.154993	1.28709
G14323	G14323	0.211888	0.168052	0.346571	0.428811	0.408092	0.17732	0.500044	0.0685767	0.261492	0.346862	0.146629	0.389614
G14325	G14325	0.847862	0.664156	0.68239	1.75835	0.522766	0.343004	1.20003	1.26113	1.4164	1.06675	0.521726	1.81464
G14326	G14326	1.03541	1.24943	1.52061	3.53255	2.1438	1.2774	1.04337	2.03199	1.41355	1.40035	0.639782	2.46478
G14328	G14328	0.680309	1.21582	1.96184	1.97428	0.547518	0.619297	0.554223	0.95862	0.684264	0.217653	1.20184	1.20281
G14341	G14341	3.25866	3.31366	3.76436	5.30527	4.90474	3.15954	5.6064	4.43502	3.61439	2.32837	1.08931	2.2663
G14342	G14342	8.0017	4.91942	4.64815	7.21156	5.39234	5.69153	8.59099	4.64124	3.70115	2.74743	2.43051	2.51497
G14345	G14345	10.1777	9.24786	6.69465	8.42434	20.6905	7.25741	18.5294	23.7595	30.8794	13.9886	14.025	18.8928
G14371	G14371	0	0.318462	0.575644	0	0.335474	0	0.675107	0	0	0.0158515	0.283304	0
G14385	G14385	0.29962	0.46548	0.555949	0.0775931	0.16664	0.236737	0.058194	0.192202	0	0.0343501	0.180298	0
G14398	G14398	0.435606	0.761529	0.681449	0.372476	0.122053	0.526293	0.442503	0.571253	0.650603	0.0927973	0.285659	1.30238
G14400	G14400	17.6717	15.576	18.4643	6.65416	8.14792	16.2915	12.1716	13.3577	10.5891	12.3463	8.65224	21.879
G14416	G14416	0	0	0	0	0	0	0	0.632171	0	0.587908	0.604365	0
G14421	G14421	0.0408687	0.181628	0.272415	3.57084	0.0404842	0	0.0830816	0.805551	0.389945	0.900396	0.586374	0.911017
G14431	G14431	0.225431	0	0	0.308654	0.792708	0	0.961865	0	0	0	0.00616206	0
G14432	G14432	0	0.588377	0.302665	0.814451	0.934229	0.75697	0.772809	1.37206	0.438896	1.10374	0.211005	0.778631
G14433	G14433	0	0.151839	0	0.411588	0.273249	1.28419	1.38003	0.655662	0.282103	0	0	0.165952
G14447	G14447	0.173475	0.0771277	0.0663503	0.383158	0.4111	0.130709	0.81354	0.568199	0.534495	0.24106	0.317532	0.341759
G14448	G14448	0.877149	0.694061	0.237487	0.0830361	0	0	0.0422206	0	0	0	0	0.0511289
G14449	G14449	1.09927	0.934851	0.777391	0.620999	1.24003	0.583364	0.803877	0.536525	0.914759	0.736445	0.327915	0.408487
G14450	G14450	0	0.190992	0.509361	1.79652	1.55184	0.806436	0.656193	1.14788	0.439934	0.693474	0.570135	0.399606
G14469	G14469	2.53024	2.19154	5.71886	13.683	2.26401	3.1489	1.40218	1.59216	1.80229	3.59519	1.33276	3.00074
G1447	G1447	0.319846	0.195603	0.203713	0.21083	0.138621	0.183127	0.0548672	0.140248	0.0942307	0.176939	0.0908677	0.0878213
G14480	G14480	3.72217	4.59854	3.42276	1.75078	2.43422	2.44343	3.14351	2.01656	2.60397	1.42951	1.94769	2.63652
G1449	G1449	0.147478	0.330251	0.766218	0	0	0	0.0189511	0	0	0	0	0
G14492	G14492	0	0	0.388922	0	0	0	0	0.217758	0.410518	0.358583	0	0
G14504	G14504	0.0135965	0.120301	0.103111	0.0137057	0	0.102312	0.110525	0.320144	0.115725	0	0.108513	0.0518637
G14521	G14521	2.42298	3.82539	3.81106	0.107401	0.668238	0.193662	0.069532	0	0.0261014	0.108564	0.109471	0.13344
G14522	G14522	4.18134	3.50524	3.34657	0.435406	0.32996	0.387335	0.0793808	0.175795	0.445847	0.391311	0.206738	0.0730366
G1453	G1453	1.72937	1.221	2.87278	26.099	36.0345	43.4968	5.3721	15.0509	11.2186	5.25953	12.7472	2.78456
G14530	G14530	0	0	0	0	0.904669	0	0.265538	1.96222	2.96753	0.131038	0.654223	0.323151
G14531	G14531	0	0	0.114778	0.847147	0.604013	0.226648	5.53261	3.5882	4.17441	1.08376	0.969426	0.597819
G14534	G14534	3.91975	4.90096	4.09438	1.84314	1.93397	1.52234	2.36571	1.5209	2.88987	1.55347	1.59758	1.45767
G14554	G14554	0.154553	0.510238	0.218398	0	0	0.0719349	0	0	0	0.154308	0	0.0950624
G14566	G14566	0	0.30492	0	0	0.14575	0.0573106	0.0818169	0	0	0	0.204898	0.154646
G14569	G14569	0	0.133009	0	0.760261	0.083668	1.03252	0.256489	0.742417	1.08488	0.840798	0.25428	0.723548
G14584	G14584	11.8534	15.4944	10.7879	4.9812	4.89793	5.44894	5.03373	4.97619	4.80798	1.54713	1.1646	2.48809
G14588	G14588	9.37536	10.0085	8.86949	6.82542	8.76927	7.78926	7.24236	6.57579	6.83712	4.50688	4.31444	4.68804
G14590	G14590	3.56752	5.85752	3.59131	0.337637	0.393426	0.207089	0.258846	0.482533	0.357826	0.744098	0.509939	0.640215
G14600	G14600	43.826	38.7971	44.949	27.2879	17.1093	34.8104	14.5913	16.4101	13.3658	1.16102	1.94904	0.523314
G14602	G14602	38.9733	22.917	30.8066	26.8407	24.9342	60.2169	17.5968	16.3096	25.2505	13.8005	15.1054	15.3847
G14605	G14605	10.0835	9.18437	9.4579	3.79779	4.23615	3.19074	2.86452	3.16014	4.90505	2.12619	3.34391	3.97549
G14607	G14607	0.372883	0.969647	0.343772	1.24201	0.285666	0.272112	0.220698	0.625486	0	0.644762	0.290895	0.707292
G14609	G14609	0.264381	0.0720747	0	0.198772	0.0643721	0.0609692	0.131511	0.359738	0.365873	0	0	0
G14610	G14610	0.074979	0	0.138778	1.64729	0.657679	0.623246	2.23079	2.74701	0.858684	0.503873	0.147821	0.978262
G14613	G14613	1.03796	0.712864	0.608134	0.633577	0.44826	1.55917	0	0.183062	0.103607	0.0924065	0.184829	0
G14636	G14636	0.884854	0.999412	0.739263	0.321597	0.477581	0.459682	0.294646	0.319996	0.278667	0.0814157	0.0334316	0.0804546
G14638	G14638	1.51215	1.829	1.05188	2.78957	2.33075	3.15862	1.65626	1.90354	2.60344	3.15088	4.05762	2.06308
G14647	G14647	0.101587	0.273069	0.155104	0.526015	0.339732	0.0770164	1.32246	0.411166	1.54899	0.597202	0.422908	0.558555
G14651	G14651	0.113759	0.191707	0.402494	0.0569883	0.224133	0.0256306	0	0.0267621	0.124793	0.0542004	0.0584293	0.0733772
G14655	G14655	0.457812	0.733976	0.636814	0.0311523	0.378702	0.268707	0.383812	0.222649	0.241477	0.126125	0.0644631	0.118002
G14661	G14661	0.344822	0.212338	0.297001	0.344629	0.194909	0.0907321	0.0553148	0.0163383	0.126535	0.215846	0.227731	0.0987611
G14666	G14666	0.242638	0.352385	0.8576	0.158302	0.0784363	0	0	0	0	0.158838	0	0
G14669	G14669	0.947122	0.456312	0.784341	1.09699	1.17908	0.597876	0.803087	0.599855	1.61725	1.68899	2.26935	1.18192
G14670	G14670	2.42397	0.866779	2.49397	0.231343	0.22999	0.24557	0.132723	0.0786558	0.0284214	0.864842	1.8495	0.162716
G14680	G14680	2.86721	2.8051	0.883198	0.154011	0.241963	0.146771	0.326427	0.170183	0.172123	0.148007	0.11238	0.211578
G14681	G14681	2.49042	3.42347	2.24678	0.920692	0.812596	0.784526	1.78799	0.879028	0.857418	0.495502	0.252009	0.705108
G14686	G14686	0.195446	0	0	0.523986	0.466294	0.677734	0.546142	1.12145e-05	0.328739	0	9.21086e-05	0.200599
G14717	G14717	1.6241	2.18755	1.99693	2.77738	3.46143	3.02519	3.40182	1.67297	3.4199	1.91416	1.98409	2.59231
G14730	G14730	1.04442	0.26832	0.786031	0.435592	0.207578	0.589699	0.299241	0.345915	1.08394	0.0662581	0	0
G14732	G14732	6.56188	14.8393	6.81919	11.7199	13.6501	11.9921	13.1031	8.61981	14.4975	16.256	9.63366	14.2417
G14735	G14735	2.44159	2.04789	1.19805	2.28034	2.53934	3.40848	3.03563	1.52507	3.71514	3.03655	1.00134	3.23659
G14744	G14744	11.0974	14.9789	12.4859	7.48287	6.04518	1.01285	3.00286	1.71308	1.37794	2.87059	2.82582	4.61527
G14745	G14745	4.47791	2.40116	3.91536	2.96167	1.83946	1.97714	1.37009	2.20242	0.517347	1.12977	0.824479	0.654223
G14746	G14746	28.633	30.3286	33.8202	6.18262	7.92167	2.2319	3.8293	2.55535	1.48542	5.30134	2.52021	0.912018
G14747	G14747	23.5062	27.5813	24.02	15.7618	13.6178	15.2083	14.2981	6.77911	18.3884	17.392	13.9037	20.923
G14750	G14750	27.7216	26.1051	25.536	7.52634	7.61334	4.96987	6.65684	7.90944	4.87379	4.56702	6.26042	8.48272
G14753	G14753	5.31465	3.79545	3.18933	2.13784	2.81686	2.48749	1.61971	2.20067	2.227	1.48609	2.34333	2.77653
G14757	G14757	13.3531	13.2265	11.9459	3.23456	4.97956	4.02991	3.57997	2.35727	3.5059	2.28128	1.8296	2.67519
G14763	G14763	0	0	1.47484	3.20188	0.606498	0	4.61153	2.28164	2.54614	1.92269	0	0
G14768	G14768	71.2326	67.9677	59.4746	37.028	43.4641	39.3073	40.1798	22.9616	37.7938	31.8123	37.933	36.4512
G14770	G14770	2.18034	1.19417	1.31372	0.762807	0.645512	0.593898	0.290967	0.0576954	0.563891	0.262799	0.117943	0.142928
G14772	G14772	0.898155	0.946088	0.402334	0.304523	0.295851	0.298639	0.142396	0.0446598	0.102337	0	0	0
G1478	G1478	0	0.0286442	0	0.344166	0.342626	0.220012	0.235737	0.0783478	0.229619	0	0	0
G14784	G14784	0.253868	0.533964	0.1523	1.18893	1.17775	0.309757	0.741673	0.569895	0.598721	0.744952	0.391441	0.330869
G14786	G14786	5.35393	3.13153	2.55543	6.80894	5.82979	7.23484	6.85302	6.7191	6.54169	4.92607	3.56744	6.50499
G14790	G14790	17.9967	14.2472	18.2308	7.16623	12.2065	8.71058	8.37011	9.7569	6.33002	1.19326	1.57962	2.24208
G14793	G14793	0.563114	0.437926	0.602479	0.384092	0.457138	0.290826	1.0057	0.713435	1.25104	0.745284	2.31313	1.62199
G14799	G14799	0.755289	0.747021	0.987263	0.999158	0.660668	0.435278	1.78022	0.677915	0.811545	0.321619	0.247929	0.460459
G14802	G14802	0.388282	0.2468	0.132581	1.14134	0.54826	0.447927	0.793683	0.624159	0.46193	0.471605	0.199938	0.172377
G14811	G14811	20.1185	17.165	22.5388	24.1237	28.4216	29.1053	31.9876	35.1007	31.8386	29.2837	25.1143	39.4888
G14814	G14814	6.82187	9.30369	8.89368	6.67964	8.5371	5.24123	7.37224	5.58264	3.80899	7.40237	3.90754	3.18368
G14829	G14829	4.93504	4.00017	4.17287	3.36202	3.20728	3.04705	3.63672	2.87359	3.1615	1.70278	1.99697	2.01337
G14839	G14839	11.0258	11.1152	11.4783	15.0608	15.7355	14.8227	23.5751	17.5527	15.1789	8.37032	10.3941	11.1727
G14856	G14856	5.63525	5.64052	4.52407	4.37381	4.69952	4.6038	3.89097	4.81521	5.26455	4.72056	4.83652	5.0204
G14861	G14861	0.955574	0.519622	0.0470945	0.368683	0.968502	0.418824	0.125493	0.365121	0.0792922	0.0246831	0.0506574	0.0306744
G14867	G14867	0.452157	0.289726	0.403118	1.39139	1.37621	1.64531	1.88002	0.923897	0.818319	1.16241	0.824177	0.839467
G14874	G14874	0.0413152	0.0325747	0	0	0.867779	0.884268	1.57197	1.03272	0.519309	1.53028	0.0289567	0.501597
G14878	G14878	0.808689	0.761035	2.13311	0.586048	0.386804	0	0	0.188332	0.101395	0.0972024	0.194981	0.118788
G14887	G14887	1.99884	0.953729	0	8.69235	3.46617	1.59149	16.0667	2.78306	12.276	6.2614	2.74132	4.48926
G14895	G14895	12.5083	14.5299	16.4953	20.4413	14.3316	9.16168	20.6198	0	24.729	3.39135	7.3163	6.85772
G14898	G14898	0	0	0	0.31186	0.358038	0.195179	0.473452	0.35384	0.166346	1.44376	0.316517	0.31872
G1490	G1490	7.13167	11.7296	6.6536	0.475501	1.10244	0.892856	0	0.45241	0.503108	0.933928	0.461114	0
G14905	G14905	0.168084	0.13944	0.200178	0.0421231	0.0413447	0.0791192	0.0426739	0	0.0436409	0	0.0425521	0
G14908	G14908	0.90659	0.304572	0.665297	0.269678	0.194608	0.598537	0.23268	0	0.0482543	0.0752192	0	0.0698879
G14910	G14910	0.381663	0.561994	0.763204	0.211535	0.0415514	0.159051	0.171763	0	0	0	0.0426795	0
G14919	G14919	0	0	0	0.236475	0.279821	0.423525	0.831208	0.444999	0.529931	0.962706	0.699048	1.48894
G14920	G14920	1.06444	1.65783	0.824336	0.545299	0.240266	0.467489	0.172456	0.29271	0.540568	0.744893	0.642051	0.924593
G14932	G14932	24.0202	38.5773	18.1929	48.8003	45.446	47.5079	33.3036	20.2994	58.2841	24.4783	19.3784	32.8246
G14937	G14937	2.16007	1.92794	1.48571	0.458833	1.19685	0.821495	0.820541	0.409678	0.79535	0.351387	0.296304	0.36183
G14940	G14940	2.21062	4.26634	2.10325	1.63665	2.23588	1.37773	1.8888	0.291689	1.03149	1.44647	1.49401	2.01545
G14944	G14944	1.9281	2.96122	2.82872	0.117016	0	0	0.115872	0	0.235064	0.225815	0	0
G14957	G14957	1.6188	1.39604	2.47851	1.07954	2.388	0.652689	1.60949	0	1.21852	0.68742	0.411449	0
G14959	G14959	0.218101	0.0680705	0.116875	0.0951523	0.0719618	0.330093	0.0626275	0.0607106	0.129054	0	0.0622829	0
G14963	G14963	0.585374	1.201	0.31896	1.6261	1.57122	2.03126	3.88769	2.33699	2.84925	0.108584	0.196934	0.157322
G14968	G14968	171.004	125.868	131.466	76.7811	92.247	86.2595	92.0225	79.7767	55.4501	74.881	75.8388	80.0777
G14969	G14969	6.0605	0.275659	0	2.01804	0.218793	0.227593	0	0	0.768708	0.466137	0	6.17687
G14976	G14976	2.29102	5.02001	0.847538	3.30113	2.07324	0.328047	2.09978	2.05725	0.794427	1.15564	0.693675	1.51653
G14977	G14977	0.0738418	0	0.0693034	0	0.153013	0.13753	0	0.071235	0	0	0	0
G14982	G14982	1.58256	2.54792	2.55901	0.354592	0.81235	0.759617	2.15818	1.51369	0.90701	0.109872	0.166297	0.567823
G1499	G1499	112.699	161.462	93.9049	108.082	75.3505	94.2376	75.79	69.9502	74.1737	126.819	78.2824	144.03
G14991	G14991	57.0246	77.5768	54.1359	12.6135	15.1744	12.2884	8.62907	12.2125	6.1858	4.61961	4.36916	4.55062
G14996	G14996	1.67876	1.40452	1.29112	0.502229	0.954554	0.850001	0.489451	0.720399	1.07016	0.552565	0.552813	0.811838
G14997	G14997	62.975	64.1927	61.3288	51.6822	48.3337	47.6343	48.8133	47.5421	55.2552	33.2653	34.27	42.2666
G15007	G15007	0.633637	0.150232	0.559173	0.134652	0.266219	0.595063	0.367883	0.314025	1.02714	0.136021	0.0460598	0.0560597
G15009	G15009	1.0565	1.38501	1.70068	3.33282	2.16779	2.69535	2.23285	2.88157	2.2852	2.48233	2.12559	1.2678
G15014	G15014	2.05761	2.01289	3.80215	1.51519	0.655311	1.07546	1.05967	1.77419	3.00495	1.70707	0.286001	0.585888
G15040	G15040	0.554075	0.931993	0.136431	0.384166	0.213086	0.206078	0.507548	0	0.607913	0	0.514476	0.196877
G15041	G15041	2.0031	1.73097	1.52337	1.91108	1.54463	1.51409	2.02787	0.95689	1.71482	1.52359	1.3495	3.05874
G15043	G15043	0.112617	0.625452	0.28769	0.0373593	0	0.0709919	0.459607	0.112065	0.0402068	0	0	0
G15053	G15053	2.60969	3.91357	3.0103	1.09426	1.13346	1.11489	0.85985	0.48376	0.776733	0.186504	0.402108	0.62505
G15056	G15056	0.347911	0.559543	0.950953	0.353056	0.2488	0.331306	0.460347	0.941768	0.435983	0.102094	0.207241	0.0613758
G15057	G15057	0.263904	0.187549	0.208255	0.288358	0.380647	0.366621	0.197229	0.45865	0.520718	0.194588	0.696709	0.633486
G15059	G15059	0.77455	0.663631	0.605349	0.223934	0.332238	0.134841	0.256247	0.0986595	0.152395	0.0917891	0.124037	0.1346
G15060	G15060	0.426567	1.29632	1.07067	0.0814597	0.0804651	0.11574	0	0.0808821	0.262961	0.0820095	0.458894	0.101486
G15077	G15077	3.5027	2.74418	2.497	6.06235	14.677	11.1329	9.08438	14.5972	10.9767	4.349	3.31287	6.52053
G15092	G15092	4.8273	8.52371	6.32048	10.6954	7.44443	7.31405	7.30033	8.40792	6.06153	7.08835	4.83394	9.28523
G15094	G15094	2.87512	1.40893	0.974945	1.28276	2.19529	1.73007	1.11505	3.15047	1.4128	1.33693	2.47687	0.729676
G15112	G15112	142.749	219.453	132.401	174.656	263.585	260.537	406.088	320.85	231.327	73.3892	100.197	62.9122
G15113	G15113	12.0095	5.33643	3.87269	5.55763	6.70415	7.28497	22.5292	11.1687	17.4468	12.1154	13.72	16.7782
G15115	G15115	4.48352	5.87702	5.12382	8.73423	5.13564	6.99664	13.6927	13.5217	6.19982	2.91037	3.34479	4.62514
G15118	G15118	14.4632	21.4362	15.9953	32.1954	16.7998	15.917	32.045	22.6438	18.5645	31.7814	14.4265	12.9722
G15125	G15125	3.24625	1.33656	2.82628	6.69542	5.30669	5.86332	9.9635	10.9207	2.25797	0.356548	1.6856	0.857167
G15134	G15134	5.52916	15.5283	5.56837	1.88811	4.68136	5.17472	8.07098	7.60513	6.52624	1.31796	1.72297	1.43632
G15141	G15141	0.602818	0.249853	0.254727	0.598396	1.05176	0.7122	0.741898	1.21512	0.897657	0.273008	0.398418	0.608207
G15142	G15142	1.40844	1.75226	1.59206	0.438536	0.304092	0.163002	0.178633	0.258655	0.186448	0.0430693	0.135087	0.163741
G15145	G15145	13.0623	20.3839	18.7459	8.67076	16.1837	3.04849	9.59712	10.6493	10.9697	16.8032	0.957727	15.9874
G15146	G15146	54.2216	47.6193	50.1411	31.6904	25.5208	17.5072	23.4882	22.2369	17.5974	16.1237	12.0882	15.6771
G15154	G15154	5.34278	5.38959	5.87139	6.82759	7.21151	8.77867	9.54808	8.05715	9.0461	8.17878	7.60023	9.56225
G15164	G15164	0.120668	0.131354	0	0.0593571	0.0585284	0	0	0	0	0	0	0
G15165	G15165	0.159996	0.107335	0.0616059	0.223074	0.189936	0.152278	0.361273	0.3582	0.457059	0.0976518	0	0.161417
G15166	G15166	2.85522	2.34243	1.91752	1.01906	1.10047	0.973642	0.834039	0.732026	1.13	0.995564	0.632281	0.81455
G15174	G15174	0.431295	0.553075	0.534821	1.1006	0.925039	0.687934	1.10972	0.482525	1.08422	0.286976	0.357524	0.404796
G15178	G15178	0.566338	0.429176	0	0	0	0.812407	0	0.761007	1.31417	0	0.467739	0.713641
G15182	G15182	4.62504	3.10482	2.7945	2.75382	7.75946	2.98304	3.79979	2.19988	2.95055	1.20318	5.27578	1.46072
G15189	G15189	0.318655	0.489611	0.109648	10.2363	11.9502	3.23517	28.8172	25.9759	35.1293	41.7004	26.5698	28.87
G1519	G1519	0.0762819	0.255055	0.126433	0.382215	0.0260888	0	0.0269602	0.0367969	0	0	0	0
G15190	G15190	0	0	0	0.980843	0.0816921	0.0775117	0.667242	0.666173	1.11063	1.16486	0.167326	1.12056
G15192	G15192	0.868713	0.317825	0.38699	1.11549	0.504486	0.236864	6.57296	6.64251	4.54384	2.39434	0.212734	1.41362
G15198	G15198	4.84689	4.60877	5.60033	1.40149	2.39063	3.54468	1.65773	2.42992	1.67824	0.818005	1.075	1.86673
G15204	G15204	10.8912	13.3336	12.5026	1.96922	1.04422	1.12822	1.09292	1.80547	1.56039	2.49165	0.663292	0.971088
G15205	G15205	1.3857	1.33935	0.57998	2.08575	1.07931	0.849293	2.33077	2.14047	4.07872	6.27385	3.97941	2.00045
G15210	G15210	0	0.0852326	0	0.152749	0.0376361	0.0360521	0.116433	0.224495	0.0813871	1.06933	2.03509	4.48803
G15213	G15213	45.8469	50.6576	21.1632	28.9159	39.0754	9.16444	8.23658	12.6035	36.7488	9.66665	9.47988	15.9718
G15217	G15217	3.86658	3.83433	2.99461	3.40029	4.3605	3.8473	2.25275	2.88388	3.84382	1.43655	2.25488	1.85692
G15222	G15222	14.2182	6.21512	5.41356	4.18725	4.87922	5.46648	3.8498	7.1332	6.14682	3.67786	4.92754	2.24239
G15224	G15224	1.97346	1.57028	1.55834	0.85884	1.05639	1.74676	1.48461	1.32792	1.12402	1.25865	1.0751	1.60912
G15231	G15231	1.00461	1.15416	1.20007	1.27837	1.88192	1.5398	4.31801	0.616219	1.54342	0.723572	0.849246	0.329913
G15249	G15249	2.16626	2.80302	1.98434	0.820743	0.882468	0.791683	0.593025	0.334	0.691655	0.420427	0.605664	0.355855
G1525	G1525	10.9192	8.07238	10.2547	5.31834	11.2454	7.56606	14.0252	7.2726	9.20175	1.33094	2.11301	2.62765
G15256	G15256	0.831288	0.93707	0.631831	0.666834	0.888491	0.589063	0.647242	0.28475	0.612907	0.465901	0.47753	0.430782
G1526	G1526	0.776982	0.551314	0.703089	0.50278	0.249053	0	0	0.121714	0.400993	0	0	0.152116
G15261	G15261	8.39656	6.25379	7.30652	4.65069	6.35285	9.90671	7.16736	8.20545	10.29	7.29607	9.22278	8.52525
G15265	G15265	33.5046	21.9966	42.2623	38.7918	32.2944	27.2442	52.8977	46.4973	35.7458	47.9874	37.6703	44.04
G15266	G15266	9.41768	8.21609	8.27342	11.1978	11.3036	12.8941	10.2754	11.3282	15.0484	11.4369	12.3712	16.0331
G15268	G15268	2.09909	1.78834	1.44685	2.4719	1.64492	1.16105	1.91548	1.7951	1.58168	0.887782	1.59262	1.62596
G15270	G15270	0.756193	0.761085	0.509031	0	0.0239003	0	0	0	0	0.0492076	0	0
G15276	G15276	2.979	3.51585	2.19985	8.68562	0.237375	0.686485	0.0308123	0.0601824	0	0.091174	1.61497	0.113225
G15277	G15277	22.6978	38.7193	12.214	11.2159	20.3993	22.9572	7.22982	10.6951	14.8407	12.4077	10.3791	20.134
G1528	G1528	0.568121	0.6583	0.492366	0.149287	0.136474	0.202228	0.221411	0.21946	0.141256	0.0930519	0.219775	0.169569
G15300	G15300	0.480062	0.76846	0.350476	0.540965	0.556069	0.74746	0.45278	0.27621	0.52421	2.03188	0.229914	2.20601
G15301	G15301	0.138013	0.191826	0.297611	0.24129	0.919019	0.262383	1.23481	0.75797	1.31208	1.42541	0.639778	1.33788
G15304	G15304	1.57932	1.93547	1.55751	1.97122	1.66091	1.6406	2.11066	0.768007	1.26073	1.11741	1.0588	1.55487
G15324	G15324	0	0.460542	1.01095	3.97463	1.57637	0.156138	9.13481	0	6.56362	0	3.24383e-06	0
G15326	G15326	4.73651	2.36095	2.20807	0.537059	0	0	0	0	0	0	0	0
G15331	G15331	14.5486	12.745	12.0186	4.11456	4.77358	5.16043	3.11847	2.18612	4.21144	3.00623	5.81218	2.42601
G15334	G15334	0.550018	2.48921	0.809547	0.0771017	0.918878	1.02098	0.626801	0.151332	0.333787	0.154798	0.156438	0
G1534	G1534	3.64291	4.28196	3.08905	6.17184	8.60411	10.1671	8.05237	4.9319	9.68516	6.74132	4.2581	8.92844
G15340	G15340	0.961419	1.27884	2.40507	0.19142	0.243423	0.473182	0.279285	0.399395	0.261682	0.153975	0.0935369	0
G15341	G15341	13.9092	10.0355	8.11181	6.55463	3.70229	5.73743	2.7193	2.45189	3.01028	4.62733	4.39125	2.1558
G15346	G15346	0.336184	0.344281	0.21501	0.195358	0.110746	0.0796816	0.0286309	0.0283416	0.0306725	0.0284581	0.0582161	0.035225
G15348	G15348	5.27853	4.00904	5.04564	2.32922	3.07226	2.39225	2.44836	2.19602	3.00052	2.21012	1.56931	2.68088
G15355	G15355	18.5736	21.6675	19.9627	8.68308	20.1278	10.5194	11.1701	6.96186	9.56536	6.04727	6.34573	4.81132
G15357	G15357	5.64116	8.85584	7.6354	1.06994	2.2605	1.88748	1.48043	0.887628	0.947666	0.901204	1.21306	1.81593
G15358	G15358	1.86859	1.87401	1.27522	0.841553	1.80504	0.862106	0.935048	1.31388	1.29963	1.33632	1.64003	3.4836
G15370	G15370	56.8156	35.8394	47.4631	35.4371	131.241	37.9349	59.2025	63.2225	67.417	13.2275	5.77355	4.89594
G15376	G15376	0.486825	0.994128	0.277999	0.491288	0.706795	0.621167	0.594911	0.759077	0.41969	0.189257	0.0908191	0.219755
G15379	G15379	0	0.162565	1.04145	4.98342	3.68428	1.36438	10.8742	0.814658	11.5549	0	0.25856	0
G15381	G15381	2.91426	2.12778	2.81577	1.82106	1.86242	1.76033	2.08999	1.63304	2.05346	1.08243	1.19	1.16273
G15391	G15391	1.2879	1.64893	3.43656	0.72588	1.05945	0.747168	0.597424	0.0926744	0.629213	0.13002	0.285562	0.391584
G15398	G15398	2.02345	2.00114	1.21388	1.36853	1.55167	1.19192	1.74286	1.03267	1.97604	0.964439	0.501124	1.03906
G15406	G15406	4.99008	7.23172	5.43563	7.18996	6.41286	4.17841	7.36544	6.14863	8.49034	5.98288	4.52812	4.71859
G15414	G15414	0.818906	0.573079	0.496456	0.0269993	0.172737	0.0925541	0.0275986	0.0534877	0.179084	0.0679026	0.102961	0.053475
G15419	G15419	0.768476	0.449485	0.37729	0.851303	0.196198	0.0630088	0.411036	0.516965	0.530877	0.519765	0.678076	0.0835074
G15420	G15420	3.48062	5.91351	2.6017	5.17632	2.50368	1.67671	2.33419	1.32793	2.00493	2.69992	1.93051	1.38588
G15423	G15423	0.0946632	0	0.0867783	0	0.0904768	0	0	0	0.193238	0	0.182179	0.334642
G15425	G15425	0.609614	0.777279	0.711647	0.144645	0.297707	0.233632	0.10247	0.200246	0.0564623	0.0499994	0.250872	0.245234
G15428	G15428	0.128231	0.0803966	0.323589	0	0	0	0	0.0626687	0	0	0	0
G15434	G15434	0.225714	0	0.282593	2.02188	1.68931	0.822665	1.99595	0.673131	0.97214	1.77216	0.855166	1.59044
G15435	G15435	0.691594	0.14138	0	0.482395	0	0	0	0	0	1.02654	0	0
G1544	G1544	2.09452	2.77132	2.0235	5.14663	3.4974	2.4547	3.54894	5.48858	4.84558	6.9294	4.92605	4.75504
G15452	G15452	28.734	50.5322	32.5431	13.5225	11.8994	8.00387	15.6394	11.1278	17.9016	4.615	6.79828	4.72181
G15453	G15453	0.624333	0.799377	0.999897	0.232166	0.163305	0	0.0401667	0	0.2687	0.129439	0	0.20086
G15454	G15454	0.669365	0.708711	1.06715	0.492728	0.642898	0.30155	0.592836	0.817012	0.399415	0.596126	0.6775	0
G15471	G15471	0.840224	1.47344	1.44435	3.63381	9.98884	2.87383	6.20456	2.1074	2.68441	0.114939	0.117765	0.256595
G15484	G15484	7.10655	1.50711	4.29415	0.686912	0	0.630411	0.662399	0.618042	0.706654	0	0	1.54773
G15489	G15489	0.484279	0.676697	0.697613	0.0847006	0.126663	0.121439	0.130352	0.175553	0.0890116	0	0	0
G15491	G15491	3.0314	2.52433	2.94371	1.17527	3.65769	1.48058	1.16875	1.47961	1.12356	1.41345	1.40601	1.57043
G15492	G15492	2.50994	1.40425	2.40762	0.576337	1.38255	0.773889	0.748005	0.873475	1.05138	0.481323	0.447511	0.616456
G1551	G1551	45.1837	38.4637	39.2979	16.4815	20.849	16.4118	17.2298	10.0221	15.4956	8.0768	7.99938	9.13077
G15512	G15512	5.11052	6.83972	7.67762	10.5197	6.53012	5.33889	8.77777	8.79604	7.7371	12.2533	8.68669	11.8389
G15520	G15520	17.9709	15.2769	14.0161	8.08325	7.7323	7.86085	10.5011	8.92673	9.62939	2.17504	1.7356	2.49249
G15536	G15536	15.4729	9.87776	12.353	1.04043	1.32222	2.72299	1.59179	3.1294	1.66192	0.546054	0.30778	0.390837
G15542	G15542	1.12137	1.50101	1.27047	0.0219762	0.108728	0.063185	0.0224963	0.0446289	0.147728	0.0673778	0.138432	0.0557225
G1555	G1555	1.10008	0.930801	0.774158	0.234521	0.857649	0.246269	0.295678	1.12035	1.26875	1.46658	0.299908	0.321687
G15552	G15552	1.45014	0.878997	1.06263	0.210372	0.269266	0.414818	0.224088	0.206048	0.333985	0.223925	0.262637	0.2534
G15558	G15558	0.824311	1.17134	0.463092	0.16221	0	0.307511	0.0819084	0	0.358011	0	0.0820659	0.100429
G15563	G15563	2.37148	7.04611	0.480276	0.253361	0	0	0	0	0.272977	0	0	0
G15570	G15570	0.77539	1.30476	1.79191	0	0	0.219377	0.235102	0.222359	0	0	0	0.290214
G15574	G15574	0.321783	0.969905	0.430634	0	0.024454	0.0235598	0	0	0	0	0	0
G15579	G15579	0.476502	0.445085	0.251851	0.545034	0.330893	0.124683	0.609296	0.305842	0.12255	0.388474	0.133564	0.0795237
G1558	G1558	0.25003	0.295041	0.127314	0.219243	0.115332	0.222681	0.209796	0.131509	0.139226	0.0588046	0.181482	0.202504
G15591	G15591	2.69679	0.468474	2.15588	0.192328	0.564758	0.962114	0.105595	0.11163	0.488977	0.0561956	0.0125492	0.0764784
G15595	G15595	1.15096	1.38223	1.05688	0.656213	1.37617	0.925414	0.867997	0.319285	2.02302	0.36741	1.63551	0.395585
G15597	G15597	0.0720993	0.080931	0.162836	0.986732	0.762674	1.35826	1.35992	0.246367	2.7691	3.06742	0.451856	1.24626
G15600	G15600	4.47795	4.89649	3.62067	1.35661	2.53329	1.94073	1.7274	0.724275	2.33754	1.30374	1.27341	1.00175
G15605	G15605	1.12964	1.19245	1.30104	0.307525	0.458975	0.144129	0.154394	0	1.01747	0	0	0
G15606	G15606	0.662669	0.928853	0.399692	0	0.236559	0.284361	0.423623	0.121014	0.199408	0.242467	0.306849	0.299029
G15608	G15608	1.33344	1.43219	1.118	0.475905	1.03022	0.747805	0.816046	0.791196	0.732623	0.312392	0.608218	0.489469
G15610	G15610	0.586503	0.953974	0.476583	0.67568	1.23709	0.980393	0.479046	0.941879	0.747893	0.283981	0.466115	0.600455
G15621	G15621	0.0948821	0.308648	2.02074	0	0	0.0874267	0	0	0	0	0	0
G15622	G15622	5.41735	2.46254	1.93697	0.74394	1.97635	2.16359	1.04535	1.00368	0.742403	1.10444	0.605104	0.527872
G15623	G15623	1.70264	0.733574	0.766588	0.0912923	0.432857	0.454394	0.073252	0.0549257	0.0678312	0.0154642	0.0943951	0
G15625	G15625	920.576	723.457	853.991	322.714	733.091	362.327	342.426	414.262	299.686	37.9653	41.2239	24.5189
G15627	G15627	0.602491	0.572943	0.615832	1.02101	0.718854	1.17851	0.612484	0.735977	2.05473	0.304843	0.264313	0.429912
G15630	G15630	2.70293	1.38338	2.7733	0	0.111566	0.318497	0	0.336085	0.119888	0	0	0
G15636	G15636	0.0735986	0.204213	0.0351503	0.182749	0.144276	0.24405	0.149974	0.221235	0.199223	0.259557	0.45458	0.184006
G15641	G15641	1.16048	0.824753	1.68092	0.322257	0.274033	0.351433	0.0941281	0.231057	0.100911	0	0	0
G15642	G15642	1.23967	0.35147	0.784113	0.341997	0.49578	0.323136	0.166895	0.165632	0.162464	0.171393	0.133229	0.210564
G15643	G15643	4.39048	19.0736	18.0901	3.19544	1.38199	1.62942	3.02392	1.51885	1.31138	1.47028	1.11516	1.07537
G15650	G15650	0.122846	0.13392	0.126478	0.138166	0.0523517	0.199273	0.217273	0.242228	0.264681	0.178339	0.681054	0.532715
G15658	G15658	2.34661	2.30866	1.35702	0.93029	0.476574	1.42671	0.568011	0.137903	1.12785	0.852867	0.516392	0.880621
G15666	G15666	1.82703	2.13097	1.61146	1.25636	1.26109	1.57566	1.33666	1.02229	1.50772	1.02988	1.14702	1.74885
G15671	G15671	7.75469	5.60776	9.09933	3.02423	1.35666	3.42889	1.44946	1.89545	3.13864	1.79451	1.83547	3.22744
G15673	G15673	3.15198	5.15863	3.85739	1.02458	1.17154	0.731388	0.888553	0.549874	1.04469	0.446189	0.753154	0.751028
G15676	G15676	2.68001	2.56392	1.79951	1.67189	3.31293	3.16122	1.7516	0.921439	3.01836	0.395599	1.90918	1.19849
G15678	G15678	0.0511281	0.169622	0.292036	0	0.352583	0.193832	0.723391	0.408587	2.03433	1.1826	1.30765	0.190708
G15680	G15680	8.43166	6.87912	6.83673	8.78964	13.375	12.2741	10.2089	3.46058	14.2096	9.67566	11.567	10.4625
G15683	G15683	2.03818	2.1431	2.12369	1.19441	1.06024	1.14386	0.834197	0.74576	1.15198	0.793938	0.873184	1.60351
G15688	G15688	13.3846	13.6247	12.4363	10.7545	11.0462	8.99739	12.3141	4.03637	10.5726	4.6032	5.70191	6.10937
G15689	G15689	1.69135	4.51339	1.90206	0.928471	0.713988	0.971893	0.591667	1.2615	2.15357	1.125	2.74238	4.26136
G15690	G15690	41.1661	38.4971	40.0365	56.2435	57.8962	56.1513	45.5098	27.8557	58.5768	70.0886	87.0613	103.058
G15704	G15704	2.26241	2.36484	1.83196	2.19851	2.52331	1.90613	2.31219	2.47409	1.96727	1.079	2.14908	3.79611
G15705	G15705	0.172938	0.159568	0.16653	0	0.135868	0.236639	0.113437	0.436884	0.454138	0	0.20182	0.138148
G15706	G15706	0.0557884	0.180452	0.204243	0	0	0.072655	0	0.142157	0.357208	0.0820842	0	0.163392
G15707	G15707	15.1145	12.5635	24.2869	208.332	22.9357	22.1946	20.8149	21.0627	5.61646	165.261	11.4803	24.5697
G15711	G15711	4.4706	3.53023	4.05818	3.74823	9.43477	6.55656	6.38414	7.32104	5.11645	1.63258	1.38778	1.5118
G15712	G15712	0.993827	0.342637	0.739019	0.213818	0.815315	0.25357	0.196688	0.40288	0.404231	0.0568402	0.0392718	0.047047
G15746	G15746	24.1199	17.5862	17.5467	13.0424	11.1917	15.5152	19.513	15.9772	13.1062	14.9374	10.2229	8.99663
G15768	G15768	0	0.052626	0	0.285814	0.32772	0.0445367	0.0966651	0.0454379	1.22081	0.233832	0.239443	0.405951
G15770	G15770	0	0.0724168	0	0.197144	0.150112	0.0615026	0.28765	0.371988	1.33343	0.300321	0.663242	0.186033
G15783	G15783	15.7473	19.1995	13.4042	14.0553	28.9781	15.1775	18.1319	20.5504	17.0196	6.29598	7.13544	15.8211
G15785	G15785	58.3845	74.9891	66.724	48.2974	58.035	63.5692	82.6908	74.075	54.6724	73.4976	56.7458	72.6716
G15794	G15794	0.353627	0.257603	0.221252	0.641194	0.401719	0.327956	0.295772	0.278425	0.117725	0.172831	0.117107	0.070974
G15803	G15803	2.38142	1.02402	1.02941	0.801268	1.36849	1.28317	0.673739	0.448758	0.860662	0.272269	0.402819	0.204548
G15806	G15806	1.69108	1.16229	1.61022	0.545091	0.348422	0.29148	0.163505	0.158027	0.241036	0.0228531	0.0453484	0.0272582
G15807	G15807	1.63059	1.27011	1.94948	0.416402	0.374887	0.29439	0.352145	0.302613	0.145521	0.137482	0.0352221	0
G15808	G15808	3.26713	3.42133	3.14509	3.13028	3.06953	1.96542	2.72643	2.13269	2.44554	1.45047	1.5652	1.3231
G15812	G15812	1.81932	1.66203	2.56958	0.926616	0.822743	0.700599	0.943524	0.921744	1.51573	0.560258	0.281993	0.804264
G15828	G15828	6.86083	6.34365	7.21788	6.86879	8.99536	4.49122	7.36035	6.96242	10.0185	3.2544	3.39441	4.9693
G15840	G15840	0	0.681462	0.437186	0.613331	0.352596	1.01172	0.260097	0.352628	0.326733	0.255724	0.104064	0.444408
G15855	G15855	8.88856	9.24516	6.38725	8.36298	10.737	9.81466	15.2111	17.92	16.0968	16.3323	13.173	16.981
G15857	G15857	0.633417	0.196693	0.593768	0.265077	0.823427	0.248989	0.26876	0.458715	0.396703	0	0	0
G15865	G15865	0	0.125741	0.107242	0	0	0.317955	0	0.432303	0.118544	0.112305	0	0.416189
G15900	G15900	0.927857	0.587277	0.531813	0.100587	0.198489	0.0239655	0.128745	0.0753918	0.108597	0.0254005	0.0519423	0
G15901	G15901	3.59513	3.62229	1.98943	0.421188	1.49849	1.01874	0.930733	0.580714	0.560864	0.343752	0.765611	0.589408
G15906	G15906	1.0148	0.741372	1.01888	0.661927	0.918788	0.566346	0.884236	0.658308	1.00615	0.467925	0.541708	0.329835
G15912	G15912	16.0031	15.6694	12.475	7.55849	6.5951	9.736	14.6743	5.37496	8.07689	4.57519	5.37327	4.86954
G15917	G15917	0.203338	0.0831693	0.0961715	0.175674	0.408897	0.192611	0.231016	0.0772435	0.197948	0.05172	0.153341	0.0636194
G15930	G15930	3.19845	3.15561	3.35856	2.13565	6.35507	3.25996	4.78822	2.76011	2.73543	0.707915	0.788788	0.800478
G15932	G15932	7.01702	6.21269	5.97537	9.8666	6.44009	5.67103	8.57882	5.96018	5.75143	8.41203	9.17489	9.91039
G15938	G15938	4.71309	6.82597	4.14772	8.06151	15.4329	9.38562	11.2324	5.81582	18.7099	3.49101	1.78752	3.86055
G15941	G15941	2.04324	2.2124	0.690642	0.312682	0	0	0	0	0	0.105914	0.740242	0
G15955	G15955	11.7373	17.8591	5.64268	7.90001	7.23577	11.4224	9.03551	1.52108	3.70325	1.80702	5.82916	7.26053
G15956	G15956	0.706336	0.484591	0.516505	0.562936	1.63503	1.26495	0.783029	1.11287	0.776985	0.411103	0.372353	0.480398
G15963	G15963	14.6873	10.4558	13.698	4.04118	3.98355	3.45717	3.0582	2.1977	2.87971	1.54183	2.45462	2.53446
G15968	G15968	0.387373	0.356905	0.217991	0.0974801	0.0640445	0.286965	0.0508654	0.064351	0.225235	0.0578557	0.0560124	0.127579
G15971	G15971	0.0182418	0.020423	0.035085	0.0183805	0.217264	0.0349021	0.186946	0.0907066	0.195553	0.0553581	0	0
G15972	G15972	0.272119	0.209082	0.286338	0.376538	1.21115	0.510657	0.520293	0.357484	0.758869	3.31397	1.46562	3.54023
G15988	G15988	0.918961	0.334439	0.285002	0.224257	0.0740898	0	0	0	0.327533	0	0	0.186134
G1599	G1599	0.110543	0.0732572	0.145549	0.450495	0.272029	0.14671	0.221415	0.411158	0.40148	0.0882271	0.130525	0.0928234
G15991	G15991	0.106875	0.197451	0.238526	0.0710667	0.0699067	0.0336785	0.108596	0	0	0	0	0.0444563
G15994	G15994	0.911716	0.896688	1.72991	0.945378	0.790644	1.14677	0.409235	0.307555	0.905871	1.68605	0.984397	0.568139
G160	G160	8.85758	7.90634	8.64194	3.82695	6.07917	3.99039	4.35549	1.46459	5.46042	2.36865	2.86554	3.12928
G1600	G1600	0.785176	0.817632	0.597236	1.49723	1.16628	1.01566	1.76325	0.907608	1.16886	0.132233	0.401172	0.367604
G16002	G16002	0.948189	0.67953	0.704295	1.09688	0.603809	0.494311	0.563216	0.978038	0.750509	0.369597	0.378357	0.496814
G16004	G16004	6.66167	7.19775	6.0545	2.35983	2.5796	2.55899	1.87149	0.875714	1.7821	0.724921	1.18344	1.00252
G16016	G16016	0.551067	0.247667	0.804667	0.933187	0.365009	0.326353	2.66235	0.991565	1.589	0.987962	0.911196	1.19125
G16018	G16018	1.71896	0.184861	0.647208	0.120195	0.297359	0.0639546	0.235125	0.160615	0.188993	0.123038	0.282543	0.16913
G16021	G16021	1.78558	1.9529	0.720096	0.341487	1.00352	1.26476	0.736478	1.43324	1.67585	1.49604	2.61252	1.58483
G16022	G16022	1.4873	0.0557188	0.129114	0	0.126096	0.431363	0.0944564	0.143906	0.276509	0.14653	0.187173	0.133246
G16029	G16029	0.485856	0	0.195448	0	0.140466	0.0667308	0.0918364	0	0	0	0	0
G16033	G16033	32.5842	30.4166	24.2319	20.3764	19.7408	17.2264	17.252	10.9334	19.0046	9.7607	13.3631	15.7682
G16041	G16041	0.313922	0.336733	0	0.513909	0.100761	0.0952834	0.413432	0.466781	0.795132	0.395583	0.906762	0.609451
G16043	G16043	11.0551	14.2364	14.2859	27.2522	17.74	14.4336	16.8711	10.9816	6.90557	13.9491	10.3827	14.6918
G16044	G16044	5.18998	6.04837	3.95215	4.10395	5.97934	4.13896	4.40117	3.22451	5.16219	1.90262	1.66267	2.61753
G16053	G16053	1.58468	1.60868	1.53644	3.01692	2.60909	2.75078	3.07383	2.88507	3.6206	1.54654	1.32985	1.96751
G16054	G16054	2.24393	1.26643	1.48857	3.4381	1.95254	2.05831	2.83042	2.68158	3.68532	1.48818	0.679695	0.927943
G16055	G16055	0.294329	0.2903	0.341564	4.98617	1.15794	2.39845	20.5404	2.56183	3.11334	0.450504	0.929564	0.319262
G16058	G16058	0.354686	0.334507	0.191219	1.46102	0.198243	1.79517	0.661533	0.245078	0.158711	0	0.203239	0.0616588
G16060	G16060	67.7891	64.3893	58.2392	40.8782	35.3084	38.7306	34.8729	30.4003	31.0833	16.343	16.1571	19.2004
G16063	G16063	0.995437	0.808341	1.05374	1.06413	0.534493	0.484827	0.383242	0.331154	0.270067	0.159122	0.164849	0.426742
G16065	G16065	0.393178	0.213543	0.388156	0	0	0	0	0.63892	0.0636666	0	0	0
G16070	G16070	2.9523	3.64154	3.89159	1.63499	1.82824	2.08431	1.72194	1.50025	1.25261	0.538103	0.516361	0.792854
G16071	G16071	0.356369	0.712599	0.481789	0.348516	0.542499	1.24006	0.896699	0.647598	0.585168	0.187905	0.0665907	0.201153
G16075	G16075	0.3357	0.212122	0.588911	0.0951364	0.468955	0.089769	0.0484094	0	0	0	0.0486132	0
G16080	G16080	4.26584	4.88029	3.93656	3.88583	5.48302	3.97071	4.85904	4.8089	4.56158	1.28067	1.13468	1.76358
G16083	G16083	15.3626	16.3864	17.7865	15.4941	21.5267	16.6335	19.1246	15.1239	16.488	4.20845	8.03128	3.48877
G16087	G16087	0.911648	0.699297	0.672368	0.134145	0.115146	0.068982	0.147966	0.0419077	0.158299	0.0314621	0.0970523	0.143255
G16100	G16100	13.7715	12.5331	11.4844	28.924	23.4753	17.1397	26.9643	26.8173	22.6791	26.8803	26.5251	31.9708
G16101	G16101	0.239068	0	1.02456	0.104069	0.32953	0.165416	0.653912	0.265283	0.452582	0.400731	0.194687	0.0942153
G16102	G16102	0.564196	0.35444	0.564773	0.416519	0.691511	1.14291	0.274237	0.487826	0.487022	0.421216	0	0.47958
G16103	G16103	1.32268	2.46559	1.53044	0.281494	1.66754	1.99686	0.400957	0.218098	1.27025	0.57591	0.500764	0.311962
G16104	G16104	4.14499	3.40248	1.65703	1.74301	1.84491	1.73799	1.70666	2.59432	3.76464	1.26924	2.62201	1.9645
G16113	G16113	2.07287	1.65988	1.53297	1.36445	1.52793	1.45485	2.20461	1.3861	1.14079	1.28211	1.30345	2.36926
G16114	G16114	2.10428	1.26602	0.926328	0.879844	2.45722	1.46383	1.1473	1.3333	1.26539	0.726965	1.03665	1.14504
G1612	G1612	1.37141	1.66479	0.890513	0.467105	1.17736	0.445268	3.18545	0.403985	0.771049	0.698983	2.23366	2.79856
G16121	G16121	0.530265	0.518578	0.389249	0.116342	1.26388	0.0552592	0.178291	0.116751	0.190721	0	0	0.0728186
G16134	G16134	0.750894	0.851879	0.712552	1.5342	2.35168	1.4666	3.08141	2.58078	2.80061	1.14148	1.4663	1.78367
G16135	G16135	0.720521	0.550079	0.46083	0.911835	0.754837	0.54707	0.462694	0.222622	0.4699	0.291651	0.327575	0.276238
G1614	G1614	0.891009	0.563098	0.508958	2.04886	1.11699	1.28317	2.70375	2.88098	2.74992	1.04604	0.976011	2.48489
G16141	G16141	4.03913	5.25099	3.21558	4.03708	3.67721	3.06061	3.06043	2.14293	3.46289	1.0321	1.09113	0.885292
G16143	G16143	26.6103	34.2982	98.207	9.08009	7.47239	7.68675	7.00405	7.13669	7.26628	6.35626	8.95907	8.21047
G16149	G16149	35.7552	20.0723	24.0615	82.5417	137.816	111.398	59.5363	61.2263	92.4119	117.752	90.4102	61.1574
G16151	G16151	3.24393	4.98151	6.81459	1.7746	2.79264	1.64198	1.80322	0.497296	0.934345	1.14531	3.38712	0.308081
G16153	G16153	22.4842	26.5574	31.3282	36.1662	37.2928	27.1551	25.724	8.09051	26.6505	18.7999	16.6135	12.394
G16160	G16160	2.52226	3.14147	3.3759	0.107078	0.319813	0.187716	0.156299	0.134992	0.22957	0.170869	0.125141	0.0544199
G16185	G16185	1.47131	1.2457	0.867903	0.823085	0.202355	0.384669	0.103951	0.398198	0.316928	0.204445	0	0.12567
G16187	G16187	4.13299	4.49565	3.15943	4.17524	3.16398	2.20712	6.42381	2.4938	8.95996	1.20144	0.266544	2.13021
G16195	G16195	0.957985	0.874489	0.592236	0.702988	1.38513	1.83363	0.800177	0.566168	0.657345	0.537383	0.338433	0.664567
G1620	G1620	4.54868	4.85949	2.68713	2.15904	3.28064	1.71448	1.52123	1.60538	1.29589	0.507976	0.490513	0.528878
G16206	G16206	4.85195	3.57075	4.05118	2.1085	3.59929	1.94796	2.55053	1.14397	2.66581	1.66694	1.53589	1.0957
G16215	G16215	0.15822	0.558496	0.101297	1.96455	1.1491	0.376896	0.324296	1.02888	0.592584	0.480064	0.491645	0.29763
G16219	G16219	41.8819	42.0563	49.6301	108.076	79.0865	88.916	128.967	87.0874	156.469	120.34	150.425	137.586
G16225	G16225	1.04138	1.08455	2.4483	0.304428	0.596398	0.171764	0.302372	0.344391	0.270877	0.217892	0.485238	0.166962
G16227	G16227	0	1.36157	1.36232	5.20226	4.1787	2.74527	1.71497	4.17286	15.4146	3.13585	3.28174	4.66909
G16230	G16230	0.0490982	0.162776	0.233232	0.29137	0.625455	0.232393	0.892218	0.246312	0.436213	0.247468	0.100804	0.489613
G16237	G16237	0.212891	0.467545	0.503031	0.944852	0	0	0.0538219	0.46745	0.168639	0	0	0
G16242	G16242	0.722331	1.65137	0.929906	1.01884	0.766603	0.819857	0.762117	1.34775	2.08234	1.07465	1.80862	2.3256
G16248	G16248	5.98683	4.4551	5.76126	5.45866	2.91181	3.10894	3.37357	4.51861	3.2197	3.12723	4.86869	5.10692
G16250	G16250	3.30859	1.12493	2.60401	1.34964	0.716919	2.75602	1.90471	1.47802	1.72264	0.467266	0.540978	0.709958
G16253	G16253	5.28178	7.77794	9.12653	6.45733	9.57182	5.91169	6.80226	7.62906	7.65145	2.44344	4.4193	4.72592
G16256	G16256	2.88218	2.14618	2.5557	1.32663	1.57724	1.22422	1.07598	1.23495	0.734569	0.333774	1.71636	1.04669
G16257	G16257	0.778457	1.61672	1.94663	2.5339	0.125336	0.937673	0.668715	1.47071	0.95396	1.17485	0.488834	0.644201
G16270	G16270	0.548788	0.210581	0.578229	0.56793	0.725755	0.714509	1.3037	0.906288	0.695409	0.645588	1.78012	0.941225
G16279	G16279	4.14729	4.21363	3.10213	4.28266	4.05615	2.16491	3.79106	1.31847	4.47882	1.25876	1.70516	2.74442
G16284	G16284	3.41568	3.17181	2.54969	1.7272	1.08247	0.992289	1.93829	0.537464	1.88793	1.7181	1.20093	1.29741
G16287	G16287	2.26773	2.11399	2.55358	0.800458	0.734506	0.806815	0.76634	0.531465	0.954887	0.0562761	0.215189	0.0926982
G16293	G16293	0.617656	0.804491	0.648415	0.145644	1.09909	0.801608	0.454127	0.595238	0.736702	0.528196	1.30549	0.819558
G16295	G16295	0.0717795	0	0.135253	1.41067	0.209385	0.537343	0.287251	0	0.31585	0.643391	0.215845	0.351795
G16299	G16299	2.82265	3.15441	3.00505	4.47341	5.5834	3.43965	6.36252	2.93378	5.7545	3.84982	3.86595	5.43466
G16303	G16303	1.09815	0.0997107	1.01741	0	0.0884215	0	0	0	0	0	0	0
G16304	G16304	2.74045	2.19453	1.66207	0.691734	1.04674	0.855262	0.685895	0.452342	1.18253	0.434709	0.603486	0.589929
G16314	G16314	1.19921	2.08292	1.15634	1.87364	0.989565	1.2972	2.63248	1.7271	0.790945	0.655855	0.755635	0.898938
G16323	G16323	11.1268	19.7576	31.6625	45.401	34.4912	27.832	43.0572	41.7345	43.0578	14.9636	35.8467	23.2793
G16324	G16324	28.1876	16.5883	18.3	0.857423	5.89082	1.15853	1.6539	0.476079	0.877151	0.288237	1.04557	0.357886
G16327	G16327	57.7687	48.8639	44.7042	31.743	29.5404	22.2726	32.5183	22.9794	25.7048	16.947	25.0864	17.9521
G16335	G16335	6.25451	2.59982	5.12281	0.930211	1.76005	1.63785	1.32567	2.82797	1.57563	0	1.30292	1.26133
G16342	G16342	0.259582	0.205913	0.422906	0.1104	0.29055	0.62774	0.150939	0.146775	0.369288	0.222833	0.718317	0.505751
G16351	G16351	2.44252	1.99222	5.04408	1.59236	2.58551	5.04566	0.64276	1.39251	0.62827	1.25707	1.02577	0.697029
G16353	G16353	0.943611	0.385068	0.638812	1.59041	1.04067	0.643474	0.338721	0.908517	0	1.79537	0.327056	1.05222
G16358	G16358	2.90674	3.25871	1.80048	1.15383	1.5562	1.52809	1.489	1.26745	0.94793	0.424739	0.273353	0.261737
G16364	G16364	1.33607	0.832132	1.00142	4.05622	0.619751	3.57804	2.44891	1.76651	1.87883	1.23352	3.5621	0.769728
G16378	G16378	0.130887	0.215322	0.0612537	0.130411	2.3051	0.909844	0.39167	0.371243	0.33206	0	0	0
G16379	G16379	0.242239	0.269662	0.144791	0.0908769	1.85831	0.803742	0.0619557	0.267743	0.254156	0	0	0
G16400	G16400	0.552962	0.853833	0.575441	1.76978	0.762209	0.7273	0.335176	0.90119	1.09752	0.437409	0.280027	0.675874
G16411	G16411	9.1571	3.88052	10.4799	38.918	16.4842	6.68521	60.5356	46.6489	73.0585	12.2775	9.24815	9.08779
G16415	G16415	0.392332	0	0	0.385205	2.08843	0	3.56551	0.664687	3.92477	0	0	0.492674
G16418	G16418	0.764928	1.04241	0.679671	3.71749	1.50924	1.42865	2.88984	4.13337	3.38232	1.00377	0.404538	0.270197
G16421	G16421	14.655	18.6616	11.5518	13.7892	18.5453	16.6064	18.2269	18.4332	14.2932	11.2972	10.1667	13.2445
G16438	G16438	17.8198	131.31	124.52	49.3263	83.5624	68.9659	17.0403	28.243	42.5449	45.7896	12.2936	29.2026
G16440	G16440	2.6956	1.31579	2.1924	0.601384	0.709031	0.0675419	0.623704	0.207995	0.69166	0.559481	0.274887	0.838384
G16441	G16441	2.46639	1.32653	3.92338	0.890055	0.451035	0.47696	0.325004	0.494852	0.45459	0.397848	0.546307	0.979222
G16449	G16449	1.88539	1.97479	1.69468	1.02222	0.819673	0.654675	0.420852	0.667701	1.00672	0.451038	0.636478	0.466748
G16451	G16451	0.802083	0.796072	2.01945	0	0	0	0	0	0	0.164637	0	0
G16452	G16452	0.872477	0.175476	0	0	0	0	0	0	0.125245	0	0	0
G16462	G16462	2.33782	2.1002	2.19945	12.1667	9.5811	9.89139	12.0032	9.63335	12.5875	22.4839	30.6501	21.1897
G16468	G16468	0	0	0	0.257786	0.30757	0.347618	0.185965	0.0462628	0.283261	0.121816	0.0478518	0.13061
G16469	G16469	0	0	0	0.156267	0.517516	0.411455	0	0	0.582847	0.554121	0	0.345742
G16486	G16486	3.81949	4.4064	5.71753	3.35775	8.70537	5.12539	9.26754	3.44592	5.05665	1.74195	3.04937	2.63993
G16488	G16488	2.31369	3.11259	2.66682	0.740878	1.11116	1.04506	1.11297	0.544236	1.22212	0.391802	0.406948	0.503983
G16489	G16489	2.21112	1.61336	0.557471	0.803417	0	0.779135	0.428429	0.324629	0.931931	1.11987	0.553197	0.963557
G16493	G16493	0.224875	0.0911037	0.150988	0.303181	1.03756	0.207104	0.400424	0.0667018	0.291239	0.130564	0.0438176	0.292345
G16494	G16494	4.23602	5.41733	4.3179	2.76537	6.26814	4.72811	5.85759	3.97993	9.07582	1.99512	2.51054	2.74298
G16502	G16502	0	0	0	0.373712	0.262348	0	0.615755	0.0606707	0.522264	2.76004	6.35507	3.07016
G16506	G16506	0.0681428	0.0759483	0.130408	0.203319	1.14264	0.387227	0.242053	0.273417	0.260078	0.0342991	0.105192	0.0425052
G16510	G16510	2.84784	1.27806	0.358608	0	0	0	0	0.033005	0	0	0	0
G16517	G16517	0.230176	0.152811	0.218326	0.182482	0.768432	0.432745	0.279488	0.135915	0.489616	0.321227	0.186897	0.283712
G16532	G16532	3.9422	2.38616	3.04458	2.8967	4.18106	3.03059	2.94001	4.05958	2.9472	2.99634	2.21242	3.0664
G16536	G16536	0.0918492	0.0997815	0.254463	1.53818	0.894208	1.59516	1.35097	4.3511	1.55112	0.961275	1.0671	0.323703
G16538	G16538	3.35241	3.94214	3.37418	19.222	14.1443	8.18334	27.1454	20.798	19.5817	52.4843	39.9144	41.0166
G16541	G16541	2.54883	3.53731	1.99084	1.02435	1.9127	2.66173	1.05685	2.21926	0.763121	1.5315	1.08542	1.20446
G16551	G16551	38.1862	38.0436	37.8917	16.434	22.439	15.72	22.5904	5.28481	17.2552	20.4086	17.0449	14.2681
G16556	G16556	11.5358	11.5608	15.5253	6.87425	6.01797	4.93767	6.12502	3.35992	5.80825	4.22891	3.42754	3.59062
G16566	G16566	4.6954	3.75724	2.63143	1.23455	1.66559	1.82281	0.965941	0.793814	1.70489	0.469986	0.668796	1.64732
G16575	G16575	1.0375	6.54501	3.49692	2.38115	4.48693	29.6034	1.87973	2.45343	5.52626	1.39229	0.452765	50.3699
G16578	G16578	0.251802	0	0.465544	0.0920928	0	0.157903	0	0	0	0.0788199	0.0185403	0.0972808
G16579	G16579	0	0	0.0965234	0.210878	0.218681	0.097526	0	0.385291	0	0	0	0.262661
G16583	G16583	8.99617	9.57869	8.54344	3.22821	2.84486	1.3195	3.03313	3.18846	2.34385	2.42243	0.400767	0.754397
G16585	G16585	0.675029	1.12947	0.908844	0.898014	2.92122	1.03894	0.444307	1.30575	0.963153	0	0.462795	0.626144
G16586	G16586	0.85957	0.943919	0.615926	0	0	0	0.306726	0	0	0	0	0
G16588	G16588	4.37269	4.06981	3.95379	3.28215	3.86243	3.04006	3.57196	0.804886	4.59809	1.72794	1.79678	2.7968
G16592	G16592	2.52451	3.75335	2.57603	0.623228	0.261591	0.312594	6.79485	0	2.12556	0.43546	0	0.229008
G16601	G16601	5.93969	8.9495	6.46862	6.83276	6.96727	7.5275	11.1191	7.15998	8.5006	6.47435	5.38457	6.27323
G16620	G16620	12.2848	15.0819	12.1854	69.4804	31.2317	85.2789	11.4718	16.9212	15.9861	4.3033	11.2018	4.91959
G16625	G16625	8.42256	7.11464	6.24378	24.1451	26.6646	19.865	33.328	26.631	26.2967	29.4503	27.3388	40.2045
G16626	G16626	0.15096	0.377699	0.321328	0.128179	0.139809	0	0.299302	1.09314	0	0	0.499881	0
G1665	G1665	1.17052e-08	1.57956	0	3.16413e-10	0	0	0.599225	0.547306	0	0	0	0.479074
G16653	G16653	5.31932	3.26953	3.14907	6.30952	15.4574	6.80212	10.8136	8.66411	9.92687	3.1693	2.30126	4.93872
G16654	G16654	1.37034	1.00754	0.705608	1.85362	3.72415	3.42809	1.71576	1.71828	1.1164	1.29732	1.06	1.35234
G16675	G16675	0.0815497	0.0450859	0	0.0810696	0.0400477	0.0765319	0.0413948	0.118344	0.126269	0.120925	0.12347	0
G16685	G16685	1.94072	1.83916	3.0633	0.161099	0.26938	0.197931	0.214247	0.105216	0.297194	0.0243471	0.0466441	0.0290782
G16687	G16687	1.84726	1.99393	1.08906	0.923566	1.3003	1.02169	0.533796	0.681457	1.14352	0.496626	0.391851	0.995533
G16690	G16690	2.06596	2.36327	1.98048	0.298855	0.205148	0.192873	0.361859	0.172713	0.138535	0.207967	0.496215	0.0749227
G16701	G16701	0.421794	2.20244	1.59984	2.0112	2.58713	2.06222	0.0869679	1.04144	0.19676	0.472178	0.270881	0.122525
G16712	G16712	2.01649	1.98968	2.03871	1.85395	2.46914	1.8252	1.94951	0.398343	2.43632	1.12236	1.74062	1.83745
G16717	G16717	1.57955	1.4023	1.62125	1.40504	0.514475	1.35433	0.755556	0.739877	0.759664	1.49078	1.11736	0.920081
G16727	G16727	4.85628	5.02039	3.65651	3.3066	3.32037	3.29324	3.19297	3.58408	4.98703	3.08257	2.00803	3.61077
G16744	G16744	1.521	0.802932	0.997485	0.558982	1.06865	0.53229	0.613633	0.606473	0.652968	0.486079	0.454906	0.702708
G16764	G16764	72.2437	100.67	84.7145	59.5594	44.3946	39.5028	71.5306	68.5364	46.9544	53.7004	42.4138	44.8297
G16775	G16775	3.69727	0.980055	1.67187	1.40912	1.80143	1.05229	1.17775	2.30685	1.33778	1.54619	2.37917	0.950245
G1679	G1679	7.99011	6.0172	5.76388	6.13432	7.62876	5.20907	7.14608	2.7679	6.04012	2.78494	3.18003	2.96549
G16806	G16806	0.238643	0.722586	0.168598	0.176632	0.0582421	0.0558782	0.0598686	0.0588824	0.0652226	0.23762	0.180416	0
G16813	G16813	0.562256	2.03821	0.928077	0.516328	0.724996	0.758892	1.26207	1.64455	0	0	0.174054	0.78978
G16825	G16825	18.7219	13.6976	16.9973	35.1133	37.1494	32.3827	53.7946	31.171	53.2094	67.7801	47.2879	58.7696
G16847	G16847	4.17291	4.41728	4.86221	4.45842	3.12568	2.73557	2.14797	1.05639	2.86876	2.84088	1.5104	2.19021
G1685	G1685	0.425589	0.199798	0.399248	0.238773	0.236905	0.905173	0.304181	0.356514	0.387474	0.780859	1.03432	0.817713
G16851	G16851	0.755647	0.485937	0.418064	0.118945	0.078075	0.0375352	0.0809204	0.117638	0.0848616	0.278191	0.651417	0.245951
G16853	G16853	3.04678	7.65346	3.65566	1.9484	2.10665	4.28331	3.20389	2.3052	2.85801	0.34374	0.13908	0.173914
G16857	G16857	0.274154	0.226324	0.565089	0.194535	0.148414	0.156369	0.059249	0	0.0610671	0	0.128491	0.0857402
G16858	G16858	1.14076	1.32296	1.30651	0.603414	0.93564	0.829207	0.7694	0.562435	1.22769	0.354153	0.642604	0.308435
G16862	G16862	12.8888	14.1523	17.9608	19.7516	16.5051	15.7541	17.9022	18.5085	19.9315	18.3918	12.611	17.8126
G16866	G16866	0.552679	0.364975	0.573893	0	0.108117	0.0517354	0	0.108715	0.117293	0.0550238	0	0.340892
G1687	G1687	6.92572	10.4176	9.61623	3.75576	7.95139	4.04988	4.62453	2.6692	5.0538	2.49423	1.36695	2.45596
G16877	G16877	0.0493607	0.162883	0.0935264	0.0989183	0.0484189	0.0464295	0.149342	0.565822	0.200752	1.7077	1.20329	1.68768
G16885	G16885	0.228005	0.50961	0.824946	0.436278	0.134322	0.0429182	0.0462129	0	0	0.139642	0.0463269	0.88489
G16886	G16886	1.96169	1.60969	0.460688	0.0692358	0.0681964	0	0.0700998	0	0.146866	0.0690492	0.0698211	0
G16889	G16889	0.323179	0.263434	0.150257	0.472765	2.41855	1.78687	1.68252	0.859827	2.13542	0.7905	0.321348	0.488317
G16892	G16892	0.404206	0.697354	0.0982888	0.136682	0.0682452	0.200411	0.0385004	0.107987	0.11073	0.0698042	0.0796037	0.0421393
G16893	G16893	18.7271	16.8018	15.9322	9.49095	12.6179	9.08514	11.5306	7.74135	8.06631	2.75284	2.86481	2.90593
G169	G169	0	0	0	0.762487	0.302434	1.57737	2.47725	1.20781	0.333611	0.305106	0.151265	0
G16903	G16903	0.719803	1.02891	0.657463	0.231224	0.114701	0	0	0	0	0.117321	0	0
G16915	G16915	1.62705	0.234655	2.01913	0	1.57974	0	0.177212	0.906995	0.844076	0.389921	0.654105	8.43214e-09
G16917	G16917	1.57869	2.41749	1.92062	1.76532	1.65397	1.54143	1.58525	1.39156	1.88829	1.37378	1.22051	1.30124
G16925	G16925	3.5166	5.63953	4.92156	0.558516	1.40713	0.820043	1.49586	1.18188	1.06164	0.615941	0.667462	0.541666
G16927	G16927	0.367942	0.318099	0.273187	0.202141	0.561126	0.540554	0.207863	0.208305	0.135399	0.206969	0.125861	0.204513
G16929	G16929	5.79287	3.90761	3.35965	5.04884	5.62594	4.99152	4.02894	1.53256	5.2727	5.18907	16.1232	4.04067
G1693	G1693	0.617876	0.859587	0.419724	0.318047	0.768963	1.26108	0.259827	0.34581	0.248093	0.244901	0.243296	0.245818
G16930	G16930	15.0641	14.7511	14.4946	13.5458	13.5537	10.8232	15.3644	6.70971	13.2727	12.9638	15.9725	10.3863
G16934	G16934	12.9047	11.9837	13.6122	11.6767	19.2196	9.51935	13.6147	9.02376	14.889	3.60295	4.31873	6.48568
G16962	G16962	0.397206	0.110114	0.455679	8.71021	7.64832	6.39928	12.0829	5.8862	9.84104	7.89801	6.84794	10.7035
G16972	G16972	0.471153	1.14565	1.21602	0.749389	2.93953	1.7566	2.9846	2.09712	4.30142	0.290865	0.336494	0.25343
G1698	G1698	5.89355	18.4438	12.9953	2.27111	2.28562	2.85527	1.96905	2.965	2.43647	2.17669	1.21439	1.18083
G16981	G16981	0.823329	1.41592	1.80263	0.271429	0.210123	0.164188	1.02132	0.199169	0.912882	0.755052	1.04727	0.33686
G1699	G1699	4.40411	1.65554	0	1.26632	1.02569	2.24227	0.328106	0	0.361157	0	0.51777	0.591116
G16994	G16994	2.27676	2.00956	1.65735	0.927861	5.72234	0.785264	1.34658	0.699697	1.66491	0.344825	0.270854	0.598666
G17	G17	1.24403	2.15858	2.01571	0.664065	1.69877	0.623539	0.510037	0.737063	1.94756	0.9517	0.767292	1.33269
G17006	G17006	0.161324	1.0495	0.0754501	0.337407	0.83004	1.57328	1.17997	1.21559	0.274504	3.80505	0.439849	0.387705
G17010	G17010	1.11278	0.316573	0	1.31899	0.313733	0.0325361	0.283809	1.19126	0.327773	1.75127	0	0.94044
G17018	G17018	0.419211	0.988576	0.476367	2.37816	2.32796	1.868	3.62541	2.65345	2.87574	3.02044	1.75375	3.05907
G1703	G1703	0.323708	0.56186	0.265205	0.378853	0.147719	0.247413	0.31824	0.270351	0.175469	0.400363	0.416337	0.266199
G17038	G17038	13.9802	9.29174	12.983	8.27747	6.13526	5.81821	4.69188	5.03282	4.69557	2.33587	6.88086	3.35481
G1704	G1704	8.40074	10.2902	7.39768	5.94707	4.16366	3.9765	4.10419	3.48687	3.88056	4.43224	3.914	4.5531
G17041	G17041	0.65266	0.978404	1.14472	0.487419	0.229572	0.31845	1.10586	0.412868	1.01798	0.132843	0.212698	0.169677
G17045	G17045	14.083	9.74395	7.88735	7.76279	4.54103	5.87146	4.79727	4.74403	3.66057	3.46472	4.80684	4.75282
G1706	G1706	3.09001	3.99133	2.00853	2.23125	0.796841	1.17072	1.40046	1.21631	1.55123	0.617581	0.438643	0.919197
G17068	G17068	0.480801	0.174523	0.520962	0.466184	1.23906	0.664154	1.26273	0.552281	0.714601	0.315992	0	0.0971348
G1707	G1707	0.412532	0.729806	0.136116	1.2194	0.249653	0.86316	0.510868	0.104107	0.445765	0.105141	0.309222	0.522155
G17076	G17076	0	0	0	1.11582	2.50944	2.9596	0.150482	0.136641	0.100277	2.39048	0.153218	0
G17089	G17089	0.0516158	0	0.0742006	0.0774931	0.48302	0.902781	0.0794519	0.101151	0.642176	0.0516911	0.396956	0.0320186
G1709	G1709	13.4575	11.1845	9.97712	2.35645	3.27561	2.32005	2.65267	1.40365	2.25447	1.13019	1.47577	1.20284
G1710	G1710	0.0632939	0.139268	0.833974	0.125269	0.0618321	0.0590338	0	0.0618538	0	0.374618	0	0.154704
G17111	G17111	0.635345	0.737478	0.141183	0.0244143	0.0482561	0.0465499	0.0500133	0	0.0266861	0	0	0
G17117	G17117	0	0	0.116241	0.613325	0.608011	1.15357	0.62028	0.361264	1.4362	0	0.61532	0
G17120	G17120	0.975172	0.106911	0.0260562	0.066666	0.263081	0.181996	0.043289	0.0418805	0.266926	0.0683003	0.0600288	0.102517
G17125	G17125	153.492	105.267	27.8417	153.457	153.726	69.535	156.338	177.819	342.512	218.222	189.839	253.645
G17126	G17126	36.8357	3.25977	4.75494	2.42111	13.8179	1.7906	0.444755	2.31972	2.13391	21.4341	9.33143	13.7072
G17131	G17131	0.441707	0.453007	0.297398	0.284626	0.271895	0.234608	0.222238	0.139793	0.291875	0.170167	0.175094	0.0620842
G1716	G1716	2.06716	2.21394	1.37604	1.40383	0.498874	0.750602	2.021	1.18761	1.86922	1.05379	0.209073	0.47127
G17179	G17179	2.72153	3.30066	3.0914	12.909	14.5386	9.64715	21.0601	15.4797	21.5928	8.30756	8.67831	8.89997
G17224	G17224	0	0	0	0	0.157699	0.175265	0.938725	0	0.719746	0	0	0
G17225	G17225	0.283661	0.209849	0.271304	1.22501	0.651097	0.955044	0.867478	0.745799	0.808993	0.252985	0.193656	0.626364
G17228	G17228	1.29977	0.444841	2.35691	1.27891	2.29155	1.27661	1.62539	0.62047	1.74023	0.397723	0.956634	0.586963
G17236	G17236	5.34964	4.24351	0.458994	3.60179	1.02592	0.470462	0	2.79653	1.06776	0	0.914016	1.09602
G17239	G17239	0.547394	0.731758	0.264441	0.0421081	0.145877	0.0201264	0	0.0430832	0	0	0.0219721	0
G17240	G17240	0.455184	0.823179	0.140984	0	0.0730806	0.0698997	0	0	0	0	0	0
G17263	G17263	0.882517	0.554877	0.473189	0.556451	1.48327	0.826529	0.566609	0.125795	0.780762	0.252976	0.320715	0.467734
G17266	G17266	4.15421	5.23184	3.20792	11.5418	8.91984	7.84652	9.95581	1.454	13.7751	3.94873	2.74131	5.0314
G17268	G17268	1.42341	1.98905	1.67697	0.0533267	0.0310793	0.0931586	0	0.0319564	0.0249099	0	0	0
G17269	G17269	0.544433	0.407234	0.109403	0.744183	0.64932	0.490594	1.08535	0	1.75007	0.563793	1.03579	0.76527
G1727	G1727	1.39283	2.58846	1.73444	0.184749	0.382532	0.319066	0.343616	0.168259	0.324694	0.20551	0.202358	0.311534
G17272	G17272	5.56926	6.79131	5.22089	1.23216	2.39427	1.53754	0.976451	0.871811	1.13941	1.07667	1.26264	0.908686
G17278	G17278	0.29875	2.757	0.296197	0.0464125	0.181018	0.116939	0.165759	0.106545	0.0920641	0.281207	0.268066	0.131204
G17280	G17280	0.093795	4.02609	0.172184	0	0	0.0860486	0	0	0	0	0	0.223433
G17283	G17283	10.0491	13.7794	9.96085	5.96011	6.07329	5.39279	5.46407	4.96809	4.38438	2.95781	2.12949	4.05498
G17286	G17286	3.49122	3.316	2.95508	2.12577	2.78309	2.09321	3.10859	2.54358	2.78161	2.74096	2.68639	2.67355
G17304	G17304	13.3594	14.3783	19.2122	7.01851	6.45495	6.3602	5.99443	7.27438	5.23619	6.62761	3.84246	3.60228
G17307	G17307	12.3192	12.9025	15.9054	26.4049	6.92475	7.33115	51.8739	27.2633	56.1648	7.81403	4.74672	6.77272
G17317	G17317	0.138863	0	0	0.113732	0.0230655	0.266533	0.307515	0.131876	0.244676	0.252826	0.21381	0.313058
G17329	G17329	3.95507	4.88489	4.19235	3.82406	4.59487	4.34532	3.61281	3.78237	4.2795	2.07768	2.16268	2.12324
G1734	G1734	6.41368	6.28157	8.37806	2.51256	5.55927	3.11793	4.33001	2.75514	4.14318	1.3325	0.944858	1.55246
G17341	G17341	12.4845	6.62347	8.67681	16.4495	15.8461	15.6405	20.8184	19.0313	22.7738	21.0305	25.8339	32.7532
G17347	G17347	4.44035	3.71954	1.79035	3.43499	3.47247	2.78142	3.09228	6.09536	4.40351	2.32397	4.78723	3.96282
G17351	G17351	3.37287	5.97764	5.14493	0.887532	1.67505	0.845461	0.576015	0.311247	0.903184	0.101762	0.192637	0.175799
G17356	G17356	3.33326	4.84804	3.82684	3.15741	4.88825	3.19683	2.6926	4.30909	3.17886	0.836811	1.28791	1.12001
G1736	G1736	0.910337	0.577736	0.535895	0.300674	0.127488	0.326653	0.263222	0.215857	0.0920851	0.30443	0.0442395	0.161104
G17362	G17362	0.193887	0.257256	0.0369316	0.807458	1.1071	1.75666	0.236869	0.581326	0.84269	0.313842	0.320196	0.485087
G17376	G17376	0.887336	1.66208	1.71444	0.693341	0.454093	0.650519	0.583243	0.479974	0.953879	0.26593	0.117095	0.752641
G17377	G17377	0.392505	0.435115	0.971996	0.273859	0.153847	0.18446	0.119282	0.190122	0.414989	0.0390008	0	0.14471
G17379	G17379	0.428425	0.18578	0.475297	0.581459	0.410565	0.236587	0.421147	0.167933	0.648968	0.758888	0.424133	0.518073
G17383	G17383	0.349911	0.253854	0.0597206	0.391559	2.09911	0.0393497	0.0635813	0.270742	1.36653	0.565622	1.78499	0.0260105
G1739	G1739	1.00097	0.680421	1.03059	0.479948	1.44664	0.941692	0.939881	0.255967	0.642337	0.563809	0.500933	0.12629
G1740	G1740	0.408636	0.278831	0.342659	0.0785723	0.284901	0.200576	0.223552	0.118242	0.22663	0.171051	0.20257	0.284122
G17401	G17401	0.125949	0.349005	0.23972	0.442731	0.525455	0.858297	0.48097	0.899784	0.598396	0.435173	0.0958146	0.192746
G17402	G17402	1.13524	1.48055	1.42132	1.50936	1.24337	1.0564	2.09794	0.828249	2.12629	0.773556	1.24724	1.18979
G17408	G17408	1.87862	1.65949	1.50044	0.360964	0.271004	0.633058	0.524417	0.467195	0.935254	0.141341	0.596903	0.486319
G17409	G17409	1.2104	1.20505	1.52714	0.218392	0.299676	0.27204	0.525065	0.40246	0.49007	0.401091	0.697568	0.412188
G17411	G17411	0.462519	0.707961	0.796244	1.1088	1.2803	1.33655	1.57494	1.04909	2.37896	1.31783	0.468039	0.666437
G17412	G17412	10.4405	7.44729	9.24771	3.16483	4.92975	4.42068	2.90293	1.36669	3.12069	2.81156	2.94312	2.04129
G17417	G17417	0.571959	0.796465	0.857318	0.118339	0.0585585	0.0943005	0.121281	0.0605484	0.133819	0	0.041343	0.0250891
G17418	G17418	8.81955	5.17066	7.947	4.48256	4.04734	5.81392	4.69306	0.35585	3.29958	2.15521	2.87326	4.59361
G17428	G17428	4.83237	5.66553	5.99948	3.06202	4.25424	2.84167	3.29539	1.22641	2.33974	2.59571	1.45685	1.2261
G17446	G17446	57.0232	72.2104	95.4529	14.886	19.0049	13.8368	18.8631	14.612	12.1367	17.5238	11.5689	13.8836
G17449	G17449	1.77298	3.72616	1.35096	0.230399	0.589051	0.711691	1.07376	0.478368	0.764139	0.199411	0.608578	0.252838
G17452	G17452	3.35668	4.72363	2.43155	3.6566	3.05083	3.13482	3.6247	3.08294	3.64699	3.60441	1.57963	2.82681
G17456	G17456	0.367319	0.403409	0.977344	0	0.0598381	0	0	0	0	0.060736	0	0
G17457	G17457	0.549166	0.419716	0.942784	0.654329	0.77878	0.945497	1.23806	0.840531	0.627847	0.333255	0.129921	0.586996
G17462	G17462	0.918469	1.80918	0.52097	0.795696	1.5173	0.733048	0.160493	0.0287819	0.36245	0.0288777	0.0592519	0.57333
G17463	G17463	2.0409	7.0668	5.0138	1.06472	0.442278	0.268693	0.50583	0.48968	0.513975	1.39178	2.08244	4.29184
G17465	G17465	0.740203	3.65441	0.962336	0.42831	0.141217	0.0906247	0.391245	1.15278	0.994697	10.7391	10.0495	10.5488
G17469	G17469	0.335563	0.318927	0.108188	0.0399966	0.128872	0.132357	0.0735443	0.205667	0.223343	0.0734471	0.0788458	0.0958976
G17472	G17472	81.271	89.9082	81.8903	66.8923	63.7385	54.4846	77.9311	20.4644	85.3384	56.5243	104.455	122.227
G17473	G17473	2.21197	2.10827	1.5176	0.765482	0.651923	0.198963	0.382226	0.377355	0.33477	0.319425	0.17826	0.387356
G17476	G17476	0.712624	0.883427	0.989548	1.81483	1.59685	1.27798	1.7613	0.660058	1.4699	0.367882	0.465043	0.67548
G17480	G17480	1.21567	1.64113	1.19773	0.498814	0.428108	0.343237	0.408489	0.0765911	0.54025	0.238761	0.341938	0.393198
G17484	G17484	0.676025	0.511509	0.427302	0.468497	0.695567	0.755738	0.393853	0.584348	0.911383	0.641717	0.396175	0.411932
G17485	G17485	0.530771	0.669277	0.605505	1.34334	1.6356	1.25003	1.34738	1.18391	1.84089	0.586419	0.991619	1.08566
G17487	G17487	0.243667	0.458762	0	3.45184	2.45423	0.633863	0.32855	1.98051	0.680188	0.736995	0.267998	2.88456
G17490	G17490	0.821009	0.652467	0.438404	0.345156	0.559205	0.277339	0.212807	0.328386	0.401139	0.096187	0.0655701	0.0893778
G17496	G17496	3.05074	0.618848	0.465969	0.631019	1.03927	0.2748	0.207015	0.278786	0.487294	0.57891	0.93858	0.642921
G17499	G17499	2.2471	1.01839	0.908794	0.815585	0.210713	0.603167	0.591013	0.399537	0.283038	0.210838	0.132898	0.187069
G17500	G17500	0.593856	0	0.0803374	2.10641	1.28743	0.571098	0.848188	0.96649	1.23902	0.871644	0.187683	0.595146
G17506	G17506	0.476332	0.478581	0.655091	0.479014	1.20099	0.176428	0.734011	1.9577	1.28611	1.71571	0.664627	1.9938
G17509	G17509	0.787929	0.334414	0.0799694	0	0.300127	0.282007	0.21585	0.207701	0.457512	0	0	0
G17517	G17517	2.56987	3.39979	2.5559	2.93965	1.58396	1.71614	0.498629	1.40129	0.889198	0	0.122058	0
G17526	G17526	0.0450947	0	0	1.217	0.133142	0	1.97797	1.40702	0.279491	2.78387	0.733903	1.49771
G17536	G17536	1.38686	1.0855	0.933797	0.144612	0.488757	0.388136	0.329253	0.141319	0.486118	0.137665	0.21058	0.298919
G17544	G17544	3.4552	2.4333	1.73297	0.87602	0.767696	0.713172	0.360899	0.710621	0.51473	1.08049	0.60374	0.690921
G17547	G17547	21.2315	14.8093	16.5406	3.82938	9.90468	4.9788	11.3439	4.72004	3.38514	1.33829	2.16207	0.3509
G17549	G17549	3.92046	4.8423	1.94276	1.80034	2.26674	1.96051	3.0557	3.1573	3.7631	3.21803	2.9177	5.25583
G17552	G17552	0	0	0.477463	0	0	0	3.42133	0	0.166323	0.891406	0	0
G17554	G17554	1.94547	1.3445	1.37303	1.30027	1.84761	1.00317	1.39621	2.12915	0.912035	0.187337	0.467347	1.12254
G17560	G17560	5.77708	6.35828	6.80718	4.6585	5.15543	4.62544	5.43116	5.2282	3.99728	4.06532	1.88485	4.05614
G17562	G17562	0.605644	0.914074	0.635269	1.38928	1.52075	0.892801	5.34311	3.7311	5.01624	4.07768	2.63399	4.57506
G17565	G17565	65.9541	59.1607	57.473	12.3554	18.3143	15.7441	16.7562	14.3085	13.2226	8.95106	7.95543	11.7049
G17571	G17571	0.826757	1.33858	0.367701	0.0961781	0.142886	0.0914001	0.098021	0.190782	0	0.0483315	0	0.298835
G1759	G1759	0.0455818	0.201576	0	0.31919	0.225243	0.257648	0.697679	1.23743	0.647921	0.317324	0.74372	0.224425
G17601	G17601	9.69387	10.0688	9.32182	3.247	5.31394	4.68294	4.22546	2.74418	3.82123	2.37436	2.03726	2.19637
G17617	G17617	1.65063	2.63008	0.910239	0.217732	0.0918974	0.117822	0.111479	0.09243	0.131413	0.0468648	0.0160605	0.0387776
G17622	G17622	6.58525	3.92701	3.21769	1.49377	4.59343	2.52689	0.92141	2.28923	1.54099	1.62043	1.06443	0.324066
G17627	G17627	92.7827	71.1105	112.385	91.8576	81.5714	68.6499	68.8604	62.2008	64.9392	53.5175	32.815	52.4089
G17630	G17630	1.78559	1.47644	1.72517	1.60973	1.13549	2.45335	1.71523	1.0291	2.18544	0.866861	0.445145	1.22669
G17636	G17636	1.19002	1.56262	0.837563	0.555986	0.313952	0.327721	0.351629	0.211362	0.312229	0.320505	0.218662	0.165666
G17642	G17642	0.88618	1.31774	0.981697	0.395205	0.156441	0.371869	0.648987	0.621183	0.409573	0.474365	0.400523	0.0976161
G17667	G17667	0.997364	1.5747	1.4006	0.341304	0.251912	0.362716	0.296455	0	0	0.481936	0.415611	0.803663
G1767	G1767	20.9015	32.9921	19.3585	17.7812	21.153	10.7107	11.5882	17.4242	30.9853	17.4546	24.758	25.0091
G17682	G17682	0.276095	0.725348	0.220364	0.188584	0	0	0.194328	4.04036	0.206176	1.60469	0	0.0331512
G1769	G1769	11.2853	10.6476	8.6351	2.09443	2.46807	1.22106	1.98315	2.60618	3.19805	2.27432	1.7959	1.8954
G17694	G17694	0.448049	0.332322	0.302093	0.159776	0.120955	0.0700686	0.0623642	0.11997	0.116586	0.0878838	0.10777	0.235018
G17711	G17711	124.458	99.5943	90.052	483.547	132.133	140.976	164.898	151.053	151.258	115.982	131.788	155.19
G17712	G17712	4.79719	5.96845	3.85803	3.2627	5.05079	4.98444	3.15597	2.79214	2.86154	1.81871	2.41689	2.59191
G17722	G17722	0.391959	0	0	1.43802	1.51968	0.929324	0	0.908195	0	1.58285	0.123263	0.578983
G17723	G17723	10.0082	4.19807	8.28366	3.56771	3.5155	2.19137	2.47101	4.29978	3.48965	1.82382	1.58737	2.52697
G17736	G17736	0.940686	2.37852	2.06236	1.2301	1.7361	30.6336	0.894572	1.90401	2.49001	1.10562	0.534923	0
G17737	G17737	0	0.476135	0	0	0	0	0	0	0	0.193058	0	14.043
G17739	G17739	0.443055	0.375965	0.429032	0.59658	0.734552	0.500212	0.892989	0.617585	0.444602	0.0602704	0.332758	0.275749
G17743	G17743	1.36252	0.963081	1.32503	0.442741	1.6089	1.29389	0.592223	0.397246	1.37004	0.217479	0	0
G17758	G17758	0.32196	0.795805	0.5804	0.0718476	0.316526	0.371316	0.182641	0.139238	0.225376	0.178342	0.0728971	0.0442858
G17768	G17768	2.61822	1.76792	1.89943	2.63084	5.28097	3.32316	3.97204	3.37855	4.93402	1.86186	1.45071	3.00465
G17776	G17776	2.20106	1.51069	1.9816	0.482337	0.91705	1.22016	0.661183	1.07842	0.99281	1.15249	1.06733	1.23261
G17777	G17777	4.34444	1.82557	2.0279	1.2916	1.42903	0.712235	0.39131	0.512237	0.61426	0.316925	0.989079	0.6235
G17794	G17794	4.50154	1.12736	3.75532	3.07638	5.85321	1.18302	10.6391	7.42978	5.94778	4.98797	1.69369	6.9346
G178	G178	0.274467	1.18586	1.45141	5.16004	0.900886	0.0141986	6.81419	2.89873	6.97507	2.4138e-05	0.00084467	0
G17803	G17803	19.7998	16.7509	16.3295	12.9918	19.4343	14.664	21.6369	19.9188	20.3107	18.0065	14.7191	23.6545
G17807	G17807	99.2665	97.4765	105.009	123.732	122.841	90.1343	174.582	161.254	158.885	172.6	165.284	144.763
G17811	G17811	0.191963	0.976767	0	0	0	0	0	0	0	0	0	0
G17829	G17829	2.21021	3.81866	2.12274	0.596198	1.39343	1.25175	0.302941	1.06269	1.22863	0.220356	0.449431	0.723837
G17830	G17830	17.7857	18.9517	20.8043	10.3938	15.1599	10.2123	10.2491	10.1181	10.6256	5.24418	4.61035	7.04251
G17837	G17837	31.536	50.1905	33.9037	166.507	92.5184	57.7492	179.354	119.86	208.273	247.06	158.527	248.656
G17839	G17839	2.54899	4.12371	2.99494	7.83467	14.5545	14.0432	18.1578	10.2155	12.7676	4.04361	4.03998	4.30808
G17842	G17842	4.82368	5.70014	4.67653	0.0861681	0.171629	0.0814684	0.262018	0.0863771	0	0	0	0.106807
G17858	G17858	4.37338	2.5194	2.97103	0.172975	0.77133	0.57511	0.350806	0.353584	1.51294	0.26439	0.176839	0.652294
G17861	G17861	17.3959	14.5089	16.4417	4.81007	6.7057	4.59797	6.01916	3.27768	5.14596	2.75026	3.68992	3.28182
G17866	G17866	13.0131	13.5276	14.6702	9.7617	11.6411	9.08466	14.3616	11.9297	8.77805	6.79573	7.50802	8.54392
G17869	G17869	1.57652	1.18505	1.06556	0.425997	1.24687	0.965771	0.866929	1.35388	1.05551	0.301821	0.386916	0.550018
G17871	G17871	1.774	1.99275	1.07061	0.527814	0.472373	0.240379	0.319387	0.101891	0.776317	0.102542	0.211433	0.159119
G17878	G17878	3.65664	3.58154	3.5085	3.12561	3.60526	3.25074	3.4925	2.00035	2.94892	1.47898	1.42359	1.6914
G1788	G1788	0.170641	0.278981	0.39738	2.49114	2.392	2.12954	4.07627	3.3528	3.75317	0.335651	0.339184	0.414779
G17897	G17897	0.254186	0.224109	0.348951	0.197613	0.318007	0.255216	0.599832	0.465172	0.590978	0.701638	0.450632	0.0872504
G1790	G1790	51.9837	44.9189	64.9478	32.3139	55.1629	41.7909	46.2932	10.9503	45.4753	39.9307	50.905	54.1841
G17908	G17908	0.289798	0.446064	0.43822	1.2499	0.226014	0.271606	0.87075	0.289852	0.387326	2.02651	3.53315	0.930166
G17915	G17915	3.25182	3.00855	1.41789	0	0.172155	0	0.0685662	0	0.0628104	0	0	0
G17917	G17917	69.9131	93.6569	69.8971	95.2855	51.6067	62.5124	57.956	26.7736	60.8453	17.9417	17.1574	17.051
G17919	G17919	1.13838	0.528119	1.35628	0.58988	0.233349	0.336489	0	0.119193	0	0	0	0
G17920	G17920	0.34751	0.40364	0.539941	0.180151	0.0552383	0.128844	0.15738	0.114895	0.103527	0.0424492	0.0868114	0.105239
G17921	G17921	0.251324	0.138117	0.118449	0.0624647	0.184554	0	0.88725	1.10465	2.15861	0	0.063074	0.999913
G17928	G17928	4.18171	2.57248	2.52034	2.12412	1.78496	2.24499	1.25075	2.33429	2.07635	1.20236	2.53945	2.73255
G17929	G17929	0.887331	0.812491	0.80218	1.22933	1.21173	0.794345	0.90801	0.807929	0.948883	1.10422	0.647183	0.948255
G1793	G1793	2.33543	2.12012	1.99041	0.862625	1.08526	0.679222	0.837433	0.524423	0.893075	0.217792	0.305864	0.197006
G17930	G17930	0.506592	0.452858	0.360511	0.878243	0.849846	0.674918	0.610657	1.42103	0.893951	0.716902	0.643485	0.445351
G17934	G17934	2.814	1.17014	2.20861	1.06139	2.32272	0.438321	0.59412	3.45907	0.616551	2.76775	1.39473	1.13645
G17937	G17937	0.0913432	0.13281	0.142694	1.75195	2.45556	2.04656	4.03976	1.54465	3.16686	1.27239	1.1186	0.916323
G17940	G17940	4.05967	8.35954	4.90586	5.91819	2.88438	4.69082	3.33048	1.38304	2.92909	2.09478	2.5666	3.92625
G17944	G17944	1.63473	1.45974	0.676578	0.756699	2.3054	1.30207	1.25077	2.05357	1.07835	1.06849	0.436568	0.82877
G17945	G17945	0.436146	0	0.161767	0	0	1.12336	1.00279	0	0.556833	0	0.456134	0.52364
G17946	G17946	10.1786	9.36159	11.5469	4.03242	3.78678	4.38959	3.94594	2.67524	2.98244	2.14849	1.67504	1.81823
G17956	G17956	1.55686	2.08946	0.633206	3.04854	4.89849	2.81246	5.79354	4.91911	4.12149	3.99652	2.22313	1.01764
G17965	G17965	6.23575	0.969835	1.85212	1.24447	1.92893	0.73865	2.01336	1.72234	1.2753	0.375183	0.260393	0.912236
G17967	G17967	4.77063	5.39301	3.9201	7.23395	7.7433	6.24814	5.1981	5.99652	3.28417	5.88871	1.09368	4.62006
G17968	G17968	0.257962	0.274902	0.123555	0.490518	0.323243	0.651046	0	0.19549	0.171117	0	0.182334	0.482208
G17974	G17974	1.73157	1.34832	1.11366	1.67289	1.50569	1.14132	0.452131	0.914279	2.15973	0.543526	0.323056	1.26072
G17997	G17997	0.487781	0.371419	0.232566	0.100198	0.716142	0	0.192017	0.637424	0.313051	0.23753	0	0.181267
G17998	G17998	1.42451	0.787823	0.595363	0.350049	0.814494	0.470771	0.543261	0.522848	0.605313	0.171447	0.0471809	0.290038
G18000	G18000	3.83652	3.36925	2.84125	1.88173	1.51378	0.798972	1.01003	1.6661	0.893889	0.69079	1.16139	2.63898
G18002	G18002	16.4392	18.6773	10.4254	11.1462	17.1569	18.2196	9.37822	7.52875	8.81152	12.7453	10.627	11.4211
G18003	G18003	0.603651	0.609788	0.424409	0.248174	1.12582	0.233715	0.25177	0.0966073	0.363947	0	0.203484	0.368546
G18005	G18005	8.05533	9.44823	8.45002	1.56519	0.389846	0	0.381875	0	0	0	0	0
G18010	G18010	1.1542	0.79978	1.12457	1.50414	0.402375	0.367146	0.244026	0.388282	0.420005	0.136134	0.434777	0.368082
G18014	G18014	17.3311	14.4465	9.43788	6.49863	6.21319	10.7796	7.33272	4.81411	8.14071	3.0796	1.86026	8.71959
G18019	G18019	2.34526	1.42838	4.06351	1.6983	1.78792	2.06166	2.82367	1.87138	2.96924	3.98833	2.346	0.780777
G18024	G18024	16.5468	15.7085	15.1957	13.164	9.47926	6.7995	8.31322	6.90543	6.78955	7.24514	7.34481	5.56374
G1803	G1803	2.61709	1.79278	2.41538	2.62218	3.66286	2.68037	0.987185	2.06895	2.1422	0.770927	0.604931	0.715196
G18037	G18037	1.08951	1.10794	1.78126	2.7658	1.53642	2.84764	2.68909	1.8094	1.76748	1.3924	0.541933	1.98727
G18038	G18038	0.520993	0.647432	0	0.40933	0	0	0	0.244642	0.608947	0	0.0633963	0
G18039	G18039	6.28492	6.50493	7.67057	20.9388	17.7951	15.655	18.5651	14.7996	6.81622	8.68204	7.60215	13.8392
G18043	G18043	0.541945	0.732825	0.634063	0.164204	0.576834	0.542996	0.668642	0.082802	0.117465	0.34535	0.311943	0.584655
G18045	G18045	0	1.24479	1.0138	1.71266	2.83493	0.519799	0.549356	3.08316	0.587429	0.545141	1.503	1.29035
G18049	G18049	1.32695	4.52763	0.600765	1.69012	0.564676	1.48779	2.25073	0.862539	0.945077	0.38493	0.0541373	0.784579
G18052	G18052	2.45099	2.00791	1.52675	2.81023	2.4866	1.09827	1.67907	1.21832	1.81292	0.898371	0.582916	1.61793
G18056	G18056	8.34083	8.40717	5.83047	8.82858	9.35491	7.72582	14.1177	9.48458	8.87179	3.47237	4.03478	4.99344
G1806	G1806	24.3715	17.8123	15.0711	17.9717	23.1526	12.317	11.8079	17.4291	40.5707	27.8472	29.8075	33.1747
G18061	G18061	3.84901	3.38739	3.76194	7.25192	7.49487	4.78282	7.50887	5.68944	7.11301	10.5842	7.37199	11.4511
G18062	G18062	0.59554	0.59746	0.356954	4.63722	2.20768	3.58564	3.1794	3.55751	7.09272	10.0134	2.02495	4.67788
G18063	G18063	3.76264	3.6944	4.01784	5.09419	5.56643	3.76496	5.83744	4.52712	6.54161	2.62171	2.55566	6.05933
G18064	G18064	1.74389	2.12093	1.765	0.887008	1.9364	1.39452	1.25159	1.26264	0.978547	0.462063	0.899594	1.25084
G18065	G18065	2.94409	2.63582	2.97331	0.467647	0.73151	0.552772	0.458363	1.65801	1.02997	1.06491	0.326174	0.166665
G18094	G18094	0	0	0.787127	0	0.268282	0	1.23892	0.106835	0	0.122662	0	0.282306
G18097	G18097	0.106336	0.234395	0.352696	0	0.20795	0.0998663	0.107387	0	0.749947	0	0.161933	0.785448
G18104	G18104	0	0.858544	0.196941	0.311399	0.814508	0.0977319	1.42321	0.350639	0.478026	0.309232	0.36682	0.0638471
G1811	G1811	0	0	0.05907	0.122363	0	0	0.188902	0.186879	0.470149	0.186857	0.69167	0
G18116	G18116	2.85168	3.12924	2.44675	5.87258	5.2991	4.61945	4.70953	5.15795	5.9015	2.54916	3.17882	2.84689
G18122	G18122	0.207316	0.569593	0.341758	0.358482	0.0504596	0.192893	0.104119	0.148575	0.107536	0.1015	0.05201	0
G18126	G18126	1.89764	0.455429	1.14689	0.616392	0.203786	0.569714	0	0.761637	0.202252	0.5938	0.196102	0.242591
G1813	G1813	0.12164	0.271023	0.0387963	0.525782	0.240104	0.269199	0.206619	0.204816	0.577732	0.327324	0.416228	0.455515
G18151	G18151	5.90783	5.58559	5.71403	5.68711	6.26268	5.79283	5.34777	5.71095	7.72214	5.02175	6.13826	7.97955
G18162	G18162	0	0.299711	0	0.180802	0.532452	0.542341	0.588974	0.566826	0.828775	0.223812	0.229481	0.333202
G18164	G18164	1.80747	2.32574	1.8678	1.21844	1.83338	1.89886	1.84199	1.80352	2.33205	0.00792906	0.398142	1.531
G18165	G18165	0	0	0	0.145255	0	0	0	0	0	1.02846	0.233387	0
G18168	G18168	44.4936	52.2139	52.5054	62.3706	94.9017	121.569	75.5838	38.058	62.0674	25.3498	34.014	32.8487
G18169	G18169	0.877399	1.16444	0.767838	0.512806	0.96718	1.7956	0.530691	1.30496	1.05384	0.406253	0.395328	0.462452
G18173	G18173	0.968614	0.83543	0.947982	1.31277	1.03271	0.872015	0.954371	0.656316	0.773	0.581217	0.626954	0.869786
G18187	G18187	2.90882	2.74073	2.72358	2.73093	4.11646	4.09215	4.90507	3.49288	6.8174	2.55007	1.90028	2.49568
G18198	G18198	1.75836	3.40557	4.72602	6.4544	6.05889	4.05001	8.92575	6.75595	10.0047	11.0494	8.50801	15.1051
G1820	G1820	23.7638	27.4778	25.3238	17.8332	31.2721	26.8967	7.29253	8.54615	30.285	6.26377	6.62825	4.36546
G18200	G18200	0.978245	1.22892	0.612787	0.525035	1.3626	0.573697	0.652783	0.276644	1.04646	0.59368	1.17129	0.656447
G18202	G18202	0.208576	0.942842	0.566026	0.334653	0.101977	0.254609	0.387366	0.378391	0	0.760801	0.690654	1.01487
G18213	G18213	12.337	11.0147	9.56696	8.1617	16.0825	9.98901	19.0704	14.637	19.6003	3.41165	4.8504	5.17789
G18215	G18215	50.5777	46.4572	43.5424	34.7329	33.7157	26.2526	32.0566	27.2105	20.2468	18.3989	22.8831	13.6035
G18219	G18219	2.4427	1.94256	1.90712	3.24032	1.77808	1.81999	2.06738	1.63822	3.35582	3.15151	3.61858	2.20823
G18221	G18221	3.97804	4.68842	7.34806	4.8018	4.6494	2.36931	3.24295	5.38502	0.915694	5.5077	9.61787	2.6581
G18222	G18222	0.405599	0.375649	0.28977	37.2677	26.1787	18.604	21.5467	21.34	31.7846	45.709	72.7744	34.7295
G18227	G18227	15.0472	14.7765	13.0995	4.32606	7.35219	4.72627	7.6149	5.18145	4.98742	4.87781	2.75256	5.56467
G18236	G18236	1.42934	0.656557	0.4673	0.178528	0.378655	0.291917	0.365511	0.361829	0.44902	0.10406	0.398081	0.224446
G18237	G18237	0.157089	0	0.41822	0	0	0.138969	0	0	0	0	0.145754	0
G18238	G18238	0.402172	0.70066	0.34351	0.0371199	0.0333091	0.0469248	0.0294883	0.00555993	0.0701929	0	0.0140546	0.0145721
G18244	G18244	4.85135	4.09722	4.18643	0.100607	0.108013	0.0605618	0.077947	0.0519553	0.159842	0.0636593	0.0404949	0.0656317
G1825	G1825	10.5413	14.3268	16.5404	6.32354	11.0134	8.7646	10.0057	7.68633	9.4722	8.81077	7.24508	8.93217
G18250	G18250	9.94279	8.55444	10.8997	2.69535	2.92982	3.92259	1.9241	3.37981	3.69679	3.13801	4.72586	3.17357
G18314	G18314	7.09715	8.57812	4.04656	0.0347015	0.13548	0.185815	0.0534022	0.43419	0.0664859	0.196895	0.160837	0.121674
G18318	G18318	1.14597	1.36698	0.546144	0.262189	0.732583	0.704491	0.223315	0.0436527	0.673929	0.970405	0.76428	0.765306
G18340	G18340	0.114404	0.0846577	0.0363792	0.153422	0	0.0360614	0.0777104	0	0.700084	0	3.48526	1.21917
G18343	G18343	0.449405	0.0848575	0.22532	0.555331	0.578669	0.744115	0.346597	1.71734	0.659636	0.649056	0.15961	0.24143
G18348	G18348	4.50304	5.15536	3.00649	0.146576	0.366936	0.596379	0.117693	0.313978	0.259535	0.0370908	0.0656689	0.0614832
G18355	G18355	2.7546	3.2689	3.74833	0.696747	1.66468	0.896278	0.920289	0.519644	1.51123	0.48345	0.548367	0.818545
G1836	G1836	1.68006	1.28856	1.24339	0.860074	1.05134	1.20903	1.01476	0.535066	0.744151	0.258534	1.02354	0.197869
G18364	G18364	2.51371	2.68142	1.84031	0.422402	1.15215	1.32076	0.21726	3.16791	2.53491	0.210102	0.203993	1.00998
G18369	G18369	2.33567	2.46371	3.00929	4.31766	5.69606	4.85526	4.05983	5.3791	5.12169	3.02327	2.29184	1.92155
G18371	G18371	2.48217	0.145336	0.106233	0.0237071	0.132392	0.190506	0.60052	0.129058	0.234834	0	0	0.0180982
G18377	G18377	0.485385	0.740037	0.458178	2.49794	3.40997	1.90517	8.77917	0.62447	3.826	1.62516	3.78541	4.749
G18396	G18396	0.165537	0.291202	0	0.476136	0.528133	0.0788219	0.475934	0.0542812	0.198804	0.520772	4.59171	2.01343
G18397	G18397	0.126228	0	0.338602	0.809867	0.321807	0.226488	0.422659	0.473491	1.28625	0.883109	6.57064	0.521443
G18402	G18402	3.05377	9.20299	3.97579	9.23917	8.81052	13.8116	20.217	13.5213	19.5523	11.1443	13.9301	19.8223
G18413	G18413	27.5028	31.9226	30.6513	11.7728	12.7434	10.8979	16.0611	12.1243	11.508	7.30493	6.50956	6.4987
G18415	G18415	12.5553	20.8334	14.2001	11.2112	12.7634	8.485	17.5968	13.651	9.83217	6.83066	4.20329	3.20556
G18424	G18424	1.11924	0.89307	1.44337	2.59089	2.94299	5.07365	3.97559	3.67094	1.53853	0.635699	0.766715	0.308891
G18428	G18428	3.4108	4.3844	2.25663	0.938269	1.19018	1.50908	1.06239	0.540085	1.62638	1.31148	0.747779	1.13659
G18429	G18429	8.85062	11.3775	4.9169	5.08999	5.71929	6.55382	7.45778	6.86775	4.74151	6.2635	3.02517	5.206
G18434	G18434	1.56422	1.02374	1.96604	0.904668	1.59974	1.05304	1.61775	0.747509	1.70299	0.269796	0.196154	0.111448
G18440	G18440	23.2994	18.7583	18.7432	11.8138	8.79681	9.09513	9.36041	10.5954	7.54107	10.3717	8.35763	11.0453
G18452	G18452	13.2728	17.1214	11.0683	11.6982	13.1679	9.40464	19.9609	2.4753	18.7235	8.8968	7.63149	10.9055
G18453	G18453	1.3069	1.34928	1.37396	0.280109	0.399089	0.265946	0.31742	0.617324	0.86252	0.375957	0.545803	0.271412
G18456	G18456	0.907798	0.625458	1.12399	0.222902	0.0554468	0	0	0.0564768	0.123731	0	0	0.069869
G18457	G18457	0.495525	0.109058	0.0465275	0.146493	0	0	0	0	0	0	0	0
G18462	G18462	1.19856	3.28098	1.04337	0.220572	0.505272	0.27634	0.130843	0.341463	0.263521	0.557869	0.525151	0.209179
G18464	G18464	1.7698	1.77943	2.03527	0.749807	1.16295	0.747545	1.24286	0.784027	1.90273	0.546138	1.32951	1.61166
G18480	G18480	0.349376	0.209727	0.120116	0.174781	0.0305846	0.164612	0.14273	0.0629446	0.0679982	0.0945544	0.0488085	0.0589092
G18482	G18482	0.394253	0.301339	0.989114	0.118465	0.21642	0.349447	0.24277	0.197318	0.624448	0	0	0.273134
G18488	G18488	5.05805	7.96596	7.45137	0.600666	0.296453	0.267334	0.250585	0.241553	0.693072	0.452835	0.444788	0.304758
G18492	G18492	6.0743	9.77538	8.94657	18.0538	9.40138	3.45167	0.160244	5.29095	7.40456	6.02228	6.17316	5.09824
G18499	G18499	0.248263	0.974121	0.38319	0.499299	0.431232	0.584547	1.1869	0.450054	1.45642	0.945244	0.468346	1.49129
G18500	G18500	1.82881	1.9637	1.30839	1.82076	1.84987	2.46464	1.19668	1.82993	1.36204	1.78082	1.30645	2.27149
G18504	G18504	0.648568	0.524675	0.510015	0.644668	0.750324	0.94998	0.1744	0.547647	0.616374	0.483234	0.450962	0.117773
G18505	G18505	1.69997	1.22166	1.22699	1.74163	2.35464	0.995058	1.12882	0.901056	1.48575	0.661653	1.04432	1.17306
G18510	G18510	1.24761	2.08615	1.25032	1.86024	1.52635	1.03999	2.11605	0.330015	2.26045	0.44504	1.22154	2.03458
G18512	G18512	1.50113	0.644171	0.995361	0.24127	0.524979	0.14915	0.124183	0.119139	1.07499	0	0.290416	0.403551
G18516	G18516	2.99213	1.79778	2.22618	0.382257	0.377978	0.0404733	0.346	0.423353	0.51567	0	0.219544	0.21261
G18518	G18518	2.05131	1.78812	1.20482	0	0.158332	0.603709	0.161458	0.159559	0.545216	0	0	0
G18519	G18519	2.34115	4.38625	1.75852	3.28467	2.03743	1.33205	2.62099	0.884228	3.28012	1.96714	0.797098	1.21881
G18521	G18521	0.756474	0	0.213253	6.88071	1.15078	0.21463	1.15019	1.27828	0.244819	2.73315	2.60356	4.13177
G18522	G18522	0.212457	0.186922	0.119891	1.88138	0.45841	0.0785142	0.426052	0.192517	0.40478	1.46334	1.09822	2.5571
G18527	G18527	0.262098	0	0.316741	0	0	0.222176	0	0	0.708438	0	0	0.283625
G18532	G18532	0	0.841756	0	2.30087	1.14577	0.702853	0.748911	2.46988	0	1.1097	0	0.442564
G18535	G18535	0.50729	0.100474	0.13318	0.589339	0.317171	0.139869	0.0460357	0.136217	0.245068	0.0501713	0.282906	0.28609
G18538	G18538	39.0962	25.5649	32.1207	17.5818	21.2142	22.9365	26.6749	21.4493	29.9504	13.6655	19.8156	26.0111
G18539	G18539	0.456577	0.408088	0.678344	0.0538041	0.053262	0.0129059	0.0415951	0.0137519	0.0303194	0	0	0
G18563	G18563	4.71638	5.55515	4.8568	6.00072	5.70737	5.07388	4.9438	4.21381	6.61976	3.9171	3.52622	4.24229
G18570	G18570	0.394903	0.22114	0.169481	0.286237	0.240315	0.4185	0.337907	0.221136	0.449336	2.48919	2.96107	6.97528
G18572	G18572	117.802	109.102	108.852	110.218	53.8223	76.5356	72.0535	24.0453	56.805	96.5809	182.346	169.396
G18586	G18586	0.186232	0.338473	0.703957	0.385722	0.719512	0.590418	0.501554	1.0652	0	0.388368	0	0.24866
G18598	G18598	0.356194	0.343545	0.146839	0.238468	0.595104	0.143991	0.115013	0.195765	0.0946127	0.0676547	0.173906	0.504012
G18603	G18603	182.755	261.59	241.64	649.788	731.937	652.681	596.423	559.829	732.705	692.639	657.479	607.195
G1861	G1861	4.05291	4.68702	4.34768	4.75697	9.01267	6.12881	9.42338	10.1224	7.67124	3.62649	2.61585	3.56841
G18620	G18620	0.168978	0.132237	0.103641	0.607275	0.794003	0.767588	0.774926	0.666653	0.775306	0.789893	0.533837	0.586473
G18623	G18623	45.8195	33.7715	42.3626	18.9041	13.1837	14.4001	15.9082	10.8784	21.2126	12.7165	9.69887	13.7238
G18624	G18624	2.47216	1.12625	1.39936	0	0.091522	0	0	0	0	0	0	0
G18628	G18628	1.79379	2.01798	1.79489	1.0816	1.35699	0.254765	4.76161	6.58758	3.55536	1.25402	0.314122	0.903972
G18631	G18631	0.723229	0.700406	1.33393	0.413554	0.281537	0.122258	0.264136	0.286187	0.21399	0.0144463	0.074033	0.0179085
G18641	G18641	3.5257	2.78837	1.84032	4.11382	2.60327	2.48842	2.53981	1.61252	1.26115	0.419532	0.434763	0.218359
G18642	G18642	13.1285	5.05053	7.59909	9.20346	11.4577	8.08281	4.11901	7.40963	2.41533	4.43881	2.44317	0.442564
G18643	G18643	1.1947	0.523379	0.280252	0.993567	1.70648	0.645938	0.818061	0.601216	0.905415	0.781933	0	0
G18645	G18645	1.26322	0.942984	0.319133	1.22964	2.22956	0.476453	2.38493	0.599617	0.312158	0	0.165954	0
G18646	G18646	0.14942	1.38169	0.376767	2.52179	3.5402	1.13913	0.677762	1.43607	0.275539	0	0.708872	0.389467
G18652	G18652	0.935711	1.82833	1.25227	0.924926	1.51544	0.278023	1.22927	1.43364	2.0404	1.31483	0.889534	1.62943
G18657	G18657	0.599036	0.543649	0.582411	0	0.883077	0	0	0	0	0	0	0
G1866	G1866	2.61305	2.13209	2.35746	1.54177	1.48275	1.12629	1.15979	1.0435	1.04164	1.06503	1.29558	0.935902
G18660	G18660	14.2913	33.0884	23.6581	4.82574	12.54	13.7037	11.9343	7.42059	9.35457	1.75859	4.45181	3.93102
G18661	G18661	0.785308	1.14141	0.487798	0.943637	0.931963	0.727131	1.22116	0.840887	1.20579	0.427988	0.866402	1.69101
G18666	G18666	0.492773	0.540175	0.309572	0.549641	0.354996	0.433836	0.560008	0.422565	0.524922	0.219483	0.732997	0.672981
G18671	G18671	0.828285	0.679912	0.564332	0.584184	0.652385	0.484697	0.549062	0.562576	0.533363	0.359044	0.513408	0.634774
G18675	G18675	2.18319	1.40327	1.62764	1.23442	1.81005	1.25771	1.37165	1.00547	1.27443	0.578552	0.659982	0.635287
G18676	G18676	3.59245	2.81036	2.61607	2.43697	1.29933	0.832809	1.80381	1.32031	1.51636	0.404163	1.03993	1.03074
G18678	G18678	9.30531	9.27359	7.94372	4.73475	6.28674	5.60373	6.23334	6.04594	7.32335	4.4885	6.12835	10.6136
G18679	G18679	0.999195	1.17762	0.99194	1.01829	2.58732	0.887871	1.34935	0.938562	0.921728	0.247216	0.737334	0.699214
G18694	G18694	0.829791	0.588689	1.11311	0.963787	0.898204	1.57825	0.984641	0.368984	1.02778	1.4103	0.258465	1.15508
G18707	G18707	0.25628	0.772169	0.593581	0.367003	0.651294	1.35609	1.79297	1.87667	0.993094	2.39398	0.522841	0.82692
G18751	G18751	1.47609	1.29387	1.33086	0.122295	0.220907	0.112416	0	0.19953	0.542394	0.548279	0.136778	0.503585
G1876	G1876	117.49	103.406	79.799	114.683	95.691	136.595	101.083	107.994	76.1257	123.637	53.5176	76.4615
G18772	G18772	0.789759	0.688528	1.25048	1.0033	0.687303	0.655063	0.471946	0.382353	0.336289	0.466431	0.551976	0.862226
G18775	G18775	5.67993	6.0235	5.04579	2.63898	3.35976	2.82453	2.73838	2.79011	3.45369	1.81649	1.99164	2.36269
G18777	G18777	0.941933	1.45646	1.0906	0.0645808	0.0448584	0	0.0826681	0.0134616	0.0162426	0.0818431	0.0671904	0
G18802	G18802	0.244514	0	0.108742	0.166643	0.269441	0.290719	0.0563554	0.114571	0	0.329662	0.271533	0.201844
G18803	G18803	0.0666141	0.0851054	0.0964764	0.496929	0.581846	0.365899	0.0444061	0.100722	0.087425	2.17705	0.316584	0.236776
G18810	G18810	20.9241	11.7079	13.1279	12.6079	9.98803	5.66818	9.42281	3.90355	13.5776	11.119	9.26148	16.0809
G18811	G18811	1.2398	1.15384	1.00879	0	0.448665	0.447851	0.334564	0.519186	0.44977	0	0	0.644289
G18812	G18812	7.2733	3.19166	3.98052	0	0	2.4257	1.45639	1.22082	1.13588	0.76423	1.84056	0.920493
G18818	G18818	1.71812	1.99771	1.31278	0.305073	0.262777	0.251594	0.0777213	0.112159	0.080319	0.189932	0.0390128	0.0470015
G18827	G18827	0.609799	0.678995	0.583997	1.59185	0.770567	0.709607	1.14208	0.615199	1.37955	0.61725	0.454183	0.806623
G18834	G18834	0.239404	0.0655529	0.0563015	0	0.0582161	0	0.180678	0.871329	0.190092	0.0590701	0.0600659	0.219877
G18836	G18836	1.58293	1.87392	2.53825	1.63936	1.07786	0.816568	1.11483	1.52534	1.04041	1.27773	2.06968	2.36777
G18837	G18837	2.00286	0.650503	1.29062	0.086395	0.0213597	0.165061	0.24325	0.175301	0.287565	0.0878321	0.336273	0.190299
G18853	G18853	1.43077	1.13942	1.4911	4.44096	4.57682	2.4911	8.4452	1.1072	6.61928	1.81038	0.401647	1.64584
G18854	G18854	1.53303	1.97032	1.87909	3.42343	4.01491	4.36753	4.29728	3.32466	5.69103	2.21541	2.30527	2.03927
G18859	G18859	1.63676	1.23864	1.745	0.243429	0.653289	0.337689	0.16235	0.138246	0.15255	0.0247848	0	0.0615961
G18877	G18877	14.4072	13.7696	9.06806	12.489	12.355	6.61553	15.6456	10.044	16.2584	3.16991	4.25458	5.09648
G18881	G18881	1.21057	0.476238	0.541639	1.01829	2.27167	0.948511	4.8355	1.49889	7.92267	0.987313	0.420125	0.693933
G18887	G18887	108.809	87.0556	87.8474	89.3703	117.675	108.473	103.109	113.576	89.1318	76.172	96.0082	94.1875
G18895	G18895	9.7438	8.59841	4.29776	7.26559	1.20405	3.31216	1.74423	0	3.10193	1.15491	1.58923	5.46538
G18898	G18898	1.54931	23.2829	2.19767	10.7169	3.10265	4.82431	8.56185	7.98907	10.4627	9.1617	7.88772	19.109
G189	G189	14.6252	15.7751	14.9774	6.85385	8.87362	4.86617	7.67515	6.20369	8.28059	3.23768	2.07006	3.62879
G18920	G18920	5.90505	5.64368	5.1333	8.40541	12.5768	8.34692	9.78341	10.4529	14.6483	2.16646	2.34549	2.47205
G18922	G18922	70.5847	59.2023	60.0694	100.683	117.524	84.5281	189.13	127.24	130.08	49.3188	63.8754	56.7847
G18925	G18925	0.722276	0.666256	0.431446	0.23266	0.537813	0.198923	0.253091	0.0603662	0.682906	0.149207	0.274628	0.256186
G18935	G18935	10.9524	8.99038	8.74368	10.9679	13.798	11.7627	17.8379	17.3862	11.7827	3.78781	7.79881	4.63115
G18942	G18942	0.738604	0.731875	0.692436	2.1494	1.29195	1.3648	1.59901	0.779996	1.82266	1.12831	1.01151	1.59052
G18944	G18944	0.17441	0	0.0413686	0.473943	0.854206	0.532675	0.309343	0.688491	0.656779	0.217661	0.75686	0.486149
G18946	G18946	0.465537	0.49454	0.637159	0.18513	0.353585	0.563265	0.236079	0.631143	1.08577	0.431432	0.279286	0.233261
G18948	G18948	3.97401	3.0549	2.61336	1.65467	2.20241	2.36895	2.14645	0.682144	2.1048	0.943558	1.24973	1.17462
G18951	G18951	2.19502	3.47738	2.37543	14.4582	13.3327	15.77	9.76147	11.0024	8.6213	12.2037	5.12617	12.5211
G18957	G18957	1.72011	1.13895	1.5886	0.40677	0.174037	2.00686	3.27829	1.70539	1.79483	2.21165	0.425142	0.979989
G18962	G18962	33.2854	29.7216	35.8837	13.2947	19.7748	19.51	14.8863	16.3057	10.3696	6.64677	6.48884	5.04775
G18965	G18965	5.42813	7.33873	2.94214	0.481385	0.316609	0.153502	0	0	0.516115	0	0.323691	0.193525
G18966	G18966	18.9841	19.0278	20.2216	26.4926	21.9743	18.8796	25.3189	21.6409	24.0143	13.7994	17.0357	19.1447
G18986	G18986	0.349332	0.792161	0.384354	0.251633	0.449009	0.0904614	0	0.697887	0.870688	0.203083	0.316709	0.24823
G18987	G18987	0.161522	0.16152	0	0.0718481	0.0573089	0.301327	0.552281	0.226831	0.416648	0.318461	0.326914	0.33415
G19011	G19011	24.5226	13.9165	14.6296	21.7581	24.2598	21.9462	16.733	19.7471	21.9973	30.1929	25.9528	27.8452
G19016	G19016	3.85547	3.6426	4.02098	5.74817	3.83876	2.81865	5.67603	0.966871	5.1404	4.54239	2.69777	1.94914
G19017	G19017	0.31641	1.00312	0.344155	0.135446	0.0446234	0.0425752	0	0.0442015	0	0	0	0.0558093
G19042	G19042	0.0682866	0.050938	0	0.387901	0.740948	0.216008	0.651577	0.0450133	0.0721259	0	0	0
G19047	G19047	68.0143	56.9769	76.3847	90.9902	87.5355	93.503	67.2112	81.8329	117.716	124.255	177.149	133.756
G1905	G1905	86.7142	81.4827	104.436	44.9255	51.8237	44.4833	41.4213	34.5324	38.234	20.6846	19.8257	19.5577
G19059	G19059	2.27257	3.13694	2.29822	2.64835	2.56883	2.43091	2.25012	2.02949	2.36414	1.23024	1.58929	1.95866
G19069	G19069	0.475126	1.03125	0.381888	4.06175	5.67159	3.61042	5.21953	4.53126	5.38971	1.82766	2.4772	2.1016
G19075	G19075	2.94126	2.12504	1.87282	0.570436	0.595724	0.609046	0.375067	0.325046	0.672526	0.325102	0.302819	0.292151
G19093	G19093	9.92095	8.29851	8.06522	2.33849	2.0291	1.87609	2.20453	2.11572	4.59429	0.715605	1.08112	0.844438
G19107	G19107	4.86359	5.39826	5.69914	12.8389	7.59762	7.70016	15.8053	6.55658	14.3183	10.3333	7.85544	14.8963
G19110	G19110	5.0117	4.29694	6.79207	3.47067	3.63448	5.35583	2.63512	4.28948	3.70174	1.47569	2.57999	3.02363
G19111	G19111	3.83783	3.45931	3.62848	2.77111	3.54215	3.45037	3.30324	2.33755	3.46991	2.0076	2.22797	2.6081
G19114	G19114	0.844351	0.326024	0.0559834	0.117875	3.59494	4.20266	0.238846	0.0571544	4.43992	0.058771	0	0.251586
G19116	G19116	0.799919	2.27251	0.832104	0.153769	0.336546	0.143717	0.269237	0.465541	0.117909	0.112571	0.116209	0.325747
G19119	G19119	41.7708	38.6948	38.4514	50.0731	54.9394	48.5218	35.1879	41.1282	35.9548	33.6331	32.962	36.9067
G1912	G1912	0.320866	1.03067	0.755148	1.5823	0.264432	0.280816	0.146999	0.608617	0.695194	0.253206	0.190017	0.495865
G19127	G19127	0.288513	0.723454	0.264303	1.49876	0.923079	0.700348	1.70123	1.5123	2.18119	0.642706	0.656282	1.59068
G19128	G19128	0.361006	0.427539	0.281392	0.838647	0.713247	0.469179	0.458684	0.768784	1.02173	0.450864	0.347793	0.668143
G19132	G19132	5.04198	4.59982	7.13588	9.22321	5.46153	6.58327	9.54657	6.95236	8.92704	6.36787	2.99094	4.76233
G19145	G19145	2.53685	2.58865	2.59624	2.38804	2.09282	2.16249	1.67292	1.94674	1.44704	1.15234	1.01984	1.21249
G19152	G19152	0.330618	0.18092	0.568621	0.219101	0.269619	0.359326	0.276778	0.366887	0.904136	0.45845	0.383806	0.26718
G19157	G19157	0.681372	0.48485	0.567149	0.684709	1.00517	0.872084	0.530522	0.503765	0.997919	1.05492	1.1735	1.07798
G19166	G19166	1.93418	1.70966	1.26953	1.33574	2.6528	1.63296	2.12557	2.12757	2.07041	0.816606	0.749699	0.982553
G1917	G1917	0.473424	0.204633	0.520938	0	0.0907543	0	0	0.0883222	0.188195	0	0	0.11175
G19173	G19173	1.62479	0.570237	1.38427	3.43104	1.84205	0.916233	2.72676	2.54634	1.10462	2.14367	1.04411	1.30734
G19185	G19185	7.99415	5.68503	8.54822	7.55627	5.26988	5.42804	5.28883	6.19817	6.79221	4.51314	4.94108	4.67087
G19187	G19187	2.37133	2.62269	0.954922	0.030537	2.15025	2.44737	0.94359	1.95759	1.34286	2.22462	2.32043	1.23389
G19201	G19201	0.559208	1.76559	0.466691	0.586034	0.682331	1.31209	0	0	0	0	0	0
G19205	G19205	0.96921	0.992659	1.39584	0.690476	0.436789	0.190395	0.198508	0.33976	0.270703	0.152463	0.41025	0.183419
G19214	G19214	1.04798	0.75827	0.665331	1.03818	1.14047	1.10247	1.18775	1.05551	0.803669	0.706297	1.1311	0.765902
G19219	G19219	2.86794	4.54739	3.04193	1.1516	2.06095	1.56214	2.45416	0.873962	2.48051	0.983447	1.43533	1.93815
G1922	G1922	1.01793	1.02463	0.655562	1.16327	1.03591	1.09066	0.564777	1.24721	0.89207	2.99974	1.02809	1.3983
G19222	G19222	1.41901	2.73897	0.937793	1.85773	2.33131	0.481039	0.51743	1.64143	1.94108	0.476306	0.799567	0.506831
G19228	G19228	11.7217	6.6674	10.2749	4.84191	11.328	15.7407	0.704825	0.858283	0.652335	0.250577	0.245077	0.0538297
G19229	G19229	5.85342	2.59349	3.97271	8.98163	19.4737	18.6634	2.00449	2.54726	0.66992	0.691049	0.276836	0
G19234	G19234	0.157454	0.41647	0.35304	1.03283	0.325782	0.435482	0.443284	1.02982	0.889772	0.997233	0.293691	0.937993
G19236	G19236	1.20739	1.34254	1.46842	1.3507	0.504379	0.405752	0.889719	0.506305	1.67138	0.448787	0.182866	0.247815
G19238	G19238	9.84731	8.65443	7.49887	0.2646	1.24935	0.313866	0	0.398878	0.14467	0.469104	0.679617	1.16305
G19242	G19242	0.561405	0.313432	0.343864	2.92621	3.84353	2.35175	1.15111	0.989889	2.47729	1.18264	0.95012	1.78978
G19249	G19249	0.121562	0.666013	0	0.0599782	0.0592263	0.113437	0.122226	0	0.193734	0.120633	0.12233	0.074793
G19262	G19262	0.148773	2.07389	1.93448	0.170424	0.0484212	0	0.160976	0	0.154099	0.0436537	0.0388122	0.120319
G19263	G19263	0	0.953623	1.63072	0	0	0	0	0	0	0	0	0
G19266	G19266	3.94012	2.58965	2.82805	3.6981	4.19299	3.79784	2.91822	4.73845	4.1637	2.21043	2.43373	3.897
G19268	G19268	2.84477	3.1679	2.98032	6.43306	5.64998	5.10262	6.58867	5.83205	6.92849	2.01158	2.65622	3.02229
G19271	G19271	0.607895	0.618409	1.26422	1.77652	0.317747	0.14772	0.840972	0.642398	3.7732	0.258792	0.227908	0.286664
G19283	G19283	0.569915	1.05915	0.443235	0.308346	0.543543	0.418597	0.495724	0.242129	0.35113	0.177857	0.11391	0.275901
G19285	G19285	2.9726	2.6863	2.48607	0.392499	0.419803	0.360274	0.449818	0.19001	0.179301	0.160498	0.13351	0.274718
G19296	G19296	0.0743108	0.317856	0.793455	0.466028	0.444061	0.33761	0.141717	0.249492	0.164238	0.324386	0	0.129748
G19299	G19299	32.9733	24.5317	26.1063	18.4882	20.0687	18.6339	16.0819	7.09039	17.1554	13.9385	15.7592	17.2661
G19301	G19301	10.6112	14.7841	9.99574	2.10118	4.42299	4.1457	1.16537	0.385304	1.73137	1.73459	0.945102	2.59813
G19302	G19302	0.15093	0.162862	0.108286	0.108447	0.177263	0.344565	0.135493	0.129043	0.0566384	0	0.0521891	0.156307
G19308	G19308	4.55679	7.74368	5.78102	11.9688	9.66307	15.6432	10.8566	10.283	10.4435	20.7824	17.9691	37.6723
G1932	G1932	11.0332	6.97193	4.96683	8.19767	12.4839	10.0503	10.0962	7.50708	11.3145	2.25464	1.28493	2.75207
G19331	G19331	0	0.594605	0.471077	0.621415	0.41599	1.05638	0.129796	0.286913	0.382843	0.535931	0.20079	0.243841
G19341	G19341	0.633109	0.313374	0.747672	0.606327	1.3413	0.710652	0.185654	1.84489	0.484725	1.53371	0.177478	0.424261
G19346	G19346	1.38288	2.61655	1.38606	6.76114	5.47227	5.95162	8.52996	6.05421	6.72587	3.49919	3.86142	4.53209
G19348	G19348	0.709745	1.87359	0.999286	5.04777	4.29437	4.64065	4.35107	6.03749	2.84252	2.97837	3.26305	2.89413
G19358	G19358	3.04223	1.82305	0.590013	0.897754	0.125806	0.35265	0	0.117101	0.388601	0.12246	0.124762	0
G19385	G19385	80.2774	73.5407	94.6289	196.362	213.675	159.619	161.583	323.222	270.273	223.776	146.44	194.518
G19395	G19395	3.25972	0.172829	0.371523	1.04788	0.128444	0	0.624122	0.492126	0.801577	1.51064	0.104764	0.543934
G19397	G19397	0.488297	0.581999	0.333018	0.315018	1.10521	0.59587	0.675599	0.443252	0.589301	0.313683	0.286228	0.129487
G19402	G19402	80.7688	94.0911	66.7759	98.8748	133.706	97.5464	100.65	125.018	77.6771	6.08685	12.618	11.6692
G19416	G19416	1.13117	0.399015	0.509835	0.226135	1.15529	0.339519	0.0907067	0.386112	0.655011	0.222361	0.136766	0.771894
G19420	G19420	0	0	0	0	0	0	0	0.252484	0.276992	0.389186	3.41866	0.966188
G19422	G19422	4.33441	3.48155	4.1511	3.71589	5.03858	3.10597	3.44936	3.10837	4.10936	5.79155	3.04572	6.12169
G19428	G19428	4.71607	5.08454	5.78705	2.80261	3.50381	5.34453	4.77758	2.13818	5.17398	2.05761	0.366224	1.49597
G19430	G19430	6.06345	3.9787	3.89687	2.59916	2.10553	4.17427	1.89823	2.10195	1.95721	1.38236	1.17638	1.22028
G19441	G19441	0.0558908	0.0609976	0.262382	0.950312	0.766857	0.678604	1.12151	0.67668	1.30601	0.271026	0.781685	1.20568
G19447	G19447	0.118824	0.43366	0.269258	0.0399788	0.0591043	0.0284918	0.286993	0.356886	0.191685	7.21984	0.186518	0.337492
G19457	G19457	0.446129	0.840684	0	0.214996	0.427637	0	1.64288	0.321945	1.17076	0.326422	0.873911	0.664944
G19459	G19459	4.11284	3.36382	3.18172	10.1357	7.87455	6.01972	8.44492	10.1312	8.24621	14.5543	18.2327	17.176
G19463	G19463	13.6228	23.7291	15.0851	13.2531	18.1205	18.9963	9.2345	17.5061	8.95572	30.2549	26.7658	38.7241
G19469	G19469	0.0848242	0.252287	0.0811492	0.370514	0.083824	0	1.34899	0.954138	2.15451	1.11628	0.192369	0.827496
G19487	G19487	6.55386	3.63971	3.98946	2.63793	3.12449	3.95828	3.90427	2.77392	3.70648	4.3443	3.54332	3.25713
G19498	G19498	1.80089	1.31242	1.68076	0.388506	0.747198	0.74841	0.618315	0.72309	0.732941	0.563369	0.19281	0.401707
G19499	G19499	0.980281	0.843584	0.982691	0.144537	0.326612	0.274064	0.21792	0.155616	0.229018	0.0624534	0.0707697	0.115325
G19502	G19502	0.991883	0.992002	0.655771	1.22234	1.45015	1.10232	1.01044	0.413016	1.0235	0.969098	0.492758	0.514046
G19503	G19503	0	0.208506	0.17866	0.251025	0.0622441	0.0593074	0.31865	0.307376	0.2603	0	0	0.15441
G19507	G19507	0.249727	0.128039	0.177232	0.229712	0.34082	0.0973008	0.117711	0.146117	0.309717	0.114919	0.0337349	0.122122
G19517	G19517	0.612091	0.768614	0.51026	0.212636	0.284704	0.220159	0.410876	0.176064	0.276991	0.174968	0.240883	0.230066
G19520	G19520	3.49428	2.86567	2.83189	3.27897	4.00022	3.32884	4.21166	1.52068	4.12375	2.92916	3.1102	3.14376
G19535	G19535	0	0.442561	0.0938021	0.398454	0.0985634	0.186366	0.603746	0.68027	1.16985	0.494286	1.19674	0.729763
G19548	G19548	2.3664	1.68156	1.75747	0.660871	1.72399	1.12985	0.964631	0.731138	1.16121	0.824041	1.06758	0.725038
G19552	G19552	20.7439	19.0546	19.0681	9.69516	9.9852	9.25327	12.3002	12.1516	11.5521	4.18243	5.29946	5.2912
G19556	G19556	16.9088	6.18345	32.1349	2.76182	10.9169	4.87575	1.25683	5.09282	17.4043	53.6121	51.2235	47.5776
G19557	G19557	1.51863	0.759728	1.18175	0.685475	0.823703	0.778701	0.646453	0.77005	0.489958	0.265412	0.508587	0.27088
G19558	G19558	2.44414	2.28807	1.13716	0.484543	1.17592	1.27472	1.46076	2.97089	0.976913	1.60784	0.893892	2.70853
G19564	G19564	2.42578	1.48778	1.15049	0.998827	1.45496	1.07119	1.2415	1.56485	0.638467	1.05383	1.28365	0.824701
G19574	G19574	0.985416	0.631594	1.04951	0.41419	0.483537	0.465429	0.347157	0.153571	0.960443	0.19183	0.311327	0.284608
G19575	G19575	1.71792	1.698	1.82509	0.341808	0.300378	0.144485	0.155855	0.306137	0.165564	0.115295	0.156728	0.0475748
G19577	G19577	2.34015	1.77413	1.78626	1.56811	1.29533	1.06706	1.2535	0.836297	1.28218	0.349966	0.379479	0.435096
G19578	G19578	9.96719	7.47501	6.36526	1.82283	2.91002	2.81087	2.70642	1.40556	1.95749	0.914157	0.878282	0.619832
G19581	G19581	6.71668	6.39194	4.8904	2.32594	2.61021	1.47798	2.82862	1.64811	1.78269	2.60892	1.65274	1.94197
G19589	G19589	0.983086	1.03857	0.82388	1.77818	1.56106	1.85477	2.14298	1.19181	1.61748	1.45498	0.97988	1.83389
G19593	G19593	0.0141163	0	0	0	0.559181	0	0.796365	0	0.266025	0.522118	0	0.65095
G19594	G19594	1.4577	1.45455	1.49874	1.89665	2.92689	2.24384	2.63891	2.07615	1.48754	1.18844	1.18402	1.44973
G19597	G19597	3.50881	2.44281	1.35789	0.74067	5.6342	0.456035	4.64012	1.15534	3.38475	1.20223	0.241633	0.872634
G19600	G19600	3.62638	6.1399	4.65757	1.32064	1.21981	1.39075	1.2307	0.243644	0.557775	0.281177	0.186862	0.0715193
G19603	G19603	0	0.207182	0	1.76827	0	0.43478	3.31645	0.215839	5.36613	0.599728	0.649728	0
G19606	G19606	1.52219	4.12795	2.40425	0.733389	1.0042	0.693551	0.434273	0.324634	0.502759	0.432807	0.534038	0.574729
G19612	G19612	3.52505	3.28856	2.89754	2.36851	3.11021	1.10066	4.39515	1.31402	3.72719	1.69163	2.25011	2.47183
G19621	G19621	2.7644	4.18337	2.65364	1.31221	2.83951	2.092	1.93638	1.84665	1.66345	0.656742	1.38363	2.02359
G19645	G19645	1.53169	0.440278	1.0026	1.73461	1.83386	0.743291	1.60657	1.00578	0.671543	0.129721	0.260531	0.319232
G19646	G19646	2.00433	1.6231	2.17472	3.93045	5.0682	4.13655	5.66359	6.35282	4.72657	1.61044	1.18442	1.95953
G19647	G19647	1.52059	1.3768	1.5739	2.18892	3.29748	1.94693	4.33395	2.70821	2.09141	0.922099	0.87174	1.33635
G19651	G19651	8.17897	8.79241	4.29377	6.21323	0	0.8885	5.38472	2.60186	3.11574	0	1.56391	0.542057
G19652	G19652	59.1181	42.8414	27.7144	51.7932	45.592	42.4978	54.9314	58.1709	58.6268	36.2993	37.4556	29.7742
G19656	G19656	3.33663	5.01916	4.41829	3.40895	2.49209	1.1708	1.27442	2.25424	1.38011	1.43011	0.705794	1.10224
G19664	G19664	3.75102	6.67913	3.85947	8.9999	12.4502	6.73741	9.5559	6.66223	10.086	4.23886	5.3235	6.8339
G19677	G19677	3.52882	5.87359	2.76998	5.93121	3.17291	4.63727	3.38822	4.85168	3.85617	4.95956	4.52408	8.05695
G19685	G19685	2.36666	2.38273	2.08631	0.711914	0.890072	1.07694	0.750906	0.291929	1.2796	0.377822	0.439034	0.699465
G19693	G19693	1.74494	1.21961	1.89482	2.67511	2.4653	2.37417	2.60952	1.94093	2.58601	1.32557	1.29372	2.08665
G19713	G19713	0.186639	0.304116	0	0	0	0	0	0	0	0	0	0
G19716	G19716	12.8113	11.0161	9.85771	9.22431	14.9093	6.54907	13.8238	9.73195	10.198	3.19173	5.36919	2.67179
G19720	G19720	3.82817	5.69257	4.41993	2.4991	1.65728	1.85702	1.98415	1.21208	0.934501	1.04254	1.64982	2.12325
G19721	G19721	0.849426	0.788416	0.928105	1.77657	0.87737	1.00193	1.70818	3.76409	1.01773	1.57993	1.68708	2.49324
G19728	G19728	4.63991	2.06676	5.09545	0.654268	0.231331	0.267188	0.0240233	0.0469808	0.280658	0.0236652	0.0484885	0
G19738	G19738	41.158	26.6841	29.758	11.3609	12.6269	17.5534	15.9262	13.5129	11.1585	3.34976	4.21504	6.23541
G19743	G19743	1.48141	0.94324	1.93121	7.30905	3.00001	5.514	3.76518	3.93631	5.39736	4.95975	2.32594	5.42854
G19747	G19747	0.90382	1.73486	0.9634	0	0	0	0	0.969255	0.517083	0	0	0
G19750	G19750	2.36433	1.70101	1.86826	0.800165	0.569428	0.251558	0.724208	1.01287	1.03492	0.0893273	0.136384	0.394234
G19759	G19759	0.598281	0.550013	0.403329	0.70755	0.658387	0.614711	0.671732	0.545789	1.03247	0.442913	0.675945	0.484769
G19762	G19762	0.347461	0.163937	0.28413	0	1.06601	0.055961	0	0.115323	0.125934	0.346351	0.175547	0.425401
G19763	G19763	0.0719473	0.0784259	0.200813	0	0.417289	0.264186	0.143242	0.1989	0.350017	0.48309	0.211097	0.256389
G19765	G19765	1.4989	2.69212	2.41139	2.17299	1.78995	1.61834	1.25834	1.75971	0.899212	1.04653	0.965223	1.36316
G19777	G19777	30.6129	24.4126	32.3517	60.549	52.2804	42.5376	63.7878	9.42444	62.8575	49.8093	42.9718	49.9763
G19778	G19778	0.304658	0.677303	0.0778669	4.63267	0.925306	0.382169	2.2244	5.27318	0.747878	5.16372	0.582738	1.67513
G19784	G19784	0.666086	0.133155	0.232547	0	0	0	0	0	0.033006	0	0	0.0373994
G19785	G19785	0.506291	0.367346	0.186571	0.254174	0	0.161957	0.0679482	0	1.12529	0	2.93028	0
G19786	G19786	0.901837	0.411527	0.611048	1.01443	0.179451	0.122255	0.370144	0.179563	0.748024	0	2.27927	0.111928
G19787	G19787	4.03018	3.76483	3.95709	8.02689	4.19098	5.05969	4.71174	4.09749	5.41642	2.62466	2.05029	3.31895
G19789	G19789	0	0	1.68206	1.5218	0.252171	0.356159	0.900187	0.123377	0.406074	0	0.251841	0
G19801	G19801	3.33371	3.96721	3.15951	7.94987	8.12296	6.45323	12.0351	9.48458	15.3351	9.73227	4.90607	9.19641
G19806	G19806	3.02715	3.33729	1.97164	5.00563	6.26636	3.82596	5.28011	5.20829	8.48525	2.34711	2.07935	2.13594
G19808	G19808	0.338577	0.264573	0.102556	0.38539	0.862738	0.202927	1.00165	1.33781	1.59115	1.09104	3.56925	1.91388
G19813	G19813	0.331686	1.36351	0.225115	0.0471277	0.0929973	0	0	0.0936982	0	0.0474381	0	0
G19829	G19829	5.88591	4.15776	4.37977	3.93274	2.37624	3.02296	5.56611	2.86897	6.76946	0.298822	4.08136	4.48441
G1984	G1984	1.66133	1.89224	2.20972	1.42943	2.03142	1.39263	1.60513	0.770332	2.06081	0.878451	2.27345	2.04947
G19846	G19846	4.2466	4.89595	4.13072	4.64764	4.90204	4.68012	5.55526	4.4397	5.46828	1.06748	1.60389	1.49205
G19853	G19853	1.43449	1.03012	1.39894	1.53955	1.95911	1.46785	1.96221	1.35328	1.22544	0.342886	0.749058	0.491099
G19854	G19854	47.372	19.6091	4.67611	14.3213	32.9023	2.58797	16.3419	34.4836	17.7228	12.2047	8.34797	13.1512
G19868	G19868	0.135702	0.0993374	1.79473	0.135498	0.176848	0	0.229132	0.21338	0.133298	0.0882174	0.135777	0
G19870	G19870	21.5637	20.471	23.1888	27.122	28.9418	23.0899	34.2165	26.6391	32.5021	25.0039	34.1118	40.7106
G19871	G19871	124.45	103.138	73.405	52.5892	28.4257	53.9449	34.7271	15.6298	38.7395	12.4453	10.1193	18.7619
G19872	G19872	68.1686	61.9128	61.6338	18.3616	30.5154	25.446	32.7064	30.7483	21.3147	7.01775	7.24047	5.01623
G19873	G19873	92.638	101.576	66.402	60.8875	51.5625	41.1717	32.7829	44.8949	46.4373	10.358	10.0642	13.01
G19885	G19885	88.171	83.8657	90.976	64.5774	74.119	60.3424	81.9377	83.1524	61.5422	11.7595	18.5022	16.4256
G19886	G19886	0.811149	0.353338	0.451927	2.02218	0.869921	0.894998	0.882933	1.89586	5.68873	1.38618	0.953112	3.50429
G19893	G19893	11.4852	12.6663	10.9015	37.4012	15.8974	18.6156	27.1913	16.6917	25.133	20.1032	15.98	23.8486
G19894	G19894	35.9669	39.9896	50.8517	27.8248	45.1568	32.0665	51.2038	39.4515	39.2054	5.20006	10.3796	9.10401
G19896	G19896	0.399925	0.14269	0.162281	0.228871	1.17285	0.597643	0.642181	0.712756	1.19133	0.0561301	0.114774	0
G19898	G19898	0.9417	0.359258	0.514183	0.978758	0.851412	1.04335	0.0823394	0.334724	0.391488	0	0.0275302	0
G19912	G19912	3.99513	2.48514	1.48204	0.986257	1.50032	1.47451	1.19811	1.26369	1.44315	1.33803	0.855743	1.93509
G19919	G19919	2.35422	2.2119	2.35923	5.36542	4.01655	4.72196	5.58237	4.199	6.04017	3.01734	3.89705	6.90928
G19951	G19951	7.99387	16.7529	8.44444	9.70981	8.41951	3.26905	7.36567	7.48738	9.69479	3.4056	8.24979	4.72445
G19956	G19956	0.35706	0.29511	0.241581	0.706687	0.446143	0.595771	0.723018	0.476012	0.413153	0.85619	0	0.617972
G19968	G19968	0.1577	0.287223	0.342343	0.0523426	0.249671	0	0.0515956	0.0490468	0	0	0.052199	0
G19970	G19970	11.6085	25.389	14.3686	0	0.838725	0	0.409891	0.385705	0	0	0	0
G19971	G19971	0	0.112402	0.0953365	0	0.0999958	0.0951869	0	0.0983325	0.10845	0.402209	0.402637	0.124304
G19973	G19973	0.0883555	0.0638823	3.59937	0.0572522	0.101548	0.16233	0.117176	0.154244	0.279322	0.171973	0.017764	0.283151
G19976	G19976	0	0.0842224	0	0	0.0748492	0.0717685	0	0.29847	0.0805343	0	0.230372	0.187028
G19980	G19980	1.4755	0.896304	0.29072	0.678456	0.657136	0.84693	1.17441	1.17462	0.948088	1.28762	1.44975	1.86643
G19984	G19984	18.4352	13.1081	12.22	18.5368	38.987	22.2793	72.2909	47.6265	72.3692	11.9022	11.9253	34.1414
G2	G2	1.52624	1.54411	0.841226	0.128345	0.270273	0.296432	0.264529	0.0873924	0.221743	0.219358	0.4462	0.155081
G20000	G20000	7.32567	6.25684	12.8891	10.7133	11.1979	4.8474	11.7511	6.22909	17.7477	5.45978	4.69687	7.47815
G20002	G20002	23.9504	31.0683	30.0518	30.2604	51.8794	28.8093	45.494	51.0365	30.2441	20.7778	28.3306	12.0391
G20003	G20003	1.75915	2.5702	1.50216	1.59485	2.88363	2.6926	1.8745	2.22556	1.8254	1.78071	0.842	1.39989
G20012	G20012	1.815	1.53125	2.07415	1.74703	1.42555	1.47597	2.56463	0.413964	2.40717	0.712102	0.686986	0.913927
G20016	G20016	7.37887	7.02201	7.40258	6.36155	7.7631	6.48815	5.70564	5.70435	5.49464	4.28802	5.01972	7.78283
G20018	G20018	0.150402	0	0.134135	0.717035	0.141094	0.399255	1.43429	1.58254	0.567916	0.554401	0.419904	0.339528
G20041	G20041	29.2497	32.6556	22.5751	15.0977	12.8218	20.3156	11.3648	6.43492	10.0944	19.9888	10.1867	16.6605
G20051	G20051	8.3596	8.88304	8.54761	13.9061	16.4461	13.8307	15.29	17.1247	12.7446	7.39475	8.80176	12.2176
G20063	G20063	0.778073	0.410107	0.881614	1.11818	1.23934	1.95042	1.84633	1.32452	0.906401	1.81847	1.01554	0.994568
G20068	G20068	0.0856041	0.161466	0.037084	2.72373	2.81691	1.10874	2.61289	0.901321	0.463664	0.575522	0.5052	1.77192
G20084	G20084	0.969915	0.480693	0.492541	0.518928	0.514318	0.572475	0.438809	0.594972	0.652751	0.172957	0.261576	1.3782
G20086	G20086	0.761981	0.798011	0.558727	1.16196	0.42775	0.348229	0.772697	0.654771	0.213766	0.192673	0.0444453	0.106275
G20089	G20089	17.6205	10.1366	17.198	18.7447	18.8983	21.8563	20.4202	32.9281	22.1795	18.947	28.1504	28.992
G20099	G20099	165.099	98.9538	98.9446	134.178	164.215	110.362	149.575	152.858	173.181	161.218	135.411	272.073
G20106	G20106	0.467692	0.463414	0.629288	0.123023	0.370394	0.227799	0.281923	0.436578	0.208754	0	0.139407	0.166533
G20107	G20107	3.42546	3.6095	2.89981	5.64783	2.71233	3.01822	2.08714	2.76803	0.925961	1.62632	0.560614	0.870183
G20110	G20110	2.74747	0	1.06086	0	42.168	0	0	0	0	0	0	0
G20112	G20112	3.30199	1.81302	1.90805	0.449414	0.249371	0.354853	0.967943	0.412245	0.468759	0.490728	0.312165	0.681424
G20114	G20114	0.205069	0.270269	0.0533926	0.750558	1.16206	1.09698	0.682754	1.3342	1.14428	0.768273	0.748207	1.94057
G20120	G20120	6.62582	3.97149	11.0235	6.7382	6.07597	5.51884	4.8381	6.32048	6.77863	5.12443	2.92438	7.85002
G20124	G20124	4.12571	2.47066	5.41696	3.02471	3.0065	2.09255	7.90297	6.13766	4.70746	6.82019	3.847	3.63912
G20150	G20150	0.455357	0.218024	0.156205	0.354631	0.352684	0.248365	0.0997362	0.133734	1.15147	0.0997713	0.135347	0.082395
G20152	G20152	1.4591	1.4155	1.31756	0.377126	0.875724	0.357383	0.510659	0.251452	0.291455	0.127479	0	0
G20155	G20155	0.65849	0.76034	0.28084	0.0140507	0	0.0803447	0.0722844	0	0.0153912	0	0	0
G20158	G20158	1.13601	2.40238	0.427126	0	0	0	0.152948	0	0	0	0	0
G20159	G20159	0.236657	0.835801	0.143199	0	0	0	0	0	0	0	0	0
G20161	G20161	0.207491	0.298202	0.247278	0.913698	0.201655	0.201362	0.0650533	0.546008	0.200775	0	0.144112	0.342381
G20164	G20164	6.36376	7.70111	6.96463	3.57399	3.15203	4.11026	2.0278	3.12369	1.95826	2.41288	2.20864	3.26102
G20171	G20171	1.84675	1.34785	1.3298	3.04283	2.8684	1.60628	1.45983	2.64399	2.31268	2.20311	0.803507	2.14301
G2018	G2018	5.34995	6.14817	4.85061	2.60408	2.62578	2.52444	2.58099	2.03784	2.04115	2.39771	2.04499	3.42114
G20183	G20183	27.4139	18.3195	12.4257	12.4411	22.5976	7.68499	13.1444	14.6483	16.3639	2.8378	3.5856	4.2759
G20188	G20188	0.349319	0.355088	0.215353	0.324395	0.290411	0.350089	0.50225	0.172892	0.547806	0.278307	0.296192	0.702372
G20198	G20198	1.95312	1.97932	1.20938	0.212052	0.327895	0.115155	0.127283	0	0.135303	0.121802	0.124901	0.153575
G20203	G20203	3.48888	4.91753	6.68641	1.86279	2.09536	2.73954	3.23778	3.72815	3.21445	3.46573	1.29471	2.48346
G20205	G20205	0.795774	1.05687	0.982559	0.260335	0.14714	0.194676	0.190696	0.0747414	0.325025	0	0.192738	0.093586
G20213	G20213	0.710058	0.462462	0.377226	0.39475	0.299236	0.239119	0.307752	0	0.187994	0.129575	0.190403	0.277608
G20230	G20230	0.510431	1.93366	1.70824	0.990625	0.851338	0.657769	0.594897	0.620543	0.47477	0.225584	0.114742	0.315028
G20234	G20234	0.226695	1.45284	0.410013	0.111096	0.327189	0.920354	0.111153	1.4451	0.64095	0.853728	0.107799	0.963249
G20241	G20241	4.69011	4.33572	4.60795	1.6755	2.597	2.327	1.72314	1.93953	1.66022	0.665581	0.838486	0.812024
G20244	G20244	18.8614	27.0463	28.13	29.1782	67.7672	54.3431	76.5745	88.8244	50.6209	17.6783	17.3376	16.4724
G20247	G20247	12.6399	16.7855	12.9187	27.514	45.1452	36.1347	64.2552	63.4783	41.4314	19.627	26.8566	17.0937
G20250	G20250	257.927	327.979	172.418	90.5332	123.554	129.815	69.8506	98.4433	46.3251	40.9832	65.8751	41.4981
G20255	G20255	8.44459	10.994	8.83799	2.11739	5.04701	4.92036	0.418236	0.154969	1.7967	0	0.0125555	0.543267
G20262	G20262	1.58022	2.5045	2.04922	2.28538	11.8507	10.0323	3.54986	5.41884	7.15953	5.70197	2.86756	5.75658
G20268	G20268	0.437812	1.15299	0.829289	0.163061	0.214199	0.102477	0.333185	0.639581	0.0585784	0.599861	0.278079	0.269176
G20288	G20288	171.936	150.333	172.778	40.4707	64.7747	49.8478	56.1628	56.1666	38.6608	30.258	38.3488	38.0457
G20290	G20290	26.0724	15.4303	10.0945	6.84773	24.5141	2.75292	9.88269	1.54761	0	4.19519	4.3447	0
G20296	G20296	1.75459	5.31604	0.275119	5.13821	8.66272	3.33702	16.2161	11.4039	0.636587	9.16463	20.1872	9.86503
G20299	G20299	0	11.4836	34.4237	10.479	2.3188	117.044	3.42728	11.467	2.35255	1.12547	4.11988	2.63322
G20304	G20304	9.52808	8.09112	4.31052	10.1577	7.4103	7.08101	18.5242	3.55634	4.38905	4.06708	2.47843	11.4986
G20306	G20306	5.79942	3.48646	2.86887	5.25896	3.14267	1.96357	2.06601	0	1.06409	0	0	0
G20310	G20310	0.216315	0.219765	0.114035	0.098705	0.116636	0.0187259	0.0811198	0.11797	0.0424059	0.139056	0.0204131	0.0246944
G20313	G20313	0.833597	0.563892	0.972906	1.87269	1.88762	1.09338	5.44975	8.29177	2.36563	14.0886	3.48419	6.28707
G20320	G20320	2.71483	3.59698	4.0606	0.435405	1.34182	0.410779	0.443612	0.846587	0.291609	0.617958	0.62829	0.152827
G20321	G20321	15.3579	15.1866	14.9949	14.8603	13.7729	14.897	16.0345	19.2292	18.1958	9.41342	13.0344	17.2654
G20323	G20323	4.15612	4.88378	2.13495	1.35648	5.5071	2.29258	1.36822	1.27058	3.18859	1.44216	1.11955	1.76978
G20345	G20345	1.41197	0.82982	0.587143	1.22668	2.90921	1.6211	2.58461	3.66104	3.09371	1.14084	0.538084	0.608402
G20360	G20360	0.3154	0.514582	2.4178	0	0.763034	0.291799	0	0.218578	0.0738975	0.303036	0.543341	0.0938227
G20369	G20369	0.640745	1.90062	0.525733	1.73028	0.572676	2.38865	0.462126	1.07333	3.03753	0	1.34709	0.337117
G20383	G20383	0	0.941157	0	0	0.417287	1.03071	0.256645	0	0.35591	0	0	0
G20395	G20395	11.34	9.821	9.44853	1.81049	1.35697	2.53508	0.334789	1.18238	0.508918	0.252644	0.122199	0.119623
G20402	G20402	2.09118	1.79689	1.25723	1.04956	0.783238	0.686569	0.647222	0.489501	0.787564	0.587357	0.622813	0.534326
G20403	G20403	0.719448	0.754143	0.514118	1.22848	0.921804	1.40572	1.19202	0.500396	1.36953	0.621857	0.401174	0.970243
G20407	G20407	1.77513	1.88057	1.42998	0.764405	0.672472	1.20763	0.665804	0.18688	0.413943	0.150821	0.222907	0.415708
G20421	G20421	1.2733	0.938659	1.09112	1.45504	1.57568	1.13069	1.02349	1.46172	1.47888	1.26926	0.577739	1.16864
G20431	G20431	3.62066	3.16513	2.85372	1.84528	2.05568	2.4326	2.17427	0.923054	2.67153	1.04714	1.61476	2.22826
G20433	G20433	2.83376	1.82616	1.1689	0.610548	1.13057	0.615297	0.389246	0.494416	0.826589	0.690199	0.824802	1.90212
G20436	G20436	5.02598	3.58173	3.52868	0.901422	1.71138	1.4366	1.06817	1.04767	2.34298	0.900662	0.890833	2.44632
G20442	G20442	0.196308	0.761171	0.113907	0.226647	0.868216	1.54785	0.67617	0.413345	2.91696	0.781235	0.567707	2.34989
G20445	G20445	5.26072	4.77399	2.91839	2.49522	5.98274	3.34484	3.35478	3.76418	9.16185	2.17369	0.641901	1.58053
G20449	G20449	2.8451	2.92396	2.3652	1.35994	1.62669	1.47513	1.57918	0.592178	1.25532	0.967196	0.703329	0.893001
G20456	G20456	0.724569	0.660506	0.924918	0.636881	0.239188	0.589393	0.518566	0.157203	0.89321	0.450195	0.18425	0.278608
G20457	G20457	0.23636	0.426513	0.0731538	0	0	0.144892	0	0.0739542	0	0	0.232701	0.188597
G20459	G20459	1.05448	0.785284	0.659693	0.268345	0.220514	0.863702	0.308703	0.0785138	0.370949	0.400204	0	0.122349
G20460	G20460	4.84251	5.53952	4.91136	0.0993549	0.0589368	0.0566959	0.0407004	0.158982	0	0	0.020578	0
G20463	G20463	3.63395	8.08866	5.44153	0.49065	0.968601	0.725372	0.212339	1.16832	0.82045	0.558633	0.992503	0.343605
G20468	G20468	4.35596	3.84312	2.77412	1.5459	2.50987	2.08763	2.42707	0.847476	2.27371	1.2275	1.0172	1.86599
G20469	G20469	1.92875	1.019	1.22387	0.318718	0.27037	0.434935	0.604197	0.137993	0.454166	0.0921076	0.0467857	0
G20473	G20473	1.32904	1.22096	0.423784	0.214407	0.333914	0.136992	0.454249	0.150372	0	0.116197	0.192746	0.56955
G20485	G20485	1.43037	2.22238	1.09252	0.383164	1.03111	0.315459	0.582303	0.317057	0.34006	0.466961	0.527265	0.581068
G20487	G20487	0.683119	0.872355	0.15171	0.33101	0.523139	0.405873	0.411897	0.527653	0.322069	1.04339	0.699723	0.0959679
G20492	G20492	1.44173	2.06384	2.52214	0.528354	1.02013	0.705053	0.818278	0.415948	1.07449	1.71559	1.96049	0.648503
G20493	G20493	0.373384	0.24531	0.48886	0.21808	0.288769	0.694477	0.594006	0.0743878	0.813013	0.447328	0.450405	0.0918475
G20494	G20494	0.913718	0.423258	0.603409	0.661151	0.818973	0.67128	0.967517	0.417415	0.681863	0.481064	0.727436	0.520382
G20495	G20495	1.56487	2.55422	2.75611	0.920783	1.13051	1.49703	1.06082	0.146743	1.18363	1.04216	1.34601	1.39271
G20498	G20498	1.33357	1.31277	1.63186	8.96166	4.91813	6.43986	7.39803	9.04874	3.14455	2.31638	1.39142	1.3745
G20503	G20503	8.4699	4.38166	15.2267	15.4204	10.2725	6.80854	9.77474	15.5514	17.0199	0.559819	4.78858	0.738407
G20505	G20505	1.84414	3.57069	2.91168	1.61853	19.4181	5.98089	2.36	13.8158	0.82916	0	1.41347	0
G20507	G20507	2.15321	0.904507	1.33102	0.894601	1.18553	2.67376	0.976045	0.753118	0.830402	0.536025	0.527688	0.646033
G20512	G20512	0.364576	0.451683	0.116606	0.0402342	0.438595	0.42337	0.329935	0.12354	0.54386	0.0410754	0.543699	0.152458
G20515	G20515	5.94261	7.04117	5.6452	1.46557	3.44096	1.9835	3.08084	1.03887	3.26565	3.79094	3.34983	1.26449
G20517	G20517	0.856863	0.71571	0.961996	0.355761	0.408455	0.588656	0.687519	0.385048	1.30268	0.64841	0.353121	1.06673
G20521	G20521	0.252969	0.463146	0.637942	0.624619	1.10997	0.541667	0.139156	0.201344	0.818231	0	0	0.0381806
G20524	G20524	0.375268	0.582823	0.46235	1.13019	0.845109	1.31107	1.43703	1.81231	1.92636	2.56976	0.540624	1.2284
G20529	G20529	4.549	6.20055	5.18466	4.14614	3.9551	3.28128	4.08206	3.19253	4.38597	3.14617	2.47248	2.56173
G20533	G20533	0.772792	0.589058	0.330579	0.537409	0.355089	0.329065	0.177393	0.662215	0.182173	0.690103	0.862881	0.21155
G20544	G20544	0	0.168981	0	0.976484	0.299734	0.318732	0	0.100691	0.450543	0.385924	0.557008	0.327741
G20554	G20554	2.03708	1.42513	1.68131	3.39613	2.26608	1.77511	3.40261	3.61569	4.13605	1.37015	0.986382	1.8844
G20563	G20563	0.0717228	1.03522	0.134244	0.70024	0	0	0	0	0.951231	0	0	0
G20564	G20564	0.561717	0.650475	0.543743	1.56967	1.04631	0.925381	0.87415	1.41333	0.616825	1.09878	1.47536	0.968038
G20567	G20567	3.23533	1.72505	1.97761	4.17779	5.73104	1.34085	1.72203	2.16073	3.09908	1.38344	2.03547	1.14209
G2057	G2057	0	0	0	1.6061	3.29429	2.47535	2.74662	3.52164e-05	2.04451	0	0.852583	0
G20571	G20571	0.509568	0.885692	0.32204	0.192178	0.084789	0.0607057	0.0326019	0	0.0318991	0.0647831	0	0.133816
G20572	G20572	0.446495	0.560062	0.765433	0.604581	0.249674	0.649963	0.0665135	0.364996	0.198816	0.163646	0.100766	0.171919
G20592	G20592	2.0675	1.35209	2.43904	2.81023	3.47129	3.25159	4.97925	4.86404	4.12727	2.05952	1.83591	2.62348
G20605	G20605	0.169776	0.638911	0.465792	0.329842	1.14384	0.386196	0.582875	0.313966	0.611766	0.161986	0.329188	0.299796
G20608	G20608	0	0.22921	1.89492	0	1.71672	0	0.538844	1.14272	0	0.286518	1.0327	0.263553
G20613	G20613	9.25653	7.95355	7.81702	5.37552	4.37351	5.29384	5.13226	3.86435	4.33447	2.91423	1.64806	2.8291
G20629	G20629	1.47994	2.88493	1.75147	0.617742	0.654174	0.493078	0.657472	0.356775	0.967638	0.534629	0.547471	1.10613
G20633	G20633	2.21856	1.74187	1.65049	0.83811	1.17138	0.961431	1.04155	0.724484	1.04864	0.640709	0.461518	0.552019
G20637	G20637	0.29204	0.113939	0.143527	0.0553622	0.186356	0.240677	0	0.0764159	0.230935	0.0455511	0.0311528	0.0253245
G20642	G20642	0.0283153	0.116118	0.0273252	0.162216	0.206158	0.3244	0.670634	1.84267	1.11665	0.47656	0.304242	0.0591397
G20646	G20646	1.34257	1.42115	1.44944	1.50925	1.00859	1.24913	0.446905	0.990276	2.08758	1.37811	0.938544	1.7995
G20647	G20647	1.74795	2.27692	2.19953	4.24549	1.52324	1.92551	1.55107	2.41543	0.777517	0.403486	0.509344	0.71183
G20659	G20659	0.764581	0.589366	0.600906	0.828715	1.43678	0.966473	1.12519	0.71836	1.50555	0.286681	0.641815	0.496722
G20670	G20670	0.283275	0.60648	0.774891	1.64213	1.22226	0.895689	1.10533	1.33736	0.435015	1.09682	0.818869	2.00685
G20671	G20671	0.156134	0.171394	0.0731378	0.305475	0.151844	0.65569	0.546802	0.386919	0.686221	0.464889	0.389596	0.574094
G20676	G20676	2.21495	1.55022	1.87782	0.148557	0.126141	0	0.109451	0	0.131391	0.065371	0	0.0541246
G20694	G20694	43.1087	15.4999	28.7174	16.2817	14.8979	15.5351	12.5232	7.58142	12.333	4.26129	3.18204	5.06666
G20709	G20709	3.19561	4.28997	3.42213	1.19641	1.34113	0.953841	1.19626	1.2679	1.15116	1.49758	1.43417	1.99593
G20715	G20715	0.298593	0.234425	0.389136	0.31227	0.646309	0.33858	1.08588	0.638386	0.980047	0.199465	0.211893	0.503045
G20721	G20721	9.66679	16.6738	14.1527	10.4639	15.2111	14.797	17.319	21.2171	12.8332	11.7085	9.55939	8.78192
G20727	G20727	6.46564	5.29554	7.9449	5.83786	8.12796	6.29116	7.67152	4.68818	8.2082	4.48939	2.40754	4.21901
G20737	G20737	2.84581	3.61732	3.10341	0.519703	0.408541	0.498168	0.310932	0.270472	1.14914	0.621746	0.154897	0.0681423
G20743	G20743	38.3113	57.744	48.4925	31.009	27.3201	19.0348	32.3784	24.0977	30.9525	36.8326	26.8302	39.6793
G20776	G20776	0.420389	0.591741	0.583989	0.583389	1.25674	0.62232	0.938698	0.708939	1.25704	0.14117	0.188929	0.268836
G20778	G20778	0.364358	0.458302	0.392848	0	0.254546	0.0976594	0.157633	0.153789	0.166213	0.103649	0.10542	0.192755
G20785	G20785	3.10391	2.21707	3.73122	2.07089	0.0207563	0.39267	0.763626	0	2.28239	0	0	0.724855
G2080	G2080	3.38463	8.40721	6.06614	0.429256	1.49666	1.24617	0.121372	0.443892	0.240294	0.335191	0.732216	0.442826
G20888	G20888	8.8377	17.4356	7.72929	32.3905	31.4073	25.5138	25.6653	13.3134	36.9935	20.4048	11.9918	23.4041
G20889	G20889	19.8712	31.8496	11.6822	59.1187	34.552	46.5863	19.0283	15.8416	78.196	16.441	8.64148	31.8014
G20892	G20892	34.2132	26.8534	15.4524	30.6002	28.4235	26.7864	40.4487	24.5517	28.5216	18.8048	22.3277	19.1666
G20895	G20895	1.03349	0.758245	1.02304	1.96484	2.27141	2.64983	2.37007	1.91394	3.35002	2.44806	1.3288	3.08042
G20897	G20897	63.5285	50.6223	39.5086	57.498	64.4622	73.5651	59.8537	87.793	69.2229	57.2189	80.936	86.9109
G20900	G20900	5.0817	8.91137	11.5111	9.19474	3.82658	9.41087	11.7916	8.89854	10.6996	5.13841	2.69378	5.8055
G20901	G20901	2.95205	3.88174	5.30094	4.38732	3.69724	3.85344	2.09674	6.19085	3.7873	2.41631	1.7532	3.43503
G20902	G20902	17.6943	13.246	15.3426	23.7089	15.3462	14.8428	10.5241	18.7123	13.4935	8.01584	5.26956	7.17882
G20904	G20904	1.85635	0.286588	2.77	0.637965	6.77812	3.15383	2.01272	7.06214	77.8319	9.17208	1.41144	4.97749
G20905	G20905	77.7865	94.9563	85.0734	307.941	228.808	262.063	422.198	510.084	205.81	473.691	403.449	388.88
G20908	G20908	1.20968	0.54362	1.30304	0.348593	0.142245	0.301295	0.0594798	0	0.264941	0.0287932	0.0591656	0.107158
G20910	G20910	8.06602	4.48445	7.4092	2.9985	2.9637	4.46526	0.868128	2.27307	1.55196	0.372399	0.561611	0.738346
G20911	G20911	6.91737	6.01593	6.81322	2.8059	0.80308	0	2.3831	0.288202	0.728906	0	1.27846	2.10365
G20917	G20917	1.15904	1.63144	1.3974	0	0.264202	0.505731	0.135065	0.522498	0.722378	0.335797	0.340887	0.165545
G2093	G2093	0.545089	0.179497	0.200277	0.34958	1.29077	0.320155	0.770692	0.917425	0.557463	0.0417403	0	0
G2094	G2094	0.283809	0.236753	0.102836	0.209459	1.06669	0.187199	1.08112	0.379877	0.53707	0	0.137564	0.0725814
G20946	G20946	0.0458293	0.0350779	0.0200876	0.0526331	1.80137e-06	0.0352662	0	0.0712156	0	0.251482	0.347811	0.150696
G20949	G20949	1.09506	1.08497	1.00552	0.147012	0.103571	0.113473	0.0863739	0.107476	0.161363	0.0679745	0.0653908	0.0728651
G20959	G20959	1.29176	1.39853	1.51932	1.43829	1.26088	1.54434	1.80238	0.79815	2.10954	0.635651	0.645475	0.914152
G2096	G2096	0.0394406	0.438074	0.150356	0.1961	0.813117	0.820639	0.159959	0.197368	0.257919	0	0	0.0492202
G20977	G20977	0.875278	0.525028	0.22514	0.0335578	0	0	0	0.0336118	0	0.0679198	1.28219	0.084215
G20978	G20978	2.96676	2.93355	3.98693	1.91131	2.85763	1.48752	1.5873	0.686341	1.21488	0.697115	0.922745	1.60785
G20982	G20982	2.56318	2.43266	2.15772	0.908941	1.75821	0.657257	1.18164	0.564843	0.878282	0.503107	0.533659	0.861547
G20988	G20988	1.71744	1.6184	1.96542	0.07644	0.226926	0.28906	0.155299	0.149498	0.417371	0.152996	0.464534	0.846795
G2100	G2100	4.85001	3.76373	3.68665	1.88161	3.3149	2.80902	3.28221	1.5106	3.18705	0.789219	0.836947	0.976815
G21009	G21009	1.09293	0.718489	0.903559	0.120206	0.133115	0.0783794	0.0845562	0.110692	0.0956821	0.0601502	0.0698725	0.131078
G21010	G21010	0.425939	0.266174	0	0	0	0	0	0	0	0.179541	0.12143	0
G21011	G21011	0.165305	0.25841	0.190407	0.0333136	0	0	0	0.0985603	0	0	0	0.082806
G21020	G21020	5.52345	3.88773	3.90725	1.94834	1.36398	1.91048	3.66236	1.98552	1.13192	1.34684	1.53858	2.5941
G21031	G21031	6.82674	6.38325	3.96067	3.87817	3.67314	5.53268	3.47687	5.12397	3.93269	2.9724	2.6976	3.7211
G21032	G21032	3.15511	3.62681	2.24876	3.25459	3.45449	1.837	5.47879	2.53711	2.23353	1.88879	1.33201	2.36647
G21039	G21039	4.06381	3.98759	3.41657	1.73912	1.43596	1.11056	1.57768	1.52792	1.58252	2.40179	0.182429	0.441968
G21049	G21049	0.432521	0.375176	0.300006	0.024144	0.0711633	0	0	0.0471116	0.0511085	0.0722429	0	0.149845
G21050	G21050	2.98043	2.92509	2.05202	1.40849	2.01583	1.21792	0.924901	1.6696	1.4694	0.73487	0.419885	1.29842
G21053	G21053	4.54016	3.51937	3.24478	1.76359	2.74956	1.35721	1.25636	1.73808	1.59618	1.15662	0.421357	1.2863
G21056	G21056	8.9275	9.20998	9.23214	13.4276	12.1412	11.5862	12.3591	12.382	12.3633	14.1052	11.2135	17.2087
G21058	G21058	0.208897	0.173068	0.197835	0.465813	0.357686	0.19446	0.210235	0.152276	0.220987	0.362325	0.158776	0.128044
G2106	G2106	28.1122	22.2967	24.8245	23.0759	21.9856	19.1638	22.4976	22.85	21.9367	14.4987	15.8522	16.3578
G21061	G21061	0.794652	2.91153	2.75878	1.67024	1.75831	1.96593	1.00928	0.887854	1.71697	0.779574	1.31321	1.0155
G21066	G21066	3.88716	5.89424	5.70945	3.91159	4.11479	4.32099	6.57818	2.77079	4.7632	4.83655	4.94416	5.70348
G21067	G21067	0.580004	1.11656	1.05178	0.221593	0.220636	0.8375	0.564208	0.328489	0.358247	0.780928	0.223464	0.683652
G21074	G21074	0.705243	0.598303	0.219084	0.383291	0.075866	0.0727728	1.01211	0	0.170889	0.232957	0	0.287197
G21077	G21077	1.32202	2.10594	1.40377	0.0893102	0.0530265	0	0	0.0364314	0	0	0	0
G21079	G21079	0.463366	1.00146	0.257099	0.0904264	0.0895503	0	0.0920295	0.0882723	0.193071	0.270024	0.0909973	0
G21080	G21080	0.132068	0.410678	0.314118	0.287298	0.14849	0.134752	0.17529	0.177542	0.157795	0.172102	0.258556	0.151734
G21087	G21087	19.5143	20.6915	17.5329	28.7137	22.4669	16.474	26.1876	11.2328	24.4188	10.0583	11.0485	9.82896
G21097	G21097	0.342767	0.178712	0.331387	0.64281	0.724626	1.41508	0.969515	1.93712	1.17876	2.83726	1.2518	1.03005
G21098	G21098	1.76623	1.51537	1.67149	5.67163	6.17789	4.69885	7.18769	6.07452	10.0301	8.43919	12.6839	6.62645
G21105	G21105	0.0788057	0.179204	0.17188	0.129161	0.107649	0.0282772	0.142699	0.0491426	0.104442	0.0299356	0.0616751	0.0382178
G21106	G21106	0.775683	0.152673	0.46166	0.160453	0.474319	0.173261	0.281654	0.269222	0.116174	0.0228363	0.070303	0.141526
G2111	G2111	0.941083	0.860048	0.421815	0.235632	0.166962	0.349651	0.207244	0.232921	0.212385	0.0676596	0.0693685	0.332664
G21112	G21112	1.82011	1.04318	0.709314	0.442347	1.22167	0.97501	1.22974	0.949174	1.17067	0.29925	0.599793	1.41454
G21116	G21116	2.58501	3.9454	13.0822	9.53648	3.54758	0	0	2.12964	1.2036	0	0	0
G21122	G21122	0.542487	0.511529	0.291247	0	0.103228	0.0490456	0	0	0.104381	0.0507299	0	0
G2113	G2113	0.71965	0.631539	0.795029	0.591657	0.756113	0.523635	1.39129	1.68001	1.1084	0.70656	1.15247	1.1884
G21152	G21152	0.875363	0.509496	0.559947	0.508382	0.621948	1.37551	0.547796	0.638067	1.14404	0.269607	0.477817	0.234539
G21157	G21157	94.4478	243.35	181.647	61.8866	165.49	124.233	40.8904	59.2774	69.8086	71.3749	38.557	63.0512
G21162	G21162	13.1657	13.756	11.5182	0.614788	1.35324	0.47129	0.741534	0.369791	0.52194	0.124698	0	0.612443
G21163	G21163	3.54261	0.664296	1.58794	0.182178	0.187037	0.173157	0	0.183056	0	0	0.182347	0
G21164	G21164	0.185508	0.217194	1.29062	1.31318	0.339232	0.344441	0.414076	0.243548	0.630866	0.191319	0	0.448697
G21165	G21165	25.2235	28.6493	24.3697	18.5206	22.8178	12.3747	22.9017	13.7815	19.3832	5.9529	8.19364	8.13175
G21166	G21166	79.4797	95.0172	102.065	158.494	129.647	100.225	130.293	159.645	122.048	179.545	173.147	193.283
G21167	G21167	10.8969	7.36241	9.59837	9.61648	6.8216	6.99319	10.8312	5.4905	7.99459	10.0131	6.94446	8.41331
G21169	G21169	22.0054	22.2478	15.5006	25.3915	27.4611	20.8827	26.1188	27.4317	30.7843	16.1784	18.7595	27.5416
G2118	G2118	0.170748	0	0.107225	0	0	0	0.0572968	0	0	0	0.056775	0.0691766
G21182	G21182	3.77053	3.79953	1.31535	1.29614	1.47232	2.12729	2.07305	0.785016	0.795693	1.85317	0.985893	0.862073
G21183	G21183	5.65202	5.91978	4.2654	4.3234	5.00156	4.35944	5.65366	4.9622	5.86459	3.06775	2.09306	4.15301
G21186	G21186	35.8827	34.418	36.1107	43.0121	31.5172	44.2611	46.2282	45.717	47.9034	47.0276	25.8731	51.6471
G21189	G21189	0.777373	0.40884	0.336898	0.905445	0	0.689324	3.83225	0.551406	8.03649	2.45178	1.7774	4.49431
G21195	G21195	0.443416	0.59361	1.14185	1.59321	1.8541	1.52972	0	0.240901	0.883658	0	2.024	0.518243
G21198	G21198	0.358351	0	0.103056	1.25716	0.432569	0	1.54446	0.361358	0	1.1776	1.30497	0.352273
G21209	G21209	0.438092	0.383169	1.23278	2.50206	0.506693	2.01673	0.204556	1.07448	0.445616	1.60651	0.511222	0.701234
G2121	G2121	9.2333	10.8854	5.83462	2.30643	5.2161	4.70789	2.02609	6.13681	2.62756	4.24073	3.02921	2.88918
G21210	G21210	14.3296	28.9274	7.70583	2.92042	4.25591	9.62899	4.08993	1.06304	6.74586	5.89404	2.3124	5.97137
G21211	G21211	15.3824	14.238	17.2579	14.3916	16.5168	12.6729	10.5786	18.6603	16.819	10.7736	9.93963	6.88242
G21218	G21218	647.862	511.091	699.542	4442.97	2372.26	4439.83	2468.06	2818.39	2807.47	4606.56	6079.45	5340.83
G21225	G21225	0.789087	0.375119	0.403176	0.423088	0.8958	0.697269	0.584817	0.42786	0.951506	0.471235	0.657436	0.398361
G21227	G21227	6.28791	2.94378	4.74286	4.99208	9.81296	10.2698	3.39766	3.37487	6.06027	3.6138	1.05258	3.43697
G21229	G21229	6.41669	4.71921	5.46931	11.2507	6.61195	9.71344	11.6343	8.5883	10.833	10.996	14.3121	19.539
G21242	G21242	2.21636	2.51686	2.54626	3.07802	3.40275	2.79695	2.98859	2.43137	3.17538	3.55799	2.50674	2.57074
G21250	G21250	11.473	10.1836	10.8704	5.45305	6.04566	4.0991	4.69191	5.1852	5.25822	5.45489	6.30858	5.50437
G2126	G2126	0.285436	0.029503	0.00707072	0.836334	0.568066	0.128976	0.129232	0.0501318	0.0105579	0	0.0673214	0.102637
G21266	G21266	17.1467	16.0844	14.8494	31.1836	30.0534	28.9817	37.3774	28.1964	24.8761	25.4718	27.3504	25.213
G21296	G21296	122.478	116.494	130.599	50.5177	67.6885	58.4355	55.9608	57.9461	52.4955	36.0475	27.898	33.3121
G21304	G21304	14.2414	17.3583	16.1566	7.06284	33.8877	16.4211	36.5524	11.6305	20.8158	1.63143	4.28361	5.97515
G21305	G21305	4.65972	86.2425	56.5689	5.97883	2.99893	17.0267	14.605	6.05162	1.60717	5.3551	4.12446	65.9642
G21308	G21308	0.991766	0.471367	0.203005	0.15243	0.358722	0.621651	0.390998	0.195789	0.255569	0.214311	0	0.362858
G21314	G21314	1.66594	1.46757	0.465699	0.912883	2.05649	0.373228	0.612369	0.552693	1.42671	1.11976	1.41353	1.17997
G21316	G21316	101.766	145.224	138.183	254.09	285.816	265.13	476.876	393.377	453.409	316.654	317.239	331.579
G21317	G21317	29.0902	20.2538	34.2804	146.717	105.611	90.0677	97.3278	125.545	41.4522	113.912	61.3212	57.0009
G21320	G21320	0.556805	0.715059	0.804869	1.07731	1.07269	1.9022	0.539897	1.55037	0.766371	1.05872	0.533542	0.12953
G21323	G21323	2.40714	1.74336	1.7874	4.11979	8.27433	7.44653	4.52051	7.36802	6.1322	3.34076	2.77955	2.98153
G21324	G21324	0.983388	0.74265	0.324981	1.12195	2.60564	1.57701	1.73381	1.54127	1.6063	0.751029	0.938512	0.595966
G21325	G21325	0.942696	0.476723	0.983175	3.36253	6.40157	5.27297	5.08042	5.3499	3.99849	2.56705	1.21556	2.44734
G21331	G21331	2.92908	2.19578	3.67304	2.56418	4.51471	2.21066	6.6447	4.9659	3.0794	1.79585	3.46323	1.81425
G21337	G21337	19.1881	17.878	20.6453	36.917	32.604	21.9827	59.8972	60.2818	22.8372	33.9684	21.4766	14.9183
G2134	G2134	2.32308	1.91481	2.74534	3.72265	5.13015	3.76163	3.17644	3.43164	2.61809	1.67593	0.686733	0.902053
G2135	G2135	1.43194	1.56066	1.96583	1.27618	1.11161	1.48018	2.33512	1.78016	1.71444	0.448248	0.381281	0.301062
G2136	G2136	5.87389	8.10961	4.94565	2.58796	5.45529	3.41941	4.0634	3.36166	3.62893	1.20803	0.794949	1.07995
G21367	G21367	2.38237	2.11424	1.68922	3.80174	3.68257	2.13636	4.44303	3.56537	3.87967	3.8118	1.17491	2.43426
G21377	G21377	11.309	12.7073	14.9314	22.5914	26.5845	14.1465	36.334	46.4114	93.9338	24.9618	18.3086	39.6937
G21379	G21379	1.93751	1.55705	2.17824	0.165851	0.623071	0.478943	0.167963	0.127882	0.190663	0.0425907	0.123802	0.313724
G21380	G21380	0.30176	0.252201	0.16544	0	0	0	0	0	0	0	0.162498	0
G21382	G21382	26.2105	10.4227	29.6266	8.94274	9.74295	15.7274	5.22682	17.7918	19.3971	15.3853	10.8508	19.1982
G21383	G21383	31.6373	37.1384	36.179	52.422	57.5894	46.2112	49.3963	44.1301	46.8185	39.0512	31.2656	51.8678
G21388	G21388	1.04877	1.23004	0.869411	0.226957	0.140124	0.0540457	0.203428	0.14235	0.406048	0.229059	0.292561	0.462044
G21389	G21389	2.58373	3.9564	1.78172	1.30988	2.93124	1.80308	6.42049	5.1569	4.47823	3.48368	1.51226	4.94777
G21396	G21396	14.4002	6.62063	5.02962	7.33105	2.85945	5.79584	13.4427	15.653	17.9468	10.6928	49.0774	12.6094
G214	G214	0.671131	0.868878	0.676751	0	0.256852	0.105715	0.0760436	0.0371801	0	0.0745987	0.0762901	0
G21400	G21400	0.116303	0.291557	0.27791	1.36742	0.315525	0.275432	0.177452	0.228002	0.553479	0.0873616	0.149128	0.144319
G21410	G21410	26.2568	39.5967	35.6839	56.6757	34.606	7.18071	12.863	22.7027	16.2803	23.6603	28.7666	8.67015
G21412	G21412	49.2905	24.2169	29.2366	11.8576	10.8167	14.658	6.49913	13.8323	10.1816	2.4714	2.70501	3.69314
G21420	G21420	23.364	78.7578	46.7801	33.7486	58.2613	39.0373	47.6339	28.6323	39.6612	36.8151	101.061	68.568
G21422	G21422	23.7397	95.0621	59.9957	68.1706	100.476	27.165	83.1003	55.066	39.3142	70.4692	135.638	88.2118
G21424	G21424	27.353	17.6405	18.8039	26.7047	18.3841	22.8845	21.3026	14.408	21.0922	16.5549	22.493	23.3641
G21436	G21436	32.2241	25.1358	33.6891	23.6738	29.7769	20.3769	31.4857	27.7466	27.9811	16.0152	12.6326	20.7147
G21444	G21444	2.23122	0.636213	0.905821	1.98213	2.54846	2.07098	2.79458	4.8284	2.73571	2.5194	2.92451	2.46875
G21449	G21449	0.629816	0.578526	1.53514	0.114593	0.255051	0.38406	0.382726	0.176093	0.514916	0.190284	0.225297	0.309071
G21451	G21451	0.454854	0.980798	1.15492	0	0	0	0.111758	0	0.117651	0	0.332263	0
G21466	G21466	2.11087	2.15788	1.1326	1.91019	2.81749	0.865747	1.01158	0.82013	0.757505	0.609238	0	0.275675
G21479	G21479	1.68418	1.33155	1.34913	0.308469	0.871755	0.680166	1.00572	0.74958	0.517362	0.1902	1.00824	0.370695
G21487	G21487	3.1815	3.87177	3.8449	4.02232	1.54734	2.56704	3.22975	2.62552	1.97224	1.99155	1.53298	1.70837
G21491	G21491	1.9095	0.665096	0.703069	0.303082	0.146258	0.137518	0.247865	0.489195	0.286408	0.0958795	0.0993032	0.176164
G21498	G21498	59.9684	76.3717	151.034	70.2472	136.974	180.306	98.1417	182.371	102.829	59.7926	64.562	40.103
G215	G215	0.379057	0	0.341771	0.121052	0.119756	0	0	0.11782	0.536221	0	0	0
G21501	G21501	2.30938	1.66889	1.31003	1.22297	0.857429	0.84213	0.81145	0.835217	0.549167	0.205593	0.186832	0.165074
G21510	G21510	2.32848	2.62329	3.14143	0.428371	0.74579	0.403546	0.432466	0.104649	0.23062	0	0.215255	0.261347
G21514	G21514	0	0.77949	0.560195	0.670339	0.708676	0.128896	0.30552	0.0831696	0.560954	0	0	0
G21518	G21518	22.4237	21.8612	38.325	49.3914	14.9234	19.2362	11.6769	36.3469	18.7531	13.6294	0.800568	23.8452
G21528	G21528	11.1434	12.6378	12.631	5.77667	4.96545	4.06562	3.6834	1.94787	2.98682	1.39441	1.68561	1.26207
G2153	G2153	15.2052	22.1499	24.32	5.58312	12.6527	12.3184	7.63857	3.31127	0.443528	0.000493795	10.4633	1.23133
G21532	G21532	1.76681	1.26999	1.19992	0.261512	1.11202	0.744083	1.11574	1.26134	0.638811	0.776733	0.457967	1.57068
G21536	G21536	2.13791	2.95635	2.66683	0.899082	0.871661	0.272279	0.590285	0.722107	0.681422	0.617549	0.354344	0.300996
G2154	G2154	1.95952	0.81482	0.661325	0.52816	0.361999	0.308986	0.165325	0.122443	0.356616	0.0411919	0.0419496	0.203743
G21541	G21541	114.663	257.693	227.147	70.0102	287.583	479.497	126.27	141.132	436.787	9.21859	6.14278	17.05
G21550	G21550	6.67552	9.73641	6.34963	6.19121	4.40069	3.89845	6.32563	2.29034	3.84381	1.66964	2.26554	1.70981
G21556	G21556	1.10613	0.642743	0.549195	0.317856	0	0.0604457	0.0651442	0	0.277103	0	0	0.237685
G2157	G2157	2.14422	2.72037	1.66906	0.512391	0.127434	0.494195	0.390396	0.256719	1.14717	1.54868	3.60798	1.46066
G21580	G21580	0.835322	0.868565	0.55354	1.49431	1.82498	0.705564	3.37766	2.97203	2.42482	1.22295	0.12705	0.860531
G21581	G21581	5.73836	7.11784	7.79941	8.92922	6.68678	8.34265	7.29515	6.74719	6.81215	7.11547	6.88006	6.51007
G21584	G21584	1.00283	0.810279	0.773987	0.983887	0.836213	0.919714	0.618076	0.600348	1.1862	0.64036	0.542074	0.632873
G21590	G21590	0	0.119777	0.174981	1.25075	1.44844	2.48986	1.51417	1.5658	2.57389	0.173108	0.324406	0.257857
G21596	G21596	0.721864	0.498508	0.0854715	0.0447891	0.0441529	0.0424069	0.0910465	0	0	0.0447215	0	0.0553252
G21600	G21600	0.167413	0.256932	0.103404	0.866391	2.16352	1.39462	2.10238	2.26153	5.17965	1.71286	1.12435	0.292732
G21601	G21601	0.193996	0.529912	0.379171	0	1.01252	0.431792	2.48686	0.766526	2.26398	2.36058e-09	1.45176	0
G21603	G21603	1.52636	3.33486	2.17071	1.98998	10.5226	13.3142	3.2574	9.053	6.63332	2.16449	5.81208	2.33947
G21604	G21604	99.1852	48.4618	82.6509	93.9875	105.866	141.651	94.9548	98.2166	78.8209	66.3898	67.2626	108.444
G21608	G21608	21.7949	11.8932	21.5288	19.7591	20.054	17.3602	17.0201	18.4191	17.2976	19.9051	12.7792	14.3379
G21611	G21611	0.417645	0.911821	0.309511	0.428104	0.74812	0.815806	0.386988	0.649635	0.342664	0.300569	0	0
G21619	G21619	174.813	147.171	166.357	57.0593	66.8067	61.2726	63.7431	58.5704	58.1486	62.3962	59.6676	61.7562
G21628	G21628	2.15185	2.46844	1.97687	0.28387	0.47936	0.220881	0.246095	0.202123	0.361748	0.181432	0.101051	0.394616
G21629	G21629	2.01245	1.68161	2.10361	1.73902	1.72935	1.41706	2.02073	1.60556	1.64611	1.11942	0.899617	0.951644
G21632	G21632	0.872582	1.16203	1.23858	3.62055	1.85636	1.31337	1.8149	2.17783	4.80184	1.9185	1.27843	0.494691
G21633	G21633	14.0586	11.4234	12.1584	21.6394	15.2344	15.402	16.5944	16.8687	17.8983	12.3316	9.42985	12.5077
G21649	G21649	663.571	497.913	453.506	4451.85	3093.09	3393.05	2072.07	2812.57	2882.42	4260.27	5190.91	4373.93
G21656	G21656	1.03573	3.44805	2.82167	3.14477	2.68848	0.41143	2.18276	0.412035	3.30829	1.72517	1.2104	3.60465
G21659	G21659	24.0225	43.6478	19.4375	41.7951	28.1701	23.2066	24.0244	23.1502	51.7338	18.0123	17.5496	18.4231
G21662	G21662	38.6932	69.1555	39.4651	41.8561	44.9028	34.6248	47.6304	40.5597	51.358	34.1422	31.12	41.1068
G21666	G21666	0.485941	0.676746	0.728271	0	0	0	0	0	0	0	0.154748	0.189205
G21667	G21667	1.32285	1.87257	1.36806	1.0666	1.98261	1.17858	1.53743	1.37879	1.43902	0.180365	1.21453	0.562772
G2167	G2167	4.07647	3.87738	2.64563	0.966994	0.829855	0.657787	0.421997	0.141946	0.317901	0.141133	0	0.171348
G21673	G21673	6.76167	4.67957	8.04614	3.75132	4.87802	4.14387	5.12423	4.06867	2.84474	2.69705	2.60631	3.16046
G21682	G21682	16.251	10.3436	8.54369	11.7999	12.5806	16.4691	17.4221	15.1433	13.5743	6.1193	4.02351	7.05349
G21683	G21683	34.5685	27.9168	24.7033	12.2296	9.93527	4.56206	8.03442	6.018	8.59959	0.531116	0.97866	0
G21687	G21687	13.5702	10.414	4.97854	9.88228	3.93974	5.07169	1.92839	5.08613	6.62958	9.52317	7.53263	6.83336
G21692	G21692	15.5334	16.8947	17.9877	10.2677	10.4626	10.3395	9.32533	10.3388	12.9232	7.99278	7.41484	9.29196
G21695	G21695	511.463	320.142	369.539	178.088	176.626	176.225	139.253	225.169	154.012	55.9949	54.5064	93.7143
G21697	G21697	0.490337	0.81412	0.371576	0.674883	1.37338	0.63839	1.03435	0.889846	1.34414	0.786585	0.786255	1.48798
G2171	G2171	3.12622	3.60329	2.56115	2.07281	0.929383	0.89468	1.16795	0.563922	1.51791	1.00314	0.328439	1.05497
G21718	G21718	3.96648	4.35793	3.2697	2.639	4.91784	2.81401	4.63162	1.69033	2.72676	0.210354	0.668055	0.553659
G21726	G21726	0.907845	1.05723	0.904272	2.02115	0.975389	0.958004	0.726908	1.46306	0.387177	0.888045	0.78525	1.0151
G21727	G21727	9.80635	6.69092	6.13402	5.13644	7.83925	3.34704	6.21448	2.25596	7.13782	1.94697	15.922	9.19432
G21731	G21731	5.58008	7.37187	6.33421	6.61182	6.37273	2.59023	4.60025	7.60317	3.93448	4.68031	2.1089	8.0323
G21736	G21736	6.34845	6.19687	5.98888	3.14282	3.64937	2.94734	3.49687	1.68227	3.94701	2.00702	1.8801	2.04708
G21737	G21737	47.1173	40.569	35.9415	35.7724	33.1164	30.959	20.654	32.7945	35.5016	24.2494	36.9107	44.801
G21740	G21740	3.18674	5.70339	5.41431	12.3393	12.2756	6.90426	8.27904	4.32417	13.7594	14.1303	7.32441	9.28884
G21748	G21748	43.5608	35.8925	27.7584	28.8147	40.9086	34.3016	27.3027	60.7249	37.4391	16.3386	4.80707	11.7692
G21752	G21752	46.6488	43.6895	44.2802	37.3754	42.1357	32.792	41.3837	40.4675	34.4532	21.6514	21.4847	26.978
G21756	G21756	33.4262	42.8493	24.7416	185.014	102.312	81.7684	283.144	267.284	174.017	37.8849	16.4185	43.2783
G21760	G21760	4.42066	5.09297	5.19008	15.2561	14.7788	13.8491	22.9393	21.5212	24.2457	19.9064	16.4498	14.1727
G21779	G21779	6.28163	8.52107	11.988	2.62706	6.26417	9.83622	8.9384	9.27189	11.1788	4.53149	1.91118	2.42803
G218	G218	0.523672	1.12155	0.907625	0.540546	0.571425	0.700376	0.601023	1.0729	0.772893	0.462953	0.491731	0.42425
G21809	G21809	1.35061	1.53645	1.72872	1.04387	1.71285	1.15896	1.14802	0.517762	2.95624	0.324972	0.398209	0.30804
G21812	G21812	9.25527	3.90845	4.34264	7.08189	19.5927	21.0737	12.5435	5.69787	2.28483	10.269	15.3914	0
G21813	G21813	2.4254	5.07796	2.50841	16.7884	7.53554	7.93324	13.152	12.7277	7.76571	3.29187	4.89455	10.1919
[truncated: 7,159 more rows]
